# Supplementary material for: The Dysregulation of Tuning Receptors and Transcription Factors in the Antennae of Orco and Ir8a Mutants in Aedes aegypti Suggests a Chemoreceptor Regulatory Mechanism Involving the MMB/dREAM Complex
Source: Insects. 2025 Jun 17;16(6):638. doi: 10.3390/insects16060638 (PMC12193925; doi:10.3390/insects16060638)
Supplement: Supplementary file 1 [file insects-16-00638-s001.zip]

Archive with 429 entries (368 files):
- Figure_S1.PNG
- Figure_S10.tiff
- Figure_S2.PNG
- Figure_S3.png
- Figure_S4.png
- Figure_S5.png
- Figure_S6.png
- Figure_S7.PNG
- Figure_S8.png
- Figure_S9.tiff
- Supplementary 01 Merged_Annotations_AGWG.gff
- Supplementary 02 remove_utrs.py
- Supplementary 03 Merged_Gene_Ontology_Terms.gaf
- Supplementary 04 Merged_Aedes_aegypti_transcriptome.fasta
- Supplementary 05 Ors Phylogeny.svg
- Supplementary 06 Irs Phylogeny.svg
- Supplementary 07 Grs Phylogeny.svg
- Supplementary 08 Orco_16_transcriptome.fasta
- Supplementary 09 Ir8a_dsRED_Transcriptome.fasta
- Supplementary 10 R_scripts.txt
- Supplementary 11 extract_upstream_sequences.py
- Supplementary 12 DESeq2_results_orco_vs_orlando.csv
- Supplementary 13 DESeq2_results_ir8a_vs_orlando.csv
- Supplementary 14 Orco_DN_GO_Enrichment_Summary.csv
- Supplementary 15 Orco_UP_GO_Enrichment_Summary.csv
- Supplementary 16 Ir8a_DN_GO_Enrichment_Summary.csv
- Supplementary 17 Ir8a_UP_GO_Enrichment_Summary.csv
- Supplementary 18 qPCR_ddCt_data.csv
- Supplementary 19 qPCR_ddCt_results.csv
- Supplementary_Folder_S1/
- Supplementary_Folder_S1/appXSTREME_5.5.71744378849113-68636999/
- Supplementary_Folder_S1/appXSTREME_5.5.71744378849113-68636999/background
- Supplementary_Folder_S1/appXSTREME_5.5.71744378849113-68636999/combined.meme
- Supplementary_Folder_S1/appXSTREME_5.5.71744378849113-68636999/fimo_out_1/
- Supplementary_Folder_S1/appXSTREME_5.5.71744378849113-68636999/fimo_out_1/best_site.narrowPeak
- Supplementary_Folder_S1/appXSTREME_5.5.71744378849113-68636999/fimo_out_1/cisml.xml
- Supplementary_Folder_S1/appXSTREME_5.5.71744378849113-68636999/fimo_out_1/fimo.gff
- Supplementary_Folder_S1/appXSTREME_5.5.71744378849113-68636999/fimo_out_1/fimo.html
- Supplementary_Folder_S1/appXSTREME_5.5.71744378849113-68636999/fimo_out_1/fimo.tsv
- Supplementary_Folder_S1/appXSTREME_5.5.71744378849113-68636999/fimo_out_1/fimo.xml
- Supplementary_Folder_S1/appXSTREME_5.5.71744378849113-68636999/fimo_out_10/
- Supplementary_Folder_S1/appXSTREME_5.5.71744378849113-68636999/fimo_out_10/best_site.narrowPeak
- Supplementary_Folder_S1/appXSTREME_5.5.71744378849113-68636999/fimo_out_10/cisml.xml
- Supplementary_Folder_S1/appXSTREME_5.5.71744378849113-68636999/fimo_out_10/fimo.gff
- Supplementary_Folder_S1/appXSTREME_5.5.71744378849113-68636999/fimo_out_10/fimo.html
- Supplementary_Folder_S1/appXSTREME_5.5.71744378849113-68636999/fimo_out_10/fimo.tsv
- Supplementary_Folder_S1/appXSTREME_5.5.71744378849113-68636999/fimo_out_10/fimo.xml
- Supplementary_Folder_S1/appXSTREME_5.5.71744378849113-68636999/fimo_out_11/
- Supplementary_Folder_S1/appXSTREME_5.5.71744378849113-68636999/fimo_out_11/best_site.narrowPeak
- Supplementary_Folder_S1/appXSTREME_5.5.71744378849113-68636999/fimo_out_11/cisml.xml
- Supplementary_Folder_S1/appXSTREME_5.5.71744378849113-68636999/fimo_out_11/fimo.gff
- Supplementary_Folder_S1/appXSTREME_5.5.71744378849113-68636999/fimo_out_11/fimo.html
- Supplementary_Folder_S1/appXSTREME_5.5.71744378849113-68636999/fimo_out_11/fimo.tsv
- Supplementary_Folder_S1/appXSTREME_5.5.71744378849113-68636999/fimo_out_11/fimo.xml
- Supplementary_Folder_S1/appXSTREME_5.5.71744378849113-68636999/fimo_out_12/
- Supplementary_Folder_S1/appXSTREME_5.5.71744378849113-68636999/fimo_out_12/best_site.narrowPeak
- Supplementary_Folder_S1/appXSTREME_5.5.71744378849113-68636999/fimo_out_12/cisml.xml
- Supplementary_Folder_S1/appXSTREME_5.5.71744378849113-68636999/fimo_out_12/fimo.gff
- Supplementary_Folder_S1/appXSTREME_5.5.71744378849113-68636999/fimo_out_12/fimo.html
- Supplementary_Folder_S1/appXSTREME_5.5.71744378849113-68636999/fimo_out_12/fimo.tsv
- Supplementary_Folder_S1/appXSTREME_5.5.71744378849113-68636999/fimo_out_12/fimo.xml
- Supplementary_Folder_S1/appXSTREME_5.5.71744378849113-68636999/fimo_out_2/
- Supplementary_Folder_S1/appXSTREME_5.5.71744378849113-68636999/fimo_out_2/best_site.narrowPeak
- Supplementary_Folder_S1/appXSTREME_5.5.71744378849113-68636999/fimo_out_2/cisml.xml
- Supplementary_Folder_S1/appXSTREME_5.5.71744378849113-68636999/fimo_out_2/fimo.gff
- Supplementary_Folder_S1/appXSTREME_5.5.71744378849113-68636999/fimo_out_2/fimo.html
- Supplementary_Folder_S1/appXSTREME_5.5.71744378849113-68636999/fimo_out_2/fimo.tsv
- Supplementary_Folder_S1/appXSTREME_5.5.71744378849113-68636999/fimo_out_2/fimo.xml
- Supplementary_Folder_S1/appXSTREME_5.5.71744378849113-68636999/fimo_out_3/
- Supplementary_Folder_S1/appXSTREME_5.5.71744378849113-68636999/fimo_out_3/best_site.narrowPeak
- Supplementary_Folder_S1/appXSTREME_5.5.71744378849113-68636999/fimo_out_3/cisml.xml
- Supplementary_Folder_S1/appXSTREME_5.5.71744378849113-68636999/fimo_out_3/fimo.gff
- Supplementary_Folder_S1/appXSTREME_5.5.71744378849113-68636999/fimo_out_3/fimo.html
- Supplementary_Folder_S1/appXSTREME_5.5.71744378849113-68636999/fimo_out_3/fimo.tsv
- Supplementary_Folder_S1/appXSTREME_5.5.71744378849113-68636999/fimo_out_3/fimo.xml
- Supplementary_Folder_S1/appXSTREME_5.5.71744378849113-68636999/fimo_out_4/
- Supplementary_Folder_S1/appXSTREME_5.5.71744378849113-68636999/fimo_out_4/best_site.narrowPeak
- Supplementary_Folder_S1/appXSTREME_5.5.71744378849113-68636999/fimo_out_4/cisml.xml
- Supplementary_Folder_S1/appXSTREME_5.5.71744378849113-68636999/fimo_out_4/fimo.gff
- Supplementary_Folder_S1/appXSTREME_5.5.71744378849113-68636999/fimo_out_4/fimo.html
- Supplementary_Folder_S1/appXSTREME_5.5.71744378849113-68636999/fimo_out_4/fimo.tsv
- Supplementary_Folder_S1/appXSTREME_5.5.71744378849113-68636999/fimo_out_4/fimo.xml
- Supplementary_Folder_S1/appXSTREME_5.5.71744378849113-68636999/fimo_out_5/
- Supplementary_Folder_S1/appXSTREME_5.5.71744378849113-68636999/fimo_out_5/best_site.narrowPeak
- Supplementary_Folder_S1/appXSTREME_5.5.71744378849113-68636999/fimo_out_5/cisml.xml
- Supplementary_Folder_S1/appXSTREME_5.5.71744378849113-68636999/fimo_out_5/fimo.gff
- Supplementary_Folder_S1/appXSTREME_5.5.71744378849113-68636999/fimo_out_5/fimo.html
- Supplementary_Folder_S1/appXSTREME_5.5.71744378849113-68636999/fimo_out_5/fimo.tsv
- Supplementary_Folder_S1/appXSTREME_5.5.71744378849113-68636999/fimo_out_5/fimo.xml
- Supplementary_Folder_S1/appXSTREME_5.5.71744378849113-68636999/fimo_out_6/
- Supplementary_Folder_S1/appXSTREME_5.5.71744378849113-68636999/fimo_out_6/best_site.narrowPeak
- Supplementary_Folder_S1/appXSTREME_5.5.71744378849113-68636999/fimo_out_6/cisml.xml
- Supplementary_Folder_S1/appXSTREME_5.5.71744378849113-68636999/fimo_out_6/fimo.gff
- Supplementary_Folder_S1/appXSTREME_5.5.71744378849113-68636999/fimo_out_6/fimo.html
- Supplementary_Folder_S1/appXSTREME_5.5.71744378849113-68636999/fimo_out_6/fimo.tsv
- Supplementary_Folder_S1/appXSTREME_5.5.71744378849113-68636999/fimo_out_6/fimo.xml
- Supplementary_Folder_S1/appXSTREME_5.5.71744378849113-68636999/fimo_out_7/
- Supplementary_Folder_S1/appXSTREME_5.5.71744378849113-68636999/fimo_out_7/best_site.narrowPeak
- Supplementary_Folder_S1/appXSTREME_5.5.71744378849113-68636999/fimo_out_7/cisml.xml
- Supplementary_Folder_S1/appXSTREME_5.5.71744378849113-68636999/fimo_out_7/fimo.gff
- Supplementary_Folder_S1/appXSTREME_5.5.71744378849113-68636999/fimo_out_7/fimo.html
- Supplementary_Folder_S1/appXSTREME_5.5.71744378849113-68636999/fimo_out_7/fimo.tsv
- Supplementary_Folder_S1/appXSTREME_5.5.71744378849113-68636999/fimo_out_7/fimo.xml
- Supplementary_Folder_S1/appXSTREME_5.5.71744378849113-68636999/fimo_out_8/
- Supplementary_Folder_S1/appXSTREME_5.5.71744378849113-68636999/fimo_out_8/best_site.narrowPeak
- Supplementary_Folder_S1/appXSTREME_5.5.71744378849113-68636999/fimo_out_8/cisml.xml
- Supplementary_Folder_S1/appXSTREME_5.5.71744378849113-68636999/fimo_out_8/fimo.gff
- Supplementary_Folder_S1/appXSTREME_5.5.71744378849113-68636999/fimo_out_8/fimo.html
- Supplementary_Folder_S1/appXSTREME_5.5.71744378849113-68636999/fimo_out_8/fimo.tsv
- Supplementary_Folder_S1/appXSTREME_5.5.71744378849113-68636999/fimo_out_8/fimo.xml
- Supplementary_Folder_S1/appXSTREME_5.5.71744378849113-68636999/fimo_out_9/
- Supplementary_Folder_S1/appXSTREME_5.5.71744378849113-68636999/fimo_out_9/best_site.narrowPeak
- Supplementary_Folder_S1/appXSTREME_5.5.71744378849113-68636999/fimo_out_9/cisml.xml
- Supplementary_Folder_S1/appXSTREME_5.5.71744378849113-68636999/fimo_out_9/fimo.gff
- Supplementary_Folder_S1/appXSTREME_5.5.71744378849113-68636999/fimo_out_9/fimo.html
- Supplementary_Folder_S1/appXSTREME_5.5.71744378849113-68636999/fimo_out_9/fimo.tsv
- Supplementary_Folder_S1/appXSTREME_5.5.71744378849113-68636999/fimo_out_9/fimo.xml
- Supplementary_Folder_S1/appXSTREME_5.5.71744378849113-68636999/Ir8a_UP_upstream.fasta
- Supplementary_Folder_S1/appXSTREME_5.5.71744378849113-68636999/meme_out/
- Supplementary_Folder_S1/appXSTREME_5.5.71744378849113-68636999/meme_out/logo1.eps
- Supplementary_Folder_S1/appXSTREME_5.5.71744378849113-68636999/meme_out/logo1.png
- Supplementary_Folder_S1/appXSTREME_5.5.71744378849113-68636999/meme_out/logo2.eps
- Supplementary_Folder_S1/appXSTREME_5.5.71744378849113-68636999/meme_out/logo2.png
- Supplementary_Folder_S1/appXSTREME_5.5.71744378849113-68636999/meme_out/logo3.eps
- Supplementary_Folder_S1/appXSTREME_5.5.71744378849113-68636999/meme_out/logo3.png
- Supplementary_Folder_S1/appXSTREME_5.5.71744378849113-68636999/meme_out/logo4.eps
- Supplementary_Folder_S1/appXSTREME_5.5.71744378849113-68636999/meme_out/logo4.png
- Supplementary_Folder_S1/appXSTREME_5.5.71744378849113-68636999/meme_out/logo5.eps
- Supplementary_Folder_S1/appXSTREME_5.5.71744378849113-68636999/meme_out/logo5.png
- Supplementary_Folder_S1/appXSTREME_5.5.71744378849113-68636999/meme_out/logo6.eps
- Supplementary_Folder_S1/appXSTREME_5.5.71744378849113-68636999/meme_out/logo6.png
- Supplementary_Folder_S1/appXSTREME_5.5.71744378849113-68636999/meme_out/logo7.eps
- Supplementary_Folder_S1/appXSTREME_5.5.71744378849113-68636999/meme_out/logo7.png
- Supplementary_Folder_S1/appXSTREME_5.5.71744378849113-68636999/meme_out/logo8.eps
- Supplementary_Folder_S1/appXSTREME_5.5.71744378849113-68636999/meme_out/logo8.png
- Supplementary_Folder_S1/appXSTREME_5.5.71744378849113-68636999/meme_out/logo_rc1.eps
- Supplementary_Folder_S1/appXSTREME_5.5.71744378849113-68636999/meme_out/logo_rc1.png
- Supplementary_Folder_S1/appXSTREME_5.5.71744378849113-68636999/meme_out/logo_rc2.eps
- Supplementary_Folder_S1/appXSTREME_5.5.71744378849113-68636999/meme_out/logo_rc2.png
- Supplementary_Folder_S1/appXSTREME_5.5.71744378849113-68636999/meme_out/logo_rc3.eps
- Supplementary_Folder_S1/appXSTREME_5.5.71744378849113-68636999/meme_out/logo_rc3.png
- Supplementary_Folder_S1/appXSTREME_5.5.71744378849113-68636999/meme_out/logo_rc4.eps
- Supplementary_Folder_S1/appXSTREME_5.5.71744378849113-68636999/meme_out/logo_rc4.png
- Supplementary_Folder_S1/appXSTREME_5.5.71744378849113-68636999/meme_out/logo_rc5.eps
- Supplementary_Folder_S1/appXSTREME_5.5.71744378849113-68636999/meme_out/logo_rc5.png
- Supplementary_Folder_S1/appXSTREME_5.5.71744378849113-68636999/meme_out/logo_rc6.eps
- Supplementary_Folder_S1/appXSTREME_5.5.71744378849113-68636999/meme_out/logo_rc6.png
- Supplementary_Folder_S1/appXSTREME_5.5.71744378849113-68636999/meme_out/logo_rc7.eps
- Supplementary_Folder_S1/appXSTREME_5.5.71744378849113-68636999/meme_out/logo_rc7.png
- Supplementary_Folder_S1/appXSTREME_5.5.71744378849113-68636999/meme_out/logo_rc8.eps
- Supplementary_Folder_S1/appXSTREME_5.5.71744378849113-68636999/meme_out/logo_rc8.png
- Supplementary_Folder_S1/appXSTREME_5.5.71744378849113-68636999/meme_out/meme.html
- Supplementary_Folder_S1/appXSTREME_5.5.71744378849113-68636999/meme_out/meme.txt
- Supplementary_Folder_S1/appXSTREME_5.5.71744378849113-68636999/meme_out/meme.xml
- Supplementary_Folder_S1/appXSTREME_5.5.71744378849113-68636999/meme_tomtom_out/
- Supplementary_Folder_S1/appXSTREME_5.5.71744378849113-68636999/meme_tomtom_out/tomtom.html
- Supplementary_Folder_S1/appXSTREME_5.5.71744378849113-68636999/meme_tomtom_out/tomtom.tsv
- Supplementary_Folder_S1/appXSTREME_5.5.71744378849113-68636999/meme_tomtom_out/tomtom.xml
- Supplementary_Folder_S1/appXSTREME_5.5.71744378849113-68636999/messages.txt
- Supplementary_Folder_S1/appXSTREME_5.5.71744378849113-68636999/motif_alignment.txt
- Supplementary_Folder_S1/appXSTREME_5.5.71744378849113-68636999/progress_log.txt
- Supplementary_Folder_S1/appXSTREME_5.5.71744378849113-68636999/sea_disc_out/
- Supplementary_Folder_S1/appXSTREME_5.5.71744378849113-68636999/sea_disc_out/sea.html
- Supplementary_Folder_S1/appXSTREME_5.5.71744378849113-68636999/sea_disc_out/sea.tsv
- Supplementary_Folder_S1/appXSTREME_5.5.71744378849113-68636999/sea_out/
- Supplementary_Folder_S1/appXSTREME_5.5.71744378849113-68636999/sea_out/sea.html
- Supplementary_Folder_S1/appXSTREME_5.5.71744378849113-68636999/sea_out/sea.tsv
- Supplementary_Folder_S1/appXSTREME_5.5.71744378849113-68636999/streme_out/
- Supplementary_Folder_S1/appXSTREME_5.5.71744378849113-68636999/streme_out/sequences.tsv
- Supplementary_Folder_S1/appXSTREME_5.5.71744378849113-68636999/streme_out/sites.tsv
- Supplementary_Folder_S1/appXSTREME_5.5.71744378849113-68636999/streme_out/streme.html
- Supplementary_Folder_S1/appXSTREME_5.5.71744378849113-68636999/streme_out/streme.txt
- Supplementary_Folder_S1/appXSTREME_5.5.71744378849113-68636999/streme_out/streme.xml
- Supplementary_Folder_S1/appXSTREME_5.5.71744378849113-68636999/streme_tomtom_out/
- Supplementary_Folder_S1/appXSTREME_5.5.71744378849113-68636999/streme_tomtom_out/tomtom.html
- Supplementary_Folder_S1/appXSTREME_5.5.71744378849113-68636999/streme_tomtom_out/tomtom.tsv
- Supplementary_Folder_S1/appXSTREME_5.5.71744378849113-68636999/streme_tomtom_out/tomtom.xml
- Supplementary_Folder_S1/appXSTREME_5.5.71744378849113-68636999/xstreme.html
- Supplementary_Folder_S1/appXSTREME_5.5.71744378849113-68636999/xstreme.tsv
- Supplementary_Folder_S1/appXSTREME_5.5.71744378849113-68636999/xstreme.txt
- Supplementary_Folder_S2/
- Supplementary_Folder_S2/appXSTREME_5.5.717425933931101286170038/
- Supplementary_Folder_S2/appXSTREME_5.5.717425933931101286170038/background
- Supplementary_Folder_S2/appXSTREME_5.5.717425933931101286170038/combined.meme
- Supplementary_Folder_S2/appXSTREME_5.5.717425933931101286170038/fimo_out_1/
- Supplementary_Folder_S2/appXSTREME_5.5.717425933931101286170038/fimo_out_1/best_site.narrowPeak
- Supplementary_Folder_S2/appXSTREME_5.5.717425933931101286170038/fimo_out_1/cisml.xml
- Supplementary_Folder_S2/appXSTREME_5.5.717425933931101286170038/fimo_out_1/fimo.gff
- Supplementary_Folder_S2/appXSTREME_5.5.717425933931101286170038/fimo_out_1/fimo.html
- Supplementary_Folder_S2/appXSTREME_5.5.717425933931101286170038/fimo_out_1/fimo.tsv
- Supplementary_Folder_S2/appXSTREME_5.5.717425933931101286170038/fimo_out_1/fimo.xml
- Supplementary_Folder_S2/appXSTREME_5.5.717425933931101286170038/fimo_out_2/
- Supplementary_Folder_S2/appXSTREME_5.5.717425933931101286170038/fimo_out_2/best_site.narrowPeak
- Supplementary_Folder_S2/appXSTREME_5.5.717425933931101286170038/fimo_out_2/cisml.xml
- Supplementary_Folder_S2/appXSTREME_5.5.717425933931101286170038/fimo_out_2/fimo.gff
- Supplementary_Folder_S2/appXSTREME_5.5.717425933931101286170038/fimo_out_2/fimo.html
- Supplementary_Folder_S2/appXSTREME_5.5.717425933931101286170038/fimo_out_2/fimo.tsv
- Supplementary_Folder_S2/appXSTREME_5.5.717425933931101286170038/fimo_out_2/fimo.xml
- Supplementary_Folder_S2/appXSTREME_5.5.717425933931101286170038/fimo_out_3/
- Supplementary_Folder_S2/appXSTREME_5.5.717425933931101286170038/fimo_out_3/best_site.narrowPeak
- Supplementary_Folder_S2/appXSTREME_5.5.717425933931101286170038/fimo_out_3/cisml.xml
- Supplementary_Folder_S2/appXSTREME_5.5.717425933931101286170038/fimo_out_3/fimo.gff
- Supplementary_Folder_S2/appXSTREME_5.5.717425933931101286170038/fimo_out_3/fimo.html
- Supplementary_Folder_S2/appXSTREME_5.5.717425933931101286170038/fimo_out_3/fimo.tsv
- Supplementary_Folder_S2/appXSTREME_5.5.717425933931101286170038/fimo_out_3/fimo.xml
- Supplementary_Folder_S2/appXSTREME_5.5.717425933931101286170038/fimo_out_4/
- Supplementary_Folder_S2/appXSTREME_5.5.717425933931101286170038/fimo_out_4/best_site.narrowPeak
- Supplementary_Folder_S2/appXSTREME_5.5.717425933931101286170038/fimo_out_4/cisml.xml
- Supplementary_Folder_S2/appXSTREME_5.5.717425933931101286170038/fimo_out_4/fimo.gff
- Supplementary_Folder_S2/appXSTREME_5.5.717425933931101286170038/fimo_out_4/fimo.html
- Supplementary_Folder_S2/appXSTREME_5.5.717425933931101286170038/fimo_out_4/fimo.tsv
- Supplementary_Folder_S2/appXSTREME_5.5.717425933931101286170038/fimo_out_4/fimo.xml
- Supplementary_Folder_S2/appXSTREME_5.5.717425933931101286170038/fimo_out_5/
- Supplementary_Folder_S2/appXSTREME_5.5.717425933931101286170038/fimo_out_5/best_site.narrowPeak
- Supplementary_Folder_S2/appXSTREME_5.5.717425933931101286170038/fimo_out_5/cisml.xml
- Supplementary_Folder_S2/appXSTREME_5.5.717425933931101286170038/fimo_out_5/fimo.gff
- Supplementary_Folder_S2/appXSTREME_5.5.717425933931101286170038/fimo_out_5/fimo.html
- Supplementary_Folder_S2/appXSTREME_5.5.717425933931101286170038/fimo_out_5/fimo.tsv
- Supplementary_Folder_S2/appXSTREME_5.5.717425933931101286170038/fimo_out_5/fimo.xml
- Supplementary_Folder_S2/appXSTREME_5.5.717425933931101286170038/fimo_out_6/
- Supplementary_Folder_S2/appXSTREME_5.5.717425933931101286170038/fimo_out_6/best_site.narrowPeak
- Supplementary_Folder_S2/appXSTREME_5.5.717425933931101286170038/fimo_out_6/cisml.xml
- Supplementary_Folder_S2/appXSTREME_5.5.717425933931101286170038/fimo_out_6/fimo.gff
- Supplementary_Folder_S2/appXSTREME_5.5.717425933931101286170038/fimo_out_6/fimo.html
- Supplementary_Folder_S2/appXSTREME_5.5.717425933931101286170038/fimo_out_6/fimo.tsv
- Supplementary_Folder_S2/appXSTREME_5.5.717425933931101286170038/fimo_out_6/fimo.xml
- Supplementary_Folder_S2/appXSTREME_5.5.717425933931101286170038/fimo_out_7/
- Supplementary_Folder_S2/appXSTREME_5.5.717425933931101286170038/fimo_out_7/best_site.narrowPeak
- Supplementary_Folder_S2/appXSTREME_5.5.717425933931101286170038/fimo_out_7/cisml.xml
- Supplementary_Folder_S2/appXSTREME_5.5.717425933931101286170038/fimo_out_7/fimo.gff
- Supplementary_Folder_S2/appXSTREME_5.5.717425933931101286170038/fimo_out_7/fimo.html
- Supplementary_Folder_S2/appXSTREME_5.5.717425933931101286170038/fimo_out_7/fimo.tsv
- Supplementary_Folder_S2/appXSTREME_5.5.717425933931101286170038/fimo_out_7/fimo.xml
- Supplementary_Folder_S2/appXSTREME_5.5.717425933931101286170038/fimo_out_8/
- Supplementary_Folder_S2/appXSTREME_5.5.717425933931101286170038/fimo_out_8/best_site.narrowPeak
- Supplementary_Folder_S2/appXSTREME_5.5.717425933931101286170038/fimo_out_8/cisml.xml
- Supplementary_Folder_S2/appXSTREME_5.5.717425933931101286170038/fimo_out_8/fimo.gff
- Supplementary_Folder_S2/appXSTREME_5.5.717425933931101286170038/fimo_out_8/fimo.html
- Supplementary_Folder_S2/appXSTREME_5.5.717425933931101286170038/fimo_out_8/fimo.tsv
- Supplementary_Folder_S2/appXSTREME_5.5.717425933931101286170038/fimo_out_8/fimo.xml
- Supplementary_Folder_S2/appXSTREME_5.5.717425933931101286170038/meme_out/
- Supplementary_Folder_S2/appXSTREME_5.5.717425933931101286170038/meme_out/logo1.eps
- Supplementary_Folder_S2/appXSTREME_5.5.717425933931101286170038/meme_out/logo1.png
- Supplementary_Folder_S2/appXSTREME_5.5.717425933931101286170038/meme_out/logo2.eps
- Supplementary_Folder_S2/appXSTREME_5.5.717425933931101286170038/meme_out/logo2.png
- Supplementary_Folder_S2/appXSTREME_5.5.717425933931101286170038/meme_out/logo3.eps
- Supplementary_Folder_S2/appXSTREME_5.5.717425933931101286170038/meme_out/logo3.png
- Supplementary_Folder_S2/appXSTREME_5.5.717425933931101286170038/meme_out/logo_rc1.eps
- Supplementary_Folder_S2/appXSTREME_5.5.717425933931101286170038/meme_out/logo_rc1.png
- Supplementary_Folder_S2/appXSTREME_5.5.717425933931101286170038/meme_out/logo_rc2.eps
- Supplementary_Folder_S2/appXSTREME_5.5.717425933931101286170038/meme_out/logo_rc2.png
- Supplementary_Folder_S2/appXSTREME_5.5.717425933931101286170038/meme_out/logo_rc3.eps
- Supplementary_Folder_S2/appXSTREME_5.5.717425933931101286170038/meme_out/logo_rc3.png
- Supplementary_Folder_S2/appXSTREME_5.5.717425933931101286170038/meme_out/meme.html
- Supplementary_Folder_S2/appXSTREME_5.5.717425933931101286170038/meme_out/meme.txt
- Supplementary_Folder_S2/appXSTREME_5.5.717425933931101286170038/meme_out/meme.xml
- Supplementary_Folder_S2/appXSTREME_5.5.717425933931101286170038/meme_tomtom_out/
- Supplementary_Folder_S2/appXSTREME_5.5.717425933931101286170038/meme_tomtom_out/tomtom.html
- Supplementary_Folder_S2/appXSTREME_5.5.717425933931101286170038/meme_tomtom_out/tomtom.tsv
- Supplementary_Folder_S2/appXSTREME_5.5.717425933931101286170038/meme_tomtom_out/tomtom.xml
- Supplementary_Folder_S2/appXSTREME_5.5.717425933931101286170038/messages.txt
- Supplementary_Folder_S2/appXSTREME_5.5.717425933931101286170038/motif_alignment.txt
- Supplementary_Folder_S2/appXSTREME_5.5.717425933931101286170038/Orco_DN_upstream.fasta
- Supplementary_Folder_S2/appXSTREME_5.5.717425933931101286170038/progress_log.txt
- Supplementary_Folder_S2/appXSTREME_5.5.717425933931101286170038/sea_disc_msgs.txt
- Supplementary_Folder_S2/appXSTREME_5.5.717425933931101286170038/sea_disc_out/
- Supplementary_Folder_S2/appXSTREME_5.5.717425933931101286170038/sea_disc_out/sea.html
- Supplementary_Folder_S2/appXSTREME_5.5.717425933931101286170038/sea_disc_out/sea.tsv
- Supplementary_Folder_S2/appXSTREME_5.5.717425933931101286170038/sea_msgs.txt
- Supplementary_Folder_S2/appXSTREME_5.5.717425933931101286170038/sea_out/
- Supplementary_Folder_S2/appXSTREME_5.5.717425933931101286170038/sea_out/sea.html
- Supplementary_Folder_S2/appXSTREME_5.5.717425933931101286170038/sea_out/sea.tsv
- Supplementary_Folder_S2/appXSTREME_5.5.717425933931101286170038/streme_msgs.txt
- Supplementary_Folder_S2/appXSTREME_5.5.717425933931101286170038/streme_out/
- Supplementary_Folder_S2/appXSTREME_5.5.717425933931101286170038/streme_out/sequences.tsv
- Supplementary_Folder_S2/appXSTREME_5.5.717425933931101286170038/streme_out/sites.tsv
- Supplementary_Folder_S2/appXSTREME_5.5.717425933931101286170038/streme_out/streme.html
- Supplementary_Folder_S2/appXSTREME_5.5.717425933931101286170038/streme_out/streme.txt
- Supplementary_Folder_S2/appXSTREME_5.5.717425933931101286170038/streme_out/streme.xml
- Supplementary_Folder_S2/appXSTREME_5.5.717425933931101286170038/streme_tomtom_out/
- Supplementary_Folder_S2/appXSTREME_5.5.717425933931101286170038/streme_tomtom_out/tomtom.html
- Supplementary_Folder_S2/appXSTREME_5.5.717425933931101286170038/streme_tomtom_out/tomtom.tsv
- Supplementary_Folder_S2/appXSTREME_5.5.717425933931101286170038/streme_tomtom_out/tomtom.xml
- Supplementary_Folder_S2/appXSTREME_5.5.717425933931101286170038/xstreme.html
- Supplementary_Folder_S2/appXSTREME_5.5.717425933931101286170038/xstreme.tsv
- Supplementary_Folder_S2/appXSTREME_5.5.717425933931101286170038/xstreme.txt
- Supplementary_Folder_S3/
- Supplementary_Folder_S3/appXSTREME_5.5.71742593796783-1937015312/
- Supplementary_Folder_S3/appXSTREME_5.5.71742593796783-1937015312/background
- Supplementary_Folder_S3/appXSTREME_5.5.71742593796783-1937015312/combined.meme
- Supplementary_Folder_S3/appXSTREME_5.5.71742593796783-1937015312/fimo_out_1/
- Supplementary_Folder_S3/appXSTREME_5.5.71742593796783-1937015312/fimo_out_1/best_site.narrowPeak
- Supplementary_Folder_S3/appXSTREME_5.5.71742593796783-1937015312/fimo_out_1/cisml.xml
- Supplementary_Folder_S3/appXSTREME_5.5.71742593796783-1937015312/fimo_out_1/fimo.gff
- Supplementary_Folder_S3/appXSTREME_5.5.71742593796783-1937015312/fimo_out_1/fimo.html
- Supplementary_Folder_S3/appXSTREME_5.5.71742593796783-1937015312/fimo_out_1/fimo.tsv
- Supplementary_Folder_S3/appXSTREME_5.5.71742593796783-1937015312/fimo_out_1/fimo.xml
- Supplementary_Folder_S3/appXSTREME_5.5.71742593796783-1937015312/fimo_out_2/
- Supplementary_Folder_S3/appXSTREME_5.5.71742593796783-1937015312/fimo_out_2/best_site.narrowPeak
- Supplementary_Folder_S3/appXSTREME_5.5.71742593796783-1937015312/fimo_out_2/cisml.xml
[truncated: 129 more entries]
