# Supplementary material for: The Dysregulation of Tuning Receptors and Transcription Factors in the Antennae of Orco and Ir8a Mutants in Aedes aegypti Suggests a Chemoreceptor Regulatory Mechanism Involving the MMB/dREAM Complex
Source: Insects. 2025 Jun 17;16(6):638. doi: 10.3390/insects16060638 (PMC12193925; doi:10.3390/insects16060638)
Supplement: Supplementary file 1 [file insects-16-00638-s001.zip › Supplementary 01 Merged_Annotations_AGWG.gff]

##gff-version 3
# gffread v0.12.7
# gffread -E final_AGWG.gff -o corrected_final_AGWG.gff
AaegL5_3	VEuPathDB	lnc_RNA	8304	9662	.	-	.	ID=AAEL020712-RA;geneID=AAEL020712
AaegL5_3	VEuPathDB	exon	8304	8860	.	-	.	Parent=AAEL020712-RA
AaegL5_3	VEuPathDB	exon	9187	9662	.	-	.	Parent=AAEL020712-RA
AaegL5_3	VEuPathDB	mRNA	41302	44989	.	+	.	ID=AAEL005567-RD;geneID=AAEL005567
AaegL5_3	VEuPathDB	exon	41302	41393	.	+	.	Parent=AAEL005567-RD
AaegL5_3	VEuPathDB	exon	43470	44192	.	+	.	Parent=AAEL005567-RD
AaegL5_3	VEuPathDB	exon	44296	44989	.	+	.	Parent=AAEL005567-RD
AaegL5_3	VEuPathDB	CDS	43502	44192	.	+	0	Parent=AAEL005567-RD
AaegL5_3	VEuPathDB	CDS	44296	44792	.	+	2	Parent=AAEL005567-RD
AaegL5_3	VEuPathDB	mRNA	42842	44989	.	+	.	ID=AAEL005567-RC;geneID=AAEL005567
AaegL5_3	VEuPathDB	exon	42842	43068	.	+	.	Parent=AAEL005567-RC
AaegL5_3	VEuPathDB	exon	43470	44192	.	+	.	Parent=AAEL005567-RC
AaegL5_3	VEuPathDB	exon	44296	44989	.	+	.	Parent=AAEL005567-RC
AaegL5_3	VEuPathDB	CDS	43502	44192	.	+	0	Parent=AAEL005567-RC
AaegL5_3	VEuPathDB	CDS	44296	44792	.	+	2	Parent=AAEL005567-RC
AaegL5_3	VEuPathDB	mRNA	55095	135655	.	-	.	ID=AAEL023046-RA;geneID=AAEL023046
AaegL5_3	VEuPathDB	exon	55095	56885	.	-	.	Parent=AAEL023046-RA
AaegL5_3	VEuPathDB	exon	56953	57219	.	-	.	Parent=AAEL023046-RA
AaegL5_3	VEuPathDB	exon	58922	59040	.	-	.	Parent=AAEL023046-RA
AaegL5_3	VEuPathDB	exon	59977	60061	.	-	.	Parent=AAEL023046-RA
AaegL5_3	VEuPathDB	exon	60185	60286	.	-	.	Parent=AAEL023046-RA
AaegL5_3	VEuPathDB	exon	60582	60694	.	-	.	Parent=AAEL023046-RA
AaegL5_3	VEuPathDB	exon	61439	61841	.	-	.	Parent=AAEL023046-RA
AaegL5_3	VEuPathDB	exon	61913	62004	.	-	.	Parent=AAEL023046-RA
AaegL5_3	VEuPathDB	exon	62540	62693	.	-	.	Parent=AAEL023046-RA
AaegL5_3	VEuPathDB	exon	65612	65742	.	-	.	Parent=AAEL023046-RA
AaegL5_3	VEuPathDB	exon	65879	66029	.	-	.	Parent=AAEL023046-RA
AaegL5_3	VEuPathDB	exon	67623	67774	.	-	.	Parent=AAEL023046-RA
AaegL5_3	VEuPathDB	exon	69422	69494	.	-	.	Parent=AAEL023046-RA
AaegL5_3	VEuPathDB	exon	73257	73501	.	-	.	Parent=AAEL023046-RA
AaegL5_3	VEuPathDB	exon	74481	74542	.	-	.	Parent=AAEL023046-RA
AaegL5_3	VEuPathDB	exon	76203	76349	.	-	.	Parent=AAEL023046-RA
AaegL5_3	VEuPathDB	exon	78892	79033	.	-	.	Parent=AAEL023046-RA
AaegL5_3	VEuPathDB	exon	117914	118959	.	-	.	Parent=AAEL023046-RA
AaegL5_3	VEuPathDB	exon	134376	135655	.	-	.	Parent=AAEL023046-RA
AaegL5_3	VEuPathDB	CDS	56586	56885	.	-	0	Parent=AAEL023046-RA
AaegL5_3	VEuPathDB	CDS	56953	57219	.	-	0	Parent=AAEL023046-RA
AaegL5_3	VEuPathDB	CDS	58922	59040	.	-	2	Parent=AAEL023046-RA
AaegL5_3	VEuPathDB	CDS	59977	60061	.	-	0	Parent=AAEL023046-RA
AaegL5_3	VEuPathDB	CDS	60185	60286	.	-	0	Parent=AAEL023046-RA
AaegL5_3	VEuPathDB	CDS	60582	60694	.	-	2	Parent=AAEL023046-RA
AaegL5_3	VEuPathDB	CDS	61439	61841	.	-	0	Parent=AAEL023046-RA
AaegL5_3	VEuPathDB	CDS	61913	62004	.	-	2	Parent=AAEL023046-RA
AaegL5_3	VEuPathDB	CDS	62540	62693	.	-	0	Parent=AAEL023046-RA
AaegL5_3	VEuPathDB	CDS	65612	65742	.	-	2	Parent=AAEL023046-RA
AaegL5_3	VEuPathDB	CDS	65879	66029	.	-	0	Parent=AAEL023046-RA
AaegL5_3	VEuPathDB	CDS	67623	67774	.	-	2	Parent=AAEL023046-RA
AaegL5_3	VEuPathDB	CDS	69422	69494	.	-	0	Parent=AAEL023046-RA
AaegL5_3	VEuPathDB	CDS	73257	73501	.	-	2	Parent=AAEL023046-RA
AaegL5_3	VEuPathDB	CDS	74481	74542	.	-	1	Parent=AAEL023046-RA
AaegL5_3	VEuPathDB	CDS	76203	76349	.	-	1	Parent=AAEL023046-RA
AaegL5_3	VEuPathDB	CDS	78892	79033	.	-	2	Parent=AAEL023046-RA
AaegL5_3	VEuPathDB	CDS	117914	118058	.	-	0	Parent=AAEL023046-RA
AaegL5_3	VEuPathDB	mRNA	55095	135655	.	-	.	ID=AAEL023046-RB;geneID=AAEL023046
AaegL5_3	VEuPathDB	exon	55095	56885	.	-	.	Parent=AAEL023046-RB
AaegL5_3	VEuPathDB	exon	56953	57219	.	-	.	Parent=AAEL023046-RB
AaegL5_3	VEuPathDB	exon	58922	59040	.	-	.	Parent=AAEL023046-RB
AaegL5_3	VEuPathDB	exon	59977	60061	.	-	.	Parent=AAEL023046-RB
AaegL5_3	VEuPathDB	exon	60185	60286	.	-	.	Parent=AAEL023046-RB
AaegL5_3	VEuPathDB	exon	60582	60694	.	-	.	Parent=AAEL023046-RB
AaegL5_3	VEuPathDB	exon	61439	61841	.	-	.	Parent=AAEL023046-RB
AaegL5_3	VEuPathDB	exon	61913	62004	.	-	.	Parent=AAEL023046-RB
AaegL5_3	VEuPathDB	exon	62540	62693	.	-	.	Parent=AAEL023046-RB
AaegL5_3	VEuPathDB	exon	65612	65742	.	-	.	Parent=AAEL023046-RB
AaegL5_3	VEuPathDB	exon	65879	66029	.	-	.	Parent=AAEL023046-RB
AaegL5_3	VEuPathDB	exon	67623	67774	.	-	.	Parent=AAEL023046-RB
AaegL5_3	VEuPathDB	exon	69422	69494	.	-	.	Parent=AAEL023046-RB
AaegL5_3	VEuPathDB	exon	73257	73501	.	-	.	Parent=AAEL023046-RB
AaegL5_3	VEuPathDB	exon	74481	74542	.	-	.	Parent=AAEL023046-RB
AaegL5_3	VEuPathDB	exon	76203	76349	.	-	.	Parent=AAEL023046-RB
AaegL5_3	VEuPathDB	exon	78892	79033	.	-	.	Parent=AAEL023046-RB
AaegL5_3	VEuPathDB	exon	117914	118959	.	-	.	Parent=AAEL023046-RB
AaegL5_3	VEuPathDB	exon	135264	135655	.	-	.	Parent=AAEL023046-RB
AaegL5_3	VEuPathDB	CDS	56586	56885	.	-	0	Parent=AAEL023046-RB
AaegL5_3	VEuPathDB	CDS	56953	57219	.	-	0	Parent=AAEL023046-RB
AaegL5_3	VEuPathDB	CDS	58922	59040	.	-	2	Parent=AAEL023046-RB
AaegL5_3	VEuPathDB	CDS	59977	60061	.	-	0	Parent=AAEL023046-RB
AaegL5_3	VEuPathDB	CDS	60185	60286	.	-	0	Parent=AAEL023046-RB
AaegL5_3	VEuPathDB	CDS	60582	60694	.	-	2	Parent=AAEL023046-RB
AaegL5_3	VEuPathDB	CDS	61439	61841	.	-	0	Parent=AAEL023046-RB
AaegL5_3	VEuPathDB	CDS	61913	62004	.	-	2	Parent=AAEL023046-RB
AaegL5_3	VEuPathDB	CDS	62540	62693	.	-	0	Parent=AAEL023046-RB
AaegL5_3	VEuPathDB	CDS	65612	65742	.	-	2	Parent=AAEL023046-RB
AaegL5_3	VEuPathDB	CDS	65879	66029	.	-	0	Parent=AAEL023046-RB
AaegL5_3	VEuPathDB	CDS	67623	67774	.	-	2	Parent=AAEL023046-RB
AaegL5_3	VEuPathDB	CDS	69422	69494	.	-	0	Parent=AAEL023046-RB
AaegL5_3	VEuPathDB	CDS	73257	73501	.	-	2	Parent=AAEL023046-RB
AaegL5_3	VEuPathDB	CDS	74481	74542	.	-	1	Parent=AAEL023046-RB
AaegL5_3	VEuPathDB	CDS	76203	76349	.	-	1	Parent=AAEL023046-RB
AaegL5_3	VEuPathDB	CDS	78892	79033	.	-	2	Parent=AAEL023046-RB
AaegL5_3	VEuPathDB	CDS	117914	118058	.	-	0	Parent=AAEL023046-RB
AaegL5_3	VEuPathDB	mRNA	277070	277411	.	+	.	ID=AAEL026048-RA;geneID=AAEL026048
AaegL5_3	VEuPathDB	exon	277070	277186	.	+	.	Parent=AAEL026048-RA
AaegL5_3	VEuPathDB	exon	277304	277411	.	+	.	Parent=AAEL026048-RA
AaegL5_3	VEuPathDB	CDS	277070	277186	.	+	0	Parent=AAEL026048-RA
AaegL5_3	VEuPathDB	CDS	277304	277411	.	+	0	Parent=AAEL026048-RA
AaegL5_3	VEuPathDB	mRNA	280633	280974	.	-	.	ID=AAEL022438-RA;geneID=AAEL022438
AaegL5_3	VEuPathDB	exon	280633	280740	.	-	.	Parent=AAEL022438-RA
AaegL5_3	VEuPathDB	exon	280858	280974	.	-	.	Parent=AAEL022438-RA
AaegL5_3	VEuPathDB	CDS	280633	280740	.	-	0	Parent=AAEL022438-RA
AaegL5_3	VEuPathDB	CDS	280858	280974	.	-	0	Parent=AAEL022438-RA
AaegL5_3	VEuPathDB	mRNA	933367	959144	.	-	.	ID=AAEL001114-RA;geneID=AAEL001114
AaegL5_3	VEuPathDB	exon	933367	934337	.	-	.	Parent=AAEL001114-RA
AaegL5_3	VEuPathDB	exon	934391	935219	.	-	.	Parent=AAEL001114-RA
AaegL5_3	VEuPathDB	exon	940611	941131	.	-	.	Parent=AAEL001114-RA
AaegL5_3	VEuPathDB	exon	941199	941581	.	-	.	Parent=AAEL001114-RA
AaegL5_3	VEuPathDB	exon	959058	959144	.	-	.	Parent=AAEL001114-RA
AaegL5_3	VEuPathDB	CDS	933402	934337	.	-	0	Parent=AAEL001114-RA
AaegL5_3	VEuPathDB	CDS	934391	935219	.	-	1	Parent=AAEL001114-RA
AaegL5_3	VEuPathDB	CDS	940611	941131	.	-	0	Parent=AAEL001114-RA
AaegL5_3	VEuPathDB	CDS	941199	941285	.	-	0	Parent=AAEL001114-RA
AaegL5_3	VEuPathDB	mRNA	959058	1011312	.	-	.	ID=AAEL001141-RC;geneID=AAEL001141
AaegL5_3	VEuPathDB	exon	959058	959472	.	-	.	Parent=AAEL001141-RC
AaegL5_3	VEuPathDB	exon	959936	960045	.	-	.	Parent=AAEL001141-RC
AaegL5_3	VEuPathDB	exon	960106	960351	.	-	.	Parent=AAEL001141-RC
AaegL5_3	VEuPathDB	exon	960437	960612	.	-	.	Parent=AAEL001141-RC
AaegL5_3	VEuPathDB	exon	960679	961084	.	-	.	Parent=AAEL001141-RC
AaegL5_3	VEuPathDB	exon	961145	961316	.	-	.	Parent=AAEL001141-RC
AaegL5_3	VEuPathDB	exon	961381	961608	.	-	.	Parent=AAEL001141-RC
AaegL5_3	VEuPathDB	exon	961666	961825	.	-	.	Parent=AAEL001141-RC
AaegL5_3	VEuPathDB	exon	961898	962141	.	-	.	Parent=AAEL001141-RC
AaegL5_3	VEuPathDB	exon	974486	974641	.	-	.	Parent=AAEL001141-RC
AaegL5_3	VEuPathDB	exon	974713	974984	.	-	.	Parent=AAEL001141-RC
AaegL5_3	VEuPathDB	exon	975053	975354	.	-	.	Parent=AAEL001141-RC
AaegL5_3	VEuPathDB	exon	982534	983130	.	-	.	Parent=AAEL001141-RC
AaegL5_3	VEuPathDB	exon	983190	983488	.	-	.	Parent=AAEL001141-RC
AaegL5_3	VEuPathDB	exon	983655	984736	.	-	.	Parent=AAEL001141-RC
AaegL5_3	VEuPathDB	exon	1010862	1011312	.	-	.	Parent=AAEL001141-RC
AaegL5_3	VEuPathDB	CDS	959950	960045	.	-	0	Parent=AAEL001141-RC
AaegL5_3	VEuPathDB	CDS	960106	960351	.	-	0	Parent=AAEL001141-RC
AaegL5_3	VEuPathDB	CDS	960437	960612	.	-	2	Parent=AAEL001141-RC
AaegL5_3	VEuPathDB	CDS	960679	961084	.	-	0	Parent=AAEL001141-RC
AaegL5_3	VEuPathDB	CDS	961145	961316	.	-	1	Parent=AAEL001141-RC
AaegL5_3	VEuPathDB	CDS	961381	961608	.	-	1	Parent=AAEL001141-RC
AaegL5_3	VEuPathDB	CDS	961666	961825	.	-	2	Parent=AAEL001141-RC
AaegL5_3	VEuPathDB	CDS	961898	962141	.	-	0	Parent=AAEL001141-RC
AaegL5_3	VEuPathDB	CDS	974486	974641	.	-	0	Parent=AAEL001141-RC
AaegL5_3	VEuPathDB	CDS	974713	974984	.	-	2	Parent=AAEL001141-RC
AaegL5_3	VEuPathDB	CDS	975053	975354	.	-	1	Parent=AAEL001141-RC
AaegL5_3	VEuPathDB	CDS	982534	983130	.	-	1	Parent=AAEL001141-RC
AaegL5_3	VEuPathDB	CDS	983190	983488	.	-	0	Parent=AAEL001141-RC
AaegL5_3	VEuPathDB	CDS	983655	984674	.	-	0	Parent=AAEL001141-RC
AaegL5_3	VEuPathDB	mRNA	959424	1011312	.	-	.	ID=AAEL001141-RD;geneID=AAEL001141
AaegL5_3	VEuPathDB	exon	959424	959472	.	-	.	Parent=AAEL001141-RD
AaegL5_3	VEuPathDB	exon	959831	959877	.	-	.	Parent=AAEL001141-RD
AaegL5_3	VEuPathDB	exon	959936	960045	.	-	.	Parent=AAEL001141-RD
AaegL5_3	VEuPathDB	exon	960106	960351	.	-	.	Parent=AAEL001141-RD
AaegL5_3	VEuPathDB	exon	960437	960612	.	-	.	Parent=AAEL001141-RD
AaegL5_3	VEuPathDB	exon	960679	961084	.	-	.	Parent=AAEL001141-RD
AaegL5_3	VEuPathDB	exon	961145	961316	.	-	.	Parent=AAEL001141-RD
AaegL5_3	VEuPathDB	exon	961381	961608	.	-	.	Parent=AAEL001141-RD
AaegL5_3	VEuPathDB	exon	961666	961825	.	-	.	Parent=AAEL001141-RD
AaegL5_3	VEuPathDB	exon	961898	962141	.	-	.	Parent=AAEL001141-RD
AaegL5_3	VEuPathDB	exon	974486	974641	.	-	.	Parent=AAEL001141-RD
AaegL5_3	VEuPathDB	exon	974713	974984	.	-	.	Parent=AAEL001141-RD
AaegL5_3	VEuPathDB	exon	975053	975354	.	-	.	Parent=AAEL001141-RD
AaegL5_3	VEuPathDB	exon	982534	983130	.	-	.	Parent=AAEL001141-RD
AaegL5_3	VEuPathDB	exon	983190	983488	.	-	.	Parent=AAEL001141-RD
AaegL5_3	VEuPathDB	exon	983655	984736	.	-	.	Parent=AAEL001141-RD
AaegL5_3	VEuPathDB	exon	1010862	1011312	.	-	.	Parent=AAEL001141-RD
AaegL5_3	VEuPathDB	mRNA	959499	1011312	.	-	.	ID=AAEL001141-RB;geneID=AAEL001141
AaegL5_3	VEuPathDB	exon	959499	959877	.	-	.	Parent=AAEL001141-RB
AaegL5_3	VEuPathDB	exon	959936	960045	.	-	.	Parent=AAEL001141-RB
AaegL5_3	VEuPathDB	exon	960106	960351	.	-	.	Parent=AAEL001141-RB
AaegL5_3	VEuPathDB	exon	960437	960612	.	-	.	Parent=AAEL001141-RB
AaegL5_3	VEuPathDB	exon	960679	961084	.	-	.	Parent=AAEL001141-RB
AaegL5_3	VEuPathDB	exon	961145	961316	.	-	.	Parent=AAEL001141-RB
AaegL5_3	VEuPathDB	exon	961381	961608	.	-	.	Parent=AAEL001141-RB
AaegL5_3	VEuPathDB	exon	961666	961825	.	-	.	Parent=AAEL001141-RB
AaegL5_3	VEuPathDB	exon	961898	962141	.	-	.	Parent=AAEL001141-RB
AaegL5_3	VEuPathDB	exon	974486	974641	.	-	.	Parent=AAEL001141-RB
AaegL5_3	VEuPathDB	exon	974713	974984	.	-	.	Parent=AAEL001141-RB
AaegL5_3	VEuPathDB	exon	975053	975354	.	-	.	Parent=AAEL001141-RB
AaegL5_3	VEuPathDB	exon	982534	983130	.	-	.	Parent=AAEL001141-RB
AaegL5_3	VEuPathDB	exon	983190	983488	.	-	.	Parent=AAEL001141-RB
AaegL5_3	VEuPathDB	exon	983655	984736	.	-	.	Parent=AAEL001141-RB
AaegL5_3	VEuPathDB	exon	1010862	1011312	.	-	.	Parent=AAEL001141-RB
AaegL5_3	VEuPathDB	CDS	959950	960045	.	-	0	Parent=AAEL001141-RB
AaegL5_3	VEuPathDB	CDS	960106	960351	.	-	0	Parent=AAEL001141-RB
AaegL5_3	VEuPathDB	CDS	960437	960612	.	-	2	Parent=AAEL001141-RB
AaegL5_3	VEuPathDB	CDS	960679	961084	.	-	0	Parent=AAEL001141-RB
AaegL5_3	VEuPathDB	CDS	961145	961316	.	-	1	Parent=AAEL001141-RB
AaegL5_3	VEuPathDB	CDS	961381	961608	.	-	1	Parent=AAEL001141-RB
AaegL5_3	VEuPathDB	CDS	961666	961825	.	-	2	Parent=AAEL001141-RB
AaegL5_3	VEuPathDB	CDS	961898	962141	.	-	0	Parent=AAEL001141-RB
AaegL5_3	VEuPathDB	CDS	974486	974641	.	-	0	Parent=AAEL001141-RB
AaegL5_3	VEuPathDB	CDS	974713	974984	.	-	2	Parent=AAEL001141-RB
AaegL5_3	VEuPathDB	CDS	975053	975354	.	-	1	Parent=AAEL001141-RB
AaegL5_3	VEuPathDB	CDS	982534	983130	.	-	1	Parent=AAEL001141-RB
AaegL5_3	VEuPathDB	CDS	983190	983488	.	-	0	Parent=AAEL001141-RB
AaegL5_3	VEuPathDB	CDS	983655	984674	.	-	0	Parent=AAEL001141-RB
AaegL5_3	VEuPathDB	mRNA	959700	1011335	.	-	.	ID=AAEL001141-RA;geneID=AAEL001141
AaegL5_3	VEuPathDB	exon	959700	960045	.	-	.	Parent=AAEL001141-RA
AaegL5_3	VEuPathDB	exon	960106	960351	.	-	.	Parent=AAEL001141-RA
AaegL5_3	VEuPathDB	exon	960437	960612	.	-	.	Parent=AAEL001141-RA
AaegL5_3	VEuPathDB	exon	960679	961084	.	-	.	Parent=AAEL001141-RA
AaegL5_3	VEuPathDB	exon	961145	961316	.	-	.	Parent=AAEL001141-RA
AaegL5_3	VEuPathDB	exon	961381	961608	.	-	.	Parent=AAEL001141-RA
AaegL5_3	VEuPathDB	exon	961666	961825	.	-	.	Parent=AAEL001141-RA
AaegL5_3	VEuPathDB	exon	961898	962141	.	-	.	Parent=AAEL001141-RA
AaegL5_3	VEuPathDB	exon	974486	974641	.	-	.	Parent=AAEL001141-RA
AaegL5_3	VEuPathDB	exon	974713	974984	.	-	.	Parent=AAEL001141-RA
AaegL5_3	VEuPathDB	exon	975053	975354	.	-	.	Parent=AAEL001141-RA
AaegL5_3	VEuPathDB	exon	982534	983130	.	-	.	Parent=AAEL001141-RA
AaegL5_3	VEuPathDB	exon	983190	983488	.	-	.	Parent=AAEL001141-RA
AaegL5_3	VEuPathDB	exon	983655	984736	.	-	.	Parent=AAEL001141-RA
AaegL5_3	VEuPathDB	exon	1010862	1011335	.	-	.	Parent=AAEL001141-RA
AaegL5_3	VEuPathDB	CDS	959950	960045	.	-	0	Parent=AAEL001141-RA
AaegL5_3	VEuPathDB	CDS	960106	960351	.	-	0	Parent=AAEL001141-RA
AaegL5_3	VEuPathDB	CDS	960437	960612	.	-	2	Parent=AAEL001141-RA
AaegL5_3	VEuPathDB	CDS	960679	961084	.	-	0	Parent=AAEL001141-RA
AaegL5_3	VEuPathDB	CDS	961145	961316	.	-	1	Parent=AAEL001141-RA
AaegL5_3	VEuPathDB	CDS	961381	961608	.	-	1	Parent=AAEL001141-RA
AaegL5_3	VEuPathDB	CDS	961666	961825	.	-	2	Parent=AAEL001141-RA
AaegL5_3	VEuPathDB	CDS	961898	962141	.	-	0	Parent=AAEL001141-RA
AaegL5_3	VEuPathDB	CDS	974486	974641	.	-	0	Parent=AAEL001141-RA
AaegL5_3	VEuPathDB	CDS	974713	974984	.	-	2	Parent=AAEL001141-RA
AaegL5_3	VEuPathDB	CDS	975053	975354	.	-	1	Parent=AAEL001141-RA
AaegL5_3	VEuPathDB	CDS	982534	983130	.	-	1	Parent=AAEL001141-RA
AaegL5_3	VEuPathDB	CDS	983190	983488	.	-	0	Parent=AAEL001141-RA
AaegL5_3	VEuPathDB	CDS	983655	984674	.	-	0	Parent=AAEL001141-RA
AaegL5_3	VEuPathDB	mRNA	1023423	1041239	.	-	.	ID=AAEL001119-RD;geneID=AAEL001119
AaegL5_3	VEuPathDB	exon	1023423	1024980	.	-	.	Parent=AAEL001119-RD
AaegL5_3	VEuPathDB	exon	1027115	1027248	.	-	.	Parent=AAEL001119-RD
AaegL5_3	VEuPathDB	exon	1037670	1037808	.	-	.	Parent=AAEL001119-RD
AaegL5_3	VEuPathDB	exon	1037911	1038039	.	-	.	Parent=AAEL001119-RD
AaegL5_3	VEuPathDB	exon	1038347	1038625	.	-	.	Parent=AAEL001119-RD
AaegL5_3	VEuPathDB	exon	1038795	1038923	.	-	.	Parent=AAEL001119-RD
AaegL5_3	VEuPathDB	exon	1038987	1039412	.	-	.	Parent=AAEL001119-RD
AaegL5_3	VEuPathDB	exon	1039479	1039815	.	-	.	Parent=AAEL001119-RD
AaegL5_3	VEuPathDB	exon	1041090	1041239	.	-	.	Parent=AAEL001119-RD
AaegL5_3	VEuPathDB	CDS	1024789	1024980	.	-	0	Parent=AAEL001119-RD
AaegL5_3	VEuPathDB	CDS	1027115	1027248	.	-	2	Parent=AAEL001119-RD
AaegL5_3	VEuPathDB	CDS	1037670	1037808	.	-	0	Parent=AAEL001119-RD
AaegL5_3	VEuPathDB	CDS	1037911	1038039	.	-	0	Parent=AAEL001119-RD
AaegL5_3	VEuPathDB	CDS	1038347	1038625	.	-	0	Parent=AAEL001119-RD
AaegL5_3	VEuPathDB	CDS	1038795	1038923	.	-	0	Parent=AAEL001119-RD
AaegL5_3	VEuPathDB	CDS	1038987	1039412	.	-	0	Parent=AAEL001119-RD
AaegL5_3	VEuPathDB	CDS	1039479	1039772	.	-	0	Parent=AAEL001119-RD
AaegL5_3	VEuPathDB	mRNA	1023423	1041239	.	-	.	ID=AAEL001119-RF;geneID=AAEL001119
AaegL5_3	VEuPathDB	exon	1023423	1024980	.	-	.	Parent=AAEL001119-RF
AaegL5_3	VEuPathDB	exon	1025097	1025108	.	-	.	Parent=AAEL001119-RF
AaegL5_3	VEuPathDB	exon	1027115	1027248	.	-	.	Parent=AAEL001119-RF
AaegL5_3	VEuPathDB	exon	1037670	1037808	.	-	.	Parent=AAEL001119-RF
AaegL5_3	VEuPathDB	exon	1037911	1038039	.	-	.	Parent=AAEL001119-RF
AaegL5_3	VEuPathDB	exon	1038347	1038625	.	-	.	Parent=AAEL001119-RF
AaegL5_3	VEuPathDB	exon	1038795	1038923	.	-	.	Parent=AAEL001119-RF
AaegL5_3	VEuPathDB	exon	1038987	1039412	.	-	.	Parent=AAEL001119-RF
AaegL5_3	VEuPathDB	exon	1039479	1039815	.	-	.	Parent=AAEL001119-RF
AaegL5_3	VEuPathDB	exon	1041090	1041239	.	-	.	Parent=AAEL001119-RF
AaegL5_3	VEuPathDB	CDS	1024789	1024980	.	-	0	Parent=AAEL001119-RF
AaegL5_3	VEuPathDB	CDS	1025097	1025108	.	-	0	Parent=AAEL001119-RF
AaegL5_3	VEuPathDB	CDS	1027115	1027248	.	-	2	Parent=AAEL001119-RF
AaegL5_3	VEuPathDB	CDS	1037670	1037808	.	-	0	Parent=AAEL001119-RF
AaegL5_3	VEuPathDB	CDS	1037911	1038039	.	-	0	Parent=AAEL001119-RF
AaegL5_3	VEuPathDB	CDS	1038347	1038625	.	-	0	Parent=AAEL001119-RF
AaegL5_3	VEuPathDB	CDS	1038795	1038923	.	-	0	Parent=AAEL001119-RF
AaegL5_3	VEuPathDB	CDS	1038987	1039412	.	-	0	Parent=AAEL001119-RF
AaegL5_3	VEuPathDB	CDS	1039479	1039772	.	-	0	Parent=AAEL001119-RF
AaegL5_3	VEuPathDB	mRNA	1024909	1041239	.	-	.	ID=AAEL001119-RH;geneID=AAEL001119
AaegL5_3	VEuPathDB	exon	1024909	1024980	.	-	.	Parent=AAEL001119-RH
AaegL5_3	VEuPathDB	exon	1037670	1037808	.	-	.	Parent=AAEL001119-RH
AaegL5_3	VEuPathDB	exon	1037911	1038039	.	-	.	Parent=AAEL001119-RH
AaegL5_3	VEuPathDB	exon	1038347	1038625	.	-	.	Parent=AAEL001119-RH
AaegL5_3	VEuPathDB	exon	1038795	1038923	.	-	.	Parent=AAEL001119-RH
AaegL5_3	VEuPathDB	exon	1038987	1039412	.	-	.	Parent=AAEL001119-RH
AaegL5_3	VEuPathDB	exon	1039479	1039815	.	-	.	Parent=AAEL001119-RH
AaegL5_3	VEuPathDB	exon	1041090	1041239	.	-	.	Parent=AAEL001119-RH
AaegL5_3	VEuPathDB	CDS	1024976	1024980	.	-	2	Parent=AAEL001119-RH
AaegL5_3	VEuPathDB	CDS	1037670	1037808	.	-	0	Parent=AAEL001119-RH
AaegL5_3	VEuPathDB	CDS	1037911	1038039	.	-	0	Parent=AAEL001119-RH
AaegL5_3	VEuPathDB	CDS	1038347	1038625	.	-	0	Parent=AAEL001119-RH
AaegL5_3	VEuPathDB	CDS	1038795	1038923	.	-	0	Parent=AAEL001119-RH
AaegL5_3	VEuPathDB	CDS	1038987	1039412	.	-	0	Parent=AAEL001119-RH
AaegL5_3	VEuPathDB	CDS	1039479	1039772	.	-	0	Parent=AAEL001119-RH
AaegL5_3	VEuPathDB	mRNA	1025234	1041072	.	-	.	ID=AAEL001119-RE;geneID=AAEL001119
AaegL5_3	VEuPathDB	exon	1025234	1027248	.	-	.	Parent=AAEL001119-RE
AaegL5_3	VEuPathDB	exon	1037670	1037808	.	-	.	Parent=AAEL001119-RE
AaegL5_3	VEuPathDB	exon	1037911	1038039	.	-	.	Parent=AAEL001119-RE
AaegL5_3	VEuPathDB	exon	1038347	1038625	.	-	.	Parent=AAEL001119-RE
AaegL5_3	VEuPathDB	exon	1038795	1038923	.	-	.	Parent=AAEL001119-RE
AaegL5_3	VEuPathDB	exon	1038987	1039412	.	-	.	Parent=AAEL001119-RE
AaegL5_3	VEuPathDB	exon	1039479	1039815	.	-	.	Parent=AAEL001119-RE
AaegL5_3	VEuPathDB	exon	1041009	1041072	.	-	.	Parent=AAEL001119-RE
AaegL5_3	VEuPathDB	CDS	1026344	1027248	.	-	2	Parent=AAEL001119-RE
AaegL5_3	VEuPathDB	CDS	1037670	1037808	.	-	0	Parent=AAEL001119-RE
AaegL5_3	VEuPathDB	CDS	1037911	1038039	.	-	0	Parent=AAEL001119-RE
AaegL5_3	VEuPathDB	CDS	1038347	1038625	.	-	0	Parent=AAEL001119-RE
AaegL5_3	VEuPathDB	CDS	1038795	1038923	.	-	0	Parent=AAEL001119-RE
AaegL5_3	VEuPathDB	CDS	1038987	1039412	.	-	0	Parent=AAEL001119-RE
AaegL5_3	VEuPathDB	CDS	1039479	1039772	.	-	0	Parent=AAEL001119-RE
AaegL5_3	VEuPathDB	mRNA	1025234	1041239	.	-	.	ID=AAEL001119-RB;geneID=AAEL001119
AaegL5_3	VEuPathDB	exon	1025234	1027248	.	-	.	Parent=AAEL001119-RB
AaegL5_3	VEuPathDB	exon	1037670	1037808	.	-	.	Parent=AAEL001119-RB
AaegL5_3	VEuPathDB	exon	1037911	1038039	.	-	.	Parent=AAEL001119-RB
AaegL5_3	VEuPathDB	exon	1038347	1038625	.	-	.	Parent=AAEL001119-RB
AaegL5_3	VEuPathDB	exon	1038795	1038923	.	-	.	Parent=AAEL001119-RB
AaegL5_3	VEuPathDB	exon	1038987	1039412	.	-	.	Parent=AAEL001119-RB
AaegL5_3	VEuPathDB	exon	1039479	1039815	.	-	.	Parent=AAEL001119-RB
AaegL5_3	VEuPathDB	exon	1041090	1041239	.	-	.	Parent=AAEL001119-RB
AaegL5_3	VEuPathDB	CDS	1026344	1027248	.	-	2	Parent=AAEL001119-RB
AaegL5_3	VEuPathDB	CDS	1037670	1037808	.	-	0	Parent=AAEL001119-RB
AaegL5_3	VEuPathDB	CDS	1037911	1038039	.	-	0	Parent=AAEL001119-RB
AaegL5_3	VEuPathDB	CDS	1038347	1038625	.	-	0	Parent=AAEL001119-RB
AaegL5_3	VEuPathDB	CDS	1038795	1038923	.	-	0	Parent=AAEL001119-RB
AaegL5_3	VEuPathDB	CDS	1038987	1039412	.	-	0	Parent=AAEL001119-RB
AaegL5_3	VEuPathDB	CDS	1039479	1039772	.	-	0	Parent=AAEL001119-RB
AaegL5_3	VEuPathDB	mRNA	1025234	1041239	.	-	.	ID=AAEL001119-RC;geneID=AAEL001119
AaegL5_3	VEuPathDB	exon	1025234	1027248	.	-	.	Parent=AAEL001119-RC
AaegL5_3	VEuPathDB	exon	1037670	1037808	.	-	.	Parent=AAEL001119-RC
AaegL5_3	VEuPathDB	exon	1037911	1038039	.	-	.	Parent=AAEL001119-RC
AaegL5_3	VEuPathDB	exon	1038383	1038625	.	-	.	Parent=AAEL001119-RC
AaegL5_3	VEuPathDB	exon	1038795	1038923	.	-	.	Parent=AAEL001119-RC
AaegL5_3	VEuPathDB	exon	1038987	1039412	.	-	.	Parent=AAEL001119-RC
AaegL5_3	VEuPathDB	exon	1039479	1039815	.	-	.	Parent=AAEL001119-RC
AaegL5_3	VEuPathDB	exon	1041090	1041239	.	-	.	Parent=AAEL001119-RC
AaegL5_3	VEuPathDB	CDS	1026344	1027248	.	-	2	Parent=AAEL001119-RC
AaegL5_3	VEuPathDB	CDS	1037670	1037808	.	-	0	Parent=AAEL001119-RC
AaegL5_3	VEuPathDB	CDS	1037911	1038039	.	-	0	Parent=AAEL001119-RC
AaegL5_3	VEuPathDB	CDS	1038383	1038625	.	-	0	Parent=AAEL001119-RC
AaegL5_3	VEuPathDB	CDS	1038795	1038923	.	-	0	Parent=AAEL001119-RC
AaegL5_3	VEuPathDB	CDS	1038987	1039412	.	-	0	Parent=AAEL001119-RC
AaegL5_3	VEuPathDB	CDS	1039479	1039772	.	-	0	Parent=AAEL001119-RC
AaegL5_3	VEuPathDB	mRNA	1025234	1041239	.	-	.	ID=AAEL001119-RG;geneID=AAEL001119
AaegL5_3	VEuPathDB	exon	1025234	1027248	.	-	.	Parent=AAEL001119-RG
AaegL5_3	VEuPathDB	exon	1037670	1037808	.	-	.	Parent=AAEL001119-RG
AaegL5_3	VEuPathDB	exon	1037911	1038039	.	-	.	Parent=AAEL001119-RG
AaegL5_3	VEuPathDB	exon	1038795	1038923	.	-	.	Parent=AAEL001119-RG
AaegL5_3	VEuPathDB	exon	1038987	1039412	.	-	.	Parent=AAEL001119-RG
AaegL5_3	VEuPathDB	exon	1039479	1039815	.	-	.	Parent=AAEL001119-RG
AaegL5_3	VEuPathDB	exon	1041090	1041239	.	-	.	Parent=AAEL001119-RG
AaegL5_3	VEuPathDB	CDS	1026344	1027248	.	-	2	Parent=AAEL001119-RG
AaegL5_3	VEuPathDB	CDS	1037670	1037808	.	-	0	Parent=AAEL001119-RG
AaegL5_3	VEuPathDB	CDS	1037911	1038039	.	-	0	Parent=AAEL001119-RG
AaegL5_3	VEuPathDB	CDS	1038795	1038923	.	-	0	Parent=AAEL001119-RG
AaegL5_3	VEuPathDB	CDS	1038987	1039412	.	-	0	Parent=AAEL001119-RG
AaegL5_3	VEuPathDB	CDS	1039479	1039772	.	-	0	Parent=AAEL001119-RG
AaegL5_3	VEuPathDB	mRNA	1074079	1138283	.	+	.	ID=AAEL001142-RB;geneID=AAEL001142
AaegL5_3	VEuPathDB	exon	1074079	1074592	.	+	.	Parent=AAEL001142-RB
AaegL5_3	VEuPathDB	exon	1084862	1085471	.	+	.	Parent=AAEL001142-RB
AaegL5_3	VEuPathDB	exon	1085552	1085699	.	+	.	Parent=AAEL001142-RB
AaegL5_3	VEuPathDB	exon	1092501	1092710	.	+	.	Parent=AAEL001142-RB
AaegL5_3	VEuPathDB	exon	1092774	1093790	.	+	.	Parent=AAEL001142-RB
AaegL5_3	VEuPathDB	exon	1093853	1094107	.	+	.	Parent=AAEL001142-RB
AaegL5_3	VEuPathDB	exon	1094167	1094344	.	+	.	Parent=AAEL001142-RB
AaegL5_3	VEuPathDB	exon	1094407	1094966	.	+	.	Parent=AAEL001142-RB
AaegL5_3	VEuPathDB	exon	1103596	1104052	.	+	.	Parent=AAEL001142-RB
AaegL5_3	VEuPathDB	exon	1104113	1104214	.	+	.	Parent=AAEL001142-RB
AaegL5_3	VEuPathDB	exon	1104283	1104510	.	+	.	Parent=AAEL001142-RB
AaegL5_3	VEuPathDB	exon	1136619	1137064	.	+	.	Parent=AAEL001142-RB
AaegL5_3	VEuPathDB	exon	1137282	1137653	.	+	.	Parent=AAEL001142-RB
AaegL5_3	VEuPathDB	exon	1137715	1137913	.	+	.	Parent=AAEL001142-RB
AaegL5_3	VEuPathDB	exon	1137985	1138283	.	+	.	Parent=AAEL001142-RB
AaegL5_3	VEuPathDB	CDS	1085026	1085471	.	+	0	Parent=AAEL001142-RB
AaegL5_3	VEuPathDB	CDS	1085552	1085699	.	+	1	Parent=AAEL001142-RB
AaegL5_3	VEuPathDB	CDS	1092501	1092710	.	+	0	Parent=AAEL001142-RB
AaegL5_3	VEuPathDB	CDS	1092774	1093790	.	+	0	Parent=AAEL001142-RB
AaegL5_3	VEuPathDB	CDS	1093853	1094107	.	+	0	Parent=AAEL001142-RB
AaegL5_3	VEuPathDB	CDS	1094167	1094344	.	+	0	Parent=AAEL001142-RB
AaegL5_3	VEuPathDB	CDS	1094407	1094966	.	+	2	Parent=AAEL001142-RB
AaegL5_3	VEuPathDB	CDS	1103596	1104052	.	+	0	Parent=AAEL001142-RB
AaegL5_3	VEuPathDB	CDS	1104113	1104214	.	+	2	Parent=AAEL001142-RB
AaegL5_3	VEuPathDB	CDS	1104283	1104510	.	+	2	Parent=AAEL001142-RB
AaegL5_3	VEuPathDB	CDS	1136619	1137064	.	+	2	Parent=AAEL001142-RB
AaegL5_3	VEuPathDB	CDS	1137282	1137653	.	+	0	Parent=AAEL001142-RB
AaegL5_3	VEuPathDB	CDS	1137715	1137913	.	+	0	Parent=AAEL001142-RB
AaegL5_3	VEuPathDB	CDS	1137985	1138127	.	+	2	Parent=AAEL001142-RB
AaegL5_3	VEuPathDB	mRNA	1074079	1138283	.	+	.	ID=AAEL001142-RC;geneID=AAEL001142
AaegL5_3	VEuPathDB	exon	1074079	1074551	.	+	.	Parent=AAEL001142-RC
AaegL5_3	VEuPathDB	exon	1084862	1085471	.	+	.	Parent=AAEL001142-RC
AaegL5_3	VEuPathDB	exon	1085552	1085699	.	+	.	Parent=AAEL001142-RC
AaegL5_3	VEuPathDB	exon	1092501	1092710	.	+	.	Parent=AAEL001142-RC
AaegL5_3	VEuPathDB	exon	1092774	1093790	.	+	.	Parent=AAEL001142-RC
AaegL5_3	VEuPathDB	exon	1093853	1094107	.	+	.	Parent=AAEL001142-RC
AaegL5_3	VEuPathDB	exon	1094167	1094344	.	+	.	Parent=AAEL001142-RC
AaegL5_3	VEuPathDB	exon	1094407	1094966	.	+	.	Parent=AAEL001142-RC
AaegL5_3	VEuPathDB	exon	1103596	1104052	.	+	.	Parent=AAEL001142-RC
AaegL5_3	VEuPathDB	exon	1104113	1104214	.	+	.	Parent=AAEL001142-RC
AaegL5_3	VEuPathDB	exon	1104283	1104510	.	+	.	Parent=AAEL001142-RC
AaegL5_3	VEuPathDB	exon	1136619	1137064	.	+	.	Parent=AAEL001142-RC
AaegL5_3	VEuPathDB	exon	1137282	1137653	.	+	.	Parent=AAEL001142-RC
AaegL5_3	VEuPathDB	exon	1137715	1137913	.	+	.	Parent=AAEL001142-RC
AaegL5_3	VEuPathDB	exon	1137985	1138283	.	+	.	Parent=AAEL001142-RC
AaegL5_3	VEuPathDB	CDS	1085026	1085471	.	+	0	Parent=AAEL001142-RC
AaegL5_3	VEuPathDB	CDS	1085552	1085699	.	+	1	Parent=AAEL001142-RC
AaegL5_3	VEuPathDB	CDS	1092501	1092710	.	+	0	Parent=AAEL001142-RC
AaegL5_3	VEuPathDB	CDS	1092774	1093790	.	+	0	Parent=AAEL001142-RC
AaegL5_3	VEuPathDB	CDS	1093853	1094107	.	+	0	Parent=AAEL001142-RC
AaegL5_3	VEuPathDB	CDS	1094167	1094344	.	+	0	Parent=AAEL001142-RC
AaegL5_3	VEuPathDB	CDS	1094407	1094966	.	+	2	Parent=AAEL001142-RC
AaegL5_3	VEuPathDB	CDS	1103596	1104052	.	+	0	Parent=AAEL001142-RC
AaegL5_3	VEuPathDB	CDS	1104113	1104214	.	+	2	Parent=AAEL001142-RC
AaegL5_3	VEuPathDB	CDS	1104283	1104510	.	+	2	Parent=AAEL001142-RC
AaegL5_3	VEuPathDB	CDS	1136619	1137064	.	+	2	Parent=AAEL001142-RC
AaegL5_3	VEuPathDB	CDS	1137282	1137653	.	+	0	Parent=AAEL001142-RC
AaegL5_3	VEuPathDB	CDS	1137715	1137913	.	+	0	Parent=AAEL001142-RC
AaegL5_3	VEuPathDB	CDS	1137985	1138127	.	+	2	Parent=AAEL001142-RC
AaegL5_3	VEuPathDB	mRNA	1074079	1138283	.	+	.	ID=AAEL001142-RD;geneID=AAEL001142
AaegL5_3	VEuPathDB	exon	1074079	1074500	.	+	.	Parent=AAEL001142-RD
AaegL5_3	VEuPathDB	exon	1084862	1085471	.	+	.	Parent=AAEL001142-RD
AaegL5_3	VEuPathDB	exon	1085552	1085699	.	+	.	Parent=AAEL001142-RD
AaegL5_3	VEuPathDB	exon	1092501	1092710	.	+	.	Parent=AAEL001142-RD
AaegL5_3	VEuPathDB	exon	1092774	1093790	.	+	.	Parent=AAEL001142-RD
AaegL5_3	VEuPathDB	exon	1093853	1094107	.	+	.	Parent=AAEL001142-RD
AaegL5_3	VEuPathDB	exon	1094167	1094344	.	+	.	Parent=AAEL001142-RD
AaegL5_3	VEuPathDB	exon	1094407	1094966	.	+	.	Parent=AAEL001142-RD
AaegL5_3	VEuPathDB	exon	1103596	1104052	.	+	.	Parent=AAEL001142-RD
AaegL5_3	VEuPathDB	exon	1104113	1104214	.	+	.	Parent=AAEL001142-RD
AaegL5_3	VEuPathDB	exon	1104283	1104510	.	+	.	Parent=AAEL001142-RD
AaegL5_3	VEuPathDB	exon	1136619	1137064	.	+	.	Parent=AAEL001142-RD
AaegL5_3	VEuPathDB	exon	1137282	1137653	.	+	.	Parent=AAEL001142-RD
AaegL5_3	VEuPathDB	exon	1137715	1137913	.	+	.	Parent=AAEL001142-RD
AaegL5_3	VEuPathDB	exon	1137985	1138283	.	+	.	Parent=AAEL001142-RD
AaegL5_3	VEuPathDB	CDS	1085026	1085471	.	+	0	Parent=AAEL001142-RD
AaegL5_3	VEuPathDB	CDS	1085552	1085699	.	+	1	Parent=AAEL001142-RD
AaegL5_3	VEuPathDB	CDS	1092501	1092710	.	+	0	Parent=AAEL001142-RD
AaegL5_3	VEuPathDB	CDS	1092774	1093790	.	+	0	Parent=AAEL001142-RD
AaegL5_3	VEuPathDB	CDS	1093853	1094107	.	+	0	Parent=AAEL001142-RD
AaegL5_3	VEuPathDB	CDS	1094167	1094344	.	+	0	Parent=AAEL001142-RD
AaegL5_3	VEuPathDB	CDS	1094407	1094966	.	+	2	Parent=AAEL001142-RD
AaegL5_3	VEuPathDB	CDS	1103596	1104052	.	+	0	Parent=AAEL001142-RD
AaegL5_3	VEuPathDB	CDS	1104113	1104214	.	+	2	Parent=AAEL001142-RD
AaegL5_3	VEuPathDB	CDS	1104283	1104510	.	+	2	Parent=AAEL001142-RD
AaegL5_3	VEuPathDB	CDS	1136619	1137064	.	+	2	Parent=AAEL001142-RD
AaegL5_3	VEuPathDB	CDS	1137282	1137653	.	+	0	Parent=AAEL001142-RD
AaegL5_3	VEuPathDB	CDS	1137715	1137913	.	+	0	Parent=AAEL001142-RD
AaegL5_3	VEuPathDB	CDS	1137985	1138127	.	+	2	Parent=AAEL001142-RD
AaegL5_3	VEuPathDB	mRNA	1074079	1138283	.	+	.	ID=AAEL001142-RE;geneID=AAEL001142
AaegL5_3	VEuPathDB	exon	1074079	1074400	.	+	.	Parent=AAEL001142-RE
AaegL5_3	VEuPathDB	exon	1084862	1085471	.	+	.	Parent=AAEL001142-RE
AaegL5_3	VEuPathDB	exon	1085552	1085699	.	+	.	Parent=AAEL001142-RE
AaegL5_3	VEuPathDB	exon	1092501	1092710	.	+	.	Parent=AAEL001142-RE
AaegL5_3	VEuPathDB	exon	1092774	1093790	.	+	.	Parent=AAEL001142-RE
AaegL5_3	VEuPathDB	exon	1093853	1094107	.	+	.	Parent=AAEL001142-RE
AaegL5_3	VEuPathDB	exon	1094167	1094344	.	+	.	Parent=AAEL001142-RE
AaegL5_3	VEuPathDB	exon	1094407	1094966	.	+	.	Parent=AAEL001142-RE
AaegL5_3	VEuPathDB	exon	1103596	1104052	.	+	.	Parent=AAEL001142-RE
AaegL5_3	VEuPathDB	exon	1104113	1104214	.	+	.	Parent=AAEL001142-RE
AaegL5_3	VEuPathDB	exon	1104283	1104510	.	+	.	Parent=AAEL001142-RE
AaegL5_3	VEuPathDB	exon	1136619	1137064	.	+	.	Parent=AAEL001142-RE
AaegL5_3	VEuPathDB	exon	1137282	1137653	.	+	.	Parent=AAEL001142-RE
AaegL5_3	VEuPathDB	exon	1137715	1137913	.	+	.	Parent=AAEL001142-RE
AaegL5_3	VEuPathDB	exon	1137985	1138283	.	+	.	Parent=AAEL001142-RE
AaegL5_3	VEuPathDB	CDS	1085026	1085471	.	+	0	Parent=AAEL001142-RE
AaegL5_3	VEuPathDB	CDS	1085552	1085699	.	+	1	Parent=AAEL001142-RE
AaegL5_3	VEuPathDB	CDS	1092501	1092710	.	+	0	Parent=AAEL001142-RE
AaegL5_3	VEuPathDB	CDS	1092774	1093790	.	+	0	Parent=AAEL001142-RE
AaegL5_3	VEuPathDB	CDS	1093853	1094107	.	+	0	Parent=AAEL001142-RE
AaegL5_3	VEuPathDB	CDS	1094167	1094344	.	+	0	Parent=AAEL001142-RE
AaegL5_3	VEuPathDB	CDS	1094407	1094966	.	+	2	Parent=AAEL001142-RE
AaegL5_3	VEuPathDB	CDS	1103596	1104052	.	+	0	Parent=AAEL001142-RE
AaegL5_3	VEuPathDB	CDS	1104113	1104214	.	+	2	Parent=AAEL001142-RE
AaegL5_3	VEuPathDB	CDS	1104283	1104510	.	+	2	Parent=AAEL001142-RE
AaegL5_3	VEuPathDB	CDS	1136619	1137064	.	+	2	Parent=AAEL001142-RE
AaegL5_3	VEuPathDB	CDS	1137282	1137653	.	+	0	Parent=AAEL001142-RE
AaegL5_3	VEuPathDB	CDS	1137715	1137913	.	+	0	Parent=AAEL001142-RE
AaegL5_3	VEuPathDB	CDS	1137985	1138127	.	+	2	Parent=AAEL001142-RE
AaegL5_3	VEuPathDB	mRNA	1074079	1138283	.	+	.	ID=AAEL001142-RF;geneID=AAEL001142
AaegL5_3	VEuPathDB	exon	1074079	1074400	.	+	.	Parent=AAEL001142-RF
AaegL5_3	VEuPathDB	exon	1084717	1085471	.	+	.	Parent=AAEL001142-RF
AaegL5_3	VEuPathDB	exon	1085552	1085699	.	+	.	Parent=AAEL001142-RF
AaegL5_3	VEuPathDB	exon	1092501	1092710	.	+	.	Parent=AAEL001142-RF
AaegL5_3	VEuPathDB	exon	1092774	1093790	.	+	.	Parent=AAEL001142-RF
AaegL5_3	VEuPathDB	exon	1093853	1094107	.	+	.	Parent=AAEL001142-RF
AaegL5_3	VEuPathDB	exon	1094167	1094344	.	+	.	Parent=AAEL001142-RF
AaegL5_3	VEuPathDB	exon	1094407	1094966	.	+	.	Parent=AAEL001142-RF
AaegL5_3	VEuPathDB	exon	1103596	1104052	.	+	.	Parent=AAEL001142-RF
AaegL5_3	VEuPathDB	exon	1104113	1104214	.	+	.	Parent=AAEL001142-RF
AaegL5_3	VEuPathDB	exon	1104283	1104510	.	+	.	Parent=AAEL001142-RF
AaegL5_3	VEuPathDB	exon	1136619	1137064	.	+	.	Parent=AAEL001142-RF
AaegL5_3	VEuPathDB	exon	1137282	1137653	.	+	.	Parent=AAEL001142-RF
AaegL5_3	VEuPathDB	exon	1137715	1137913	.	+	.	Parent=AAEL001142-RF
AaegL5_3	VEuPathDB	exon	1137985	1138283	.	+	.	Parent=AAEL001142-RF
AaegL5_3	VEuPathDB	CDS	1085026	1085471	.	+	0	Parent=AAEL001142-RF
AaegL5_3	VEuPathDB	CDS	1085552	1085699	.	+	1	Parent=AAEL001142-RF
AaegL5_3	VEuPathDB	CDS	1092501	1092710	.	+	0	Parent=AAEL001142-RF
AaegL5_3	VEuPathDB	CDS	1092774	1093790	.	+	0	Parent=AAEL001142-RF
AaegL5_3	VEuPathDB	CDS	1093853	1094107	.	+	0	Parent=AAEL001142-RF
AaegL5_3	VEuPathDB	CDS	1094167	1094344	.	+	0	Parent=AAEL001142-RF
AaegL5_3	VEuPathDB	CDS	1094407	1094966	.	+	2	Parent=AAEL001142-RF
AaegL5_3	VEuPathDB	CDS	1103596	1104052	.	+	0	Parent=AAEL001142-RF
AaegL5_3	VEuPathDB	CDS	1104113	1104214	.	+	2	Parent=AAEL001142-RF
AaegL5_3	VEuPathDB	CDS	1104283	1104510	.	+	2	Parent=AAEL001142-RF
AaegL5_3	VEuPathDB	CDS	1136619	1137064	.	+	2	Parent=AAEL001142-RF
AaegL5_3	VEuPathDB	CDS	1137282	1137653	.	+	0	Parent=AAEL001142-RF
AaegL5_3	VEuPathDB	CDS	1137715	1137913	.	+	0	Parent=AAEL001142-RF
AaegL5_3	VEuPathDB	CDS	1137985	1138127	.	+	2	Parent=AAEL001142-RF
AaegL5_3	VEuPathDB	mRNA	1120062	1138283	.	+	.	ID=AAEL001142-RG;geneID=AAEL001142
AaegL5_3	VEuPathDB	exon	1120062	1121291	.	+	.	Parent=AAEL001142-RG
AaegL5_3	VEuPathDB	exon	1136619	1137064	.	+	.	Parent=AAEL001142-RG
AaegL5_3	VEuPathDB	exon	1137282	1137653	.	+	.	Parent=AAEL001142-RG
AaegL5_3	VEuPathDB	exon	1137715	1137913	.	+	.	Parent=AAEL001142-RG
AaegL5_3	VEuPathDB	exon	1137985	1138283	.	+	.	Parent=AAEL001142-RG
AaegL5_3	VEuPathDB	CDS	1120283	1121291	.	+	0	Parent=AAEL001142-RG
AaegL5_3	VEuPathDB	CDS	1136619	1137064	.	+	2	Parent=AAEL001142-RG
AaegL5_3	VEuPathDB	CDS	1137282	1137653	.	+	0	Parent=AAEL001142-RG
AaegL5_3	VEuPathDB	CDS	1137715	1137913	.	+	0	Parent=AAEL001142-RG
AaegL5_3	VEuPathDB	CDS	1137985	1138127	.	+	2	Parent=AAEL001142-RG
AaegL5_3	VEuPathDB	mRNA	1147512	1183601	.	-	.	ID=AAEL001127-RB;geneID=AAEL001127
AaegL5_3	VEuPathDB	exon	1147512	1149261	.	-	.	Parent=AAEL001127-RB
AaegL5_3	VEuPathDB	exon	1149375	1149511	.	-	.	Parent=AAEL001127-RB
AaegL5_3	VEuPathDB	exon	1158201	1158378	.	-	.	Parent=AAEL001127-RB
AaegL5_3	VEuPathDB	exon	1182287	1182500	.	-	.	Parent=AAEL001127-RB
AaegL5_3	VEuPathDB	exon	1182784	1183022	.	-	.	Parent=AAEL001127-RB
AaegL5_3	VEuPathDB	exon	1183228	1183438	.	-	.	Parent=AAEL001127-RB
AaegL5_3	VEuPathDB	exon	1183583	1183601	.	-	.	Parent=AAEL001127-RB
AaegL5_3	VEuPathDB	CDS	1149152	1149261	.	-	2	Parent=AAEL001127-RB
AaegL5_3	VEuPathDB	CDS	1149375	1149511	.	-	1	Parent=AAEL001127-RB
AaegL5_3	VEuPathDB	CDS	1158201	1158378	.	-	2	Parent=AAEL001127-RB
AaegL5_3	VEuPathDB	CDS	1182287	1182500	.	-	0	Parent=AAEL001127-RB
AaegL5_3	VEuPathDB	CDS	1182784	1183022	.	-	2	Parent=AAEL001127-RB
AaegL5_3	VEuPathDB	CDS	1183228	1183297	.	-	0	Parent=AAEL001127-RB
AaegL5_3	VEuPathDB	mRNA	1147512	1258848	.	-	.	ID=AAEL001127-RA;geneID=AAEL001127
AaegL5_3	VEuPathDB	exon	1147512	1149261	.	-	.	Parent=AAEL001127-RA
AaegL5_3	VEuPathDB	exon	1149375	1149511	.	-	.	Parent=AAEL001127-RA
AaegL5_3	VEuPathDB	exon	1158201	1158378	.	-	.	Parent=AAEL001127-RA
AaegL5_3	VEuPathDB	exon	1182287	1182500	.	-	.	Parent=AAEL001127-RA
AaegL5_3	VEuPathDB	exon	1182784	1183022	.	-	.	Parent=AAEL001127-RA
AaegL5_3	VEuPathDB	exon	1183228	1183438	.	-	.	Parent=AAEL001127-RA
AaegL5_3	VEuPathDB	exon	1258344	1258848	.	-	.	Parent=AAEL001127-RA
AaegL5_3	VEuPathDB	CDS	1149152	1149261	.	-	2	Parent=AAEL001127-RA
AaegL5_3	VEuPathDB	CDS	1149375	1149511	.	-	1	Parent=AAEL001127-RA
AaegL5_3	VEuPathDB	CDS	1158201	1158378	.	-	2	Parent=AAEL001127-RA
AaegL5_3	VEuPathDB	CDS	1182287	1182500	.	-	0	Parent=AAEL001127-RA
AaegL5_3	VEuPathDB	CDS	1182784	1183022	.	-	2	Parent=AAEL001127-RA
AaegL5_3	VEuPathDB	CDS	1183228	1183297	.	-	0	Parent=AAEL001127-RA
AaegL5_3	VEuPathDB	mRNA	1259305	1347860	.	-	.	ID=AAEL001118-RB;geneID=AAEL001118
AaegL5_3	VEuPathDB	exon	1259305	1259497	.	-	.	Parent=AAEL001118-RB
AaegL5_3	VEuPathDB	exon	1259599	1259662	.	-	.	Parent=AAEL001118-RB
AaegL5_3	VEuPathDB	exon	1286312	1286725	.	-	.	Parent=AAEL001118-RB
AaegL5_3	VEuPathDB	exon	1299736	1300912	.	-	.	Parent=AAEL001118-RB
AaegL5_3	VEuPathDB	exon	1319701	1320027	.	-	.	Parent=AAEL001118-RB
AaegL5_3	VEuPathDB	exon	1320125	1320318	.	-	.	Parent=AAEL001118-RB
AaegL5_3	VEuPathDB	exon	1320398	1320576	.	-	.	Parent=AAEL001118-RB
AaegL5_3	VEuPathDB	exon	1333236	1333559	.	-	.	Parent=AAEL001118-RB
AaegL5_3	VEuPathDB	exon	1346966	1347241	.	-	.	Parent=AAEL001118-RB
AaegL5_3	VEuPathDB	exon	1347518	1347860	.	-	.	Parent=AAEL001118-RB
AaegL5_3	VEuPathDB	CDS	1259360	1259497	.	-	0	Parent=AAEL001118-RB
AaegL5_3	VEuPathDB	CDS	1259599	1259662	.	-	1	Parent=AAEL001118-RB
AaegL5_3	VEuPathDB	CDS	1286312	1286725	.	-	1	Parent=AAEL001118-RB
AaegL5_3	VEuPathDB	CDS	1299736	1300912	.	-	2	Parent=AAEL001118-RB
AaegL5_3	VEuPathDB	CDS	1319701	1320027	.	-	2	Parent=AAEL001118-RB
AaegL5_3	VEuPathDB	CDS	1320125	1320318	.	-	1	Parent=AAEL001118-RB
AaegL5_3	VEuPathDB	CDS	1320398	1320576	.	-	0	Parent=AAEL001118-RB
AaegL5_3	VEuPathDB	CDS	1333236	1333559	.	-	0	Parent=AAEL001118-RB
AaegL5_3	VEuPathDB	CDS	1346966	1347241	.	-	0	Parent=AAEL001118-RB
AaegL5_3	VEuPathDB	CDS	1347518	1347520	.	-	0	Parent=AAEL001118-RB
AaegL5_3	VEuPathDB	mRNA	1367494	1389636	.	-	.	ID=AAEL001137-RA;geneID=AAEL001137
AaegL5_3	VEuPathDB	exon	1367494	1369304	.	-	.	Parent=AAEL001137-RA
AaegL5_3	VEuPathDB	exon	1389122	1389636	.	-	.	Parent=AAEL001137-RA
AaegL5_3	VEuPathDB	CDS	1367575	1369304	.	-	2	Parent=AAEL001137-RA
AaegL5_3	VEuPathDB	CDS	1389122	1389167	.	-	0	Parent=AAEL001137-RA
AaegL5_3	VEuPathDB	mRNA	1421195	1422664	.	+	.	ID=AAEL001105-RD;geneID=AAEL001105
AaegL5_3	VEuPathDB	exon	1421195	1421447	.	+	.	Parent=AAEL001105-RD
AaegL5_3	VEuPathDB	exon	1421991	1422664	.	+	.	Parent=AAEL001105-RD
AaegL5_3	VEuPathDB	CDS	1422051	1422518	.	+	0	Parent=AAEL001105-RD
AaegL5_3	VEuPathDB	mRNA	1421443	1422664	.	+	.	ID=AAEL001105-RE;geneID=AAEL001105
AaegL5_3	VEuPathDB	exon	1421443	1421532	.	+	.	Parent=AAEL001105-RE
AaegL5_3	VEuPathDB	exon	1421991	1422664	.	+	.	Parent=AAEL001105-RE
AaegL5_3	VEuPathDB	CDS	1422051	1422518	.	+	0	Parent=AAEL001105-RE
AaegL5_3	VEuPathDB	mRNA	1431162	1450685	.	-	.	ID=AAEL018173-RD;geneID=AAEL018173
AaegL5_3	VEuPathDB	exon	1431162	1432380	.	-	.	Parent=AAEL018173-RD
AaegL5_3	VEuPathDB	exon	1432861	1432974	.	-	.	Parent=AAEL018173-RD
AaegL5_3	VEuPathDB	exon	1448245	1448683	.	-	.	Parent=AAEL018173-RD
AaegL5_3	VEuPathDB	exon	1448857	1448988	.	-	.	Parent=AAEL018173-RD
AaegL5_3	VEuPathDB	exon	1449273	1449520	.	-	.	Parent=AAEL018173-RD
AaegL5_3	VEuPathDB	exon	1449582	1449688	.	-	.	Parent=AAEL018173-RD
AaegL5_3	VEuPathDB	exon	1449745	1449822	.	-	.	Parent=AAEL018173-RD
AaegL5_3	VEuPathDB	exon	1449878	1450010	.	-	.	Parent=AAEL018173-RD
AaegL5_3	VEuPathDB	exon	1450078	1450119	.	-	.	Parent=AAEL018173-RD
AaegL5_3	VEuPathDB	exon	1450178	1450216	.	-	.	Parent=AAEL018173-RD
AaegL5_3	VEuPathDB	exon	1450278	1450427	.	-	.	Parent=AAEL018173-RD
AaegL5_3	VEuPathDB	exon	1450526	1450685	.	-	.	Parent=AAEL018173-RD
AaegL5_3	VEuPathDB	CDS	1432123	1432380	.	-	0	Parent=AAEL018173-RD
AaegL5_3	VEuPathDB	CDS	1432861	1432974	.	-	0	Parent=AAEL018173-RD
AaegL5_3	VEuPathDB	CDS	1448245	1448683	.	-	1	Parent=AAEL018173-RD
AaegL5_3	VEuPathDB	CDS	1448857	1448988	.	-	1	Parent=AAEL018173-RD
AaegL5_3	VEuPathDB	CDS	1449273	1449520	.	-	0	Parent=AAEL018173-RD
AaegL5_3	VEuPathDB	CDS	1449582	1449688	.	-	2	Parent=AAEL018173-RD
AaegL5_3	VEuPathDB	CDS	1449745	1449822	.	-	2	Parent=AAEL018173-RD
AaegL5_3	VEuPathDB	CDS	1449878	1450010	.	-	0	Parent=AAEL018173-RD
AaegL5_3	VEuPathDB	CDS	1450078	1450119	.	-	0	Parent=AAEL018173-RD
AaegL5_3	VEuPathDB	CDS	1450178	1450216	.	-	0	Parent=AAEL018173-RD
AaegL5_3	VEuPathDB	CDS	1450278	1450349	.	-	0	Parent=AAEL018173-RD
AaegL5_3	VEuPathDB	mRNA	1431162	1450685	.	-	.	ID=AAEL018173-RE;geneID=AAEL018173
AaegL5_3	VEuPathDB	exon	1431162	1432380	.	-	.	Parent=AAEL018173-RE
AaegL5_3	VEuPathDB	exon	1432861	1432974	.	-	.	Parent=AAEL018173-RE
AaegL5_3	VEuPathDB	exon	1448245	1448683	.	-	.	Parent=AAEL018173-RE
AaegL5_3	VEuPathDB	exon	1448857	1448988	.	-	.	Parent=AAEL018173-RE
AaegL5_3	VEuPathDB	exon	1449273	1449520	.	-	.	Parent=AAEL018173-RE
AaegL5_3	VEuPathDB	exon	1449582	1449688	.	-	.	Parent=AAEL018173-RE
AaegL5_3	VEuPathDB	exon	1449745	1449822	.	-	.	Parent=AAEL018173-RE
AaegL5_3	VEuPathDB	exon	1449878	1450010	.	-	.	Parent=AAEL018173-RE
AaegL5_3	VEuPathDB	exon	1450078	1450119	.	-	.	Parent=AAEL018173-RE
AaegL5_3	VEuPathDB	exon	1450178	1450216	.	-	.	Parent=AAEL018173-RE
AaegL5_3	VEuPathDB	exon	1450278	1450427	.	-	.	Parent=AAEL018173-RE
AaegL5_3	VEuPathDB	exon	1450531	1450685	.	-	.	Parent=AAEL018173-RE
AaegL5_3	VEuPathDB	CDS	1432123	1432380	.	-	0	Parent=AAEL018173-RE
AaegL5_3	VEuPathDB	CDS	1432861	1432974	.	-	0	Parent=AAEL018173-RE
AaegL5_3	VEuPathDB	CDS	1448245	1448683	.	-	1	Parent=AAEL018173-RE
AaegL5_3	VEuPathDB	CDS	1448857	1448988	.	-	1	Parent=AAEL018173-RE
AaegL5_3	VEuPathDB	CDS	1449273	1449520	.	-	0	Parent=AAEL018173-RE
AaegL5_3	VEuPathDB	CDS	1449582	1449688	.	-	2	Parent=AAEL018173-RE
AaegL5_3	VEuPathDB	CDS	1449745	1449822	.	-	2	Parent=AAEL018173-RE
AaegL5_3	VEuPathDB	CDS	1449878	1450010	.	-	0	Parent=AAEL018173-RE
AaegL5_3	VEuPathDB	CDS	1450078	1450119	.	-	0	Parent=AAEL018173-RE
AaegL5_3	VEuPathDB	CDS	1450178	1450216	.	-	0	Parent=AAEL018173-RE
AaegL5_3	VEuPathDB	CDS	1450278	1450349	.	-	0	Parent=AAEL018173-RE
AaegL5_3	VEuPathDB	mRNA	1431162	1450916	.	-	.	ID=AAEL018173-RC;geneID=AAEL018173
AaegL5_3	VEuPathDB	exon	1431162	1432380	.	-	.	Parent=AAEL018173-RC
AaegL5_3	VEuPathDB	exon	1432861	1432974	.	-	.	Parent=AAEL018173-RC
AaegL5_3	VEuPathDB	exon	1448245	1448683	.	-	.	Parent=AAEL018173-RC
AaegL5_3	VEuPathDB	exon	1448857	1448988	.	-	.	Parent=AAEL018173-RC
AaegL5_3	VEuPathDB	exon	1449273	1449520	.	-	.	Parent=AAEL018173-RC
AaegL5_3	VEuPathDB	exon	1449582	1449688	.	-	.	Parent=AAEL018173-RC
AaegL5_3	VEuPathDB	exon	1449745	1449822	.	-	.	Parent=AAEL018173-RC
AaegL5_3	VEuPathDB	exon	1449878	1450010	.	-	.	Parent=AAEL018173-RC
AaegL5_3	VEuPathDB	exon	1450078	1450119	.	-	.	Parent=AAEL018173-RC
AaegL5_3	VEuPathDB	exon	1450178	1450216	.	-	.	Parent=AAEL018173-RC
AaegL5_3	VEuPathDB	exon	1450278	1450427	.	-	.	Parent=AAEL018173-RC
AaegL5_3	VEuPathDB	exon	1450767	1450916	.	-	.	Parent=AAEL018173-RC
AaegL5_3	VEuPathDB	CDS	1432123	1432380	.	-	0	Parent=AAEL018173-RC
AaegL5_3	VEuPathDB	CDS	1432861	1432974	.	-	0	Parent=AAEL018173-RC
AaegL5_3	VEuPathDB	CDS	1448245	1448683	.	-	1	Parent=AAEL018173-RC
AaegL5_3	VEuPathDB	CDS	1448857	1448988	.	-	1	Parent=AAEL018173-RC
AaegL5_3	VEuPathDB	CDS	1449273	1449520	.	-	0	Parent=AAEL018173-RC
AaegL5_3	VEuPathDB	CDS	1449582	1449688	.	-	2	Parent=AAEL018173-RC
AaegL5_3	VEuPathDB	CDS	1449745	1449822	.	-	2	Parent=AAEL018173-RC
AaegL5_3	VEuPathDB	CDS	1449878	1450010	.	-	0	Parent=AAEL018173-RC
AaegL5_3	VEuPathDB	CDS	1450078	1450119	.	-	0	Parent=AAEL018173-RC
AaegL5_3	VEuPathDB	CDS	1450178	1450216	.	-	0	Parent=AAEL018173-RC
AaegL5_3	VEuPathDB	CDS	1450278	1450349	.	-	0	Parent=AAEL018173-RC
AaegL5_3	VEuPathDB	mRNA	1431162	1451200	.	-	.	ID=AAEL018173-RA;geneID=AAEL018173
AaegL5_3	VEuPathDB	exon	1431162	1432380	.	-	.	Parent=AAEL018173-RA
AaegL5_3	VEuPathDB	exon	1432861	1432974	.	-	.	Parent=AAEL018173-RA
AaegL5_3	VEuPathDB	exon	1448245	1448683	.	-	.	Parent=AAEL018173-RA
AaegL5_3	VEuPathDB	exon	1449474	1449520	.	-	.	Parent=AAEL018173-RA
AaegL5_3	VEuPathDB	exon	1449582	1449688	.	-	.	Parent=AAEL018173-RA
AaegL5_3	VEuPathDB	exon	1449745	1449822	.	-	.	Parent=AAEL018173-RA
AaegL5_3	VEuPathDB	exon	1449878	1450010	.	-	.	Parent=AAEL018173-RA
AaegL5_3	VEuPathDB	exon	1450078	1450119	.	-	.	Parent=AAEL018173-RA
AaegL5_3	VEuPathDB	exon	1450178	1450216	.	-	.	Parent=AAEL018173-RA
AaegL5_3	VEuPathDB	exon	1450278	1450363	.	-	.	Parent=AAEL018173-RA
AaegL5_3	VEuPathDB	exon	1451110	1451200	.	-	.	Parent=AAEL018173-RA
AaegL5_3	VEuPathDB	CDS	1432123	1432380	.	-	0	Parent=AAEL018173-RA
AaegL5_3	VEuPathDB	CDS	1432861	1432974	.	-	0	Parent=AAEL018173-RA
AaegL5_3	VEuPathDB	CDS	1448245	1448683	.	-	1	Parent=AAEL018173-RA
AaegL5_3	VEuPathDB	CDS	1449474	1449520	.	-	0	Parent=AAEL018173-RA
AaegL5_3	VEuPathDB	CDS	1449582	1449688	.	-	2	Parent=AAEL018173-RA
AaegL5_3	VEuPathDB	CDS	1449745	1449822	.	-	2	Parent=AAEL018173-RA
AaegL5_3	VEuPathDB	CDS	1449878	1450010	.	-	0	Parent=AAEL018173-RA
AaegL5_3	VEuPathDB	CDS	1450078	1450119	.	-	0	Parent=AAEL018173-RA
AaegL5_3	VEuPathDB	CDS	1450178	1450216	.	-	0	Parent=AAEL018173-RA
AaegL5_3	VEuPathDB	CDS	1450278	1450363	.	-	2	Parent=AAEL018173-RA
AaegL5_3	VEuPathDB	CDS	1451110	1451158	.	-	0	Parent=AAEL018173-RA
AaegL5_3	VEuPathDB	mRNA	1431162	1451200	.	-	.	ID=AAEL018173-RB;geneID=AAEL018173
AaegL5_3	VEuPathDB	exon	1431162	1432380	.	-	.	Parent=AAEL018173-RB
AaegL5_3	VEuPathDB	exon	1432861	1432974	.	-	.	Parent=AAEL018173-RB
AaegL5_3	VEuPathDB	exon	1448245	1448683	.	-	.	Parent=AAEL018173-RB
AaegL5_3	VEuPathDB	exon	1448857	1448988	.	-	.	Parent=AAEL018173-RB
AaegL5_3	VEuPathDB	exon	1449273	1449520	.	-	.	Parent=AAEL018173-RB
AaegL5_3	VEuPathDB	exon	1449582	1449688	.	-	.	Parent=AAEL018173-RB
AaegL5_3	VEuPathDB	exon	1449745	1449822	.	-	.	Parent=AAEL018173-RB
AaegL5_3	VEuPathDB	exon	1449878	1450010	.	-	.	Parent=AAEL018173-RB
AaegL5_3	VEuPathDB	exon	1450078	1450119	.	-	.	Parent=AAEL018173-RB
AaegL5_3	VEuPathDB	exon	1450178	1450216	.	-	.	Parent=AAEL018173-RB
AaegL5_3	VEuPathDB	exon	1450278	1450363	.	-	.	Parent=AAEL018173-RB
AaegL5_3	VEuPathDB	exon	1451110	1451200	.	-	.	Parent=AAEL018173-RB
AaegL5_3	VEuPathDB	CDS	1432123	1432380	.	-	0	Parent=AAEL018173-RB
AaegL5_3	VEuPathDB	CDS	1432861	1432974	.	-	0	Parent=AAEL018173-RB
AaegL5_3	VEuPathDB	CDS	1448245	1448683	.	-	1	Parent=AAEL018173-RB
AaegL5_3	VEuPathDB	CDS	1448857	1448988	.	-	1	Parent=AAEL018173-RB
AaegL5_3	VEuPathDB	CDS	1449273	1449520	.	-	0	Parent=AAEL018173-RB
AaegL5_3	VEuPathDB	CDS	1449582	1449688	.	-	2	Parent=AAEL018173-RB
AaegL5_3	VEuPathDB	CDS	1449745	1449822	.	-	2	Parent=AAEL018173-RB
AaegL5_3	VEuPathDB	CDS	1449878	1450010	.	-	0	Parent=AAEL018173-RB
AaegL5_3	VEuPathDB	CDS	1450078	1450119	.	-	0	Parent=AAEL018173-RB
AaegL5_3	VEuPathDB	CDS	1450178	1450216	.	-	0	Parent=AAEL018173-RB
AaegL5_3	VEuPathDB	CDS	1450278	1450363	.	-	2	Parent=AAEL018173-RB
AaegL5_3	VEuPathDB	CDS	1451110	1451158	.	-	0	Parent=AAEL018173-RB
AaegL5_3	VEuPathDB	mRNA	1581604	1616233	.	+	.	ID=AAEL001143-RB;geneID=AAEL001143
AaegL5_3	VEuPathDB	exon	1581604	1581682	.	+	.	Parent=AAEL001143-RB
AaegL5_3	VEuPathDB	exon	1581744	1581903	.	+	.	Parent=AAEL001143-RB
AaegL5_3	VEuPathDB	exon	1590352	1590461	.	+	.	Parent=AAEL001143-RB
AaegL5_3	VEuPathDB	exon	1591461	1591587	.	+	.	Parent=AAEL001143-RB
AaegL5_3	VEuPathDB	exon	1591665	1591871	.	+	.	Parent=AAEL001143-RB
AaegL5_3	VEuPathDB	exon	1591943	1592068	.	+	.	Parent=AAEL001143-RB
AaegL5_3	VEuPathDB	exon	1592133	1592243	.	+	.	Parent=AAEL001143-RB
AaegL5_3	VEuPathDB	exon	1615544	1616233	.	+	.	Parent=AAEL001143-RB
AaegL5_3	VEuPathDB	CDS	1581604	1581682	.	+	0	Parent=AAEL001143-RB
AaegL5_3	VEuPathDB	CDS	1581744	1581903	.	+	2	Parent=AAEL001143-RB
AaegL5_3	VEuPathDB	CDS	1590352	1590461	.	+	1	Parent=AAEL001143-RB
AaegL5_3	VEuPathDB	CDS	1591461	1591587	.	+	2	Parent=AAEL001143-RB
AaegL5_3	VEuPathDB	CDS	1591665	1591871	.	+	1	Parent=AAEL001143-RB
AaegL5_3	VEuPathDB	CDS	1591943	1592068	.	+	1	Parent=AAEL001143-RB
AaegL5_3	VEuPathDB	CDS	1592133	1592243	.	+	1	Parent=AAEL001143-RB
AaegL5_3	VEuPathDB	CDS	1615544	1615997	.	+	1	Parent=AAEL001143-RB
AaegL5_3	VEuPathDB	mRNA	1615944	1617481	.	-	.	ID=AAEL001106-RA;geneID=AAEL001106
AaegL5_3	VEuPathDB	exon	1615944	1616489	.	-	.	Parent=AAEL001106-RA
AaegL5_3	VEuPathDB	exon	1616547	1616966	.	-	.	Parent=AAEL001106-RA
AaegL5_3	VEuPathDB	exon	1617028	1617481	.	-	.	Parent=AAEL001106-RA
AaegL5_3	VEuPathDB	CDS	1616064	1616489	.	-	0	Parent=AAEL001106-RA
AaegL5_3	VEuPathDB	CDS	1616547	1616966	.	-	0	Parent=AAEL001106-RA
AaegL5_3	VEuPathDB	CDS	1617028	1617282	.	-	0	Parent=AAEL001106-RA
AaegL5_3	VEuPathDB	mRNA	1622271	1642319	.	-	.	ID=AAEL001144-RB;geneID=AAEL001144
AaegL5_3	VEuPathDB	exon	1622271	1623024	.	-	.	Parent=AAEL001144-RB
AaegL5_3	VEuPathDB	exon	1623082	1623992	.	-	.	Parent=AAEL001144-RB
AaegL5_3	VEuPathDB	exon	1624056	1624577	.	-	.	Parent=AAEL001144-RB
AaegL5_3	VEuPathDB	exon	1624641	1624844	.	-	.	Parent=AAEL001144-RB
AaegL5_3	VEuPathDB	exon	1624905	1625182	.	-	.	Parent=AAEL001144-RB
AaegL5_3	VEuPathDB	exon	1642224	1642319	.	-	.	Parent=AAEL001144-RB
AaegL5_3	VEuPathDB	CDS	1622328	1623024	.	-	1	Parent=AAEL001144-RB
AaegL5_3	VEuPathDB	CDS	1623082	1623992	.	-	0	Parent=AAEL001144-RB
AaegL5_3	VEuPathDB	CDS	1624056	1624577	.	-	0	Parent=AAEL001144-RB
AaegL5_3	VEuPathDB	CDS	1624641	1624844	.	-	0	Parent=AAEL001144-RB
AaegL5_3	VEuPathDB	CDS	1624905	1625141	.	-	0	Parent=AAEL001144-RB
AaegL5_3	VEuPathDB	mRNA	1622271	1643110	.	-	.	ID=AAEL001144-RA;geneID=AAEL001144
AaegL5_3	VEuPathDB	exon	1622271	1623024	.	-	.	Parent=AAEL001144-RA
AaegL5_3	VEuPathDB	exon	1623082	1623992	.	-	.	Parent=AAEL001144-RA
AaegL5_3	VEuPathDB	exon	1624056	1624577	.	-	.	Parent=AAEL001144-RA
AaegL5_3	VEuPathDB	exon	1624641	1624844	.	-	.	Parent=AAEL001144-RA
AaegL5_3	VEuPathDB	exon	1624905	1625182	.	-	.	Parent=AAEL001144-RA
AaegL5_3	VEuPathDB	exon	1642920	1643110	.	-	.	Parent=AAEL001144-RA
AaegL5_3	VEuPathDB	CDS	1622328	1623024	.	-	1	Parent=AAEL001144-RA
AaegL5_3	VEuPathDB	CDS	1623082	1623992	.	-	0	Parent=AAEL001144-RA
AaegL5_3	VEuPathDB	CDS	1624056	1624577	.	-	0	Parent=AAEL001144-RA
AaegL5_3	VEuPathDB	CDS	1624641	1624844	.	-	0	Parent=AAEL001144-RA
AaegL5_3	VEuPathDB	CDS	1624905	1625182	.	-	2	Parent=AAEL001144-RA
AaegL5_3	VEuPathDB	CDS	1642920	1642989	.	-	0	Parent=AAEL001144-RA
AaegL5_3	VEuPathDB	mRNA	1643889	1652068	.	-	.	ID=AAEL001134-RA;geneID=AAEL001134
AaegL5_3	VEuPathDB	exon	1643889	1645226	.	-	.	Parent=AAEL001134-RA
AaegL5_3	VEuPathDB	exon	1645284	1645437	.	-	.	Parent=AAEL001134-RA
AaegL5_3	VEuPathDB	exon	1645503	1645706	.	-	.	Parent=AAEL001134-RA
AaegL5_3	VEuPathDB	exon	1651871	1652068	.	-	.	Parent=AAEL001134-RA
AaegL5_3	VEuPathDB	CDS	1644049	1645226	.	-	2	Parent=AAEL001134-RA
AaegL5_3	VEuPathDB	CDS	1645284	1645437	.	-	0	Parent=AAEL001134-RA
AaegL5_3	VEuPathDB	CDS	1645503	1645706	.	-	0	Parent=AAEL001134-RA
AaegL5_3	VEuPathDB	CDS	1651871	1651900	.	-	0	Parent=AAEL001134-RA
AaegL5_3	VEuPathDB	mRNA	1679162	1679864	.	-	.	ID=AAEL001109-RA;geneID=AAEL001109
AaegL5_3	VEuPathDB	exon	1679162	1679429	.	-	.	Parent=AAEL001109-RA
AaegL5_3	VEuPathDB	exon	1679493	1679864	.	-	.	Parent=AAEL001109-RA
AaegL5_3	VEuPathDB	CDS	1679251	1679429	.	-	2	Parent=AAEL001109-RA
AaegL5_3	VEuPathDB	CDS	1679493	1679754	.	-	0	Parent=AAEL001109-RA
AaegL5_3	VEuPathDB	mRNA	1689081	1709933	.	+	.	ID=AAEL001129-RA;geneID=AAEL001129
AaegL5_3	VEuPathDB	exon	1689081	1689448	.	+	.	Parent=AAEL001129-RA
AaegL5_3	VEuPathDB	exon	1689519	1689707	.	+	.	Parent=AAEL001129-RA
AaegL5_3	VEuPathDB	exon	1708312	1709933	.	+	.	Parent=AAEL001129-RA
AaegL5_3	VEuPathDB	CDS	1689232	1689448	.	+	0	Parent=AAEL001129-RA
AaegL5_3	VEuPathDB	CDS	1689519	1689707	.	+	2	Parent=AAEL001129-RA
AaegL5_3	VEuPathDB	CDS	1708312	1709690	.	+	2	Parent=AAEL001129-RA
AaegL5_3	VEuPathDB	mRNA	1707809	1792537	.	-	.	ID=AAEL001128-RA;geneID=AAEL001128
AaegL5_3	VEuPathDB	exon	1707809	1708270	.	-	.	Parent=AAEL001128-RA
AaegL5_3	VEuPathDB	exon	1709930	1710482	.	-	.	Parent=AAEL001128-RA
AaegL5_3	VEuPathDB	exon	1790481	1790592	.	-	.	Parent=AAEL001128-RA
AaegL5_3	VEuPathDB	exon	1790657	1791007	.	-	.	Parent=AAEL001128-RA
AaegL5_3	VEuPathDB	exon	1791070	1791286	.	-	.	Parent=AAEL001128-RA
AaegL5_3	VEuPathDB	exon	1792052	1792537	.	-	.	Parent=AAEL001128-RA
AaegL5_3	VEuPathDB	CDS	1707980	1708270	.	-	0	Parent=AAEL001128-RA
AaegL5_3	VEuPathDB	CDS	1709930	1710482	.	-	1	Parent=AAEL001128-RA
AaegL5_3	VEuPathDB	CDS	1790481	1790592	.	-	2	Parent=AAEL001128-RA
AaegL5_3	VEuPathDB	CDS	1790657	1791007	.	-	2	Parent=AAEL001128-RA
AaegL5_3	VEuPathDB	CDS	1791070	1791286	.	-	0	Parent=AAEL001128-RA
AaegL5_3	VEuPathDB	CDS	1792052	1792279	.	-	0	Parent=AAEL001128-RA
AaegL5_3	VEuPathDB	mRNA	1746521	1772893	.	-	.	ID=AAEL020525-RC;geneID=AAEL020525
AaegL5_3	VEuPathDB	exon	1746521	1752121	.	-	.	Parent=AAEL020525-RC
AaegL5_3	VEuPathDB	exon	1752197	1752688	.	-	.	Parent=AAEL020525-RC
AaegL5_3	VEuPathDB	exon	1772145	1772893	.	-	.	Parent=AAEL020525-RC
AaegL5_3	VEuPathDB	CDS	1746698	1752121	.	-	0	Parent=AAEL020525-RC
AaegL5_3	VEuPathDB	CDS	1752197	1752595	.	-	0	Parent=AAEL020525-RC
AaegL5_3	VEuPathDB	mRNA	1746521	1772894	.	-	.	ID=AAEL020525-RA;geneID=AAEL020525
AaegL5_3	VEuPathDB	exon	1746521	1750272	.	-	.	Parent=AAEL020525-RA
AaegL5_3	VEuPathDB	exon	1750375	1752688	.	-	.	Parent=AAEL020525-RA
AaegL5_3	VEuPathDB	exon	1772145	1772894	.	-	.	Parent=AAEL020525-RA
AaegL5_3	VEuPathDB	CDS	1746698	1750272	.	-	2	Parent=AAEL020525-RA
AaegL5_3	VEuPathDB	CDS	1750375	1752595	.	-	0	Parent=AAEL020525-RA
AaegL5_3	VEuPathDB	mRNA	1746521	1772895	.	-	.	ID=AAEL020525-RB;geneID=AAEL020525
AaegL5_3	VEuPathDB	exon	1746521	1752688	.	-	.	Parent=AAEL020525-RB
AaegL5_3	VEuPathDB	exon	1772145	1772895	.	-	.	Parent=AAEL020525-RB
AaegL5_3	VEuPathDB	CDS	1746698	1752595	.	-	0	Parent=AAEL020525-RB
AaegL5_3	VEuPathDB	mRNA	1746521	1772895	.	-	.	ID=AAEL020525-RD;geneID=AAEL020525
AaegL5_3	VEuPathDB	exon	1746521	1751545	.	-	.	Parent=AAEL020525-RD
AaegL5_3	VEuPathDB	exon	1751618	1752688	.	-	.	Parent=AAEL020525-RD
AaegL5_3	VEuPathDB	exon	1772145	1772895	.	-	.	Parent=AAEL020525-RD
AaegL5_3	VEuPathDB	CDS	1746698	1751545	.	-	0	Parent=AAEL020525-RD
AaegL5_3	VEuPathDB	CDS	1751618	1752595	.	-	0	Parent=AAEL020525-RD
AaegL5_3	VEuPathDB	mRNA	1812674	1875559	.	-	.	ID=AAEL001126-RE;geneID=AAEL001126
AaegL5_3	VEuPathDB	exon	1812674	1813972	.	-	.	Parent=AAEL001126-RE
AaegL5_3	VEuPathDB	exon	1849866	1850030	.	-	.	Parent=AAEL001126-RE
AaegL5_3	VEuPathDB	exon	1850102	1850316	.	-	.	Parent=AAEL001126-RE
AaegL5_3	VEuPathDB	exon	1850380	1850514	.	-	.	Parent=AAEL001126-RE
AaegL5_3	VEuPathDB	exon	1858690	1858743	.	-	.	Parent=AAEL001126-RE
AaegL5_3	VEuPathDB	exon	1858820	1859271	.	-	.	Parent=AAEL001126-RE
AaegL5_3	VEuPathDB	exon	1875401	1875559	.	-	.	Parent=AAEL001126-RE
AaegL5_3	VEuPathDB	CDS	1813712	1813972	.	-	0	Parent=AAEL001126-RE
AaegL5_3	VEuPathDB	CDS	1849866	1850030	.	-	0	Parent=AAEL001126-RE
AaegL5_3	VEuPathDB	CDS	1850102	1850316	.	-	2	Parent=AAEL001126-RE
AaegL5_3	VEuPathDB	CDS	1850380	1850514	.	-	2	Parent=AAEL001126-RE
AaegL5_3	VEuPathDB	CDS	1858690	1858743	.	-	2	Parent=AAEL001126-RE
AaegL5_3	VEuPathDB	CDS	1858820	1858952	.	-	0	Parent=AAEL001126-RE
AaegL5_3	VEuPathDB	mRNA	1812674	1875564	.	-	.	ID=AAEL001126-RD;geneID=AAEL001126
AaegL5_3	VEuPathDB	exon	1812674	1813972	.	-	.	Parent=AAEL001126-RD
AaegL5_3	VEuPathDB	exon	1814193	1814516	.	-	.	Parent=AAEL001126-RD
AaegL5_3	VEuPathDB	exon	1835448	1835618	.	-	.	Parent=AAEL001126-RD
AaegL5_3	VEuPathDB	exon	1835724	1835967	.	-	.	Parent=AAEL001126-RD
AaegL5_3	VEuPathDB	exon	1836203	1836504	.	-	.	Parent=AAEL001126-RD
AaegL5_3	VEuPathDB	exon	1849866	1850030	.	-	.	Parent=AAEL001126-RD
AaegL5_3	VEuPathDB	exon	1850102	1850316	.	-	.	Parent=AAEL001126-RD
AaegL5_3	VEuPathDB	exon	1850380	1850514	.	-	.	Parent=AAEL001126-RD
AaegL5_3	VEuPathDB	exon	1858690	1858743	.	-	.	Parent=AAEL001126-RD
AaegL5_3	VEuPathDB	exon	1858820	1859271	.	-	.	Parent=AAEL001126-RD
AaegL5_3	VEuPathDB	exon	1875401	1875564	.	-	.	Parent=AAEL001126-RD
AaegL5_3	VEuPathDB	CDS	1813712	1813972	.	-	0	Parent=AAEL001126-RD
AaegL5_3	VEuPathDB	CDS	1814193	1814516	.	-	0	Parent=AAEL001126-RD
AaegL5_3	VEuPathDB	CDS	1835448	1835618	.	-	0	Parent=AAEL001126-RD
AaegL5_3	VEuPathDB	CDS	1835724	1835967	.	-	1	Parent=AAEL001126-RD
AaegL5_3	VEuPathDB	CDS	1836203	1836504	.	-	0	Parent=AAEL001126-RD
AaegL5_3	VEuPathDB	CDS	1849866	1850030	.	-	0	Parent=AAEL001126-RD
AaegL5_3	VEuPathDB	CDS	1850102	1850316	.	-	2	Parent=AAEL001126-RD
AaegL5_3	VEuPathDB	CDS	1850380	1850514	.	-	2	Parent=AAEL001126-RD
AaegL5_3	VEuPathDB	CDS	1858690	1858743	.	-	2	Parent=AAEL001126-RD
AaegL5_3	VEuPathDB	CDS	1858820	1858952	.	-	0	Parent=AAEL001126-RD
AaegL5_3	VEuPathDB	mRNA	1812674	1876183	.	-	.	ID=AAEL001126-RB;geneID=AAEL001126
AaegL5_3	VEuPathDB	exon	1812674	1813972	.	-	.	Parent=AAEL001126-RB
AaegL5_3	VEuPathDB	exon	1849866	1850030	.	-	.	Parent=AAEL001126-RB
AaegL5_3	VEuPathDB	exon	1850102	1850316	.	-	.	Parent=AAEL001126-RB
AaegL5_3	VEuPathDB	exon	1850380	1850514	.	-	.	Parent=AAEL001126-RB
AaegL5_3	VEuPathDB	exon	1858690	1858743	.	-	.	Parent=AAEL001126-RB
AaegL5_3	VEuPathDB	exon	1858820	1859271	.	-	.	Parent=AAEL001126-RB
AaegL5_3	VEuPathDB	exon	1876021	1876183	.	-	.	Parent=AAEL001126-RB
AaegL5_3	VEuPathDB	CDS	1813712	1813972	.	-	0	Parent=AAEL001126-RB
AaegL5_3	VEuPathDB	CDS	1849866	1850030	.	-	0	Parent=AAEL001126-RB
AaegL5_3	VEuPathDB	CDS	1850102	1850316	.	-	2	Parent=AAEL001126-RB
AaegL5_3	VEuPathDB	CDS	1850380	1850514	.	-	2	Parent=AAEL001126-RB
AaegL5_3	VEuPathDB	CDS	1858690	1858743	.	-	2	Parent=AAEL001126-RB
AaegL5_3	VEuPathDB	CDS	1858820	1858952	.	-	0	Parent=AAEL001126-RB
AaegL5_3	VEuPathDB	mRNA	1812674	1876186	.	-	.	ID=AAEL001126-RC;geneID=AAEL001126
AaegL5_3	VEuPathDB	exon	1812674	1813972	.	-	.	Parent=AAEL001126-RC
AaegL5_3	VEuPathDB	exon	1814193	1814516	.	-	.	Parent=AAEL001126-RC
AaegL5_3	VEuPathDB	exon	1835448	1835618	.	-	.	Parent=AAEL001126-RC
AaegL5_3	VEuPathDB	exon	1835724	1835967	.	-	.	Parent=AAEL001126-RC
AaegL5_3	VEuPathDB	exon	1836203	1836504	.	-	.	Parent=AAEL001126-RC
AaegL5_3	VEuPathDB	exon	1849866	1850030	.	-	.	Parent=AAEL001126-RC
AaegL5_3	VEuPathDB	exon	1850102	1850316	.	-	.	Parent=AAEL001126-RC
AaegL5_3	VEuPathDB	exon	1850380	1850514	.	-	.	Parent=AAEL001126-RC
AaegL5_3	VEuPathDB	exon	1858690	1858743	.	-	.	Parent=AAEL001126-RC
AaegL5_3	VEuPathDB	exon	1858820	1859271	.	-	.	Parent=AAEL001126-RC
AaegL5_3	VEuPathDB	exon	1876021	1876186	.	-	.	Parent=AAEL001126-RC
AaegL5_3	VEuPathDB	CDS	1813712	1813972	.	-	0	Parent=AAEL001126-RC
AaegL5_3	VEuPathDB	CDS	1814193	1814516	.	-	0	Parent=AAEL001126-RC
AaegL5_3	VEuPathDB	CDS	1835448	1835618	.	-	0	Parent=AAEL001126-RC
AaegL5_3	VEuPathDB	CDS	1835724	1835967	.	-	1	Parent=AAEL001126-RC
AaegL5_3	VEuPathDB	CDS	1836203	1836504	.	-	0	Parent=AAEL001126-RC
AaegL5_3	VEuPathDB	CDS	1849866	1850030	.	-	0	Parent=AAEL001126-RC
AaegL5_3	VEuPathDB	CDS	1850102	1850316	.	-	2	Parent=AAEL001126-RC
AaegL5_3	VEuPathDB	CDS	1850380	1850514	.	-	2	Parent=AAEL001126-RC
AaegL5_3	VEuPathDB	CDS	1858690	1858743	.	-	2	Parent=AAEL001126-RC
AaegL5_3	VEuPathDB	CDS	1858820	1858952	.	-	0	Parent=AAEL001126-RC
AaegL5_3	VEuPathDB	lnc_RNA	1854940	1855776	.	+	.	ID=AAEL026348-RA;geneID=AAEL026348
AaegL5_3	VEuPathDB	exon	1854940	1855506	.	+	.	Parent=AAEL026348-RA
AaegL5_3	VEuPathDB	exon	1855579	1855776	.	+	.	Parent=AAEL026348-RA
AaegL5_3	VEuPathDB	lnc_RNA	1854940	1855776	.	+	.	ID=AAEL026348-RB;geneID=AAEL026348
AaegL5_3	VEuPathDB	exon	1854940	1855502	.	+	.	Parent=AAEL026348-RB
AaegL5_3	VEuPathDB	exon	1855579	1855776	.	+	.	Parent=AAEL026348-RB
AaegL5_3	VEuPathDB	lnc_RNA	1858120	1858683	.	-	.	ID=AAEL023820-RA;geneID=AAEL023820
AaegL5_3	VEuPathDB	exon	1858120	1858447	.	-	.	Parent=AAEL023820-RA
AaegL5_3	VEuPathDB	exon	1858529	1858683	.	-	.	Parent=AAEL023820-RA
AaegL5_3	VEuPathDB	lnc_RNA	1883880	1884552	.	+	.	ID=AAEL021460-RA;geneID=AAEL021460
AaegL5_3	VEuPathDB	exon	1883880	1883990	.	+	.	Parent=AAEL021460-RA
AaegL5_3	VEuPathDB	exon	1884054	1884141	.	+	.	Parent=AAEL021460-RA
AaegL5_3	VEuPathDB	exon	1884215	1884349	.	+	.	Parent=AAEL021460-RA
AaegL5_3	VEuPathDB	exon	1884418	1884552	.	+	.	Parent=AAEL021460-RA
AaegL5_3	VEuPathDB	mRNA	1894098	1919235	.	+	.	ID=AAEL001132-RA;geneID=AAEL001132
AaegL5_3	VEuPathDB	exon	1894098	1894535	.	+	.	Parent=AAEL001132-RA
AaegL5_3	VEuPathDB	exon	1894601	1894716	.	+	.	Parent=AAEL001132-RA
AaegL5_3	VEuPathDB	exon	1918595	1918688	.	+	.	Parent=AAEL001132-RA
AaegL5_3	VEuPathDB	exon	1918749	1918961	.	+	.	Parent=AAEL001132-RA
AaegL5_3	VEuPathDB	exon	1919026	1919235	.	+	.	Parent=AAEL001132-RA
AaegL5_3	VEuPathDB	CDS	1894248	1894535	.	+	0	Parent=AAEL001132-RA
AaegL5_3	VEuPathDB	CDS	1894601	1894716	.	+	0	Parent=AAEL001132-RA
AaegL5_3	VEuPathDB	CDS	1918595	1918688	.	+	1	Parent=AAEL001132-RA
AaegL5_3	VEuPathDB	CDS	1918749	1918961	.	+	0	Parent=AAEL001132-RA
AaegL5_3	VEuPathDB	CDS	1919026	1919103	.	+	0	Parent=AAEL001132-RA
AaegL5_3	VEuPathDB	mRNA	1936329	2107893	.	-	.	ID=AAEL001148-RB;geneID=AAEL001148
AaegL5_3	VEuPathDB	exon	1936329	1936725	.	-	.	Parent=AAEL001148-RB
AaegL5_3	VEuPathDB	exon	1955403	1955508	.	-	.	Parent=AAEL001148-RB
AaegL5_3	VEuPathDB	exon	1955703	1955879	.	-	.	Parent=AAEL001148-RB
AaegL5_3	VEuPathDB	exon	2020953	2021060	.	-	.	Parent=AAEL001148-RB
AaegL5_3	VEuPathDB	exon	2046752	2046930	.	-	.	Parent=AAEL001148-RB
AaegL5_3	VEuPathDB	exon	2107091	2107893	.	-	.	Parent=AAEL001148-RB
AaegL5_3	VEuPathDB	CDS	1936619	1936725	.	-	2	Parent=AAEL001148-RB
AaegL5_3	VEuPathDB	CDS	1955403	1955508	.	-	0	Parent=AAEL001148-RB
AaegL5_3	VEuPathDB	CDS	1955703	1955879	.	-	0	Parent=AAEL001148-RB
AaegL5_3	VEuPathDB	CDS	2020953	2021060	.	-	0	Parent=AAEL001148-RB
AaegL5_3	VEuPathDB	CDS	2046752	2046930	.	-	2	Parent=AAEL001148-RB
AaegL5_3	VEuPathDB	CDS	2107091	2107481	.	-	0	Parent=AAEL001148-RB
AaegL5_3	VEuPathDB	lnc_RNA	2058011	2058670	.	-	.	ID=AAEL020624-RA;geneID=AAEL020624
AaegL5_3	VEuPathDB	exon	2058011	2058235	.	-	.	Parent=AAEL020624-RA
AaegL5_3	VEuPathDB	exon	2058352	2058670	.	-	.	Parent=AAEL020624-RA
AaegL5_3	VEuPathDB	mRNA	2199131	2223672	.	+	.	ID=AAEL014136-RA;geneID=AAEL014136
AaegL5_3	VEuPathDB	exon	2199131	2199613	.	+	.	Parent=AAEL014136-RA
AaegL5_3	VEuPathDB	exon	2222931	2223051	.	+	.	Parent=AAEL014136-RA
AaegL5_3	VEuPathDB	exon	2223334	2223672	.	+	.	Parent=AAEL014136-RA
AaegL5_3	VEuPathDB	CDS	2199338	2199613	.	+	0	Parent=AAEL014136-RA
AaegL5_3	VEuPathDB	CDS	2222931	2223051	.	+	0	Parent=AAEL014136-RA
AaegL5_3	VEuPathDB	CDS	2223334	2223614	.	+	2	Parent=AAEL014136-RA
AaegL5_3	VEuPathDB	mRNA	2223689	2237747	.	-	.	ID=AAEL014135-RB;geneID=AAEL014135
AaegL5_3	VEuPathDB	exon	2223689	2223870	.	-	.	Parent=AAEL014135-RB
AaegL5_3	VEuPathDB	exon	2237195	2237421	.	-	.	Parent=AAEL014135-RB
AaegL5_3	VEuPathDB	exon	2237477	2237747	.	-	.	Parent=AAEL014135-RB
AaegL5_3	VEuPathDB	CDS	2223731	2223870	.	-	2	Parent=AAEL014135-RB
AaegL5_3	VEuPathDB	CDS	2237195	2237421	.	-	1	Parent=AAEL014135-RB
AaegL5_3	VEuPathDB	CDS	2237477	2237622	.	-	0	Parent=AAEL014135-RB
AaegL5_3	VEuPathDB	mRNA	2243889	2353364	.	-	.	ID=AAEL025631-RA;geneID=AAEL025631
AaegL5_3	VEuPathDB	exon	2243889	2245018	.	-	.	Parent=AAEL025631-RA
AaegL5_3	VEuPathDB	exon	2274796	2277239	.	-	.	Parent=AAEL025631-RA
AaegL5_3	VEuPathDB	exon	2308403	2308745	.	-	.	Parent=AAEL025631-RA
AaegL5_3	VEuPathDB	exon	2352691	2353364	.	-	.	Parent=AAEL025631-RA
AaegL5_3	VEuPathDB	CDS	2244913	2245018	.	-	1	Parent=AAEL025631-RA
AaegL5_3	VEuPathDB	CDS	2274796	2277239	.	-	0	Parent=AAEL025631-RA
AaegL5_3	VEuPathDB	CDS	2308403	2308429	.	-	0	Parent=AAEL025631-RA
AaegL5_3	VEuPathDB	mRNA	2243889	2353364	.	-	.	ID=AAEL025631-RB;geneID=AAEL025631
AaegL5_3	VEuPathDB	exon	2243889	2245018	.	-	.	Parent=AAEL025631-RB
AaegL5_3	VEuPathDB	exon	2274796	2277239	.	-	.	Parent=AAEL025631-RB
AaegL5_3	VEuPathDB	exon	2308403	2308745	.	-	.	Parent=AAEL025631-RB
AaegL5_3	VEuPathDB	exon	2352429	2353364	.	-	.	Parent=AAEL025631-RB
AaegL5_3	VEuPathDB	CDS	2244913	2245018	.	-	1	Parent=AAEL025631-RB
AaegL5_3	VEuPathDB	CDS	2274796	2277239	.	-	0	Parent=AAEL025631-RB
AaegL5_3	VEuPathDB	CDS	2308403	2308429	.	-	0	Parent=AAEL025631-RB
AaegL5_3	VEuPathDB	mRNA	2243889	2353364	.	-	.	ID=AAEL025631-RC;geneID=AAEL025631
AaegL5_3	VEuPathDB	exon	2243889	2245018	.	-	.	Parent=AAEL025631-RC
AaegL5_3	VEuPathDB	exon	2274796	2277239	.	-	.	Parent=AAEL025631-RC
AaegL5_3	VEuPathDB	exon	2308403	2308745	.	-	.	Parent=AAEL025631-RC
AaegL5_3	VEuPathDB	exon	2352345	2353364	.	-	.	Parent=AAEL025631-RC
AaegL5_3	VEuPathDB	CDS	2244913	2245018	.	-	1	Parent=AAEL025631-RC
AaegL5_3	VEuPathDB	CDS	2274796	2277239	.	-	0	Parent=AAEL025631-RC
AaegL5_3	VEuPathDB	CDS	2308403	2308429	.	-	0	Parent=AAEL025631-RC
AaegL5_3	VEuPathDB	mRNA	2420533	2429489	.	+	.	ID=AAEL021494-RA;geneID=AAEL021494
AaegL5_3	VEuPathDB	exon	2420533	2420759	.	+	.	Parent=AAEL021494-RA
AaegL5_3	VEuPathDB	exon	2428840	2429489	.	+	.	Parent=AAEL021494-RA
AaegL5_3	VEuPathDB	CDS	2420672	2420759	.	+	0	Parent=AAEL021494-RA
AaegL5_3	VEuPathDB	CDS	2428840	2429489	.	+	2	Parent=AAEL021494-RA
AaegL5_3	VEuPathDB	mRNA	2590598	2657537	.	-	.	ID=AAEL006319-RB;geneID=AAEL006319
AaegL5_3	VEuPathDB	exon	2590598	2593401	.	-	.	Parent=AAEL006319-RB
AaegL5_3	VEuPathDB	exon	2597036	2597357	.	-	.	Parent=AAEL006319-RB
AaegL5_3	VEuPathDB	exon	2656512	2657537	.	-	.	Parent=AAEL006319-RB
AaegL5_3	VEuPathDB	CDS	2591298	2593401	.	-	1	Parent=AAEL006319-RB
AaegL5_3	VEuPathDB	CDS	2597036	2597355	.	-	0	Parent=AAEL006319-RB
AaegL5_3	VEuPathDB	mRNA	2698467	2718620	.	+	.	ID=AAEL006317-RC;geneID=AAEL006317
AaegL5_3	VEuPathDB	exon	2698467	2698989	.	+	.	Parent=AAEL006317-RC
AaegL5_3	VEuPathDB	exon	2717402	2717512	.	+	.	Parent=AAEL006317-RC
AaegL5_3	VEuPathDB	exon	2717580	2717904	.	+	.	Parent=AAEL006317-RC
AaegL5_3	VEuPathDB	exon	2717962	2718200	.	+	.	Parent=AAEL006317-RC
AaegL5_3	VEuPathDB	exon	2718258	2718620	.	+	.	Parent=AAEL006317-RC
AaegL5_3	VEuPathDB	CDS	2717421	2717512	.	+	0	Parent=AAEL006317-RC
AaegL5_3	VEuPathDB	CDS	2717580	2717904	.	+	1	Parent=AAEL006317-RC
AaegL5_3	VEuPathDB	CDS	2717962	2718200	.	+	0	Parent=AAEL006317-RC
AaegL5_3	VEuPathDB	CDS	2718258	2718531	.	+	1	Parent=AAEL006317-RC
AaegL5_3	VEuPathDB	mRNA	2698738	2701392	.	+	.	ID=AAEL006317-RH;geneID=AAEL006317
AaegL5_3	VEuPathDB	exon	2698738	2698989	.	+	.	Parent=AAEL006317-RH
AaegL5_3	VEuPathDB	exon	2699826	2699879	.	+	.	Parent=AAEL006317-RH
AaegL5_3	VEuPathDB	exon	2700033	2700233	.	+	.	Parent=AAEL006317-RH
AaegL5_3	VEuPathDB	exon	2700298	2700624	.	+	.	Parent=AAEL006317-RH
AaegL5_3	VEuPathDB	exon	2700692	2701392	.	+	.	Parent=AAEL006317-RH
AaegL5_3	VEuPathDB	CDS	2699850	2699879	.	+	0	Parent=AAEL006317-RH
AaegL5_3	VEuPathDB	CDS	2700033	2700233	.	+	0	Parent=AAEL006317-RH
AaegL5_3	VEuPathDB	CDS	2700298	2700624	.	+	0	Parent=AAEL006317-RH
AaegL5_3	VEuPathDB	CDS	2700692	2701135	.	+	0	Parent=AAEL006317-RH
AaegL5_3	VEuPathDB	mRNA	2698740	2701392	.	+	.	ID=AAEL006317-RG;geneID=AAEL006317
AaegL5_3	VEuPathDB	exon	2698740	2698989	.	+	.	Parent=AAEL006317-RG
AaegL5_3	VEuPathDB	exon	2700033	2700233	.	+	.	Parent=AAEL006317-RG
AaegL5_3	VEuPathDB	exon	2700298	2700624	.	+	.	Parent=AAEL006317-RG
AaegL5_3	VEuPathDB	exon	2700692	2701392	.	+	.	Parent=AAEL006317-RG
AaegL5_3	VEuPathDB	CDS	2700090	2700233	.	+	0	Parent=AAEL006317-RG
AaegL5_3	VEuPathDB	CDS	2700298	2700624	.	+	0	Parent=AAEL006317-RG
AaegL5_3	VEuPathDB	CDS	2700692	2701135	.	+	0	Parent=AAEL006317-RG
AaegL5_3	VEuPathDB	mRNA	2698996	2718620	.	+	.	ID=AAEL006317-RE;geneID=AAEL006317
AaegL5_3	VEuPathDB	exon	2698996	2699364	.	+	.	Parent=AAEL006317-RE
AaegL5_3	VEuPathDB	exon	2717402	2717512	.	+	.	Parent=AAEL006317-RE
AaegL5_3	VEuPathDB	exon	2717580	2717904	.	+	.	Parent=AAEL006317-RE
AaegL5_3	VEuPathDB	exon	2717962	2718200	.	+	.	Parent=AAEL006317-RE
AaegL5_3	VEuPathDB	exon	2718258	2718620	.	+	.	Parent=AAEL006317-RE
AaegL5_3	VEuPathDB	CDS	2699288	2699364	.	+	0	Parent=AAEL006317-RE
AaegL5_3	VEuPathDB	CDS	2717402	2717512	.	+	1	Parent=AAEL006317-RE
AaegL5_3	VEuPathDB	CDS	2717580	2717904	.	+	1	Parent=AAEL006317-RE
AaegL5_3	VEuPathDB	CDS	2717962	2718200	.	+	0	Parent=AAEL006317-RE
AaegL5_3	VEuPathDB	CDS	2718258	2718531	.	+	1	Parent=AAEL006317-RE
AaegL5_3	VEuPathDB	mRNA	2699029	2701392	.	+	.	ID=AAEL006317-RD;geneID=AAEL006317
AaegL5_3	VEuPathDB	exon	2699029	2699364	.	+	.	Parent=AAEL006317-RD
AaegL5_3	VEuPathDB	exon	2699826	2699879	.	+	.	Parent=AAEL006317-RD
AaegL5_3	VEuPathDB	exon	2700033	2700233	.	+	.	Parent=AAEL006317-RD
AaegL5_3	VEuPathDB	exon	2700298	2700624	.	+	.	Parent=AAEL006317-RD
AaegL5_3	VEuPathDB	exon	2700692	2701392	.	+	.	Parent=AAEL006317-RD
AaegL5_3	VEuPathDB	CDS	2699850	2699879	.	+	0	Parent=AAEL006317-RD
AaegL5_3	VEuPathDB	CDS	2700033	2700233	.	+	0	Parent=AAEL006317-RD
AaegL5_3	VEuPathDB	CDS	2700298	2700624	.	+	0	Parent=AAEL006317-RD
AaegL5_3	VEuPathDB	CDS	2700692	2701135	.	+	0	Parent=AAEL006317-RD
AaegL5_3	VEuPathDB	mRNA	2699030	2701392	.	+	.	ID=AAEL006317-RF;geneID=AAEL006317
AaegL5_3	VEuPathDB	exon	2699030	2699364	.	+	.	Parent=AAEL006317-RF
AaegL5_3	VEuPathDB	exon	2700033	2700233	.	+	.	Parent=AAEL006317-RF
AaegL5_3	VEuPathDB	exon	2700298	2700624	.	+	.	Parent=AAEL006317-RF
AaegL5_3	VEuPathDB	exon	2700692	2701392	.	+	.	Parent=AAEL006317-RF
AaegL5_3	VEuPathDB	CDS	2700090	2700233	.	+	0	Parent=AAEL006317-RF
AaegL5_3	VEuPathDB	CDS	2700298	2700624	.	+	0	Parent=AAEL006317-RF
AaegL5_3	VEuPathDB	CDS	2700692	2701135	.	+	0	Parent=AAEL006317-RF
AaegL5_3	VEuPathDB	mRNA	2724829	2727470	.	-	.	ID=AAEL006323-RA;geneID=AAEL006323
AaegL5_3	VEuPathDB	exon	2724829	2725570	.	-	.	Parent=AAEL006323-RA
AaegL5_3	VEuPathDB	exon	2725629	2727470	.	-	.	Parent=AAEL006323-RA
AaegL5_3	VEuPathDB	CDS	2724893	2725570	.	-	0	Parent=AAEL006323-RA
AaegL5_3	VEuPathDB	CDS	2725629	2727470	.	-	0	Parent=AAEL006323-RA
AaegL5_3	VEuPathDB	lnc_RNA	2733053	2733497	.	+	.	ID=AAEL022587-RA;geneID=AAEL022587
AaegL5_3	VEuPathDB	exon	2733053	2733207	.	+	.	Parent=AAEL022587-RA
AaegL5_3	VEuPathDB	exon	2733461	2733497	.	+	.	Parent=AAEL022587-RA
AaegL5_3	VEuPathDB	mRNA	2752145	2779073	.	-	.	ID=AAEL006321-RB;geneID=AAEL006321
AaegL5_3	VEuPathDB	exon	2752145	2753568	.	-	.	Parent=AAEL006321-RB
AaegL5_3	VEuPathDB	exon	2753634	2753815	.	-	.	Parent=AAEL006321-RB
AaegL5_3	VEuPathDB	exon	2753883	2754190	.	-	.	Parent=AAEL006321-RB
AaegL5_3	VEuPathDB	exon	2754247	2754383	.	-	.	Parent=AAEL006321-RB
AaegL5_3	VEuPathDB	exon	2763366	2763580	.	-	.	Parent=AAEL006321-RB
AaegL5_3	VEuPathDB	exon	2763641	2763849	.	-	.	Parent=AAEL006321-RB
AaegL5_3	VEuPathDB	exon	2763941	2764541	.	-	.	Parent=AAEL006321-RB
AaegL5_3	VEuPathDB	exon	2778683	2779073	.	-	.	Parent=AAEL006321-RB
AaegL5_3	VEuPathDB	CDS	2753305	2753568	.	-	0	Parent=AAEL006321-RB
AaegL5_3	VEuPathDB	CDS	2753634	2753815	.	-	2	Parent=AAEL006321-RB
AaegL5_3	VEuPathDB	CDS	2753883	2754190	.	-	1	Parent=AAEL006321-RB
AaegL5_3	VEuPathDB	CDS	2754247	2754383	.	-	0	Parent=AAEL006321-RB
AaegL5_3	VEuPathDB	CDS	2763366	2763580	.	-	2	Parent=AAEL006321-RB
AaegL5_3	VEuPathDB	CDS	2763641	2763849	.	-	1	Parent=AAEL006321-RB
AaegL5_3	VEuPathDB	CDS	2763941	2763963	.	-	0	Parent=AAEL006321-RB
AaegL5_3	VEuPathDB	mRNA	2752145	2813256	.	-	.	ID=AAEL006321-RA;geneID=AAEL006321
AaegL5_3	VEuPathDB	exon	2752145	2753568	.	-	.	Parent=AAEL006321-RA
AaegL5_3	VEuPathDB	exon	2753634	2753815	.	-	.	Parent=AAEL006321-RA
AaegL5_3	VEuPathDB	exon	2753883	2754190	.	-	.	Parent=AAEL006321-RA
AaegL5_3	VEuPathDB	exon	2754247	2754383	.	-	.	Parent=AAEL006321-RA
AaegL5_3	VEuPathDB	exon	2763366	2763580	.	-	.	Parent=AAEL006321-RA
AaegL5_3	VEuPathDB	exon	2763641	2763849	.	-	.	Parent=AAEL006321-RA
AaegL5_3	VEuPathDB	exon	2763941	2764541	.	-	.	Parent=AAEL006321-RA
AaegL5_3	VEuPathDB	exon	2812570	2813256	.	-	.	Parent=AAEL006321-RA
AaegL5_3	VEuPathDB	CDS	2753305	2753568	.	-	0	Parent=AAEL006321-RA
AaegL5_3	VEuPathDB	CDS	2753634	2753815	.	-	2	Parent=AAEL006321-RA
AaegL5_3	VEuPathDB	CDS	2753883	2754190	.	-	1	Parent=AAEL006321-RA
AaegL5_3	VEuPathDB	CDS	2754247	2754383	.	-	0	Parent=AAEL006321-RA
AaegL5_3	VEuPathDB	CDS	2763366	2763580	.	-	2	Parent=AAEL006321-RA
AaegL5_3	VEuPathDB	CDS	2763641	2763849	.	-	1	Parent=AAEL006321-RA
AaegL5_3	VEuPathDB	CDS	2763941	2763963	.	-	0	Parent=AAEL006321-RA
AaegL5_3	VEuPathDB	mRNA	2785441	2786376	.	-	.	ID=AAEL026755-RA;geneID=AAEL026755
AaegL5_3	VEuPathDB	exon	2785441	2786376	.	-	.	Parent=AAEL026755-RA
AaegL5_3	VEuPathDB	CDS	2785441	2786376	.	-	0	Parent=AAEL026755-RA
AaegL5_3	VEuPathDB	mRNA	2828074	2852829	.	+	.	ID=AAEL006315-RA;geneID=AAEL006315
AaegL5_3	VEuPathDB	exon	2828074	2828296	.	+	.	Parent=AAEL006315-RA
AaegL5_3	VEuPathDB	exon	2828383	2829462	.	+	.	Parent=AAEL006315-RA
AaegL5_3	VEuPathDB	exon	2846420	2847659	.	+	.	Parent=AAEL006315-RA
AaegL5_3	VEuPathDB	exon	2847724	2847842	.	+	.	Parent=AAEL006315-RA
AaegL5_3	VEuPathDB	exon	2852463	2852829	.	+	.	Parent=AAEL006315-RA
AaegL5_3	VEuPathDB	CDS	2828219	2828296	.	+	0	Parent=AAEL006315-RA
AaegL5_3	VEuPathDB	CDS	2828383	2829462	.	+	0	Parent=AAEL006315-RA
AaegL5_3	VEuPathDB	CDS	2846420	2847659	.	+	0	Parent=AAEL006315-RA
AaegL5_3	VEuPathDB	CDS	2847724	2847842	.	+	2	Parent=AAEL006315-RA
AaegL5_3	VEuPathDB	CDS	2852463	2852645	.	+	0	Parent=AAEL006315-RA
AaegL5_3	VEuPathDB	mRNA	2852757	2853409	.	-	.	ID=AAEL006313-RA;geneID=AAEL006313
AaegL5_3	VEuPathDB	exon	2852757	2853409	.	-	.	Parent=AAEL006313-RA
AaegL5_3	VEuPathDB	CDS	2852852	2853316	.	-	0	Parent=AAEL006313-RA
AaegL5_3	VEuPathDB	mRNA	2881922	2895676	.	+	.	ID=AAEL006309-RD;geneID=AAEL006309
AaegL5_3	VEuPathDB	exon	2881922	2882031	.	+	.	Parent=AAEL006309-RD
AaegL5_3	VEuPathDB	exon	2882113	2882425	.	+	.	Parent=AAEL006309-RD
AaegL5_3	VEuPathDB	exon	2882490	2882536	.	+	.	Parent=AAEL006309-RD
AaegL5_3	VEuPathDB	exon	2883160	2883838	.	+	.	Parent=AAEL006309-RD
AaegL5_3	VEuPathDB	exon	2883900	2884021	.	+	.	Parent=AAEL006309-RD
AaegL5_3	VEuPathDB	exon	2894630	2894801	.	+	.	Parent=AAEL006309-RD
AaegL5_3	VEuPathDB	exon	2894867	2895676	.	+	.	Parent=AAEL006309-RD
AaegL5_3	VEuPathDB	CDS	2882263	2882425	.	+	0	Parent=AAEL006309-RD
AaegL5_3	VEuPathDB	CDS	2882490	2882536	.	+	2	Parent=AAEL006309-RD
AaegL5_3	VEuPathDB	CDS	2883160	2883838	.	+	0	Parent=AAEL006309-RD
AaegL5_3	VEuPathDB	CDS	2883900	2884021	.	+	2	Parent=AAEL006309-RD
AaegL5_3	VEuPathDB	CDS	2894630	2894801	.	+	0	Parent=AAEL006309-RD
AaegL5_3	VEuPathDB	CDS	2894867	2895126	.	+	2	Parent=AAEL006309-RD
AaegL5_3	VEuPathDB	mRNA	2881968	2895676	.	+	.	ID=AAEL006309-RE;geneID=AAEL006309
AaegL5_3	VEuPathDB	exon	2881968	2882031	.	+	.	Parent=AAEL006309-RE
AaegL5_3	VEuPathDB	exon	2882085	2882425	.	+	.	Parent=AAEL006309-RE
AaegL5_3	VEuPathDB	exon	2882490	2882536	.	+	.	Parent=AAEL006309-RE
AaegL5_3	VEuPathDB	exon	2883160	2883838	.	+	.	Parent=AAEL006309-RE
AaegL5_3	VEuPathDB	exon	2883900	2884021	.	+	.	Parent=AAEL006309-RE
AaegL5_3	VEuPathDB	exon	2894630	2894801	.	+	.	Parent=AAEL006309-RE
AaegL5_3	VEuPathDB	exon	2894867	2895676	.	+	.	Parent=AAEL006309-RE
AaegL5_3	VEuPathDB	CDS	2882263	2882425	.	+	0	Parent=AAEL006309-RE
AaegL5_3	VEuPathDB	CDS	2882490	2882536	.	+	2	Parent=AAEL006309-RE
AaegL5_3	VEuPathDB	CDS	2883160	2883838	.	+	0	Parent=AAEL006309-RE
AaegL5_3	VEuPathDB	CDS	2883900	2884021	.	+	2	Parent=AAEL006309-RE
AaegL5_3	VEuPathDB	CDS	2894630	2894801	.	+	0	Parent=AAEL006309-RE
AaegL5_3	VEuPathDB	CDS	2894867	2895126	.	+	2	Parent=AAEL006309-RE
AaegL5_3	VEuPathDB	mRNA	2881973	2895676	.	+	.	ID=AAEL006309-RC;geneID=AAEL006309
AaegL5_3	VEuPathDB	exon	2881973	2882031	.	+	.	Parent=AAEL006309-RC
AaegL5_3	VEuPathDB	exon	2882090	2882425	.	+	.	Parent=AAEL006309-RC
AaegL5_3	VEuPathDB	exon	2882490	2882536	.	+	.	Parent=AAEL006309-RC
AaegL5_3	VEuPathDB	exon	2883160	2883838	.	+	.	Parent=AAEL006309-RC
AaegL5_3	VEuPathDB	exon	2883900	2884021	.	+	.	Parent=AAEL006309-RC
AaegL5_3	VEuPathDB	exon	2894630	2894801	.	+	.	Parent=AAEL006309-RC
AaegL5_3	VEuPathDB	exon	2894867	2895676	.	+	.	Parent=AAEL006309-RC
AaegL5_3	VEuPathDB	CDS	2882263	2882425	.	+	0	Parent=AAEL006309-RC
AaegL5_3	VEuPathDB	CDS	2882490	2882536	.	+	2	Parent=AAEL006309-RC
AaegL5_3	VEuPathDB	CDS	2883160	2883838	.	+	0	Parent=AAEL006309-RC
AaegL5_3	VEuPathDB	CDS	2883900	2884021	.	+	2	Parent=AAEL006309-RC
AaegL5_3	VEuPathDB	CDS	2894630	2894801	.	+	0	Parent=AAEL006309-RC
AaegL5_3	VEuPathDB	CDS	2894867	2895126	.	+	2	Parent=AAEL006309-RC
AaegL5_3	VEuPathDB	mRNA	3075723	3158121	.	+	.	ID=AAEL006314-RB;geneID=AAEL006314
AaegL5_3	VEuPathDB	exon	3075723	3076524	.	+	.	Parent=AAEL006314-RB
AaegL5_3	VEuPathDB	exon	3077048	3077085	.	+	.	Parent=AAEL006314-RB
AaegL5_3	VEuPathDB	exon	3077224	3077271	.	+	.	Parent=AAEL006314-RB
AaegL5_3	VEuPathDB	exon	3107410	3107529	.	+	.	Parent=AAEL006314-RB
AaegL5_3	VEuPathDB	exon	3107809	3107930	.	+	.	Parent=AAEL006314-RB
AaegL5_3	VEuPathDB	exon	3157105	3158121	.	+	.	Parent=AAEL006314-RB
AaegL5_3	VEuPathDB	CDS	3076484	3076524	.	+	0	Parent=AAEL006314-RB
AaegL5_3	VEuPathDB	CDS	3077048	3077085	.	+	1	Parent=AAEL006314-RB
AaegL5_3	VEuPathDB	CDS	3077224	3077271	.	+	2	Parent=AAEL006314-RB
AaegL5_3	VEuPathDB	CDS	3107410	3107529	.	+	2	Parent=AAEL006314-RB
AaegL5_3	VEuPathDB	CDS	3107809	3107930	.	+	2	Parent=AAEL006314-RB
AaegL5_3	VEuPathDB	CDS	3157105	3157488	.	+	0	Parent=AAEL006314-RB
AaegL5_3	VEuPathDB	mRNA	3075724	3158121	.	+	.	ID=AAEL006314-RA;geneID=AAEL006314
AaegL5_3	VEuPathDB	exon	3075724	3076524	.	+	.	Parent=AAEL006314-RA
AaegL5_3	VEuPathDB	exon	3077048	3077085	.	+	.	Parent=AAEL006314-RA
AaegL5_3	VEuPathDB	exon	3077224	3077271	.	+	.	Parent=AAEL006314-RA
AaegL5_3	VEuPathDB	exon	3107410	3107529	.	+	.	Parent=AAEL006314-RA
AaegL5_3	VEuPathDB	exon	3107809	3107930	.	+	.	Parent=AAEL006314-RA
AaegL5_3	VEuPathDB	exon	3157102	3158121	.	+	.	Parent=AAEL006314-RA
AaegL5_3	VEuPathDB	CDS	3076484	3076524	.	+	0	Parent=AAEL006314-RA
AaegL5_3	VEuPathDB	CDS	3077048	3077085	.	+	1	Parent=AAEL006314-RA
AaegL5_3	VEuPathDB	CDS	3077224	3077271	.	+	2	Parent=AAEL006314-RA
AaegL5_3	VEuPathDB	CDS	3107410	3107529	.	+	2	Parent=AAEL006314-RA
AaegL5_3	VEuPathDB	CDS	3107809	3107930	.	+	2	Parent=AAEL006314-RA
AaegL5_3	VEuPathDB	CDS	3157102	3157488	.	+	0	Parent=AAEL006314-RA
AaegL5_3	VEuPathDB	mRNA	3077312	3158121	.	+	.	ID=AAEL006314-RC;geneID=AAEL006314
AaegL5_3	VEuPathDB	exon	3077312	3078105	.	+	.	Parent=AAEL006314-RC
AaegL5_3	VEuPathDB	exon	3107410	3107529	.	+	.	Parent=AAEL006314-RC
AaegL5_3	VEuPathDB	exon	3107809	3107930	.	+	.	Parent=AAEL006314-RC
AaegL5_3	VEuPathDB	exon	3157102	3158121	.	+	.	Parent=AAEL006314-RC
AaegL5_3	VEuPathDB	CDS	3107412	3107529	.	+	0	Parent=AAEL006314-RC
AaegL5_3	VEuPathDB	CDS	3107809	3107930	.	+	2	Parent=AAEL006314-RC
AaegL5_3	VEuPathDB	CDS	3157102	3157488	.	+	0	Parent=AAEL006314-RC
AaegL5_3	VEuPathDB	mRNA	3272742	3323829	.	+	.	ID=AAEL006320-RB;geneID=AAEL006320
AaegL5_3	VEuPathDB	exon	3272742	3273190	.	+	.	Parent=AAEL006320-RB
AaegL5_3	VEuPathDB	exon	3273861	3273969	.	+	.	Parent=AAEL006320-RB
AaegL5_3	VEuPathDB	exon	3287788	3289646	.	+	.	Parent=AAEL006320-RB
AaegL5_3	VEuPathDB	exon	3305961	3306194	.	+	.	Parent=AAEL006320-RB
AaegL5_3	VEuPathDB	exon	3306259	3306517	.	+	.	Parent=AAEL006320-RB
AaegL5_3	VEuPathDB	exon	3306580	3307165	.	+	.	Parent=AAEL006320-RB
AaegL5_3	VEuPathDB	exon	3307224	3307544	.	+	.	Parent=AAEL006320-RB
AaegL5_3	VEuPathDB	exon	3307610	3307762	.	+	.	Parent=AAEL006320-RB
AaegL5_3	VEuPathDB	exon	3307831	3308121	.	+	.	Parent=AAEL006320-RB
AaegL5_3	VEuPathDB	exon	3308181	3308479	.	+	.	Parent=AAEL006320-RB
AaegL5_3	VEuPathDB	exon	3322224	3322359	.	+	.	Parent=AAEL006320-RB
AaegL5_3	VEuPathDB	exon	3322439	3323829	.	+	.	Parent=AAEL006320-RB
AaegL5_3	VEuPathDB	CDS	3273097	3273190	.	+	0	Parent=AAEL006320-RB
AaegL5_3	VEuPathDB	CDS	3273861	3273969	.	+	2	Parent=AAEL006320-RB
AaegL5_3	VEuPathDB	CDS	3287788	3289646	.	+	1	Parent=AAEL006320-RB
AaegL5_3	VEuPathDB	CDS	3305961	3306194	.	+	2	Parent=AAEL006320-RB
AaegL5_3	VEuPathDB	CDS	3306259	3306517	.	+	2	Parent=AAEL006320-RB
AaegL5_3	VEuPathDB	CDS	3306580	3307165	.	+	1	Parent=AAEL006320-RB
AaegL5_3	VEuPathDB	CDS	3307224	3307544	.	+	0	Parent=AAEL006320-RB
AaegL5_3	VEuPathDB	CDS	3307610	3307762	.	+	0	Parent=AAEL006320-RB
AaegL5_3	VEuPathDB	CDS	3307831	3308121	.	+	0	Parent=AAEL006320-RB
AaegL5_3	VEuPathDB	CDS	3308181	3308479	.	+	0	Parent=AAEL006320-RB
AaegL5_3	VEuPathDB	CDS	3322224	3322359	.	+	1	Parent=AAEL006320-RB
AaegL5_3	VEuPathDB	CDS	3322439	3322522	.	+	0	Parent=AAEL006320-RB
AaegL5_3	VEuPathDB	pre_miRNA	3444757	3444840	.	+	.	ID=AAEL018792-RA;geneID=AAEL018792
AaegL5_3	VEuPathDB	exon	3444757	3444840	.	+	.	Parent=AAEL018792-RA
AaegL5_3	VEuPathDB	mRNA	3444989	3555404	.	+	.	ID=AAEL011779-RB;geneID=AAEL011779
AaegL5_3	VEuPathDB	exon	3444989	3445694	.	+	.	Parent=AAEL011779-RB
AaegL5_3	VEuPathDB	exon	3520739	3520866	.	+	.	Parent=AAEL011779-RB
AaegL5_3	VEuPathDB	exon	3534898	3535215	.	+	.	Parent=AAEL011779-RB
AaegL5_3	VEuPathDB	exon	3535643	3536922	.	+	.	Parent=AAEL011779-RB
AaegL5_3	VEuPathDB	exon	3553422	3555404	.	+	.	Parent=AAEL011779-RB
AaegL5_3	VEuPathDB	CDS	3520777	3520866	.	+	0	Parent=AAEL011779-RB
AaegL5_3	VEuPathDB	CDS	3534898	3535215	.	+	0	Parent=AAEL011779-RB
AaegL5_3	VEuPathDB	CDS	3535643	3536922	.	+	0	Parent=AAEL011779-RB
AaegL5_3	VEuPathDB	CDS	3553422	3554040	.	+	1	Parent=AAEL011779-RB
AaegL5_3	VEuPathDB	mRNA	3444989	3555404	.	+	.	ID=AAEL011779-RD;geneID=AAEL011779
AaegL5_3	VEuPathDB	exon	3444989	3445694	.	+	.	Parent=AAEL011779-RD
AaegL5_3	VEuPathDB	exon	3520742	3520866	.	+	.	Parent=AAEL011779-RD
AaegL5_3	VEuPathDB	exon	3534898	3535215	.	+	.	Parent=AAEL011779-RD
AaegL5_3	VEuPathDB	exon	3535643	3536922	.	+	.	Parent=AAEL011779-RD
AaegL5_3	VEuPathDB	exon	3553422	3555404	.	+	.	Parent=AAEL011779-RD
AaegL5_3	VEuPathDB	CDS	3520777	3520866	.	+	0	Parent=AAEL011779-RD
AaegL5_3	VEuPathDB	CDS	3534898	3535215	.	+	0	Parent=AAEL011779-RD
AaegL5_3	VEuPathDB	CDS	3535643	3536922	.	+	0	Parent=AAEL011779-RD
AaegL5_3	VEuPathDB	CDS	3553422	3554040	.	+	1	Parent=AAEL011779-RD
AaegL5_3	VEuPathDB	mRNA	3519973	3555404	.	+	.	ID=AAEL011779-RC;geneID=AAEL011779
AaegL5_3	VEuPathDB	exon	3519973	3520866	.	+	.	Parent=AAEL011779-RC
AaegL5_3	VEuPathDB	exon	3534898	3535215	.	+	.	Parent=AAEL011779-RC
AaegL5_3	VEuPathDB	exon	3535643	3536922	.	+	.	Parent=AAEL011779-RC
AaegL5_3	VEuPathDB	exon	3553422	3555404	.	+	.	Parent=AAEL011779-RC
AaegL5_3	VEuPathDB	CDS	3520777	3520866	.	+	0	Parent=AAEL011779-RC
AaegL5_3	VEuPathDB	CDS	3534898	3535215	.	+	0	Parent=AAEL011779-RC
AaegL5_3	VEuPathDB	CDS	3535643	3536922	.	+	0	Parent=AAEL011779-RC
AaegL5_3	VEuPathDB	CDS	3553422	3554040	.	+	1	Parent=AAEL011779-RC
AaegL5_3	VEuPathDB	lnc_RNA	3528534	3529329	.	-	.	ID=AAEL021848-RA;geneID=AAEL021848
AaegL5_3	VEuPathDB	exon	3528534	3528828	.	-	.	Parent=AAEL021848-RA
AaegL5_3	VEuPathDB	exon	3528887	3529329	.	-	.	Parent=AAEL021848-RA
AaegL5_3	VEuPathDB	mRNA	3564103	3586353	.	+	.	ID=AAEL011780-RA;geneID=AAEL011780
AaegL5_3	VEuPathDB	exon	3564103	3564889	.	+	.	Parent=AAEL011780-RA
AaegL5_3	VEuPathDB	exon	3583235	3585718	.	+	.	Parent=AAEL011780-RA
AaegL5_3	VEuPathDB	exon	3585789	3585944	.	+	.	Parent=AAEL011780-RA
AaegL5_3	VEuPathDB	exon	3586005	3586353	.	+	.	Parent=AAEL011780-RA
AaegL5_3	VEuPathDB	CDS	3564254	3564889	.	+	0	Parent=AAEL011780-RA
AaegL5_3	VEuPathDB	CDS	3583235	3585718	.	+	0	Parent=AAEL011780-RA
AaegL5_3	VEuPathDB	CDS	3585789	3585944	.	+	0	Parent=AAEL011780-RA
AaegL5_3	VEuPathDB	CDS	3586005	3586124	.	+	0	Parent=AAEL011780-RA
AaegL5_3	VEuPathDB	mRNA	3595862	3634366	.	-	.	ID=AAEL011784-RA;geneID=AAEL011784
AaegL5_3	VEuPathDB	exon	3595862	3597558	.	-	.	Parent=AAEL011784-RA
AaegL5_3	VEuPathDB	exon	3597948	3598525	.	-	.	Parent=AAEL011784-RA
AaegL5_3	VEuPathDB	exon	3611332	3611413	.	-	.	Parent=AAEL011784-RA
AaegL5_3	VEuPathDB	exon	3632990	3634366	.	-	.	Parent=AAEL011784-RA
AaegL5_3	VEuPathDB	CDS	3596859	3597558	.	-	1	Parent=AAEL011784-RA
AaegL5_3	VEuPathDB	CDS	3597948	3598525	.	-	0	Parent=AAEL011784-RA
AaegL5_3	VEuPathDB	CDS	3611332	3611413	.	-	1	Parent=AAEL011784-RA
AaegL5_3	VEuPathDB	CDS	3632990	3633075	.	-	0	Parent=AAEL011784-RA
AaegL5_3	VEuPathDB	mRNA	3657170	3662476	.	-	.	ID=AAEL025342-RA;geneID=AAEL025342
AaegL5_3	VEuPathDB	exon	3657170	3657392	.	-	.	Parent=AAEL025342-RA
AaegL5_3	VEuPathDB	exon	3657542	3658803	.	-	.	Parent=AAEL025342-RA
AaegL5_3	VEuPathDB	exon	3662187	3662476	.	-	.	Parent=AAEL025342-RA
AaegL5_3	VEuPathDB	CDS	3657567	3658803	.	-	1	Parent=AAEL025342-RA
AaegL5_3	VEuPathDB	CDS	3662187	3662236	.	-	0	Parent=AAEL025342-RA
AaegL5_3	VEuPathDB	mRNA	3669991	3700095	.	-	.	ID=AAEL011776-RA;geneID=AAEL011776
AaegL5_3	VEuPathDB	exon	3669991	3671067	.	-	.	Parent=AAEL011776-RA
AaegL5_3	VEuPathDB	exon	3685128	3685448	.	-	.	Parent=AAEL011776-RA
AaegL5_3	VEuPathDB	exon	3685518	3685649	.	-	.	Parent=AAEL011776-RA
AaegL5_3	VEuPathDB	exon	3686080	3686266	.	-	.	Parent=AAEL011776-RA
AaegL5_3	VEuPathDB	exon	3699844	3700095	.	-	.	Parent=AAEL011776-RA
AaegL5_3	VEuPathDB	CDS	3670918	3671067	.	-	0	Parent=AAEL011776-RA
AaegL5_3	VEuPathDB	CDS	3685128	3685448	.	-	0	Parent=AAEL011776-RA
AaegL5_3	VEuPathDB	CDS	3685518	3685649	.	-	0	Parent=AAEL011776-RA
AaegL5_3	VEuPathDB	CDS	3686080	3686266	.	-	1	Parent=AAEL011776-RA
AaegL5_3	VEuPathDB	CDS	3699844	3699935	.	-	0	Parent=AAEL011776-RA
AaegL5_3	VEuPathDB	lnc_RNA	3695944	3696195	.	+	.	ID=AAEL028135-RA;geneID=AAEL028135
AaegL5_3	VEuPathDB	exon	3695944	3696036	.	+	.	Parent=AAEL028135-RA
AaegL5_3	VEuPathDB	exon	3696098	3696195	.	+	.	Parent=AAEL028135-RA
AaegL5_3	VEuPathDB	mRNA	3704594	3706180	.	+	.	ID=AAEL011781-RA;geneID=AAEL011781
AaegL5_3	VEuPathDB	exon	3704594	3706180	.	+	.	Parent=AAEL011781-RA
AaegL5_3	VEuPathDB	CDS	3704787	3705908	.	+	0	Parent=AAEL011781-RA
AaegL5_3	VEuPathDB	mRNA	3730664	3744360	.	+	.	ID=AAEL011777-RC;geneID=AAEL011777
AaegL5_3	VEuPathDB	exon	3730664	3731124	.	+	.	Parent=AAEL011777-RC
AaegL5_3	VEuPathDB	exon	3731364	3731539	.	+	.	Parent=AAEL011777-RC
AaegL5_3	VEuPathDB	exon	3731602	3731801	.	+	.	Parent=AAEL011777-RC
AaegL5_3	VEuPathDB	exon	3743235	3743526	.	+	.	Parent=AAEL011777-RC
AaegL5_3	VEuPathDB	exon	3743595	3743960	.	+	.	Parent=AAEL011777-RC
AaegL5_3	VEuPathDB	exon	3744025	3744360	.	+	.	Parent=AAEL011777-RC
AaegL5_3	VEuPathDB	CDS	3731055	3731124	.	+	0	Parent=AAEL011777-RC
AaegL5_3	VEuPathDB	CDS	3731364	3731539	.	+	2	Parent=AAEL011777-RC
AaegL5_3	VEuPathDB	CDS	3731602	3731801	.	+	0	Parent=AAEL011777-RC
AaegL5_3	VEuPathDB	CDS	3743235	3743526	.	+	1	Parent=AAEL011777-RC
AaegL5_3	VEuPathDB	CDS	3743595	3743960	.	+	0	Parent=AAEL011777-RC
AaegL5_3	VEuPathDB	CDS	3744025	3744291	.	+	0	Parent=AAEL011777-RC
AaegL5_3	VEuPathDB	mRNA	3730665	3744351	.	+	.	ID=AAEL011777-RB;geneID=AAEL011777
AaegL5_3	VEuPathDB	exon	3730665	3731118	.	+	.	Parent=AAEL011777-RB
AaegL5_3	VEuPathDB	exon	3731364	3731539	.	+	.	Parent=AAEL011777-RB
AaegL5_3	VEuPathDB	exon	3731602	3731801	.	+	.	Parent=AAEL011777-RB
AaegL5_3	VEuPathDB	exon	3743235	3743526	.	+	.	Parent=AAEL011777-RB
AaegL5_3	VEuPathDB	exon	3743595	3743960	.	+	.	Parent=AAEL011777-RB
AaegL5_3	VEuPathDB	exon	3744025	3744351	.	+	.	Parent=AAEL011777-RB
AaegL5_3	VEuPathDB	CDS	3731055	3731118	.	+	0	Parent=AAEL011777-RB
AaegL5_3	VEuPathDB	CDS	3731364	3731539	.	+	2	Parent=AAEL011777-RB
AaegL5_3	VEuPathDB	CDS	3731602	3731801	.	+	0	Parent=AAEL011777-RB
AaegL5_3	VEuPathDB	CDS	3743235	3743526	.	+	1	Parent=AAEL011777-RB
AaegL5_3	VEuPathDB	CDS	3743595	3743960	.	+	0	Parent=AAEL011777-RB
AaegL5_3	VEuPathDB	CDS	3744025	3744291	.	+	0	Parent=AAEL011777-RB
AaegL5_3	VEuPathDB	mRNA	3753530	3754582	.	-	.	ID=AAEL011782-RA;geneID=AAEL011782
AaegL5_3	VEuPathDB	exon	3753530	3754582	.	-	.	Parent=AAEL011782-RA
AaegL5_3	VEuPathDB	CDS	3753561	3754475	.	-	0	Parent=AAEL011782-RA
AaegL5_3	VEuPathDB	lnc_RNA	3763833	3764473	.	-	.	ID=AAEL025075-RA;geneID=AAEL025075
AaegL5_3	VEuPathDB	exon	3763833	3764244	.	-	.	Parent=AAEL025075-RA
AaegL5_3	VEuPathDB	exon	3764307	3764473	.	-	.	Parent=AAEL025075-RA
AaegL5_3	VEuPathDB	mRNA	3768285	3809508	.	+	.	ID=AAEL011778-RA;geneID=AAEL011778
AaegL5_3	VEuPathDB	exon	3768285	3768660	.	+	.	Parent=AAEL011778-RA
AaegL5_3	VEuPathDB	exon	3785526	3787057	.	+	.	Parent=AAEL011778-RA
AaegL5_3	VEuPathDB	exon	3808429	3808579	.	+	.	Parent=AAEL011778-RA
AaegL5_3	VEuPathDB	exon	3808646	3809508	.	+	.	Parent=AAEL011778-RA
AaegL5_3	VEuPathDB	CDS	3768645	3768660	.	+	0	Parent=AAEL011778-RA
AaegL5_3	VEuPathDB	CDS	3785526	3787057	.	+	2	Parent=AAEL011778-RA
AaegL5_3	VEuPathDB	CDS	3808429	3808579	.	+	0	Parent=AAEL011778-RA
AaegL5_3	VEuPathDB	CDS	3808646	3808761	.	+	2	Parent=AAEL011778-RA
AaegL5_3	VEuPathDB	lnc_RNA	3796267	3797214	.	-	.	ID=AAEL026176-RA;geneID=AAEL026176
AaegL5_3	VEuPathDB	exon	3796267	3796357	.	-	.	Parent=AAEL026176-RA
AaegL5_3	VEuPathDB	exon	3796424	3796642	.	-	.	Parent=AAEL026176-RA
AaegL5_3	VEuPathDB	exon	3796710	3797214	.	-	.	Parent=AAEL026176-RA
AaegL5_3	VEuPathDB	mRNA	3810606	4083506	.	-	.	ID=AAEL018221-RA;geneID=AAEL018221
AaegL5_3	VEuPathDB	exon	3810606	3812445	.	-	.	Parent=AAEL018221-RA
AaegL5_3	VEuPathDB	exon	3835214	3835296	.	-	.	Parent=AAEL018221-RA
AaegL5_3	VEuPathDB	exon	3835354	3836019	.	-	.	Parent=AAEL018221-RA
AaegL5_3	VEuPathDB	exon	3836083	3836569	.	-	.	Parent=AAEL018221-RA
AaegL5_3	VEuPathDB	exon	3879832	3879962	.	-	.	Parent=AAEL018221-RA
AaegL5_3	VEuPathDB	exon	3880042	3881127	.	-	.	Parent=AAEL018221-RA
AaegL5_3	VEuPathDB	exon	3892958	3893440	.	-	.	Parent=AAEL018221-RA
AaegL5_3	VEuPathDB	exon	3991458	3991525	.	-	.	Parent=AAEL018221-RA
AaegL5_3	VEuPathDB	exon	4082261	4083506	.	-	.	Parent=AAEL018221-RA
AaegL5_3	VEuPathDB	CDS	3811705	3812445	.	-	0	Parent=AAEL018221-RA
AaegL5_3	VEuPathDB	CDS	3835214	3835296	.	-	2	Parent=AAEL018221-RA
AaegL5_3	VEuPathDB	CDS	3835354	3836019	.	-	2	Parent=AAEL018221-RA
AaegL5_3	VEuPathDB	CDS	3836083	3836569	.	-	0	Parent=AAEL018221-RA
AaegL5_3	VEuPathDB	CDS	3879832	3879962	.	-	2	Parent=AAEL018221-RA
AaegL5_3	VEuPathDB	CDS	3880042	3881127	.	-	2	Parent=AAEL018221-RA
AaegL5_3	VEuPathDB	CDS	3892958	3893075	.	-	0	Parent=AAEL018221-RA
AaegL5_3	VEuPathDB	mRNA	3846178	3848380	.	-	.	ID=AAEL011774-RB;geneID=AAEL011774
AaegL5_3	VEuPathDB	exon	3846178	3848380	.	-	.	Parent=AAEL011774-RB
AaegL5_3	VEuPathDB	CDS	3846216	3847961	.	-	0	Parent=AAEL011774-RB
AaegL5_3	VEuPathDB	lnc_RNA	3900459	3901232	.	+	.	ID=AAEL023906-RA;geneID=AAEL023906
AaegL5_3	VEuPathDB	exon	3900459	3900641	.	+	.	Parent=AAEL023906-RA
AaegL5_3	VEuPathDB	exon	3900703	3900775	.	+	.	Parent=AAEL023906-RA
AaegL5_3	VEuPathDB	exon	3900833	3901232	.	+	.	Parent=AAEL023906-RA
AaegL5_3	VEuPathDB	mRNA	4060285	4061568	.	+	.	ID=AAEL024262-RA;geneID=AAEL024262
AaegL5_3	VEuPathDB	exon	4060285	4061568	.	+	.	Parent=AAEL024262-RA
AaegL5_3	VEuPathDB	CDS	4060285	4061568	.	+	0	Parent=AAEL024262-RA
AaegL5_3	VEuPathDB	mRNA	4115140	4135839	.	+	.	ID=AAEL006845-RB;geneID=AAEL006845
AaegL5_3	VEuPathDB	exon	4115140	4115331	.	+	.	Parent=AAEL006845-RB
AaegL5_3	VEuPathDB	exon	4115489	4116073	.	+	.	Parent=AAEL006845-RB
AaegL5_3	VEuPathDB	exon	4134916	4135839	.	+	.	Parent=AAEL006845-RB
AaegL5_3	VEuPathDB	CDS	4115273	4115331	.	+	0	Parent=AAEL006845-RB
AaegL5_3	VEuPathDB	CDS	4115489	4116073	.	+	1	Parent=AAEL006845-RB
AaegL5_3	VEuPathDB	CDS	4134916	4135063	.	+	1	Parent=AAEL006845-RB
AaegL5_3	VEuPathDB	mRNA	4135101	4163051	.	-	.	ID=AAEL006847-RB;geneID=AAEL006847
AaegL5_3	VEuPathDB	exon	4135101	4136273	.	-	.	Parent=AAEL006847-RB
AaegL5_3	VEuPathDB	exon	4142801	4143008	.	-	.	Parent=AAEL006847-RB
AaegL5_3	VEuPathDB	exon	4143072	4143325	.	-	.	Parent=AAEL006847-RB
AaegL5_3	VEuPathDB	exon	4162682	4162779	.	-	.	Parent=AAEL006847-RB
AaegL5_3	VEuPathDB	exon	4162871	4163051	.	-	.	Parent=AAEL006847-RB
AaegL5_3	VEuPathDB	CDS	4136206	4136273	.	-	2	Parent=AAEL006847-RB
AaegL5_3	VEuPathDB	CDS	4142801	4143008	.	-	0	Parent=AAEL006847-RB
AaegL5_3	VEuPathDB	CDS	4143072	4143325	.	-	2	Parent=AAEL006847-RB
AaegL5_3	VEuPathDB	CDS	4162682	4162779	.	-	1	Parent=AAEL006847-RB
AaegL5_3	VEuPathDB	CDS	4162871	4162884	.	-	0	Parent=AAEL006847-RB
AaegL5_3	VEuPathDB	mRNA	4135101	4181987	.	-	.	ID=AAEL006847-RA;geneID=AAEL006847
AaegL5_3	VEuPathDB	exon	4135101	4136273	.	-	.	Parent=AAEL006847-RA
AaegL5_3	VEuPathDB	exon	4142801	4143008	.	-	.	Parent=AAEL006847-RA
AaegL5_3	VEuPathDB	exon	4143072	4143325	.	-	.	Parent=AAEL006847-RA
AaegL5_3	VEuPathDB	exon	4162682	4162779	.	-	.	Parent=AAEL006847-RA
AaegL5_3	VEuPathDB	exon	4173057	4173433	.	-	.	Parent=AAEL006847-RA
AaegL5_3	VEuPathDB	exon	4181717	4181987	.	-	.	Parent=AAEL006847-RA
AaegL5_3	VEuPathDB	CDS	4136206	4136273	.	-	2	Parent=AAEL006847-RA
AaegL5_3	VEuPathDB	CDS	4142801	4143008	.	-	0	Parent=AAEL006847-RA
AaegL5_3	VEuPathDB	CDS	4143072	4143325	.	-	2	Parent=AAEL006847-RA
AaegL5_3	VEuPathDB	CDS	4162682	4162779	.	-	1	Parent=AAEL006847-RA
AaegL5_3	VEuPathDB	CDS	4173057	4173157	.	-	0	Parent=AAEL006847-RA
AaegL5_3	VEuPathDB	mRNA	4187010	4188205	.	+	.	ID=AAEL006838-RB;geneID=AAEL006838
AaegL5_3	VEuPathDB	exon	4187010	4187276	.	+	.	Parent=AAEL006838-RB
AaegL5_3	VEuPathDB	exon	4187332	4188205	.	+	.	Parent=AAEL006838-RB
AaegL5_3	VEuPathDB	CDS	4187376	4188020	.	+	0	Parent=AAEL006838-RB
AaegL5_3	VEuPathDB	mRNA	4197704	4198932	.	-	.	ID=AAEL027698-RB;geneID=AAEL027698
AaegL5_3	VEuPathDB	exon	4197704	4198196	.	-	.	Parent=AAEL027698-RB
AaegL5_3	VEuPathDB	exon	4198255	4198932	.	-	.	Parent=AAEL027698-RB
AaegL5_3	VEuPathDB	CDS	4197836	4198196	.	-	1	Parent=AAEL027698-RB
AaegL5_3	VEuPathDB	CDS	4198255	4198271	.	-	0	Parent=AAEL027698-RB
AaegL5_3	VEuPathDB	mRNA	4197704	4198936	.	-	.	ID=AAEL027698-RA;geneID=AAEL027698
AaegL5_3	VEuPathDB	exon	4197704	4198193	.	-	.	Parent=AAEL027698-RA
AaegL5_3	VEuPathDB	exon	4198255	4198936	.	-	.	Parent=AAEL027698-RA
AaegL5_3	VEuPathDB	CDS	4197836	4198193	.	-	1	Parent=AAEL027698-RA
AaegL5_3	VEuPathDB	CDS	4198255	4198271	.	-	0	Parent=AAEL027698-RA
AaegL5_3	VEuPathDB	mRNA	4200191	4239034	.	+	.	ID=AAEL006841-RA;geneID=AAEL006841
AaegL5_3	VEuPathDB	exon	4200191	4200254	.	+	.	Parent=AAEL006841-RA
AaegL5_3	VEuPathDB	exon	4200314	4200518	.	+	.	Parent=AAEL006841-RA
AaegL5_3	VEuPathDB	exon	4200576	4201250	.	+	.	Parent=AAEL006841-RA
AaegL5_3	VEuPathDB	exon	4201312	4201417	.	+	.	Parent=AAEL006841-RA
AaegL5_3	VEuPathDB	exon	4238762	4239034	.	+	.	Parent=AAEL006841-RA
AaegL5_3	VEuPathDB	CDS	4200233	4200254	.	+	0	Parent=AAEL006841-RA
AaegL5_3	VEuPathDB	CDS	4200314	4200518	.	+	2	Parent=AAEL006841-RA
AaegL5_3	VEuPathDB	CDS	4200576	4201250	.	+	1	Parent=AAEL006841-RA
AaegL5_3	VEuPathDB	CDS	4201312	4201417	.	+	1	Parent=AAEL006841-RA
AaegL5_3	VEuPathDB	CDS	4238762	4239013	.	+	0	Parent=AAEL006841-RA
AaegL5_3	VEuPathDB	mRNA	4239090	4298749	.	-	.	ID=AAEL006843-RB;geneID=AAEL006843
AaegL5_3	VEuPathDB	exon	4239090	4239632	.	-	.	Parent=AAEL006843-RB
AaegL5_3	VEuPathDB	exon	4259644	4261817	.	-	.	Parent=AAEL006843-RB
AaegL5_3	VEuPathDB	exon	4271630	4272549	.	-	.	Parent=AAEL006843-RB
AaegL5_3	VEuPathDB	exon	4298327	4298749	.	-	.	Parent=AAEL006843-RB
AaegL5_3	VEuPathDB	CDS	4239551	4239632	.	-	1	Parent=AAEL006843-RB
AaegL5_3	VEuPathDB	CDS	4259644	4261817	.	-	0	Parent=AAEL006843-RB
AaegL5_3	VEuPathDB	CDS	4271630	4272549	.	-	2	Parent=AAEL006843-RB
AaegL5_3	VEuPathDB	CDS	4298327	4298426	.	-	0	Parent=AAEL006843-RB
AaegL5_3	VEuPathDB	mRNA	4282012	4286434	.	+	.	ID=AAEL028032-RA;geneID=AAEL028032
AaegL5_3	VEuPathDB	exon	4282012	4282389	.	+	.	Parent=AAEL028032-RA
AaegL5_3	VEuPathDB	exon	4282447	4282521	.	+	.	Parent=AAEL028032-RA
AaegL5_3	VEuPathDB	exon	4282660	4283099	.	+	.	Parent=AAEL028032-RA
AaegL5_3	VEuPathDB	exon	4283170	4283347	.	+	.	Parent=AAEL028032-RA
AaegL5_3	VEuPathDB	exon	4284848	4285035	.	+	.	Parent=AAEL028032-RA
AaegL5_3	VEuPathDB	exon	4285101	4285272	.	+	.	Parent=AAEL028032-RA
AaegL5_3	VEuPathDB	exon	4285330	4286434	.	+	.	Parent=AAEL028032-RA
AaegL5_3	VEuPathDB	CDS	4282317	4282389	.	+	0	Parent=AAEL028032-RA
AaegL5_3	VEuPathDB	CDS	4282447	4282521	.	+	2	Parent=AAEL028032-RA
AaegL5_3	VEuPathDB	CDS	4282660	4283099	.	+	2	Parent=AAEL028032-RA
AaegL5_3	VEuPathDB	CDS	4283170	4283347	.	+	0	Parent=AAEL028032-RA
AaegL5_3	VEuPathDB	CDS	4284848	4285035	.	+	2	Parent=AAEL028032-RA
AaegL5_3	VEuPathDB	CDS	4285101	4285272	.	+	0	Parent=AAEL028032-RA
AaegL5_3	VEuPathDB	CDS	4285330	4285628	.	+	2	Parent=AAEL028032-RA
AaegL5_3	VEuPathDB	mRNA	4311067	4312047	.	+	.	ID=AAEL006848-RA;geneID=AAEL006848
AaegL5_3	VEuPathDB	exon	4311067	4311238	.	+	.	Parent=AAEL006848-RA
AaegL5_3	VEuPathDB	exon	4311309	4312047	.	+	.	Parent=AAEL006848-RA
AaegL5_3	VEuPathDB	CDS	4311215	4311238	.	+	0	Parent=AAEL006848-RA
AaegL5_3	VEuPathDB	CDS	4311309	4312016	.	+	0	Parent=AAEL006848-RA
AaegL5_3	VEuPathDB	mRNA	4366722	4408788	.	+	.	ID=AAEL006834-RA;geneID=AAEL006834
AaegL5_3	VEuPathDB	exon	4366722	4367151	.	+	.	Parent=AAEL006834-RA
AaegL5_3	VEuPathDB	exon	4406132	4407373	.	+	.	Parent=AAEL006834-RA
AaegL5_3	VEuPathDB	exon	4407436	4407919	.	+	.	Parent=AAEL006834-RA
AaegL5_3	VEuPathDB	exon	4407979	4408257	.	+	.	Parent=AAEL006834-RA
AaegL5_3	VEuPathDB	exon	4408323	4408788	.	+	.	Parent=AAEL006834-RA
AaegL5_3	VEuPathDB	CDS	4367011	4367151	.	+	0	Parent=AAEL006834-RA
AaegL5_3	VEuPathDB	CDS	4406132	4407373	.	+	0	Parent=AAEL006834-RA
AaegL5_3	VEuPathDB	CDS	4407436	4407919	.	+	0	Parent=AAEL006834-RA
AaegL5_3	VEuPathDB	CDS	4407979	4408257	.	+	2	Parent=AAEL006834-RA
AaegL5_3	VEuPathDB	CDS	4408323	4408582	.	+	2	Parent=AAEL006834-RA
AaegL5_3	VEuPathDB	mRNA	4459709	4462268	.	+	.	ID=AAEL023801-RA;geneID=AAEL023801
AaegL5_3	VEuPathDB	exon	4459709	4459874	.	+	.	Parent=AAEL023801-RA
AaegL5_3	VEuPathDB	exon	4459998	4460322	.	+	.	Parent=AAEL023801-RA
AaegL5_3	VEuPathDB	exon	4460390	4460592	.	+	.	Parent=AAEL023801-RA
AaegL5_3	VEuPathDB	exon	4460654	4462268	.	+	.	Parent=AAEL023801-RA
AaegL5_3	VEuPathDB	CDS	4459862	4459874	.	+	0	Parent=AAEL023801-RA
AaegL5_3	VEuPathDB	CDS	4459998	4460322	.	+	2	Parent=AAEL023801-RA
AaegL5_3	VEuPathDB	CDS	4460390	4460592	.	+	1	Parent=AAEL023801-RA
AaegL5_3	VEuPathDB	CDS	4460654	4461552	.	+	2	Parent=AAEL023801-RA
AaegL5_3	VEuPathDB	mRNA	4459709	4462268	.	+	.	ID=AAEL023801-RB;geneID=AAEL023801
AaegL5_3	VEuPathDB	exon	4459709	4459874	.	+	.	Parent=AAEL023801-RB
AaegL5_3	VEuPathDB	exon	4459998	4460322	.	+	.	Parent=AAEL023801-RB
AaegL5_3	VEuPathDB	exon	4460390	4462268	.	+	.	Parent=AAEL023801-RB
AaegL5_3	VEuPathDB	CDS	4459862	4459874	.	+	0	Parent=AAEL023801-RB
AaegL5_3	VEuPathDB	CDS	4459998	4460322	.	+	2	Parent=AAEL023801-RB
AaegL5_3	VEuPathDB	CDS	4460390	4460642	.	+	1	Parent=AAEL023801-RB
AaegL5_3	VEuPathDB	mRNA	4463432	4464785	.	-	.	ID=AAEL027260-RA;geneID=AAEL027260
AaegL5_3	VEuPathDB	exon	4463432	4463447	.	-	.	Parent=AAEL027260-RA
AaegL5_3	VEuPathDB	exon	4463620	4464403	.	-	.	Parent=AAEL027260-RA
AaegL5_3	VEuPathDB	exon	4464456	4464785	.	-	.	Parent=AAEL027260-RA
AaegL5_3	VEuPathDB	CDS	4463432	4463447	.	-	1	Parent=AAEL027260-RA
AaegL5_3	VEuPathDB	CDS	4463620	4464403	.	-	2	Parent=AAEL027260-RA
AaegL5_3	VEuPathDB	CDS	4464456	4464708	.	-	0	Parent=AAEL027260-RA
AaegL5_3	VEuPathDB	mRNA	4603932	4895623	.	-	.	ID=AAEL006844-RB;geneID=AAEL006844
AaegL5_3	VEuPathDB	exon	4603932	4606180	.	-	.	Parent=AAEL006844-RB
AaegL5_3	VEuPathDB	exon	4758113	4758179	.	-	.	Parent=AAEL006844-RB
AaegL5_3	VEuPathDB	exon	4894117	4895623	.	-	.	Parent=AAEL006844-RB
AaegL5_3	VEuPathDB	CDS	4604397	4605959	.	-	0	Parent=AAEL006844-RB
AaegL5_3	VEuPathDB	lnc_RNA	5084149	5084884	.	+	.	ID=AAEL024867-RA;geneID=AAEL024867
AaegL5_3	VEuPathDB	exon	5084149	5084473	.	+	.	Parent=AAEL024867-RA
AaegL5_3	VEuPathDB	exon	5084529	5084607	.	+	.	Parent=AAEL024867-RA
AaegL5_3	VEuPathDB	exon	5084670	5084742	.	+	.	Parent=AAEL024867-RA
AaegL5_3	VEuPathDB	exon	5084807	5084884	.	+	.	Parent=AAEL024867-RA
AaegL5_3	VEuPathDB	mRNA	5329246	5330702	.	+	.	ID=AAEL020099-RA;geneID=AAEL020099
AaegL5_3	VEuPathDB	exon	5329246	5329344	.	+	.	Parent=AAEL020099-RA
AaegL5_3	VEuPathDB	exon	5329445	5329781	.	+	.	Parent=AAEL020099-RA
AaegL5_3	VEuPathDB	exon	5329831	5329935	.	+	.	Parent=AAEL020099-RA
AaegL5_3	VEuPathDB	exon	5329996	5330406	.	+	.	Parent=AAEL020099-RA
AaegL5_3	VEuPathDB	exon	5330465	5330702	.	+	.	Parent=AAEL020099-RA
AaegL5_3	VEuPathDB	CDS	5329246	5329344	.	+	0	Parent=AAEL020099-RA
AaegL5_3	VEuPathDB	CDS	5329445	5329781	.	+	0	Parent=AAEL020099-RA
AaegL5_3	VEuPathDB	CDS	5329831	5329935	.	+	2	Parent=AAEL020099-RA
AaegL5_3	VEuPathDB	CDS	5329996	5330406	.	+	2	Parent=AAEL020099-RA
AaegL5_3	VEuPathDB	CDS	5330465	5330580	.	+	2	Parent=AAEL020099-RA
AaegL5_3	VEuPathDB	mRNA	5641047	5642314	.	+	.	ID=AAEL006836-RA;geneID=AAEL006836
AaegL5_3	VEuPathDB	exon	5641047	5641254	.	+	.	Parent=AAEL006836-RA
AaegL5_3	VEuPathDB	exon	5641388	5641908	.	+	.	Parent=AAEL006836-RA
AaegL5_3	VEuPathDB	exon	5641970	5642314	.	+	.	Parent=AAEL006836-RA
AaegL5_3	VEuPathDB	CDS	5641171	5641254	.	+	0	Parent=AAEL006836-RA
AaegL5_3	VEuPathDB	CDS	5641388	5641908	.	+	0	Parent=AAEL006836-RA
AaegL5_3	VEuPathDB	CDS	5641970	5642072	.	+	1	Parent=AAEL006836-RA
AaegL5_3	VEuPathDB	mRNA	5641047	5642325	.	+	.	ID=AAEL006836-RB;geneID=AAEL006836
AaegL5_3	VEuPathDB	exon	5641047	5641254	.	+	.	Parent=AAEL006836-RB
AaegL5_3	VEuPathDB	exon	5641388	5641908	.	+	.	Parent=AAEL006836-RB
AaegL5_3	VEuPathDB	exon	5641970	5642057	.	+	.	Parent=AAEL006836-RB
AaegL5_3	VEuPathDB	exon	5642184	5642325	.	+	.	Parent=AAEL006836-RB
AaegL5_3	VEuPathDB	CDS	5641171	5641254	.	+	0	Parent=AAEL006836-RB
AaegL5_3	VEuPathDB	CDS	5641388	5641908	.	+	0	Parent=AAEL006836-RB
AaegL5_3	VEuPathDB	CDS	5641970	5642057	.	+	1	Parent=AAEL006836-RB
AaegL5_3	VEuPathDB	CDS	5642184	5642189	.	+	0	Parent=AAEL006836-RB
AaegL5_3	VEuPathDB	mRNA	5654456	5674979	.	-	.	ID=AAEL006833-RD;geneID=AAEL006833
AaegL5_3	VEuPathDB	exon	5654456	5655286	.	-	.	Parent=AAEL006833-RD
AaegL5_3	VEuPathDB	exon	5665723	5666007	.	-	.	Parent=AAEL006833-RD
AaegL5_3	VEuPathDB	exon	5673969	5674414	.	-	.	Parent=AAEL006833-RD
AaegL5_3	VEuPathDB	exon	5674700	5674815	.	-	.	Parent=AAEL006833-RD
AaegL5_3	VEuPathDB	exon	5674878	5674979	.	-	.	Parent=AAEL006833-RD
AaegL5_3	VEuPathDB	CDS	5655071	5655286	.	-	0	Parent=AAEL006833-RD
AaegL5_3	VEuPathDB	CDS	5665723	5666007	.	-	0	Parent=AAEL006833-RD
AaegL5_3	VEuPathDB	CDS	5673969	5674414	.	-	2	Parent=AAEL006833-RD
AaegL5_3	VEuPathDB	CDS	5674700	5674736	.	-	0	Parent=AAEL006833-RD
AaegL5_3	VEuPathDB	mRNA	5654456	5674989	.	-	.	ID=AAEL006833-RE;geneID=AAEL006833
AaegL5_3	VEuPathDB	exon	5654456	5655286	.	-	.	Parent=AAEL006833-RE
AaegL5_3	VEuPathDB	exon	5665723	5666007	.	-	.	Parent=AAEL006833-RE
AaegL5_3	VEuPathDB	exon	5673969	5674414	.	-	.	Parent=AAEL006833-RE
AaegL5_3	VEuPathDB	exon	5674700	5674818	.	-	.	Parent=AAEL006833-RE
AaegL5_3	VEuPathDB	exon	5674878	5674989	.	-	.	Parent=AAEL006833-RE
AaegL5_3	VEuPathDB	CDS	5655071	5655286	.	-	0	Parent=AAEL006833-RE
AaegL5_3	VEuPathDB	CDS	5665723	5666007	.	-	0	Parent=AAEL006833-RE
AaegL5_3	VEuPathDB	CDS	5673969	5674414	.	-	2	Parent=AAEL006833-RE
AaegL5_3	VEuPathDB	CDS	5674700	5674736	.	-	0	Parent=AAEL006833-RE
AaegL5_3	VEuPathDB	lnc_RNA	5684829	5685683	.	-	.	ID=AAEL023396-RA;geneID=AAEL023396
AaegL5_3	VEuPathDB	exon	5684829	5685345	.	-	.	Parent=AAEL023396-RA
AaegL5_3	VEuPathDB	exon	5685420	5685683	.	-	.	Parent=AAEL023396-RA
AaegL5_3	VEuPathDB	mRNA	5710226	5740195	.	+	.	ID=AAEL006835-RA;geneID=AAEL006835
AaegL5_3	VEuPathDB	exon	5710226	5710375	.	+	.	Parent=AAEL006835-RA
AaegL5_3	VEuPathDB	exon	5710556	5710671	.	+	.	Parent=AAEL006835-RA
AaegL5_3	VEuPathDB	exon	5710844	5711029	.	+	.	Parent=AAEL006835-RA
AaegL5_3	VEuPathDB	exon	5725079	5726942	.	+	.	Parent=AAEL006835-RA
AaegL5_3	VEuPathDB	exon	5739307	5739437	.	+	.	Parent=AAEL006835-RA
AaegL5_3	VEuPathDB	exon	5739501	5739601	.	+	.	Parent=AAEL006835-RA
AaegL5_3	VEuPathDB	exon	5739663	5740195	.	+	.	Parent=AAEL006835-RA
AaegL5_3	VEuPathDB	CDS	5710624	5710671	.	+	0	Parent=AAEL006835-RA
AaegL5_3	VEuPathDB	CDS	5710844	5711029	.	+	0	Parent=AAEL006835-RA
AaegL5_3	VEuPathDB	CDS	5725079	5726942	.	+	0	Parent=AAEL006835-RA
AaegL5_3	VEuPathDB	CDS	5739307	5739437	.	+	2	Parent=AAEL006835-RA
AaegL5_3	VEuPathDB	CDS	5739501	5739601	.	+	0	Parent=AAEL006835-RA
AaegL5_3	VEuPathDB	CDS	5739663	5740077	.	+	1	Parent=AAEL006835-RA
AaegL5_3	VEuPathDB	mRNA	5758845	5872079	.	+	.	ID=AAEL018125-RB;geneID=AAEL018125
AaegL5_3	VEuPathDB	exon	5758845	5758956	.	+	.	Parent=AAEL018125-RB
AaegL5_3	VEuPathDB	exon	5771867	5772336	.	+	.	Parent=AAEL018125-RB
AaegL5_3	VEuPathDB	exon	5772441	5772552	.	+	.	Parent=AAEL018125-RB
AaegL5_3	VEuPathDB	exon	5772622	5772853	.	+	.	Parent=AAEL018125-RB
AaegL5_3	VEuPathDB	exon	5781193	5781364	.	+	.	Parent=AAEL018125-RB
AaegL5_3	VEuPathDB	exon	5800017	5800138	.	+	.	Parent=AAEL018125-RB
AaegL5_3	VEuPathDB	exon	5800194	5800348	.	+	.	Parent=AAEL018125-RB
AaegL5_3	VEuPathDB	exon	5800409	5800501	.	+	.	Parent=AAEL018125-RB
AaegL5_3	VEuPathDB	exon	5800573	5800814	.	+	.	Parent=AAEL018125-RB
AaegL5_3	VEuPathDB	exon	5801344	5801689	.	+	.	Parent=AAEL018125-RB
AaegL5_3	VEuPathDB	exon	5812584	5812760	.	+	.	Parent=AAEL018125-RB
AaegL5_3	VEuPathDB	exon	5812821	5813524	.	+	.	Parent=AAEL018125-RB
AaegL5_3	VEuPathDB	exon	5813588	5813791	.	+	.	Parent=AAEL018125-RB
AaegL5_3	VEuPathDB	exon	5824909	5825074	.	+	.	Parent=AAEL018125-RB
AaegL5_3	VEuPathDB	exon	5837516	5837671	.	+	.	Parent=AAEL018125-RB
AaegL5_3	VEuPathDB	exon	5837734	5837919	.	+	.	Parent=AAEL018125-RB
AaegL5_3	VEuPathDB	exon	5837978	5838112	.	+	.	Parent=AAEL018125-RB
AaegL5_3	VEuPathDB	exon	5838175	5838622	.	+	.	Parent=AAEL018125-RB
AaegL5_3	VEuPathDB	exon	5855681	5856227	.	+	.	Parent=AAEL018125-RB
AaegL5_3	VEuPathDB	exon	5856285	5856477	.	+	.	Parent=AAEL018125-RB
AaegL5_3	VEuPathDB	exon	5856540	5856689	.	+	.	Parent=AAEL018125-RB
AaegL5_3	VEuPathDB	exon	5856753	5856914	.	+	.	Parent=AAEL018125-RB
AaegL5_3	VEuPathDB	exon	5856977	5857195	.	+	.	Parent=AAEL018125-RB
AaegL5_3	VEuPathDB	exon	5857257	5857449	.	+	.	Parent=AAEL018125-RB
AaegL5_3	VEuPathDB	exon	5869781	5870244	.	+	.	Parent=AAEL018125-RB
AaegL5_3	VEuPathDB	exon	5870304	5872079	.	+	.	Parent=AAEL018125-RB
AaegL5_3	VEuPathDB	CDS	5771921	5772336	.	+	0	Parent=AAEL018125-RB
AaegL5_3	VEuPathDB	CDS	5772441	5772552	.	+	1	Parent=AAEL018125-RB
AaegL5_3	VEuPathDB	CDS	5772622	5772853	.	+	0	Parent=AAEL018125-RB
AaegL5_3	VEuPathDB	CDS	5781193	5781364	.	+	2	Parent=AAEL018125-RB
AaegL5_3	VEuPathDB	CDS	5800017	5800138	.	+	1	Parent=AAEL018125-RB
AaegL5_3	VEuPathDB	CDS	5800194	5800348	.	+	2	Parent=AAEL018125-RB
AaegL5_3	VEuPathDB	CDS	5800409	5800501	.	+	0	Parent=AAEL018125-RB
AaegL5_3	VEuPathDB	CDS	5800573	5800814	.	+	0	Parent=AAEL018125-RB
AaegL5_3	VEuPathDB	CDS	5801344	5801689	.	+	1	Parent=AAEL018125-RB
AaegL5_3	VEuPathDB	CDS	5812584	5812760	.	+	0	Parent=AAEL018125-RB
AaegL5_3	VEuPathDB	CDS	5812821	5813524	.	+	0	Parent=AAEL018125-RB
AaegL5_3	VEuPathDB	CDS	5813588	5813791	.	+	1	Parent=AAEL018125-RB
AaegL5_3	VEuPathDB	CDS	5824909	5825074	.	+	1	Parent=AAEL018125-RB
AaegL5_3	VEuPathDB	CDS	5837516	5837671	.	+	0	Parent=AAEL018125-RB
AaegL5_3	VEuPathDB	CDS	5837734	5837919	.	+	0	Parent=AAEL018125-RB
AaegL5_3	VEuPathDB	CDS	5837978	5838112	.	+	0	Parent=AAEL018125-RB
AaegL5_3	VEuPathDB	CDS	5838175	5838622	.	+	0	Parent=AAEL018125-RB
AaegL5_3	VEuPathDB	CDS	5855681	5856227	.	+	2	Parent=AAEL018125-RB
AaegL5_3	VEuPathDB	CDS	5856285	5856477	.	+	1	Parent=AAEL018125-RB
AaegL5_3	VEuPathDB	CDS	5856540	5856689	.	+	0	Parent=AAEL018125-RB
AaegL5_3	VEuPathDB	CDS	5856753	5856914	.	+	0	Parent=AAEL018125-RB
AaegL5_3	VEuPathDB	CDS	5856977	5857195	.	+	0	Parent=AAEL018125-RB
AaegL5_3	VEuPathDB	CDS	5857257	5857449	.	+	0	Parent=AAEL018125-RB
AaegL5_3	VEuPathDB	CDS	5869781	5870244	.	+	2	Parent=AAEL018125-RB
AaegL5_3	VEuPathDB	CDS	5870304	5871668	.	+	0	Parent=AAEL018125-RB
AaegL5_3	VEuPathDB	mRNA	5758845	5872079	.	+	.	ID=AAEL018125-RC;geneID=AAEL018125
AaegL5_3	VEuPathDB	exon	5758845	5758956	.	+	.	Parent=AAEL018125-RC
AaegL5_3	VEuPathDB	exon	5771867	5772336	.	+	.	Parent=AAEL018125-RC
AaegL5_3	VEuPathDB	exon	5772441	5772552	.	+	.	Parent=AAEL018125-RC
AaegL5_3	VEuPathDB	exon	5772622	5772853	.	+	.	Parent=AAEL018125-RC
AaegL5_3	VEuPathDB	exon	5781193	5781364	.	+	.	Parent=AAEL018125-RC
AaegL5_3	VEuPathDB	exon	5782006	5782065	.	+	.	Parent=AAEL018125-RC
AaegL5_3	VEuPathDB	exon	5800017	5800138	.	+	.	Parent=AAEL018125-RC
AaegL5_3	VEuPathDB	exon	5800194	5800348	.	+	.	Parent=AAEL018125-RC
AaegL5_3	VEuPathDB	exon	5800409	5800501	.	+	.	Parent=AAEL018125-RC
AaegL5_3	VEuPathDB	exon	5800573	5800814	.	+	.	Parent=AAEL018125-RC
AaegL5_3	VEuPathDB	exon	5801344	5801689	.	+	.	Parent=AAEL018125-RC
AaegL5_3	VEuPathDB	exon	5812584	5812760	.	+	.	Parent=AAEL018125-RC
AaegL5_3	VEuPathDB	exon	5812821	5813524	.	+	.	Parent=AAEL018125-RC
AaegL5_3	VEuPathDB	exon	5813588	5813791	.	+	.	Parent=AAEL018125-RC
AaegL5_3	VEuPathDB	exon	5824909	5825074	.	+	.	Parent=AAEL018125-RC
AaegL5_3	VEuPathDB	exon	5837734	5837919	.	+	.	Parent=AAEL018125-RC
AaegL5_3	VEuPathDB	exon	5837978	5838112	.	+	.	Parent=AAEL018125-RC
AaegL5_3	VEuPathDB	exon	5838175	5838622	.	+	.	Parent=AAEL018125-RC
AaegL5_3	VEuPathDB	exon	5855681	5856227	.	+	.	Parent=AAEL018125-RC
AaegL5_3	VEuPathDB	exon	5856285	5856477	.	+	.	Parent=AAEL018125-RC
AaegL5_3	VEuPathDB	exon	5856540	5856689	.	+	.	Parent=AAEL018125-RC
AaegL5_3	VEuPathDB	exon	5856753	5856914	.	+	.	Parent=AAEL018125-RC
AaegL5_3	VEuPathDB	exon	5856977	5857195	.	+	.	Parent=AAEL018125-RC
AaegL5_3	VEuPathDB	exon	5857257	5857449	.	+	.	Parent=AAEL018125-RC
AaegL5_3	VEuPathDB	exon	5869781	5870244	.	+	.	Parent=AAEL018125-RC
AaegL5_3	VEuPathDB	exon	5870304	5872079	.	+	.	Parent=AAEL018125-RC
AaegL5_3	VEuPathDB	CDS	5771921	5772336	.	+	0	Parent=AAEL018125-RC
AaegL5_3	VEuPathDB	CDS	5772441	5772552	.	+	1	Parent=AAEL018125-RC
AaegL5_3	VEuPathDB	CDS	5772622	5772853	.	+	0	Parent=AAEL018125-RC
AaegL5_3	VEuPathDB	CDS	5781193	5781364	.	+	2	Parent=AAEL018125-RC
AaegL5_3	VEuPathDB	CDS	5782006	5782065	.	+	1	Parent=AAEL018125-RC
AaegL5_3	VEuPathDB	CDS	5800017	5800138	.	+	1	Parent=AAEL018125-RC
AaegL5_3	VEuPathDB	CDS	5800194	5800348	.	+	2	Parent=AAEL018125-RC
AaegL5_3	VEuPathDB	CDS	5800409	5800501	.	+	0	Parent=AAEL018125-RC
AaegL5_3	VEuPathDB	CDS	5800573	5800814	.	+	0	Parent=AAEL018125-RC
AaegL5_3	VEuPathDB	CDS	5801344	5801689	.	+	1	Parent=AAEL018125-RC
AaegL5_3	VEuPathDB	CDS	5812584	5812760	.	+	0	Parent=AAEL018125-RC
AaegL5_3	VEuPathDB	CDS	5812821	5813524	.	+	0	Parent=AAEL018125-RC
AaegL5_3	VEuPathDB	CDS	5813588	5813791	.	+	1	Parent=AAEL018125-RC
AaegL5_3	VEuPathDB	CDS	5824909	5825074	.	+	1	Parent=AAEL018125-RC
AaegL5_3	VEuPathDB	CDS	5837734	5837919	.	+	0	Parent=AAEL018125-RC
AaegL5_3	VEuPathDB	CDS	5837978	5838112	.	+	0	Parent=AAEL018125-RC
AaegL5_3	VEuPathDB	CDS	5838175	5838622	.	+	0	Parent=AAEL018125-RC
AaegL5_3	VEuPathDB	CDS	5855681	5856227	.	+	2	Parent=AAEL018125-RC
AaegL5_3	VEuPathDB	CDS	5856285	5856477	.	+	1	Parent=AAEL018125-RC
AaegL5_3	VEuPathDB	CDS	5856540	5856689	.	+	0	Parent=AAEL018125-RC
AaegL5_3	VEuPathDB	CDS	5856753	5856914	.	+	0	Parent=AAEL018125-RC
AaegL5_3	VEuPathDB	CDS	5856977	5857195	.	+	0	Parent=AAEL018125-RC
AaegL5_3	VEuPathDB	CDS	5857257	5857449	.	+	0	Parent=AAEL018125-RC
AaegL5_3	VEuPathDB	CDS	5869781	5870244	.	+	2	Parent=AAEL018125-RC
AaegL5_3	VEuPathDB	CDS	5870304	5871668	.	+	0	Parent=AAEL018125-RC
AaegL5_3	VEuPathDB	mRNA	5758845	5872079	.	+	.	ID=AAEL018125-RD;geneID=AAEL018125
AaegL5_3	VEuPathDB	exon	5758845	5758956	.	+	.	Parent=AAEL018125-RD
AaegL5_3	VEuPathDB	exon	5771867	5772336	.	+	.	Parent=AAEL018125-RD
AaegL5_3	VEuPathDB	exon	5772441	5772552	.	+	.	Parent=AAEL018125-RD
AaegL5_3	VEuPathDB	exon	5772622	5772853	.	+	.	Parent=AAEL018125-RD
AaegL5_3	VEuPathDB	exon	5781193	5781364	.	+	.	Parent=AAEL018125-RD
AaegL5_3	VEuPathDB	exon	5782006	5782065	.	+	.	Parent=AAEL018125-RD
AaegL5_3	VEuPathDB	exon	5800017	5800138	.	+	.	Parent=AAEL018125-RD
AaegL5_3	VEuPathDB	exon	5800194	5800348	.	+	.	Parent=AAEL018125-RD
AaegL5_3	VEuPathDB	exon	5800409	5800501	.	+	.	Parent=AAEL018125-RD
AaegL5_3	VEuPathDB	exon	5800573	5800814	.	+	.	Parent=AAEL018125-RD
AaegL5_3	VEuPathDB	exon	5801344	5801689	.	+	.	Parent=AAEL018125-RD
AaegL5_3	VEuPathDB	exon	5812584	5812760	.	+	.	Parent=AAEL018125-RD
AaegL5_3	VEuPathDB	exon	5812821	5813524	.	+	.	Parent=AAEL018125-RD
AaegL5_3	VEuPathDB	exon	5813588	5813791	.	+	.	Parent=AAEL018125-RD
AaegL5_3	VEuPathDB	exon	5824909	5825074	.	+	.	Parent=AAEL018125-RD
AaegL5_3	VEuPathDB	exon	5837516	5837671	.	+	.	Parent=AAEL018125-RD
AaegL5_3	VEuPathDB	exon	5837734	5837919	.	+	.	Parent=AAEL018125-RD
AaegL5_3	VEuPathDB	exon	5837978	5838112	.	+	.	Parent=AAEL018125-RD
AaegL5_3	VEuPathDB	exon	5838175	5838622	.	+	.	Parent=AAEL018125-RD
AaegL5_3	VEuPathDB	exon	5855681	5856227	.	+	.	Parent=AAEL018125-RD
AaegL5_3	VEuPathDB	exon	5856285	5856477	.	+	.	Parent=AAEL018125-RD
AaegL5_3	VEuPathDB	exon	5856540	5856689	.	+	.	Parent=AAEL018125-RD
AaegL5_3	VEuPathDB	exon	5856753	5856914	.	+	.	Parent=AAEL018125-RD
AaegL5_3	VEuPathDB	exon	5856977	5857195	.	+	.	Parent=AAEL018125-RD
AaegL5_3	VEuPathDB	exon	5857257	5857449	.	+	.	Parent=AAEL018125-RD
AaegL5_3	VEuPathDB	exon	5869781	5870244	.	+	.	Parent=AAEL018125-RD
AaegL5_3	VEuPathDB	exon	5870304	5872079	.	+	.	Parent=AAEL018125-RD
AaegL5_3	VEuPathDB	CDS	5771921	5772336	.	+	0	Parent=AAEL018125-RD
AaegL5_3	VEuPathDB	CDS	5772441	5772552	.	+	1	Parent=AAEL018125-RD
AaegL5_3	VEuPathDB	CDS	5772622	5772853	.	+	0	Parent=AAEL018125-RD
AaegL5_3	VEuPathDB	CDS	5781193	5781364	.	+	2	Parent=AAEL018125-RD
AaegL5_3	VEuPathDB	CDS	5782006	5782065	.	+	1	Parent=AAEL018125-RD
AaegL5_3	VEuPathDB	CDS	5800017	5800138	.	+	1	Parent=AAEL018125-RD
AaegL5_3	VEuPathDB	CDS	5800194	5800348	.	+	2	Parent=AAEL018125-RD
AaegL5_3	VEuPathDB	CDS	5800409	5800501	.	+	0	Parent=AAEL018125-RD
AaegL5_3	VEuPathDB	CDS	5800573	5800814	.	+	0	Parent=AAEL018125-RD
AaegL5_3	VEuPathDB	CDS	5801344	5801689	.	+	1	Parent=AAEL018125-RD
AaegL5_3	VEuPathDB	CDS	5812584	5812760	.	+	0	Parent=AAEL018125-RD
AaegL5_3	VEuPathDB	CDS	5812821	5813524	.	+	0	Parent=AAEL018125-RD
AaegL5_3	VEuPathDB	CDS	5813588	5813791	.	+	1	Parent=AAEL018125-RD
AaegL5_3	VEuPathDB	CDS	5824909	5825074	.	+	1	Parent=AAEL018125-RD
AaegL5_3	VEuPathDB	CDS	5837516	5837671	.	+	0	Parent=AAEL018125-RD
AaegL5_3	VEuPathDB	CDS	5837734	5837919	.	+	0	Parent=AAEL018125-RD
AaegL5_3	VEuPathDB	CDS	5837978	5838112	.	+	0	Parent=AAEL018125-RD
AaegL5_3	VEuPathDB	CDS	5838175	5838622	.	+	0	Parent=AAEL018125-RD
AaegL5_3	VEuPathDB	CDS	5855681	5856227	.	+	2	Parent=AAEL018125-RD
AaegL5_3	VEuPathDB	CDS	5856285	5856477	.	+	1	Parent=AAEL018125-RD
AaegL5_3	VEuPathDB	CDS	5856540	5856689	.	+	0	Parent=AAEL018125-RD
AaegL5_3	VEuPathDB	CDS	5856753	5856914	.	+	0	Parent=AAEL018125-RD
AaegL5_3	VEuPathDB	CDS	5856977	5857195	.	+	0	Parent=AAEL018125-RD
AaegL5_3	VEuPathDB	CDS	5857257	5857449	.	+	0	Parent=AAEL018125-RD
AaegL5_3	VEuPathDB	CDS	5869781	5870244	.	+	2	Parent=AAEL018125-RD
AaegL5_3	VEuPathDB	CDS	5870304	5871668	.	+	0	Parent=AAEL018125-RD
AaegL5_3	VEuPathDB	mRNA	5758845	5872079	.	+	.	ID=AAEL018125-RE;geneID=AAEL018125
AaegL5_3	VEuPathDB	exon	5758845	5758956	.	+	.	Parent=AAEL018125-RE
AaegL5_3	VEuPathDB	exon	5771867	5772336	.	+	.	Parent=AAEL018125-RE
AaegL5_3	VEuPathDB	exon	5772441	5772552	.	+	.	Parent=AAEL018125-RE
AaegL5_3	VEuPathDB	exon	5772622	5772853	.	+	.	Parent=AAEL018125-RE
AaegL5_3	VEuPathDB	exon	5781193	5781364	.	+	.	Parent=AAEL018125-RE
AaegL5_3	VEuPathDB	exon	5782006	5782065	.	+	.	Parent=AAEL018125-RE
AaegL5_3	VEuPathDB	exon	5800017	5800138	.	+	.	Parent=AAEL018125-RE
AaegL5_3	VEuPathDB	exon	5800194	5800348	.	+	.	Parent=AAEL018125-RE
AaegL5_3	VEuPathDB	exon	5800409	5800501	.	+	.	Parent=AAEL018125-RE
AaegL5_3	VEuPathDB	exon	5800573	5800799	.	+	.	Parent=AAEL018125-RE
AaegL5_3	VEuPathDB	exon	5801344	5801689	.	+	.	Parent=AAEL018125-RE
AaegL5_3	VEuPathDB	exon	5812584	5812760	.	+	.	Parent=AAEL018125-RE
AaegL5_3	VEuPathDB	exon	5812821	5813524	.	+	.	Parent=AAEL018125-RE
AaegL5_3	VEuPathDB	exon	5813588	5813791	.	+	.	Parent=AAEL018125-RE
AaegL5_3	VEuPathDB	exon	5824909	5825074	.	+	.	Parent=AAEL018125-RE
AaegL5_3	VEuPathDB	exon	5837516	5837671	.	+	.	Parent=AAEL018125-RE
AaegL5_3	VEuPathDB	exon	5837734	5837919	.	+	.	Parent=AAEL018125-RE
AaegL5_3	VEuPathDB	exon	5837978	5838112	.	+	.	Parent=AAEL018125-RE
AaegL5_3	VEuPathDB	exon	5838175	5838622	.	+	.	Parent=AAEL018125-RE
AaegL5_3	VEuPathDB	exon	5855681	5856227	.	+	.	Parent=AAEL018125-RE
AaegL5_3	VEuPathDB	exon	5856285	5856477	.	+	.	Parent=AAEL018125-RE
AaegL5_3	VEuPathDB	exon	5856540	5856689	.	+	.	Parent=AAEL018125-RE
AaegL5_3	VEuPathDB	exon	5856753	5856914	.	+	.	Parent=AAEL018125-RE
AaegL5_3	VEuPathDB	exon	5856977	5857195	.	+	.	Parent=AAEL018125-RE
AaegL5_3	VEuPathDB	exon	5857257	5857449	.	+	.	Parent=AAEL018125-RE
AaegL5_3	VEuPathDB	exon	5869781	5870244	.	+	.	Parent=AAEL018125-RE
AaegL5_3	VEuPathDB	exon	5870304	5872079	.	+	.	Parent=AAEL018125-RE
AaegL5_3	VEuPathDB	CDS	5771921	5772336	.	+	0	Parent=AAEL018125-RE
AaegL5_3	VEuPathDB	CDS	5772441	5772552	.	+	1	Parent=AAEL018125-RE
AaegL5_3	VEuPathDB	CDS	5772622	5772853	.	+	0	Parent=AAEL018125-RE
AaegL5_3	VEuPathDB	CDS	5781193	5781364	.	+	2	Parent=AAEL018125-RE
AaegL5_3	VEuPathDB	CDS	5782006	5782065	.	+	1	Parent=AAEL018125-RE
AaegL5_3	VEuPathDB	CDS	5800017	5800138	.	+	1	Parent=AAEL018125-RE
AaegL5_3	VEuPathDB	CDS	5800194	5800348	.	+	2	Parent=AAEL018125-RE
AaegL5_3	VEuPathDB	CDS	5800409	5800501	.	+	0	Parent=AAEL018125-RE
AaegL5_3	VEuPathDB	CDS	5800573	5800799	.	+	0	Parent=AAEL018125-RE
AaegL5_3	VEuPathDB	CDS	5801344	5801689	.	+	1	Parent=AAEL018125-RE
AaegL5_3	VEuPathDB	CDS	5812584	5812760	.	+	0	Parent=AAEL018125-RE
AaegL5_3	VEuPathDB	CDS	5812821	5813524	.	+	0	Parent=AAEL018125-RE
AaegL5_3	VEuPathDB	CDS	5813588	5813791	.	+	1	Parent=AAEL018125-RE
AaegL5_3	VEuPathDB	CDS	5824909	5825074	.	+	1	Parent=AAEL018125-RE
AaegL5_3	VEuPathDB	CDS	5837516	5837671	.	+	0	Parent=AAEL018125-RE
AaegL5_3	VEuPathDB	CDS	5837734	5837919	.	+	0	Parent=AAEL018125-RE
AaegL5_3	VEuPathDB	CDS	5837978	5838112	.	+	0	Parent=AAEL018125-RE
AaegL5_3	VEuPathDB	CDS	5838175	5838622	.	+	0	Parent=AAEL018125-RE
AaegL5_3	VEuPathDB	CDS	5855681	5856227	.	+	2	Parent=AAEL018125-RE
AaegL5_3	VEuPathDB	CDS	5856285	5856477	.	+	1	Parent=AAEL018125-RE
AaegL5_3	VEuPathDB	CDS	5856540	5856689	.	+	0	Parent=AAEL018125-RE
AaegL5_3	VEuPathDB	CDS	5856753	5856914	.	+	0	Parent=AAEL018125-RE
AaegL5_3	VEuPathDB	CDS	5856977	5857195	.	+	0	Parent=AAEL018125-RE
AaegL5_3	VEuPathDB	CDS	5857257	5857449	.	+	0	Parent=AAEL018125-RE
AaegL5_3	VEuPathDB	CDS	5869781	5870244	.	+	2	Parent=AAEL018125-RE
AaegL5_3	VEuPathDB	CDS	5870304	5871668	.	+	0	Parent=AAEL018125-RE
AaegL5_3	VEuPathDB	mRNA	5758845	5872079	.	+	.	ID=AAEL018125-RF;geneID=AAEL018125
AaegL5_3	VEuPathDB	exon	5758845	5758956	.	+	.	Parent=AAEL018125-RF
AaegL5_3	VEuPathDB	exon	5771867	5772336	.	+	.	Parent=AAEL018125-RF
AaegL5_3	VEuPathDB	exon	5772441	5772552	.	+	.	Parent=AAEL018125-RF
AaegL5_3	VEuPathDB	exon	5772622	5772853	.	+	.	Parent=AAEL018125-RF
AaegL5_3	VEuPathDB	exon	5781193	5781364	.	+	.	Parent=AAEL018125-RF
AaegL5_3	VEuPathDB	exon	5782006	5782065	.	+	.	Parent=AAEL018125-RF
AaegL5_3	VEuPathDB	exon	5800017	5800138	.	+	.	Parent=AAEL018125-RF
AaegL5_3	VEuPathDB	exon	5800194	5800348	.	+	.	Parent=AAEL018125-RF
AaegL5_3	VEuPathDB	exon	5800409	5800501	.	+	.	Parent=AAEL018125-RF
AaegL5_3	VEuPathDB	exon	5800573	5800814	.	+	.	Parent=AAEL018125-RF
AaegL5_3	VEuPathDB	exon	5801344	5801689	.	+	.	Parent=AAEL018125-RF
AaegL5_3	VEuPathDB	exon	5812584	5812623	.	+	.	Parent=AAEL018125-RF
AaegL5_3	VEuPathDB	exon	5812690	5812760	.	+	.	Parent=AAEL018125-RF
AaegL5_3	VEuPathDB	exon	5812821	5813524	.	+	.	Parent=AAEL018125-RF
AaegL5_3	VEuPathDB	exon	5813588	5813791	.	+	.	Parent=AAEL018125-RF
AaegL5_3	VEuPathDB	exon	5824909	5825074	.	+	.	Parent=AAEL018125-RF
AaegL5_3	VEuPathDB	exon	5837516	5837671	.	+	.	Parent=AAEL018125-RF
AaegL5_3	VEuPathDB	exon	5837734	5837919	.	+	.	Parent=AAEL018125-RF
AaegL5_3	VEuPathDB	exon	5837978	5838112	.	+	.	Parent=AAEL018125-RF
AaegL5_3	VEuPathDB	exon	5838175	5838622	.	+	.	Parent=AAEL018125-RF
AaegL5_3	VEuPathDB	exon	5855681	5856227	.	+	.	Parent=AAEL018125-RF
AaegL5_3	VEuPathDB	exon	5856285	5856477	.	+	.	Parent=AAEL018125-RF
AaegL5_3	VEuPathDB	exon	5856540	5856689	.	+	.	Parent=AAEL018125-RF
AaegL5_3	VEuPathDB	exon	5856753	5856914	.	+	.	Parent=AAEL018125-RF
AaegL5_3	VEuPathDB	exon	5856977	5857195	.	+	.	Parent=AAEL018125-RF
AaegL5_3	VEuPathDB	exon	5857257	5857449	.	+	.	Parent=AAEL018125-RF
AaegL5_3	VEuPathDB	exon	5869781	5870244	.	+	.	Parent=AAEL018125-RF
AaegL5_3	VEuPathDB	exon	5870304	5872079	.	+	.	Parent=AAEL018125-RF
AaegL5_3	VEuPathDB	CDS	5771921	5772336	.	+	0	Parent=AAEL018125-RF
AaegL5_3	VEuPathDB	CDS	5772441	5772552	.	+	1	Parent=AAEL018125-RF
AaegL5_3	VEuPathDB	CDS	5772622	5772853	.	+	0	Parent=AAEL018125-RF
AaegL5_3	VEuPathDB	CDS	5781193	5781364	.	+	2	Parent=AAEL018125-RF
AaegL5_3	VEuPathDB	CDS	5782006	5782065	.	+	1	Parent=AAEL018125-RF
AaegL5_3	VEuPathDB	CDS	5800017	5800138	.	+	1	Parent=AAEL018125-RF
AaegL5_3	VEuPathDB	CDS	5800194	5800348	.	+	2	Parent=AAEL018125-RF
AaegL5_3	VEuPathDB	CDS	5800409	5800501	.	+	0	Parent=AAEL018125-RF
AaegL5_3	VEuPathDB	CDS	5800573	5800814	.	+	0	Parent=AAEL018125-RF
AaegL5_3	VEuPathDB	CDS	5801344	5801689	.	+	1	Parent=AAEL018125-RF
AaegL5_3	VEuPathDB	CDS	5812584	5812623	.	+	0	Parent=AAEL018125-RF
AaegL5_3	VEuPathDB	CDS	5812690	5812760	.	+	2	Parent=AAEL018125-RF
AaegL5_3	VEuPathDB	CDS	5812821	5813524	.	+	0	Parent=AAEL018125-RF
AaegL5_3	VEuPathDB	CDS	5813588	5813791	.	+	1	Parent=AAEL018125-RF
AaegL5_3	VEuPathDB	CDS	5824909	5825074	.	+	1	Parent=AAEL018125-RF
AaegL5_3	VEuPathDB	CDS	5837516	5837671	.	+	0	Parent=AAEL018125-RF
AaegL5_3	VEuPathDB	CDS	5837734	5837919	.	+	0	Parent=AAEL018125-RF
AaegL5_3	VEuPathDB	CDS	5837978	5838112	.	+	0	Parent=AAEL018125-RF
AaegL5_3	VEuPathDB	CDS	5838175	5838622	.	+	0	Parent=AAEL018125-RF
AaegL5_3	VEuPathDB	CDS	5855681	5856227	.	+	2	Parent=AAEL018125-RF
AaegL5_3	VEuPathDB	CDS	5856285	5856477	.	+	1	Parent=AAEL018125-RF
AaegL5_3	VEuPathDB	CDS	5856540	5856689	.	+	0	Parent=AAEL018125-RF
AaegL5_3	VEuPathDB	CDS	5856753	5856914	.	+	0	Parent=AAEL018125-RF
AaegL5_3	VEuPathDB	CDS	5856977	5857195	.	+	0	Parent=AAEL018125-RF
AaegL5_3	VEuPathDB	CDS	5857257	5857449	.	+	0	Parent=AAEL018125-RF
AaegL5_3	VEuPathDB	CDS	5869781	5870244	.	+	2	Parent=AAEL018125-RF
AaegL5_3	VEuPathDB	CDS	5870304	5871668	.	+	0	Parent=AAEL018125-RF
AaegL5_3	VEuPathDB	lnc_RNA	5901299	5907763	.	+	.	ID=AAEL022956-RA;geneID=AAEL022956
AaegL5_3	VEuPathDB	exon	5901299	5902003	.	+	.	Parent=AAEL022956-RA
AaegL5_3	VEuPathDB	exon	5906767	5907763	.	+	.	Parent=AAEL022956-RA
AaegL5_3	VEuPathDB	mRNA	5917524	5975089	.	-	.	ID=AAEL008256-RB;geneID=AAEL008256
AaegL5_3	VEuPathDB	exon	5917524	5917610	.	-	.	Parent=AAEL008256-RB
AaegL5_3	VEuPathDB	exon	5973549	5974278	.	-	.	Parent=AAEL008256-RB
AaegL5_3	VEuPathDB	exon	5974593	5974782	.	-	.	Parent=AAEL008256-RB
AaegL5_3	VEuPathDB	exon	5974860	5975089	.	-	.	Parent=AAEL008256-RB
AaegL5_3	VEuPathDB	CDS	5973554	5974278	.	-	2	Parent=AAEL008256-RB
AaegL5_3	VEuPathDB	CDS	5974593	5974782	.	-	0	Parent=AAEL008256-RB
AaegL5_3	VEuPathDB	CDS	5974860	5974886	.	-	0	Parent=AAEL008256-RB
AaegL5_3	VEuPathDB	mRNA	5918478	5936482	.	-	.	ID=AAEL006839-RB;geneID=AAEL006839
AaegL5_3	VEuPathDB	exon	5918478	5918969	.	-	.	Parent=AAEL006839-RB
AaegL5_3	VEuPathDB	exon	5919034	5919320	.	-	.	Parent=AAEL006839-RB
AaegL5_3	VEuPathDB	exon	5935958	5936110	.	-	.	Parent=AAEL006839-RB
AaegL5_3	VEuPathDB	exon	5936219	5936482	.	-	.	Parent=AAEL006839-RB
AaegL5_3	VEuPathDB	CDS	5918844	5918969	.	-	0	Parent=AAEL006839-RB
AaegL5_3	VEuPathDB	CDS	5919034	5919320	.	-	2	Parent=AAEL006839-RB
AaegL5_3	VEuPathDB	CDS	5935958	5936110	.	-	2	Parent=AAEL006839-RB
AaegL5_3	VEuPathDB	CDS	5936219	5936324	.	-	0	Parent=AAEL006839-RB
AaegL5_3	VEuPathDB	mRNA	5935383	5935946	.	+	.	ID=AAEL024646-RA;geneID=AAEL024646
AaegL5_3	VEuPathDB	exon	5935383	5935683	.	+	.	Parent=AAEL024646-RA
AaegL5_3	VEuPathDB	exon	5935741	5935946	.	+	.	Parent=AAEL024646-RA
AaegL5_3	VEuPathDB	CDS	5935511	5935683	.	+	0	Parent=AAEL024646-RA
AaegL5_3	VEuPathDB	CDS	5935741	5935918	.	+	1	Parent=AAEL024646-RA
AaegL5_3	VEuPathDB	mRNA	5948542	5950431	.	+	.	ID=AAEL008258-RA;geneID=AAEL008258
AaegL5_3	VEuPathDB	exon	5948542	5948764	.	+	.	Parent=AAEL008258-RA
AaegL5_3	VEuPathDB	exon	5948827	5949764	.	+	.	Parent=AAEL008258-RA
AaegL5_3	VEuPathDB	exon	5949954	5950431	.	+	.	Parent=AAEL008258-RA
AaegL5_3	VEuPathDB	CDS	5948737	5948764	.	+	0	Parent=AAEL008258-RA
AaegL5_3	VEuPathDB	CDS	5948827	5949764	.	+	2	Parent=AAEL008258-RA
AaegL5_3	VEuPathDB	CDS	5949954	5950037	.	+	0	Parent=AAEL008258-RA
AaegL5_3	VEuPathDB	mRNA	5952442	5975089	.	-	.	ID=AAEL008256-RC;geneID=AAEL008256
AaegL5_3	VEuPathDB	exon	5952442	5952760	.	-	.	Parent=AAEL008256-RC
AaegL5_3	VEuPathDB	exon	5973549	5974278	.	-	.	Parent=AAEL008256-RC
AaegL5_3	VEuPathDB	exon	5974593	5974782	.	-	.	Parent=AAEL008256-RC
AaegL5_3	VEuPathDB	exon	5974860	5975089	.	-	.	Parent=AAEL008256-RC
AaegL5_3	VEuPathDB	CDS	5973554	5974278	.	-	2	Parent=AAEL008256-RC
AaegL5_3	VEuPathDB	CDS	5974593	5974782	.	-	0	Parent=AAEL008256-RC
AaegL5_3	VEuPathDB	CDS	5974860	5974886	.	-	0	Parent=AAEL008256-RC
AaegL5_3	VEuPathDB	mRNA	5973363	5975089	.	-	.	ID=AAEL008256-RA;geneID=AAEL008256
AaegL5_3	VEuPathDB	exon	5973363	5974278	.	-	.	Parent=AAEL008256-RA
AaegL5_3	VEuPathDB	exon	5974593	5974782	.	-	.	Parent=AAEL008256-RA
AaegL5_3	VEuPathDB	exon	5974860	5975089	.	-	.	Parent=AAEL008256-RA
AaegL5_3	VEuPathDB	CDS	5973554	5974278	.	-	2	Parent=AAEL008256-RA
AaegL5_3	VEuPathDB	CDS	5974593	5974782	.	-	0	Parent=AAEL008256-RA
AaegL5_3	VEuPathDB	CDS	5974860	5974886	.	-	0	Parent=AAEL008256-RA
AaegL5_3	VEuPathDB	lnc_RNA	5980950	5981727	.	+	.	ID=AAEL021526-RA;geneID=AAEL021526
AaegL5_3	VEuPathDB	exon	5980950	5981065	.	+	.	Parent=AAEL021526-RA
AaegL5_3	VEuPathDB	exon	5981147	5981727	.	+	.	Parent=AAEL021526-RA
AaegL5_3	VEuPathDB	mRNA	5988189	6011088	.	+	.	ID=AAEL008243-RB;geneID=AAEL008243
AaegL5_3	VEuPathDB	exon	5988189	5988265	.	+	.	Parent=AAEL008243-RB
AaegL5_3	VEuPathDB	exon	5988303	5988544	.	+	.	Parent=AAEL008243-RB
AaegL5_3	VEuPathDB	exon	5988646	5989325	.	+	.	Parent=AAEL008243-RB
AaegL5_3	VEuPathDB	exon	6010832	6011088	.	+	.	Parent=AAEL008243-RB
AaegL5_3	VEuPathDB	CDS	5988385	5988544	.	+	0	Parent=AAEL008243-RB
AaegL5_3	VEuPathDB	CDS	5988646	5989325	.	+	2	Parent=AAEL008243-RB
AaegL5_3	VEuPathDB	CDS	6010832	6011029	.	+	0	Parent=AAEL008243-RB
AaegL5_3	VEuPathDB	mRNA	5988201	6011088	.	+	.	ID=AAEL008243-RA;geneID=AAEL008243
AaegL5_3	VEuPathDB	exon	5988201	5988544	.	+	.	Parent=AAEL008243-RA
AaegL5_3	VEuPathDB	exon	5988646	5989325	.	+	.	Parent=AAEL008243-RA
AaegL5_3	VEuPathDB	exon	6010832	6011088	.	+	.	Parent=AAEL008243-RA
AaegL5_3	VEuPathDB	CDS	5988385	5988544	.	+	0	Parent=AAEL008243-RA
AaegL5_3	VEuPathDB	CDS	5988646	5989325	.	+	2	Parent=AAEL008243-RA
AaegL5_3	VEuPathDB	CDS	6010832	6011029	.	+	0	Parent=AAEL008243-RA
AaegL5_3	VEuPathDB	mRNA	6017781	6163573	.	-	.	ID=AAEL027150-RA;geneID=AAEL027150
AaegL5_3	VEuPathDB	exon	6017781	6020426	.	-	.	Parent=AAEL027150-RA
AaegL5_3	VEuPathDB	exon	6031921	6032057	.	-	.	Parent=AAEL027150-RA
AaegL5_3	VEuPathDB	exon	6032122	6032279	.	-	.	Parent=AAEL027150-RA
AaegL5_3	VEuPathDB	exon	6032345	6032556	.	-	.	Parent=AAEL027150-RA
AaegL5_3	VEuPathDB	exon	6032617	6032854	.	-	.	Parent=AAEL027150-RA
AaegL5_3	VEuPathDB	exon	6032977	6033194	.	-	.	Parent=AAEL027150-RA
AaegL5_3	VEuPathDB	exon	6050099	6050232	.	-	.	Parent=AAEL027150-RA
AaegL5_3	VEuPathDB	exon	6050300	6051119	.	-	.	Parent=AAEL027150-RA
AaegL5_3	VEuPathDB	exon	6051184	6051328	.	-	.	Parent=AAEL027150-RA
AaegL5_3	VEuPathDB	exon	6068755	6069360	.	-	.	Parent=AAEL027150-RA
AaegL5_3	VEuPathDB	exon	6069425	6069545	.	-	.	Parent=AAEL027150-RA
AaegL5_3	VEuPathDB	exon	6069888	6070033	.	-	.	Parent=AAEL027150-RA
AaegL5_3	VEuPathDB	exon	6070124	6070405	.	-	.	Parent=AAEL027150-RA
AaegL5_3	VEuPathDB	exon	6093128	6094029	.	-	.	Parent=AAEL027150-RA
AaegL5_3	VEuPathDB	exon	6162239	6162650	.	-	.	Parent=AAEL027150-RA
AaegL5_3	VEuPathDB	exon	6163435	6163573	.	-	.	Parent=AAEL027150-RA
AaegL5_3	VEuPathDB	CDS	6017914	6020426	.	-	2	Parent=AAEL027150-RA
AaegL5_3	VEuPathDB	CDS	6031921	6032057	.	-	1	Parent=AAEL027150-RA
AaegL5_3	VEuPathDB	CDS	6032122	6032279	.	-	0	Parent=AAEL027150-RA
AaegL5_3	VEuPathDB	CDS	6032345	6032556	.	-	2	Parent=AAEL027150-RA
AaegL5_3	VEuPathDB	CDS	6032617	6032854	.	-	0	Parent=AAEL027150-RA
AaegL5_3	VEuPathDB	CDS	6032977	6033194	.	-	2	Parent=AAEL027150-RA
AaegL5_3	VEuPathDB	CDS	6050099	6050232	.	-	1	Parent=AAEL027150-RA
AaegL5_3	VEuPathDB	CDS	6050300	6051119	.	-	2	Parent=AAEL027150-RA
AaegL5_3	VEuPathDB	CDS	6051184	6051328	.	-	0	Parent=AAEL027150-RA
AaegL5_3	VEuPathDB	CDS	6068755	6069360	.	-	0	Parent=AAEL027150-RA
AaegL5_3	VEuPathDB	CDS	6069425	6069545	.	-	1	Parent=AAEL027150-RA
AaegL5_3	VEuPathDB	CDS	6069888	6070033	.	-	0	Parent=AAEL027150-RA
AaegL5_3	VEuPathDB	CDS	6070124	6070405	.	-	0	Parent=AAEL027150-RA
AaegL5_3	VEuPathDB	CDS	6093128	6093757	.	-	0	Parent=AAEL027150-RA
AaegL5_3	VEuPathDB	mRNA	6017781	6163573	.	-	.	ID=AAEL027150-RB;geneID=AAEL027150
AaegL5_3	VEuPathDB	exon	6017781	6020426	.	-	.	Parent=AAEL027150-RB
AaegL5_3	VEuPathDB	exon	6031921	6032057	.	-	.	Parent=AAEL027150-RB
AaegL5_3	VEuPathDB	exon	6032122	6032279	.	-	.	Parent=AAEL027150-RB
AaegL5_3	VEuPathDB	exon	6032345	6032556	.	-	.	Parent=AAEL027150-RB
AaegL5_3	VEuPathDB	exon	6032617	6032854	.	-	.	Parent=AAEL027150-RB
AaegL5_3	VEuPathDB	exon	6032977	6033194	.	-	.	Parent=AAEL027150-RB
AaegL5_3	VEuPathDB	exon	6050099	6050232	.	-	.	Parent=AAEL027150-RB
AaegL5_3	VEuPathDB	exon	6050300	6051119	.	-	.	Parent=AAEL027150-RB
AaegL5_3	VEuPathDB	exon	6051184	6051328	.	-	.	Parent=AAEL027150-RB
AaegL5_3	VEuPathDB	exon	6068755	6069360	.	-	.	Parent=AAEL027150-RB
AaegL5_3	VEuPathDB	exon	6069425	6069545	.	-	.	Parent=AAEL027150-RB
AaegL5_3	VEuPathDB	exon	6069888	6070033	.	-	.	Parent=AAEL027150-RB
AaegL5_3	VEuPathDB	exon	6070124	6070405	.	-	.	Parent=AAEL027150-RB
AaegL5_3	VEuPathDB	exon	6093128	6094029	.	-	.	Parent=AAEL027150-RB
AaegL5_3	VEuPathDB	exon	6162239	6162710	.	-	.	Parent=AAEL027150-RB
AaegL5_3	VEuPathDB	exon	6163244	6163317	.	-	.	Parent=AAEL027150-RB
AaegL5_3	VEuPathDB	exon	6163435	6163573	.	-	.	Parent=AAEL027150-RB
AaegL5_3	VEuPathDB	CDS	6017914	6020426	.	-	2	Parent=AAEL027150-RB
AaegL5_3	VEuPathDB	CDS	6031921	6032057	.	-	1	Parent=AAEL027150-RB
AaegL5_3	VEuPathDB	CDS	6032122	6032279	.	-	0	Parent=AAEL027150-RB
AaegL5_3	VEuPathDB	CDS	6032345	6032556	.	-	2	Parent=AAEL027150-RB
AaegL5_3	VEuPathDB	CDS	6032617	6032854	.	-	0	Parent=AAEL027150-RB
AaegL5_3	VEuPathDB	CDS	6032977	6033194	.	-	2	Parent=AAEL027150-RB
AaegL5_3	VEuPathDB	CDS	6050099	6050232	.	-	1	Parent=AAEL027150-RB
AaegL5_3	VEuPathDB	CDS	6050300	6051119	.	-	2	Parent=AAEL027150-RB
AaegL5_3	VEuPathDB	CDS	6051184	6051328	.	-	0	Parent=AAEL027150-RB
AaegL5_3	VEuPathDB	CDS	6068755	6069360	.	-	0	Parent=AAEL027150-RB
AaegL5_3	VEuPathDB	CDS	6069425	6069545	.	-	1	Parent=AAEL027150-RB
AaegL5_3	VEuPathDB	CDS	6069888	6070033	.	-	0	Parent=AAEL027150-RB
AaegL5_3	VEuPathDB	CDS	6070124	6070405	.	-	0	Parent=AAEL027150-RB
AaegL5_3	VEuPathDB	CDS	6093128	6093757	.	-	0	Parent=AAEL027150-RB
AaegL5_3	VEuPathDB	mRNA	6017781	6163573	.	-	.	ID=AAEL027150-RC;geneID=AAEL027150
AaegL5_3	VEuPathDB	exon	6017781	6020426	.	-	.	Parent=AAEL027150-RC
AaegL5_3	VEuPathDB	exon	6031921	6032057	.	-	.	Parent=AAEL027150-RC
AaegL5_3	VEuPathDB	exon	6032122	6032279	.	-	.	Parent=AAEL027150-RC
AaegL5_3	VEuPathDB	exon	6032345	6032556	.	-	.	Parent=AAEL027150-RC
AaegL5_3	VEuPathDB	exon	6032617	6032854	.	-	.	Parent=AAEL027150-RC
AaegL5_3	VEuPathDB	exon	6032977	6033194	.	-	.	Parent=AAEL027150-RC
AaegL5_3	VEuPathDB	exon	6050099	6050232	.	-	.	Parent=AAEL027150-RC
AaegL5_3	VEuPathDB	exon	6050300	6051119	.	-	.	Parent=AAEL027150-RC
AaegL5_3	VEuPathDB	exon	6051184	6051328	.	-	.	Parent=AAEL027150-RC
AaegL5_3	VEuPathDB	exon	6068755	6069360	.	-	.	Parent=AAEL027150-RC
AaegL5_3	VEuPathDB	exon	6069425	6069545	.	-	.	Parent=AAEL027150-RC
AaegL5_3	VEuPathDB	exon	6069888	6070033	.	-	.	Parent=AAEL027150-RC
AaegL5_3	VEuPathDB	exon	6070124	6070405	.	-	.	Parent=AAEL027150-RC
AaegL5_3	VEuPathDB	exon	6093128	6094029	.	-	.	Parent=AAEL027150-RC
AaegL5_3	VEuPathDB	exon	6162239	6162650	.	-	.	Parent=AAEL027150-RC
AaegL5_3	VEuPathDB	exon	6163244	6163573	.	-	.	Parent=AAEL027150-RC
AaegL5_3	VEuPathDB	CDS	6017914	6020426	.	-	2	Parent=AAEL027150-RC
AaegL5_3	VEuPathDB	CDS	6031921	6032057	.	-	1	Parent=AAEL027150-RC
AaegL5_3	VEuPathDB	CDS	6032122	6032279	.	-	0	Parent=AAEL027150-RC
AaegL5_3	VEuPathDB	CDS	6032345	6032556	.	-	2	Parent=AAEL027150-RC
AaegL5_3	VEuPathDB	CDS	6032617	6032854	.	-	0	Parent=AAEL027150-RC
AaegL5_3	VEuPathDB	CDS	6032977	6033194	.	-	2	Parent=AAEL027150-RC
AaegL5_3	VEuPathDB	CDS	6050099	6050232	.	-	1	Parent=AAEL027150-RC
AaegL5_3	VEuPathDB	CDS	6050300	6051119	.	-	2	Parent=AAEL027150-RC
AaegL5_3	VEuPathDB	CDS	6051184	6051328	.	-	0	Parent=AAEL027150-RC
AaegL5_3	VEuPathDB	CDS	6068755	6069360	.	-	0	Parent=AAEL027150-RC
AaegL5_3	VEuPathDB	CDS	6069425	6069545	.	-	1	Parent=AAEL027150-RC
AaegL5_3	VEuPathDB	CDS	6069888	6070033	.	-	0	Parent=AAEL027150-RC
AaegL5_3	VEuPathDB	CDS	6070124	6070405	.	-	0	Parent=AAEL027150-RC
AaegL5_3	VEuPathDB	CDS	6093128	6093757	.	-	0	Parent=AAEL027150-RC
AaegL5_3	VEuPathDB	mRNA	6017781	6163573	.	-	.	ID=AAEL027150-RD;geneID=AAEL027150
AaegL5_3	VEuPathDB	exon	6017781	6020426	.	-	.	Parent=AAEL027150-RD
AaegL5_3	VEuPathDB	exon	6031921	6032057	.	-	.	Parent=AAEL027150-RD
AaegL5_3	VEuPathDB	exon	6032122	6032279	.	-	.	Parent=AAEL027150-RD
AaegL5_3	VEuPathDB	exon	6032345	6032556	.	-	.	Parent=AAEL027150-RD
AaegL5_3	VEuPathDB	exon	6032617	6032854	.	-	.	Parent=AAEL027150-RD
AaegL5_3	VEuPathDB	exon	6032977	6033194	.	-	.	Parent=AAEL027150-RD
AaegL5_3	VEuPathDB	exon	6050099	6050232	.	-	.	Parent=AAEL027150-RD
AaegL5_3	VEuPathDB	exon	6050300	6051119	.	-	.	Parent=AAEL027150-RD
AaegL5_3	VEuPathDB	exon	6051184	6051328	.	-	.	Parent=AAEL027150-RD
AaegL5_3	VEuPathDB	exon	6068755	6069360	.	-	.	Parent=AAEL027150-RD
AaegL5_3	VEuPathDB	exon	6069425	6069545	.	-	.	Parent=AAEL027150-RD
AaegL5_3	VEuPathDB	exon	6069888	6070033	.	-	.	Parent=AAEL027150-RD
AaegL5_3	VEuPathDB	exon	6070124	6070405	.	-	.	Parent=AAEL027150-RD
AaegL5_3	VEuPathDB	exon	6093128	6094029	.	-	.	Parent=AAEL027150-RD
AaegL5_3	VEuPathDB	exon	6162239	6162710	.	-	.	Parent=AAEL027150-RD
AaegL5_3	VEuPathDB	exon	6163435	6163573	.	-	.	Parent=AAEL027150-RD
AaegL5_3	VEuPathDB	CDS	6017914	6020426	.	-	2	Parent=AAEL027150-RD
AaegL5_3	VEuPathDB	CDS	6031921	6032057	.	-	1	Parent=AAEL027150-RD
AaegL5_3	VEuPathDB	CDS	6032122	6032279	.	-	0	Parent=AAEL027150-RD
AaegL5_3	VEuPathDB	CDS	6032345	6032556	.	-	2	Parent=AAEL027150-RD
AaegL5_3	VEuPathDB	CDS	6032617	6032854	.	-	0	Parent=AAEL027150-RD
AaegL5_3	VEuPathDB	CDS	6032977	6033194	.	-	2	Parent=AAEL027150-RD
AaegL5_3	VEuPathDB	CDS	6050099	6050232	.	-	1	Parent=AAEL027150-RD
AaegL5_3	VEuPathDB	CDS	6050300	6051119	.	-	2	Parent=AAEL027150-RD
AaegL5_3	VEuPathDB	CDS	6051184	6051328	.	-	0	Parent=AAEL027150-RD
AaegL5_3	VEuPathDB	CDS	6068755	6069360	.	-	0	Parent=AAEL027150-RD
AaegL5_3	VEuPathDB	CDS	6069425	6069545	.	-	1	Parent=AAEL027150-RD
AaegL5_3	VEuPathDB	CDS	6069888	6070033	.	-	0	Parent=AAEL027150-RD
AaegL5_3	VEuPathDB	CDS	6070124	6070405	.	-	0	Parent=AAEL027150-RD
AaegL5_3	VEuPathDB	CDS	6093128	6093757	.	-	0	Parent=AAEL027150-RD
AaegL5_3	VEuPathDB	lnc_RNA	6186787	6187592	.	-	.	ID=AAEL024548-RA;geneID=AAEL024548
AaegL5_3	VEuPathDB	exon	6186787	6187123	.	-	.	Parent=AAEL024548-RA
AaegL5_3	VEuPathDB	exon	6187301	6187592	.	-	.	Parent=AAEL024548-RA
AaegL5_3	VEuPathDB	mRNA	6190360	6203167	.	-	.	ID=AAEL008251-RA;geneID=AAEL008251
AaegL5_3	VEuPathDB	exon	6190360	6190794	.	-	.	Parent=AAEL008251-RA
AaegL5_3	VEuPathDB	exon	6202908	6203167	.	-	.	Parent=AAEL008251-RA
AaegL5_3	VEuPathDB	CDS	6190584	6190794	.	-	1	Parent=AAEL008251-RA
AaegL5_3	VEuPathDB	CDS	6202908	6203044	.	-	0	Parent=AAEL008251-RA
AaegL5_3	VEuPathDB	mRNA	6211732	6213344	.	+	.	ID=AAEL020598-RA;geneID=AAEL020598
AaegL5_3	VEuPathDB	exon	6211732	6212226	.	+	.	Parent=AAEL020598-RA
AaegL5_3	VEuPathDB	exon	6212468	6212472	.	+	.	Parent=AAEL020598-RA
AaegL5_3	VEuPathDB	exon	6212527	6213023	.	+	.	Parent=AAEL020598-RA
AaegL5_3	VEuPathDB	exon	6213091	6213344	.	+	.	Parent=AAEL020598-RA
AaegL5_3	VEuPathDB	CDS	6211789	6212226	.	+	0	Parent=AAEL020598-RA
AaegL5_3	VEuPathDB	CDS	6212468	6212472	.	+	0	Parent=AAEL020598-RA
AaegL5_3	VEuPathDB	CDS	6212527	6213023	.	+	1	Parent=AAEL020598-RA
AaegL5_3	VEuPathDB	CDS	6213091	6213344	.	+	2	Parent=AAEL020598-RA
AaegL5_3	VEuPathDB	mRNA	6233083	6235958	.	+	.	ID=AAEL008255-RA;geneID=AAEL008255
AaegL5_3	VEuPathDB	exon	6233083	6233356	.	+	.	Parent=AAEL008255-RA
AaegL5_3	VEuPathDB	exon	6235545	6235958	.	+	.	Parent=AAEL008255-RA
AaegL5_3	VEuPathDB	CDS	6233267	6233356	.	+	0	Parent=AAEL008255-RA
AaegL5_3	VEuPathDB	CDS	6235545	6235877	.	+	0	Parent=AAEL008255-RA
AaegL5_3	VEuPathDB	mRNA	6237750	6272143	.	-	.	ID=AAEL008242-RA;geneID=AAEL008242
AaegL5_3	VEuPathDB	exon	6237750	6238626	.	-	.	Parent=AAEL008242-RA
AaegL5_3	VEuPathDB	exon	6244655	6244935	.	-	.	Parent=AAEL008242-RA
AaegL5_3	VEuPathDB	exon	6245043	6245118	.	-	.	Parent=AAEL008242-RA
AaegL5_3	VEuPathDB	exon	6245331	6245569	.	-	.	Parent=AAEL008242-RA
AaegL5_3	VEuPathDB	exon	6250435	6252159	.	-	.	Parent=AAEL008242-RA
AaegL5_3	VEuPathDB	exon	6252216	6252507	.	-	.	Parent=AAEL008242-RA
AaegL5_3	VEuPathDB	exon	6252844	6253841	.	-	.	Parent=AAEL008242-RA
AaegL5_3	VEuPathDB	exon	6271734	6272143	.	-	.	Parent=AAEL008242-RA
AaegL5_3	VEuPathDB	CDS	6238137	6238626	.	-	1	Parent=AAEL008242-RA
AaegL5_3	VEuPathDB	CDS	6244655	6244935	.	-	0	Parent=AAEL008242-RA
AaegL5_3	VEuPathDB	CDS	6245043	6245118	.	-	1	Parent=AAEL008242-RA
AaegL5_3	VEuPathDB	CDS	6245331	6245569	.	-	0	Parent=AAEL008242-RA
AaegL5_3	VEuPathDB	CDS	6250435	6252159	.	-	0	Parent=AAEL008242-RA
AaegL5_3	VEuPathDB	CDS	6252216	6252507	.	-	1	Parent=AAEL008242-RA
AaegL5_3	VEuPathDB	CDS	6252844	6253841	.	-	0	Parent=AAEL008242-RA
[truncated: 417,323 more rows]
