# Supplementary material for: The Dysregulation of Tuning Receptors and Transcription Factors in the Antennae of Orco and Ir8a Mutants in Aedes aegypti Suggests a Chemoreceptor Regulatory Mechanism Involving the MMB/dREAM Complex
Source: Insects. 2025 Jun 17;16(6):638. doi: 10.3390/insects16060638 (PMC12193925; doi:10.3390/insects16060638)
Supplement: Supplementary file 1 [file insects-16-00638-s001.zip › Supplementary 02 remove_utrs.py]

from Bio import SeqIO

def load_fasta_as_dict(fasta_file):
    """Load a FASTA file and return a dictionary with headers as keys and sequences as values."""
    sequences = {}
    for record in SeqIO.parse(fasta_file, "fasta"):
        sequences[record.id] = str(record.seq)
    return sequences

def remove_utrs(cdna_dict, utr5_dict, utr3_dict):
    """Trim 5' and 3' UTR sequences from cDNA sequences."""
    trimmed_sequences = {}
    for header, cdna_seq in cdna_dict.items():
        utr5_seq = utr5_dict.get(header, "")
        utr3_seq = utr3_dict.get(header, "")
        
        # Remove 5' UTR
        if cdna_seq.startswith(utr5_seq):
            cdna_seq = cdna_seq[len(utr5_seq):]
        
        # Remove 3' UTR
        if cdna_seq.endswith(utr3_seq):
            cdna_seq = cdna_seq[:-len(utr3_seq)]
        
        trimmed_sequences[header] = cdna_seq
    return trimmed_sequences

def write_fasta(output_file, sequences):
    """Write a dictionary of sequences to a FASTA file."""
    with open(output_file, "w") as f:
        for header, seq in sequences.items():
            f.write(f">{header}\n{seq}\n")

def main():
    # Input FASTA file paths
    cdna_file = "cdna.fasta"
    utr5_file = "utr5.fasta"
    utr3_file = "utr3.fasta"
    
    # Output file path
    output_file = "trimmed_cdna.fasta"
    
    # Load FASTA files as dictionaries
    print("Loading input FASTA files...")
    cdna_dict = load_fasta_as_dict(cdna_file)
    utr5_dict = load_fasta_as_dict(utr5_file)
    utr3_dict = load_fasta_as_dict(utr3_file)
    
    # Trim UTRs from cDNA sequences
    print("Trimming UTRs...")
    trimmed_sequences = remove_utrs(cdna_dict, utr5_dict, utr3_dict)
    
    # Write the trimmed sequences to a new FASTA file
    print(f"Writing trimmed sequences to {output_file}...")
    write_fasta(output_file, trimmed_sequences)
    print("Done!")

if __name__ == "__main__":
    main()
