# Supplementary material for: The Dysregulation of Tuning Receptors and Transcription Factors in the Antennae of Orco and Ir8a Mutants in Aedes aegypti Suggests a Chemoreceptor Regulatory Mechanism Involving the MMB/dREAM Complex
Source: Insects. 2025 Jun 17;16(6):638. doi: 10.3390/insects16060638 (PMC12193925; doi:10.3390/insects16060638)
Supplement: Supplementary file 1 [file insects-16-00638-s001.zip › Supplementary 03 Merged_Gene_Ontology_Terms.gaf]

!gaf-version: 2.1
VEuPathDB	AAEL004386	pxt		GO:0005576	VEuPathDB:AAEL004386	IC		C	unspecified product		protein_coding	taxon:9900000001	20231212	goa_import
VEuPathDB	AAEL017302	AAEL017302		GO:0047886	VEuPathDB:AAEL017302	IDA		F	unspecified product		protein_coding	taxon:9900000001	20231212	goa_import
VEuPathDB	AAEL022306	AAEL022306		GO:0036468	VEuPathDB:AAEL022306	IDA		F	unspecified product		protein_coding	taxon:9900000001	20231212	goa_import
VEuPathDB	AAEL000428	Tdo		GO:0020037	VEuPathDB:AAEL000428	IDA		F	unspecified product		protein_coding	taxon:9900000001	20231212	goa_import
VEuPathDB	AAEL000428	Tdo		GO:0019441	VEuPathDB:AAEL000428	IDA		P	unspecified product		protein_coding	taxon:9900000001	20231212	goa_import
VEuPathDB	AAEL022912	Nix		GO:0030238	VEuPathDB:AAEL022912	IDA		P	unspecified product		protein_coding	taxon:9900000001	20231212	goa_import
VEuPathDB	AAEL004386	pxt		GO:0042743	VEuPathDB:AAEL004386	IDA		P	unspecified product		protein_coding	taxon:9900000001	20231212	goa_import
VEuPathDB	AAEL022306	AAEL022306		GO:0042424	VEuPathDB:AAEL022306	IDA		P	unspecified product		protein_coding	taxon:9900000001	20231212	goa_import
VEuPathDB	AAEL004386	pxt		GO:0007306	VEuPathDB:AAEL004386	IDA		P	unspecified product		protein_coding	taxon:9900000001	20231212	goa_import
VEuPathDB	AAEL017302	AAEL017302		GO:0006718	VEuPathDB:AAEL017302	IDA		P	unspecified product		protein_coding	taxon:9900000001	20231212	goa_import
VEuPathDB	AAEL022306	AAEL022306		GO:0042335	VEuPathDB:AAEL022306	IDA		P	unspecified product		protein_coding	taxon:9900000001	20231212	goa_import
VEuPathDB	AAEL022912	Nix		GO:0048024	VEuPathDB:AAEL022912	IDA		P	unspecified product		protein_coding	taxon:9900000001	20231212	goa_import
VEuPathDB	AAEL008879	AAEL008879		GO:0004502	VEuPathDB:AAEL008879	IDA		F	unspecified product		protein_coding	taxon:9900000001	20231212	goa_import
VEuPathDB	AAEL004386	pxt		GO:0004601	VEuPathDB:AAEL004386	IDA		F	unspecified product		protein_coding	taxon:9900000001	20231212	goa_import
VEuPathDB	AAEL000428	Tdo		GO:0004833	VEuPathDB:AAEL000428	IDA		F	unspecified product		protein_coding	taxon:9900000001	20231212	goa_import
VEuPathDB	AAEL008879	AAEL008879		GO:0019674	VEuPathDB:AAEL008879	IDA		P	unspecified product		protein_coding	taxon:9900000001	20231212	goa_import
VEuPathDB	AAEL024630	AAEL024630		GO:0005576	VEuPathDB:AAEL024630	IDA		C	unspecified product		protein_coding	taxon:9900000001	20231212	goa_import
VEuPathDB	AAEL007634	AAEL007634		GO:0005615	VEuPathDB:AAEL007634	IDA		C	unspecified product		protein_coding	taxon:9900000001	20231212	goa_import
VEuPathDB	AAEL017403	TMOF		GO:0005615	VEuPathDB:AAEL017403	IDA		C	unspecified product		protein_coding	taxon:9900000001	20231212	goa_import
VEuPathDB	AAEL022912	Nix		GO:0046661	VEuPathDB:AAEL022912	IDA		P	unspecified product		protein_coding	taxon:9900000001	20231212	goa_import
VEuPathDB	AAEL002345	AAEL002345		GO:1990112	VEuPathDB:AAEL002345	IEA		C	unspecified product		protein_coding	taxon:9900000001	20231212	goa_import
VEuPathDB	AAEL002345	AAEL002345		GO:1990116	VEuPathDB:AAEL002345	IEA		P	unspecified product		protein_coding	taxon:9900000001	20231212	goa_import
VEuPathDB	AAEL004480	AAEL004480		GO:1904668	VEuPathDB:AAEL004480	IEA		P	unspecified product		protein_coding	taxon:9900000001	20231212	goa_import
VEuPathDB	AAEL004480	AAEL004480		GO:1904668	VEuPathDB:AAEL004480	IEA		P	unspecified product		protein_coding	taxon:9900000001	20231212	goa_import
VEuPathDB	AAEL004480	AAEL004480		GO:1904668	VEuPathDB:AAEL004480	IEA		P	unspecified product		protein_coding	taxon:9900000001	20231212	goa_import
VEuPathDB	AAEL004480	AAEL004480		GO:1904668	VEuPathDB:AAEL004480	IEA		P	unspecified product		protein_coding	taxon:9900000001	20231212	goa_import
VEuPathDB	AAEL004480	AAEL004480		GO:1904668	VEuPathDB:AAEL004480	IEA		P	unspecified product		protein_coding	taxon:9900000001	20231212	goa_import
VEuPathDB	AAEL004480	AAEL004480		GO:1904668	VEuPathDB:AAEL004480	IEA		P	unspecified product		protein_coding	taxon:9900000001	20231212	goa_import
VEuPathDB	AAEL004480	AAEL004480		GO:1904668	VEuPathDB:AAEL004480	IEA		P	unspecified product		protein_coding	taxon:9900000001	20231212	goa_import
VEuPathDB	AAEL006774	AAEL006774		GO:0080019	VEuPathDB:AAEL006774	IEA		F	unspecified product		protein_coding	taxon:9900000001	20231212	goa_import
VEuPathDB	AAEL026746	AAEL026746		GO:0080019	VEuPathDB:AAEL026746	IEA		F	unspecified product		protein_coding	taxon:9900000001	20231212	goa_import
VEuPathDB	AAEL021209	AAEL021209		GO:1904668	VEuPathDB:AAEL021209	IEA		P	unspecified product		protein_coding	taxon:9900000001	20231212	goa_import
VEuPathDB	AAEL023699	AAEL023699		GO:1904668	VEuPathDB:AAEL023699	IEA		P	unspecified product		protein_coding	taxon:9900000001	20231212	goa_import
VEuPathDB	AAEL019972	AAEL019972		GO:0090156	VEuPathDB:AAEL019972	IEA		P	unspecified product		protein_coding	taxon:9900000001	20231212	goa_import
VEuPathDB	AAEL001341	AAEL001341		GO:0090266	VEuPathDB:AAEL001341	IEA		P	unspecified product		protein_coding	taxon:9900000001	20231212	goa_import
VEuPathDB	AAEL011071	AAEL011071		GO:0089701	VEuPathDB:AAEL011071	IEA		C	unspecified product		protein_coding	taxon:9900000001	20231212	goa_import
VEuPathDB	AAEL013802	AAEL013802		GO:0080019	VEuPathDB:AAEL013802	IEA		F	unspecified product		protein_coding	taxon:9900000001	20231212	goa_import
VEuPathDB	AAEL006772	AAEL006772		GO:0000070	VEuPathDB:AAEL006772	IEA		P	unspecified product		protein_coding	taxon:9900000001	20231212	goa_import
VEuPathDB	AAEL009789	AAEL009789		GO:0000070	VEuPathDB:AAEL009789	IEA		P	unspecified product		protein_coding	taxon:9900000001	20231212	goa_import
VEuPathDB	AAEL021810	AAEL021810		GO:0016740	VEuPathDB:AAEL021810	IEA		F	unspecified product		protein_coding	taxon:9900000001	20231212	goa_import
VEuPathDB	AAEL021810	AAEL021810		GO:0016740	VEuPathDB:AAEL021810	IEA		F	unspecified product		protein_coding	taxon:9900000001	20231212	goa_import
VEuPathDB	AAEL021810	AAEL021810		GO:0016740	VEuPathDB:AAEL021810	IEA		F	unspecified product		protein_coding	taxon:9900000001	20231212	goa_import
VEuPathDB	AAEL004455	AAEL004455		GO:0000027	VEuPathDB:AAEL004455	IEA		P	unspecified product		protein_coding	taxon:9900000001	20231212	goa_import
VEuPathDB	AAEL010069	AAEL010069		GO:0016740	VEuPathDB:AAEL010069	IEA		F	unspecified product		protein_coding	taxon:9900000001	20231212	goa_import
VEuPathDB	AAEL012235	AAEL012235		GO:0000027	VEuPathDB:AAEL012235	IEA		P	unspecified product		protein_coding	taxon:9900000001	20231212	goa_import
VEuPathDB	AAEL006234	AAEL006234		GO:0016740	VEuPathDB:AAEL006234	IEA		F	unspecified product		protein_coding	taxon:9900000001	20231212	goa_import
VEuPathDB	AAEL009524	MAL1		GO:0000023	VEuPathDB:AAEL009524	IEA		P	unspecified product		protein_coding	taxon:9900000001	20231212	goa_import
VEuPathDB	AAEL021590	AAEL021590		GO:0016758	VEuPathDB:AAEL021590	IEA		F	unspecified product		protein_coding	taxon:9900000001	20231212	goa_import
VEuPathDB	AAEL021590	AAEL021590		GO:0016740	VEuPathDB:AAEL021590	IEA		F	unspecified product		protein_coding	taxon:9900000001	20231212	goa_import
VEuPathDB	AAEL027016	AAEL027016		GO:0016758	VEuPathDB:AAEL027016	IEA		F	unspecified product		protein_coding	taxon:9900000001	20231212	goa_import
VEuPathDB	AAEL027016	AAEL027016		GO:0016740	VEuPathDB:AAEL027016	IEA		F	unspecified product		protein_coding	taxon:9900000001	20231212	goa_import
VEuPathDB	AAEL008749	AAEL008749		GO:0016758	VEuPathDB:AAEL008749	IEA		F	unspecified product		protein_coding	taxon:9900000001	20231212	goa_import
VEuPathDB	AAEL005163	AAEL005163		GO:0042255	VEuPathDB:AAEL005163	IEA		P	unspecified product		protein_coding	taxon:9900000001	20231212	goa_import
VEuPathDB	AAEL019896	AAEL019896		GO:0000027	VEuPathDB:AAEL019896	IEA		P	unspecified product		protein_coding	taxon:9900000001	20231212	goa_import
VEuPathDB	AAEL006887	AAEL006887		GO:0000027	VEuPathDB:AAEL006887	IEA		P	unspecified product		protein_coding	taxon:9900000001	20231212	goa_import
VEuPathDB	AAEL027026	AAEL027026		GO:0000027	VEuPathDB:AAEL027026	IEA		P	unspecified product		protein_coding	taxon:9900000001	20231212	goa_import
VEuPathDB	AAEL008751	AAEL008751		GO:0016758	VEuPathDB:AAEL008751	IEA		F	unspecified product		protein_coding	taxon:9900000001	20231212	goa_import
VEuPathDB	AAEL020307	AAEL020307		GO:0042273	VEuPathDB:AAEL020307	IEA		P	unspecified product		protein_coding	taxon:9900000001	20231212	goa_import
VEuPathDB	AAEL020307	AAEL020307		GO:0042273	VEuPathDB:AAEL020307	IEA		P	unspecified product		protein_coding	taxon:9900000001	20231212	goa_import
VEuPathDB	AAEL020238	AAEL020238		GO:0000028	VEuPathDB:AAEL020238	IEA		P	unspecified product		protein_coding	taxon:9900000001	20231212	goa_import
VEuPathDB	AAEL010005	AAEL010005		GO:0043001	VEuPathDB:AAEL010005	IEA		P	unspecified product		protein_coding	taxon:9900000001	20231212	goa_import
VEuPathDB	AAEL010455	AAEL010455		GO:0043014	VEuPathDB:AAEL010455	IEA		F	unspecified product		protein_coding	taxon:9900000001	20231212	goa_import
VEuPathDB	AAEL000562	AAEL000562		GO:0042632	VEuPathDB:AAEL000562	IEA		P	unspecified product		protein_coding	taxon:9900000001	20231212	goa_import
VEuPathDB	AAEL000559	AAEL000559		GO:0097502	VEuPathDB:AAEL000559	IEA		P	unspecified product		protein_coding	taxon:9900000001	20231212	goa_import
VEuPathDB	AAEL000562	AAEL000562		GO:0071230	VEuPathDB:AAEL000562	IEA		P	unspecified product		protein_coding	taxon:9900000001	20231212	goa_import
VEuPathDB	AAEL008465	AAEL008465		GO:0043015	VEuPathDB:AAEL008465	IEA		F	unspecified product		protein_coding	taxon:9900000001	20231212	goa_import
VEuPathDB	AAEL013903	AAEL013903		GO:0043015	VEuPathDB:AAEL013903	IEA		F	unspecified product		protein_coding	taxon:9900000001	20231212	goa_import
VEuPathDB	AAEL013903	AAEL013903		GO:0043015	VEuPathDB:AAEL013903	IEA		F	unspecified product		protein_coding	taxon:9900000001	20231212	goa_import
VEuPathDB	AAEL026731	AAEL026731		GO:0036374	VEuPathDB:AAEL026731	IEA		F	unspecified product		protein_coding	taxon:9900000001	20231212	goa_import
VEuPathDB	AAEL023486	AAEL023486		GO:0043022	VEuPathDB:AAEL023486	IEA		F	unspecified product		protein_coding	taxon:9900000001	20231212	goa_import
VEuPathDB	AAEL023486	AAEL023486		GO:0043022	VEuPathDB:AAEL023486	IEA		F	unspecified product		protein_coding	taxon:9900000001	20231212	goa_import
VEuPathDB	AAEL003661	AAEL003661		GO:0043023	VEuPathDB:AAEL003661	IEA		F	unspecified product		protein_coding	taxon:9900000001	20231212	goa_import
VEuPathDB	AAEL003661	AAEL003661		GO:0043022	VEuPathDB:AAEL003661	IEA		F	unspecified product		protein_coding	taxon:9900000001	20231212	goa_import
VEuPathDB	AAEL006653	AAEL006653		GO:0043015	VEuPathDB:AAEL006653	IEA		F	unspecified product		protein_coding	taxon:9900000001	20231212	goa_import
VEuPathDB	AAEL003546	AAEL003546		GO:0043015	VEuPathDB:AAEL003546	IEA		F	unspecified product		protein_coding	taxon:9900000001	20231212	goa_import
VEuPathDB	AAEL002312	AAEL002312		GO:0043015	VEuPathDB:AAEL002312	IEA		F	unspecified product		protein_coding	taxon:9900000001	20231212	goa_import
VEuPathDB	AAEL002317	InR		GO:0046777	VEuPathDB:AAEL002317	IEA		P	unspecified product		protein_coding	taxon:9900000001	20231212	goa_import
VEuPathDB	AAEL002160	AAEL002160		GO:0043023	VEuPathDB:AAEL002160	IEA		F	unspecified product		protein_coding	taxon:9900000001	20231212	goa_import
VEuPathDB	AAEL002160	AAEL002160		GO:0043022	VEuPathDB:AAEL002160	IEA		F	unspecified product		protein_coding	taxon:9900000001	20231212	goa_import
VEuPathDB	AAEL003858	AAEL003858		GO:0036444	VEuPathDB:AAEL003858	IEA		P	unspecified product		protein_coding	taxon:9900000001	20231212	goa_import
VEuPathDB	AAEL003835	AAEL003835		GO:0043022	VEuPathDB:AAEL003835	IEA		F	unspecified product		protein_coding	taxon:9900000001	20231212	goa_import
VEuPathDB	AAEL003835	AAEL003835		GO:0043022	VEuPathDB:AAEL003835	IEA		F	unspecified product		protein_coding	taxon:9900000001	20231212	goa_import
VEuPathDB	AAEL001747	AAEL001747		GO:0080019	VEuPathDB:AAEL001747	IEA		F	unspecified product		protein_coding	taxon:9900000001	20231212	goa_import
VEuPathDB	AAEL001737	AAEL001737		GO:0080019	VEuPathDB:AAEL001737	IEA		F	unspecified product		protein_coding	taxon:9900000001	20231212	goa_import
VEuPathDB	AAEL008718	AAEL008718		GO:0090149	VEuPathDB:AAEL008718	IEA		P	unspecified product		protein_coding	taxon:9900000001	20231212	goa_import
VEuPathDB	AAEL001710	AAEL001710		GO:0090251	VEuPathDB:AAEL001710	IEA		P	unspecified product		protein_coding	taxon:9900000001	20231212	goa_import
VEuPathDB	AAEL006713	AAEL006713		GO:0089701	VEuPathDB:AAEL006713	IEA		C	unspecified product		protein_coding	taxon:9900000001	20231212	goa_import
VEuPathDB	AAEL021335	AAEL021335		GO:0080019	VEuPathDB:AAEL021335	IEA		F	unspecified product		protein_coding	taxon:9900000001	20231212	goa_import
VEuPathDB	AAEL007220	AAEL007220		GO:0080019	VEuPathDB:AAEL007220	IEA		F	unspecified product		protein_coding	taxon:9900000001	20231212	goa_import
VEuPathDB	AAEL007218	AAEL007218		GO:0080019	VEuPathDB:AAEL007218	IEA		F	unspecified product		protein_coding	taxon:9900000001	20231212	goa_import
VEuPathDB	AAEL008815	AAEL008815		GO:0080019	VEuPathDB:AAEL008815	IEA		F	unspecified product		protein_coding	taxon:9900000001	20231212	goa_import
VEuPathDB	AAEL007298	AAEL007298		GO:0080019	VEuPathDB:AAEL007298	IEA		F	unspecified product		protein_coding	taxon:9900000001	20231212	goa_import
VEuPathDB	AAEL008125	AAEL008125		GO:0080019	VEuPathDB:AAEL008125	IEA		F	unspecified product		protein_coding	taxon:9900000001	20231212	goa_import
VEuPathDB	AAEL007298	AAEL007298		GO:0080019	VEuPathDB:AAEL007298	IEA		F	unspecified product		protein_coding	taxon:9900000001	20231212	goa_import
VEuPathDB	AAEL007298	AAEL007298		GO:0080019	VEuPathDB:AAEL007298	IEA		F	unspecified product		protein_coding	taxon:9900000001	20231212	goa_import
VEuPathDB	AAEL007296	AAEL007296		GO:0080019	VEuPathDB:AAEL007296	IEA		F	unspecified product		protein_coding	taxon:9900000001	20231212	goa_import
VEuPathDB	AAEL007296	AAEL007296		GO:0080019	VEuPathDB:AAEL007296	IEA		F	unspecified product		protein_coding	taxon:9900000001	20231212	goa_import
VEuPathDB	AAEL013648	AAEL013648		GO:0080019	VEuPathDB:AAEL013648	IEA		F	unspecified product		protein_coding	taxon:9900000001	20231212	goa_import
VEuPathDB	AAEL013648	AAEL013648		GO:0080019	VEuPathDB:AAEL013648	IEA		F	unspecified product		protein_coding	taxon:9900000001	20231212	goa_import
VEuPathDB	AAEL004756	AAEL004756		GO:0048280	VEuPathDB:AAEL004756	IEA		P	unspecified product		protein_coding	taxon:9900000001	20231212	goa_import
VEuPathDB	AAEL017452	AAEL017452		GO:0047886	VEuPathDB:AAEL017452	IEA		F	unspecified product		protein_coding	taxon:9900000001	20231212	goa_import
VEuPathDB	AAEL017302	AAEL017302		GO:0047886	VEuPathDB:AAEL017302	IEA		F	unspecified product		protein_coding	taxon:9900000001	20231212	goa_import
VEuPathDB	AAEL017320	AAEL017320		GO:0047886	VEuPathDB:AAEL017320	IEA		F	unspecified product		protein_coding	taxon:9900000001	20231212	goa_import
VEuPathDB	AAEL027504	AAEL027504		GO:0048312	VEuPathDB:AAEL027504	IEA		P	unspecified product		protein_coding	taxon:9900000001	20231212	goa_import
VEuPathDB	AAEL018273	AAEL018273		GO:0047389	VEuPathDB:AAEL018273	IEA		F	unspecified product		protein_coding	taxon:9900000001	20231212	goa_import
VEuPathDB	AAEL018273	AAEL018273		GO:0047389	VEuPathDB:AAEL018273	IEA		F	unspecified product		protein_coding	taxon:9900000001	20231212	goa_import
VEuPathDB	AAEL002504	AAEL002504		GO:0046933	VEuPathDB:AAEL002504	IEA		F	unspecified product		protein_coding	taxon:9900000001	20231212	goa_import
VEuPathDB	AAEL006013	AAEL006013		GO:0046975	VEuPathDB:AAEL006013	IEA		F	unspecified product		protein_coding	taxon:9900000001	20231212	goa_import
VEuPathDB	AAEL027066	AAEL027066		GO:0048017	VEuPathDB:AAEL027066	IEA		P	unspecified product		protein_coding	taxon:9900000001	20231212	goa_import
VEuPathDB	AAEL000673	AAEL000673		GO:0047453	VEuPathDB:AAEL000673	IEA		F	unspecified product		protein_coding	taxon:9900000001	20231212	goa_import
VEuPathDB	AAEL003393	AAEL003393		GO:0046933	VEuPathDB:AAEL003393	IEA		F	unspecified product		protein_coding	taxon:9900000001	20231212	goa_import
VEuPathDB	AAEL002827	AAEL002827		GO:0046933	VEuPathDB:AAEL002827	IEA		F	unspecified product		protein_coding	taxon:9900000001	20231212	goa_import
VEuPathDB	AAEL002546	AAEL002546		GO:0046933	VEuPathDB:AAEL002546	IEA		F	unspecified product		protein_coding	taxon:9900000001	20231212	goa_import
VEuPathDB	AAEL002546	AAEL002546		GO:0046961	VEuPathDB:AAEL002546	IEA		F	unspecified product		protein_coding	taxon:9900000001	20231212	goa_import
VEuPathDB	AAEL008848	AAEL008848		GO:0046933	VEuPathDB:AAEL008848	IEA		F	unspecified product		protein_coding	taxon:9900000001	20231212	goa_import
VEuPathDB	AAEL003661	AAEL003661		GO:0042273	VEuPathDB:AAEL003661	IEA		P	unspecified product		protein_coding	taxon:9900000001	20231212	goa_import
VEuPathDB	AAEL001586	AAEL001586		GO:0016758	VEuPathDB:AAEL001586	IEA		F	unspecified product		protein_coding	taxon:9900000001	20231212	goa_import
VEuPathDB	AAEL001548	AAEL001548		GO:0016758	VEuPathDB:AAEL001548	IEA		F	unspecified product		protein_coding	taxon:9900000001	20231212	goa_import
VEuPathDB	AAEL001586	AAEL001586		GO:0016758	VEuPathDB:AAEL001586	IEA		F	unspecified product		protein_coding	taxon:9900000001	20231212	goa_import
VEuPathDB	AAEL001586	AAEL001586		GO:0016758	VEuPathDB:AAEL001586	IEA		F	unspecified product		protein_coding	taxon:9900000001	20231212	goa_import
VEuPathDB	AAEL012980	AAEL012980		GO:0042273	VEuPathDB:AAEL012980	IEA		P	unspecified product		protein_coding	taxon:9900000001	20231212	goa_import
VEuPathDB	AAEL001169	AAEL001169		GO:0042273	VEuPathDB:AAEL001169	IEA		P	unspecified product		protein_coding	taxon:9900000001	20231212	goa_import
VEuPathDB	AAEL011696	AAEL011696		GO:0042273	VEuPathDB:AAEL011696	IEA		P	unspecified product		protein_coding	taxon:9900000001	20231212	goa_import
VEuPathDB	AAEL005041	AAEL005041		GO:0042273	VEuPathDB:AAEL005041	IEA		P	unspecified product		protein_coding	taxon:9900000001	20231212	goa_import
VEuPathDB	AAEL005628	AAEL005628		GO:0042274	VEuPathDB:AAEL005628	IEA		P	unspecified product		protein_coding	taxon:9900000001	20231212	goa_import
VEuPathDB	AAEL019735	AAEL019735		GO:0016740	VEuPathDB:AAEL019735	IEA		F	unspecified product		protein_coding	taxon:9900000001	20231212	goa_import
VEuPathDB	AAEL006469	AAEL006469		GO:0042274	VEuPathDB:AAEL006469	IEA		P	unspecified product		protein_coding	taxon:9900000001	20231212	goa_import
VEuPathDB	AAEL000950	AAEL000950		GO:0042274	VEuPathDB:AAEL000950	IEA		P	unspecified product		protein_coding	taxon:9900000001	20231212	goa_import
VEuPathDB	AAEL008181	AAEL008181		GO:0016758	VEuPathDB:AAEL008181	IEA		F	unspecified product		protein_coding	taxon:9900000001	20231212	goa_import
VEuPathDB	AAEL008181	AAEL008181		GO:0016740	VEuPathDB:AAEL008181	IEA		F	unspecified product		protein_coding	taxon:9900000001	20231212	goa_import
VEuPathDB	AAEL008160	FAS2		GO:0016740	VEuPathDB:AAEL008160	IEA		F	unspecified product		protein_coding	taxon:9900000001	20231212	goa_import
VEuPathDB	AAEL008160	FAS2		GO:0016740	VEuPathDB:AAEL008160	IEA		F	unspecified product		protein_coding	taxon:9900000001	20231212	goa_import
VEuPathDB	AAEL013968	AAEL013968		GO:0016740	VEuPathDB:AAEL013968	IEA		F	unspecified product		protein_coding	taxon:9900000001	20231212	goa_import
VEuPathDB	AAEL005618	AAEL005618		GO:0016758	VEuPathDB:AAEL005618	IEA		F	unspecified product		protein_coding	taxon:9900000001	20231212	goa_import
VEuPathDB	AAEL005618	AAEL005618		GO:0016740	VEuPathDB:AAEL005618	IEA		F	unspecified product		protein_coding	taxon:9900000001	20231212	goa_import
VEuPathDB	AAEL005375	AAEL005375		GO:0016758	VEuPathDB:AAEL005375	IEA		F	unspecified product		protein_coding	taxon:9900000001	20231212	goa_import
VEuPathDB	AAEL014246	AAEL014246		GO:0016758	VEuPathDB:AAEL014246	IEA		F	unspecified product		protein_coding	taxon:9900000001	20231212	goa_import
VEuPathDB	AAEL014244	AAEL014244		GO:0016758	VEuPathDB:AAEL014244	IEA		F	unspecified product		protein_coding	taxon:9900000001	20231212	goa_import
VEuPathDB	AAEL029008	AAEL029008		GO:0016758	VEuPathDB:AAEL029008	IEA		F	unspecified product		protein_coding	taxon:9900000001	20231212	goa_import
VEuPathDB	AAEL006187	AAEL006187		GO:0043022	VEuPathDB:AAEL006187	IEA		F	unspecified product		protein_coding	taxon:9900000001	20231212	goa_import
VEuPathDB	AAEL000485	AAEL000485		GO:0043022	VEuPathDB:AAEL000485	IEA		F	unspecified product		protein_coding	taxon:9900000001	20231212	goa_import
VEuPathDB	AAEL003055	AAEL003055		GO:0043022	VEuPathDB:AAEL003055	IEA		F	unspecified product		protein_coding	taxon:9900000001	20231212	goa_import
VEuPathDB	AAEL006115	AAEL006115		GO:0043022	VEuPathDB:AAEL006115	IEA		F	unspecified product		protein_coding	taxon:9900000001	20231212	goa_import
VEuPathDB	AAEL003926	AAEL003926		GO:0043022	VEuPathDB:AAEL003926	IEA		F	unspecified product		protein_coding	taxon:9900000001	20231212	goa_import
VEuPathDB	AAEL003835	AAEL003835		GO:0043022	VEuPathDB:AAEL003835	IEA		F	unspecified product		protein_coding	taxon:9900000001	20231212	goa_import
VEuPathDB	AAEL003835	AAEL003835		GO:0043022	VEuPathDB:AAEL003835	IEA		F	unspecified product		protein_coding	taxon:9900000001	20231212	goa_import
VEuPathDB	AAEL003835	AAEL003835		GO:0043022	VEuPathDB:AAEL003835	IEA		F	unspecified product		protein_coding	taxon:9900000001	20231212	goa_import
VEuPathDB	AAEL003835	AAEL003835		GO:0043022	VEuPathDB:AAEL003835	IEA		F	unspecified product		protein_coding	taxon:9900000001	20231212	goa_import
VEuPathDB	AAEL008027	AAEL008027		GO:0042799	VEuPathDB:AAEL008027	IEA		F	unspecified product		protein_coding	taxon:9900000001	20231212	goa_import
VEuPathDB	AAEL008027	AAEL008027		GO:0042799	VEuPathDB:AAEL008027	IEA		F	unspecified product		protein_coding	taxon:9900000001	20231212	goa_import
VEuPathDB	AAEL006412	AAEL006412		GO:0042065	VEuPathDB:AAEL006412	IEA		P	unspecified product		protein_coding	taxon:9900000001	20231212	goa_import
VEuPathDB	AAEL003039	AAEL003039		GO:0043023	VEuPathDB:AAEL003039	IEA		F	unspecified product		protein_coding	taxon:9900000001	20231212	goa_import
VEuPathDB	AAEL010042	AAEL010042		GO:0043024	VEuPathDB:AAEL010042	IEA		F	unspecified product		protein_coding	taxon:9900000001	20231212	goa_import
VEuPathDB	AAEL011584	AAEL011584		GO:0042026	VEuPathDB:AAEL011584	IEA		P	unspecified product		protein_coding	taxon:9900000001	20231212	goa_import
VEuPathDB	AAEL014302	AAEL014302		GO:0080019	VEuPathDB:AAEL014302	IEA		F	unspecified product		protein_coding	taxon:9900000001	20231212	goa_import
VEuPathDB	AAEL014302	AAEL014302		GO:0080019	VEuPathDB:AAEL014302	IEA		F	unspecified product		protein_coding	taxon:9900000001	20231212	goa_import
VEuPathDB	AAEL014302	AAEL014302		GO:0080019	VEuPathDB:AAEL014302	IEA		F	unspecified product		protein_coding	taxon:9900000001	20231212	goa_import
VEuPathDB	AAEL014302	AAEL014302		GO:0080019	VEuPathDB:AAEL014302	IEA		F	unspecified product		protein_coding	taxon:9900000001	20231212	goa_import
VEuPathDB	AAEL006635	AAEL006635		GO:0080019	VEuPathDB:AAEL006635	IEA		F	unspecified product		protein_coding	taxon:9900000001	20231212	goa_import
VEuPathDB	AAEL006635	AAEL006635		GO:0080019	VEuPathDB:AAEL006635	IEA		F	unspecified product		protein_coding	taxon:9900000001	20231212	goa_import
VEuPathDB	AAEL024012	AAEL024012		GO:0080019	VEuPathDB:AAEL024012	IEA		F	unspecified product		protein_coding	taxon:9900000001	20231212	goa_import
VEuPathDB	AAEL013910	AAEL013910		GO:0080019	VEuPathDB:AAEL013910	IEA		F	unspecified product		protein_coding	taxon:9900000001	20231212	goa_import
VEuPathDB	AAEL013912	AAEL013912		GO:0080019	VEuPathDB:AAEL013912	IEA		F	unspecified product		protein_coding	taxon:9900000001	20231212	goa_import
VEuPathDB	AAEL000882	AAEL000882		GO:0080019	VEuPathDB:AAEL000882	IEA		F	unspecified product		protein_coding	taxon:9900000001	20231212	goa_import
VEuPathDB	AAEL000871	AAEL000871		GO:0080019	VEuPathDB:AAEL000871	IEA		F	unspecified product		protein_coding	taxon:9900000001	20231212	goa_import
VEuPathDB	AAEL000928	AAEL000928		GO:0080019	VEuPathDB:AAEL000928	IEA		F	unspecified product		protein_coding	taxon:9900000001	20231212	goa_import
VEuPathDB	AAEL000912	AAEL000912		GO:0080019	VEuPathDB:AAEL000912	IEA		F	unspecified product		protein_coding	taxon:9900000001	20231212	goa_import
VEuPathDB	AAEL000876	AAEL000876		GO:0080019	VEuPathDB:AAEL000876	IEA		F	unspecified product		protein_coding	taxon:9900000001	20231212	goa_import
VEuPathDB	AAEL000910	AAEL000910		GO:0080019	VEuPathDB:AAEL000910	IEA		F	unspecified product		protein_coding	taxon:9900000001	20231212	goa_import
VEuPathDB	AAEL008679	AAEL008679		GO:0071929	VEuPathDB:AAEL008679	IEA		P	unspecified product		protein_coding	taxon:9900000001	20231212	goa_import
VEuPathDB	AAEL013995	APG18B		GO:0080025	VEuPathDB:AAEL013995	IEA		F	unspecified product		protein_coding	taxon:9900000001	20231212	goa_import
VEuPathDB	AAEL020236	AAEL020236		GO:0071596	VEuPathDB:AAEL020236	IEA		P	unspecified product		protein_coding	taxon:9900000001	20231212	goa_import
VEuPathDB	AAEL020236	AAEL020236		GO:0071596	VEuPathDB:AAEL020236	IEA		P	unspecified product		protein_coding	taxon:9900000001	20231212	goa_import
VEuPathDB	AAEL008787	VhaA		GO:0046961	VEuPathDB:AAEL008787	IEA		F	unspecified product		protein_coding	taxon:9900000001	20231212	goa_import
VEuPathDB	AAEL012035	AAEL012035		GO:0046961	VEuPathDB:AAEL012035	IEA		F	unspecified product		protein_coding	taxon:9900000001	20231212	goa_import
VEuPathDB	AAEL011293	AAEL011293		GO:0047057	VEuPathDB:AAEL011293	IEA		F	unspecified product		protein_coding	taxon:9900000001	20231212	goa_import
VEuPathDB	AAEL011356	AAEL011356		GO:0047522	VEuPathDB:AAEL011356	IEA		F	unspecified product		protein_coding	taxon:9900000001	20231212	goa_import
VEuPathDB	AAEL026142	AAEL026142		GO:0047522	VEuPathDB:AAEL026142	IEA		F	unspecified product		protein_coding	taxon:9900000001	20231212	goa_import
VEuPathDB	AAEL021529	AAEL021529		GO:0046982	VEuPathDB:AAEL021529	IEA		F	unspecified product		protein_coding	taxon:9900000001	20231212	goa_import
VEuPathDB	AAEL025104	AAEL025104		GO:0046982	VEuPathDB:AAEL025104	IEA		F	unspecified product		protein_coding	taxon:9900000001	20231212	goa_import
VEuPathDB	AAEL024224	AAEL024224		GO:0046982	VEuPathDB:AAEL024224	IEA		F	unspecified product		protein_coding	taxon:9900000001	20231212	goa_import
VEuPathDB	AAEL026181	AAEL026181		GO:0046982	VEuPathDB:AAEL026181	IEA		F	unspecified product		protein_coding	taxon:9900000001	20231212	goa_import
VEuPathDB	AAEL022814	AAEL022814		GO:0046982	VEuPathDB:AAEL022814	IEA		F	unspecified product		protein_coding	taxon:9900000001	20231212	goa_import
VEuPathDB	AAEL021903	AAEL021903		GO:0046982	VEuPathDB:AAEL021903	IEA		F	unspecified product		protein_coding	taxon:9900000001	20231212	goa_import
VEuPathDB	AAEL022765	AAEL022765		GO:0046982	VEuPathDB:AAEL022765	IEA		F	unspecified product		protein_coding	taxon:9900000001	20231212	goa_import
VEuPathDB	AAEL009999	AAEL009999		GO:0048476	VEuPathDB:AAEL009999	IEA		C	unspecified product		protein_coding	taxon:9900000001	20231212	goa_import
VEuPathDB	AAEL003648	AAEL003648		GO:0048478	VEuPathDB:AAEL003648	IEA		P	unspecified product		protein_coding	taxon:9900000001	20231212	goa_import
VEuPathDB	AAEL003648	AAEL003648		GO:0048478	VEuPathDB:AAEL003648	IEA		P	unspecified product		protein_coding	taxon:9900000001	20231212	goa_import
VEuPathDB	AAEL002430	AAEL002430		GO:0047419	VEuPathDB:AAEL002430	IEA		F	unspecified product		protein_coding	taxon:9900000001	20231212	goa_import
VEuPathDB	AAEL003729	AAEL003729		GO:0047988	VEuPathDB:AAEL003729	IEA		F	unspecified product		protein_coding	taxon:9900000001	20231212	goa_import
VEuPathDB	AAEL006792	AAEL006792		GO:0048011	VEuPathDB:AAEL006792	IEA		P	unspecified product		protein_coding	taxon:9900000001	20231212	goa_import
VEuPathDB	AAEL004916	AAEL004916		GO:0047464	VEuPathDB:AAEL004916	IEA		F	unspecified product		protein_coding	taxon:9900000001	20231212	goa_import
VEuPathDB	AAEL004916	AAEL004916		GO:0047464	VEuPathDB:AAEL004916	IEA		F	unspecified product		protein_coding	taxon:9900000001	20231212	goa_import
VEuPathDB	AAEL003098	AAEL003098		GO:0016758	VEuPathDB:AAEL003098	IEA		F	unspecified product		protein_coding	taxon:9900000001	20231212	goa_import
VEuPathDB	AAEL029008	AAEL029008		GO:0016758	VEuPathDB:AAEL029008	IEA		F	unspecified product		protein_coding	taxon:9900000001	20231212	goa_import
VEuPathDB	AAEL002718	AAEL002718		GO:0016758	VEuPathDB:AAEL002718	IEA		F	unspecified product		protein_coding	taxon:9900000001	20231212	goa_import
VEuPathDB	AAEL002718	AAEL002718		GO:0016758	VEuPathDB:AAEL002718	IEA		F	unspecified product		protein_coding	taxon:9900000001	20231212	goa_import
VEuPathDB	AAEL008560	AAEL008560		GO:0016758	VEuPathDB:AAEL008560	IEA		F	unspecified product		protein_coding	taxon:9900000001	20231212	goa_import
VEuPathDB	AAEL014371	AAEL014371		GO:0016758	VEuPathDB:AAEL014371	IEA		F	unspecified product		protein_coding	taxon:9900000001	20231212	goa_import
VEuPathDB	AAEL010381	AAEL010381		GO:0016758	VEuPathDB:AAEL010381	IEA		F	unspecified product		protein_coding	taxon:9900000001	20231212	goa_import
VEuPathDB	AAEL010366	AAEL010366		GO:0016758	VEuPathDB:AAEL010366	IEA		F	unspecified product		protein_coding	taxon:9900000001	20231212	goa_import
VEuPathDB	AAEL010386	AAEL010386		GO:0016758	VEuPathDB:AAEL010386	IEA		F	unspecified product		protein_coding	taxon:9900000001	20231212	goa_import
VEuPathDB	AAEL003076	AAEL003076		GO:0016758	VEuPathDB:AAEL003076	IEA		F	unspecified product		protein_coding	taxon:9900000001	20231212	goa_import
VEuPathDB	AAEL010390	AAEL010390		GO:0016758	VEuPathDB:AAEL010390	IEA		F	unspecified product		protein_coding	taxon:9900000001	20231212	goa_import
VEuPathDB	AAEL011937	AAEL011937		GO:0016758	VEuPathDB:AAEL011937	IEA		F	unspecified product		protein_coding	taxon:9900000001	20231212	goa_import
VEuPathDB	AAEL003058	AAEL003058		GO:0016758	VEuPathDB:AAEL003058	IEA		F	unspecified product		protein_coding	taxon:9900000001	20231212	goa_import
VEuPathDB	AAEL003091	AAEL003091		GO:0016758	VEuPathDB:AAEL003091	IEA		F	unspecified product		protein_coding	taxon:9900000001	20231212	goa_import
VEuPathDB	AAEL001533	AAEL001533		GO:0016758	VEuPathDB:AAEL001533	IEA		F	unspecified product		protein_coding	taxon:9900000001	20231212	goa_import
VEuPathDB	AAEL005903	AAEL005903		GO:0016758	VEuPathDB:AAEL005903	IEA		F	unspecified product		protein_coding	taxon:9900000001	20231212	goa_import
VEuPathDB	AAEL005303	AAEL005303		GO:0048487	VEuPathDB:AAEL005303	IEA		F	unspecified product		protein_coding	taxon:9900000001	20231212	goa_import
VEuPathDB	AAEL007777	AAEL007777		GO:0046933	VEuPathDB:AAEL007777	IEA		F	unspecified product		protein_coding	taxon:9900000001	20231212	goa_import
VEuPathDB	AAEL007777	AAEL007777		GO:0046961	VEuPathDB:AAEL007777	IEA		F	unspecified product		protein_coding	taxon:9900000001	20231212	goa_import
VEuPathDB	AAEL006133	AAEL006133		GO:0048487	VEuPathDB:AAEL006133	IEA		F	unspecified product		protein_coding	taxon:9900000001	20231212	goa_import
VEuPathDB	AAEL004060	AAEL004060		GO:0046933	VEuPathDB:AAEL004060	IEA		F	unspecified product		protein_coding	taxon:9900000001	20231212	goa_import
VEuPathDB	AAEL002903	p110		GO:0046934	VEuPathDB:AAEL002903	IEA		F	unspecified product		protein_coding	taxon:9900000001	20231212	goa_import
VEuPathDB	AAEL002903	p110		GO:0046934	VEuPathDB:AAEL002903	IEA		F	unspecified product		protein_coding	taxon:9900000001	20231212	goa_import
VEuPathDB	AAEL003320	AAEL003320		GO:0048487	VEuPathDB:AAEL003320	IEA		F	unspecified product		protein_coding	taxon:9900000001	20231212	goa_import
VEuPathDB	AAEL010823	AAEL010823		GO:0046933	VEuPathDB:AAEL010823	IEA		F	unspecified product		protein_coding	taxon:9900000001	20231212	goa_import
VEuPathDB	AAEL002903	p110		GO:0046934	VEuPathDB:AAEL002903	IEA		F	unspecified product		protein_coding	taxon:9900000001	20231212	goa_import
VEuPathDB	AAEL012175	AAEL012175		GO:0046933	VEuPathDB:AAEL012175	IEA		F	unspecified product		protein_coding	taxon:9900000001	20231212	goa_import
VEuPathDB	AAEL006516	AAEL006516		GO:0046961	VEuPathDB:AAEL006516	IEA		F	unspecified product		protein_coding	taxon:9900000001	20231212	goa_import
VEuPathDB	AAEL006516	AAEL006516		GO:0046961	VEuPathDB:AAEL006516	IEA		F	unspecified product		protein_coding	taxon:9900000001	20231212	goa_import
VEuPathDB	AAEL002464	AAEL002464		GO:0046961	VEuPathDB:AAEL002464	IEA		F	unspecified product		protein_coding	taxon:9900000001	20231212	goa_import
VEuPathDB	AAEL012455	AAEL012455		GO:0047522	VEuPathDB:AAEL012455	IEA		F	unspecified product		protein_coding	taxon:9900000001	20231212	goa_import
VEuPathDB	AAEL012457	AAEL012457		GO:0047522	VEuPathDB:AAEL012457	IEA		F	unspecified product		protein_coding	taxon:9900000001	20231212	goa_import
VEuPathDB	AAEL012455	AAEL012455		GO:0047522	VEuPathDB:AAEL012455	IEA		F	unspecified product		protein_coding	taxon:9900000001	20231212	goa_import
VEuPathDB	AAEL022752	AAEL022752		GO:0046982	VEuPathDB:AAEL022752	IEA		F	unspecified product		protein_coding	taxon:9900000001	20231212	goa_import
VEuPathDB	AAEL024808	AAEL024808		GO:0046982	VEuPathDB:AAEL024808	IEA		F	unspecified product		protein_coding	taxon:9900000001	20231212	goa_import
VEuPathDB	AAEL026395	AAEL026395		GO:0046982	VEuPathDB:AAEL026395	IEA		F	unspecified product		protein_coding	taxon:9900000001	20231212	goa_import
VEuPathDB	AAEL027667	AAEL027667		GO:0046982	VEuPathDB:AAEL027667	IEA		F	unspecified product		protein_coding	taxon:9900000001	20231212	goa_import
VEuPathDB	AAEL022571	AAEL022571		GO:0046982	VEuPathDB:AAEL022571	IEA		F	unspecified product		protein_coding	taxon:9900000001	20231212	goa_import
VEuPathDB	AAEL022789	AAEL022789		GO:0046982	VEuPathDB:AAEL022789	IEA		F	unspecified product		protein_coding	taxon:9900000001	20231212	goa_import
VEuPathDB	AAEL022789	AAEL022789		GO:0046982	VEuPathDB:AAEL022789	IEA		F	unspecified product		protein_coding	taxon:9900000001	20231212	goa_import
VEuPathDB	AAEL026197	AAEL026197		GO:0046982	VEuPathDB:AAEL026197	IEA		F	unspecified product		protein_coding	taxon:9900000001	20231212	goa_import
VEuPathDB	AAEL027146	AAEL027146		GO:0046982	VEuPathDB:AAEL027146	IEA		F	unspecified product		protein_coding	taxon:9900000001	20231212	goa_import
VEuPathDB	AAEL021754	AAEL021754		GO:0046982	VEuPathDB:AAEL021754	IEA		F	unspecified product		protein_coding	taxon:9900000001	20231212	goa_import
VEuPathDB	AAEL024544	AAEL024544		GO:0046982	VEuPathDB:AAEL024544	IEA		F	unspecified product		protein_coding	taxon:9900000001	20231212	goa_import
VEuPathDB	AAEL003617	AAEL003617		GO:0047522	VEuPathDB:AAEL003617	IEA		F	unspecified product		protein_coding	taxon:9900000001	20231212	goa_import
VEuPathDB	AAEL022281	AAEL022281		GO:0046982	VEuPathDB:AAEL022281	IEA		F	unspecified product		protein_coding	taxon:9900000001	20231212	goa_import
VEuPathDB	AAEL025240	AAEL025240		GO:0046982	VEuPathDB:AAEL025240	IEA		F	unspecified product		protein_coding	taxon:9900000001	20231212	goa_import
VEuPathDB	AAEL027851	AAEL027851		GO:0046982	VEuPathDB:AAEL027851	IEA		F	unspecified product		protein_coding	taxon:9900000001	20231212	goa_import
VEuPathDB	AAEL026883	AAEL026883		GO:0046982	VEuPathDB:AAEL026883	IEA		F	unspecified product		protein_coding	taxon:9900000001	20231212	goa_import
VEuPathDB	AAEL025121	AAEL025121		GO:0046982	VEuPathDB:AAEL025121	IEA		F	unspecified product		protein_coding	taxon:9900000001	20231212	goa_import
VEuPathDB	AAEL024009	AAEL024009		GO:0046982	VEuPathDB:AAEL024009	IEA		F	unspecified product		protein_coding	taxon:9900000001	20231212	goa_import
VEuPathDB	AAEL026529	AAEL026529		GO:0046982	VEuPathDB:AAEL026529	IEA		F	unspecified product		protein_coding	taxon:9900000001	20231212	goa_import
VEuPathDB	AAEL026930	AAEL026930		GO:0046982	VEuPathDB:AAEL026930	IEA		F	unspecified product		protein_coding	taxon:9900000001	20231212	goa_import
VEuPathDB	AAEL020032	AAEL020032		GO:0046982	VEuPathDB:AAEL020032	IEA		F	unspecified product		protein_coding	taxon:9900000001	20231212	goa_import
VEuPathDB	AAEL021112	AAEL021112		GO:0046982	VEuPathDB:AAEL021112	IEA		F	unspecified product		protein_coding	taxon:9900000001	20231212	goa_import
VEuPathDB	AAEL023278	AAEL023278		GO:0046982	VEuPathDB:AAEL023278	IEA		F	unspecified product		protein_coding	taxon:9900000001	20231212	goa_import
VEuPathDB	AAEL024356	AAEL024356		GO:0046982	VEuPathDB:AAEL024356	IEA		F	unspecified product		protein_coding	taxon:9900000001	20231212	goa_import
VEuPathDB	AAEL022643	AAEL022643		GO:0046982	VEuPathDB:AAEL022643	IEA		F	unspecified product		protein_coding	taxon:9900000001	20231212	goa_import
VEuPathDB	AAEL021983	AAEL021983		GO:0046982	VEuPathDB:AAEL021983	IEA		F	unspecified product		protein_coding	taxon:9900000001	20231212	goa_import
VEuPathDB	AAEL020810	AAEL020810		GO:0046982	VEuPathDB:AAEL020810	IEA		F	unspecified product		protein_coding	taxon:9900000001	20231212	goa_import
VEuPathDB	AAEL025292	AAEL025292		GO:0046982	VEuPathDB:AAEL025292	IEA		F	unspecified product		protein_coding	taxon:9900000001	20231212	goa_import
VEuPathDB	AAEL024140	AAEL024140		GO:0046982	VEuPathDB:AAEL024140	IEA		F	unspecified product		protein_coding	taxon:9900000001	20231212	goa_import
VEuPathDB	AAEL021540	AAEL021540		GO:0046982	VEuPathDB:AAEL021540	IEA		F	unspecified product		protein_coding	taxon:9900000001	20231212	goa_import
VEuPathDB	AAEL024255	AAEL024255		GO:0046982	VEuPathDB:AAEL024255	IEA		F	unspecified product		protein_coding	taxon:9900000001	20231212	goa_import
VEuPathDB	AAEL026533	AAEL026533		GO:0046982	VEuPathDB:AAEL026533	IEA		F	unspecified product		protein_coding	taxon:9900000001	20231212	goa_import
VEuPathDB	AAEL024143	AAEL024143		GO:0046982	VEuPathDB:AAEL024143	IEA		F	unspecified product		protein_coding	taxon:9900000001	20231212	goa_import
VEuPathDB	AAEL025497	AAEL025497		GO:0046982	VEuPathDB:AAEL025497	IEA		F	unspecified product		protein_coding	taxon:9900000001	20231212	goa_import
VEuPathDB	AAEL027942	AAEL027942		GO:0046982	VEuPathDB:AAEL027942	IEA		F	unspecified product		protein_coding	taxon:9900000001	20231212	goa_import
VEuPathDB	AAEL022843	AAEL022843		GO:0046982	VEuPathDB:AAEL022843	IEA		F	unspecified product		protein_coding	taxon:9900000001	20231212	goa_import
VEuPathDB	AAEL025817	AAEL025817		GO:0046982	VEuPathDB:AAEL025817	IEA		F	unspecified product		protein_coding	taxon:9900000001	20231212	goa_import
VEuPathDB	AAEL024168	AAEL024168		GO:0046982	VEuPathDB:AAEL024168	IEA		F	unspecified product		protein_coding	taxon:9900000001	20231212	goa_import
VEuPathDB	AAEL023305	AAEL023305		GO:0046982	VEuPathDB:AAEL023305	IEA		F	unspecified product		protein_coding	taxon:9900000001	20231212	goa_import
VEuPathDB	AAEL026809	AAEL026809		GO:0046982	VEuPathDB:AAEL026809	IEA		F	unspecified product		protein_coding	taxon:9900000001	20231212	goa_import
VEuPathDB	AAEL023224	AAEL023224		GO:0046982	VEuPathDB:AAEL023224	IEA		F	unspecified product		protein_coding	taxon:9900000001	20231212	goa_import
VEuPathDB	AAEL021519	AAEL021519		GO:0042802	VEuPathDB:AAEL021519	IEA		F	unspecified product		protein_coding	taxon:9900000001	20231212	goa_import
VEuPathDB	AAEL019703	AAEL019703		GO:0042802	VEuPathDB:AAEL019703	IEA		F	unspecified product		protein_coding	taxon:9900000001	20231212	goa_import
VEuPathDB	AAEL001593	AAEL001593		GO:0042803	VEuPathDB:AAEL001593	IEA		F	unspecified product		protein_coding	taxon:9900000001	20231212	goa_import
VEuPathDB	AAEL001593	AAEL001593		GO:0042803	VEuPathDB:AAEL001593	IEA		F	unspecified product		protein_coding	taxon:9900000001	20231212	goa_import
VEuPathDB	AAEL001593	AAEL001593		GO:0042803	VEuPathDB:AAEL001593	IEA		F	unspecified product		protein_coding	taxon:9900000001	20231212	goa_import
VEuPathDB	AAEL011703	AAEL011703		GO:0042803	VEuPathDB:AAEL011703	IEA		F	unspecified product		protein_coding	taxon:9900000001	20231212	goa_import
VEuPathDB	AAEL011703	AAEL011703		GO:0042803	VEuPathDB:AAEL011703	IEA		F	unspecified product		protein_coding	taxon:9900000001	20231212	goa_import
VEuPathDB	AAEL011703	AAEL011703		GO:0042803	VEuPathDB:AAEL011703	IEA		F	unspecified product		protein_coding	taxon:9900000001	20231212	goa_import
VEuPathDB	AAEL011703	AAEL011703		GO:0042803	VEuPathDB:AAEL011703	IEA		F	unspecified product		protein_coding	taxon:9900000001	20231212	goa_import
VEuPathDB	AAEL011703	AAEL011703		GO:0042803	VEuPathDB:AAEL011703	IEA		F	unspecified product		protein_coding	taxon:9900000001	20231212	goa_import
VEuPathDB	AAEL010097	AAEL010097		GO:0042803	VEuPathDB:AAEL010097	IEA		F	unspecified product		protein_coding	taxon:9900000001	20231212	goa_import
VEuPathDB	AAEL000279	AAEL000279		GO:0042586	VEuPathDB:AAEL000279	IEA		F	unspecified product		protein_coding	taxon:9900000001	20231212	goa_import
VEuPathDB	AAEL006014	HPX1		GO:0042600	VEuPathDB:AAEL006014	IEA		C	unspecified product		protein_coding	taxon:9900000001	20231212	goa_import
VEuPathDB	Ir25a	Ir25a		GO:0035235	VEuPathDB:AAEL009813	IEA		P	unspecified product		protein_coding	taxon:9900000001	20231212	goa_import
VEuPathDB	AAEL002913	AAEL002913		GO:0042803	VEuPathDB:AAEL002913	IEA		F	unspecified product		protein_coding	taxon:9900000001	20231212	goa_import
VEuPathDB	AAEL009154	AAEL009154		GO:0042803	VEuPathDB:AAEL009154	IEA		F	unspecified product		protein_coding	taxon:9900000001	20231212	goa_import
VEuPathDB	AAEL009154	AAEL009154		GO:0042803	VEuPathDB:AAEL009154	IEA		F	unspecified product		protein_coding	taxon:9900000001	20231212	goa_import
VEuPathDB	AAEL004438	AAEL004438		GO:0042803	VEuPathDB:AAEL004438	IEA		F	unspecified product		protein_coding	taxon:9900000001	20231212	goa_import
VEuPathDB	AAEL011811	AAEL011811		GO:0042555	VEuPathDB:AAEL011811	IEA		C	unspecified product		protein_coding	taxon:9900000001	20231212	goa_import
VEuPathDB	AAEL027465	AAEL027465		GO:0035101	VEuPathDB:AAEL027465	IEA		C	unspecified product		protein_coding	taxon:9900000001	20231212	goa_import
VEuPathDB	AAEL027974	AAEL027974		GO:0046982	VEuPathDB:AAEL027974	IEA		F	unspecified product		protein_coding	taxon:9900000001	20231212	goa_import
VEuPathDB	AAEL027501	AAEL027501		GO:0046982	VEuPathDB:AAEL027501	IEA		F	unspecified product		protein_coding	taxon:9900000001	20231212	goa_import
VEuPathDB	AAEL027168	AAEL027168		GO:0046982	VEuPathDB:AAEL027168	IEA		F	unspecified product		protein_coding	taxon:9900000001	20231212	goa_import
VEuPathDB	AAEL022670	AAEL022670		GO:0046982	VEuPathDB:AAEL022670	IEA		F	unspecified product		protein_coding	taxon:9900000001	20231212	goa_import
VEuPathDB	AAEL020831	AAEL020831		GO:0046982	VEuPathDB:AAEL020831	IEA		F	unspecified product		protein_coding	taxon:9900000001	20231212	goa_import
VEuPathDB	AAEL021778	AAEL021778		GO:0046982	VEuPathDB:AAEL021778	IEA		F	unspecified product		protein_coding	taxon:9900000001	20231212	goa_import
VEuPathDB	AAEL024498	AAEL024498		GO:0046982	VEuPathDB:AAEL024498	IEA		F	unspecified product		protein_coding	taxon:9900000001	20231212	goa_import
VEuPathDB	AAEL025561	AAEL025561		GO:0046982	VEuPathDB:AAEL025561	IEA		F	unspecified product		protein_coding	taxon:9900000001	20231212	goa_import
VEuPathDB	AAEL021405	AAEL021405		GO:0046982	VEuPathDB:AAEL021405	IEA		F	unspecified product		protein_coding	taxon:9900000001	20231212	goa_import
VEuPathDB	AAEL027451	AAEL027451		GO:0046982	VEuPathDB:AAEL027451	IEA		F	unspecified product		protein_coding	taxon:9900000001	20231212	goa_import
VEuPathDB	AAEL021922	AAEL021922		GO:0046982	VEuPathDB:AAEL021922	IEA		F	unspecified product		protein_coding	taxon:9900000001	20231212	goa_import
VEuPathDB	AAEL025620	AAEL025620		GO:0046982	VEuPathDB:AAEL025620	IEA		F	unspecified product		protein_coding	taxon:9900000001	20231212	goa_import
VEuPathDB	AAEL022959	AAEL022959		GO:0046982	VEuPathDB:AAEL022959	IEA		F	unspecified product		protein_coding	taxon:9900000001	20231212	goa_import
VEuPathDB	AAEL024177	AAEL024177		GO:0046982	VEuPathDB:AAEL024177	IEA		F	unspecified product		protein_coding	taxon:9900000001	20231212	goa_import
VEuPathDB	AAEL026550	AAEL026550		GO:0046982	VEuPathDB:AAEL026550	IEA		F	unspecified product		protein_coding	taxon:9900000001	20231212	goa_import
VEuPathDB	AAEL021821	AAEL021821		GO:0046982	VEuPathDB:AAEL021821	IEA		F	unspecified product		protein_coding	taxon:9900000001	20231212	goa_import
VEuPathDB	AAEL026505	AAEL026505		GO:0046982	VEuPathDB:AAEL026505	IEA		F	unspecified product		protein_coding	taxon:9900000001	20231212	goa_import
VEuPathDB	AAEL027625	AAEL027625		GO:0046982	VEuPathDB:AAEL027625	IEA		F	unspecified product		protein_coding	taxon:9900000001	20231212	goa_import
VEuPathDB	AAEL023466	AAEL023466		GO:0046982	VEuPathDB:AAEL023466	IEA		F	unspecified product		protein_coding	taxon:9900000001	20231212	goa_import
VEuPathDB	AAEL020605	AAEL020605		GO:0046982	VEuPathDB:AAEL020605	IEA		F	unspecified product		protein_coding	taxon:9900000001	20231212	goa_import
VEuPathDB	AAEL022518	AAEL022518		GO:0046982	VEuPathDB:AAEL022518	IEA		F	unspecified product		protein_coding	taxon:9900000001	20231212	goa_import
VEuPathDB	AAEL008679	AAEL008679		GO:0071929	VEuPathDB:AAEL008679	IEA		P	unspecified product		protein_coding	taxon:9900000001	20231212	goa_import
VEuPathDB	AAEL020822	AAEL020822		GO:0071596	VEuPathDB:AAEL020822	IEA		P	unspecified product		protein_coding	taxon:9900000001	20231212	goa_import
VEuPathDB	AAEL020822	AAEL020822		GO:0071596	VEuPathDB:AAEL020822	IEA		P	unspecified product		protein_coding	taxon:9900000001	20231212	goa_import
VEuPathDB	AAEL010382	AAEL010382		GO:0071949	VEuPathDB:AAEL010382	IEA		F	unspecified product		protein_coding	taxon:9900000001	20231212	goa_import
VEuPathDB	AAEL003336	AAEL003336		GO:0072669	VEuPathDB:AAEL003336	IEA		C	unspecified product		protein_coding	taxon:9900000001	20231212	goa_import
VEuPathDB	AAEL003336	AAEL003336		GO:0072669	VEuPathDB:AAEL003336	IEA		C	unspecified product		protein_coding	taxon:9900000001	20231212	goa_import
VEuPathDB	AAEL005701	AAEL005701		GO:0080025	VEuPathDB:AAEL005701	IEA		F	unspecified product		protein_coding	taxon:9900000001	20231212	goa_import
VEuPathDB	AAEL005266	RpS14		GO:0008150	VEuPathDB:AAEL005266	ND		P	unspecified product		protein_coding	taxon:9900000001	20231212	goa_import
VEuPathDB	AAEL005266	RpS14		GO:0008150	VEuPathDB:AAEL005266	ND		P	unspecified product		protein_coding	taxon:9900000001	20231212	goa_import
VEuPathDB	AAEL011121	AAEL011121		GO:0008150	VEuPathDB:AAEL011121	ND		P	unspecified product		protein_coding	taxon:9900000001	20231212	goa_import
VEuPathDB	AAEL002485	WDY		GO:0008150	VEuPathDB:AAEL002485	ND		P	unspecified product		protein_coding	taxon:9900000001	20231212	goa_import
VEuPathDB	AAEL007634	AAEL007634		GO:0008150	VEuPathDB:AAEL007634	ND		P	unspecified product		protein_coding	taxon:9900000001	20231212	goa_import
VEuPathDB	AAEL024330	AAEL024330		GO:0008150	VEuPathDB:AAEL024330	ND		P	unspecified product		protein_coding	taxon:9900000001	20231212	goa_import
VEuPathDB	AAEL010953	AAEL010953		GO:0008150	VEuPathDB:AAEL010953	ND		P	unspecified product		protein_coding	taxon:9900000001	20231212	goa_import
VEuPathDB	AAEL014561	AAEL014561		GO:0008150	VEuPathDB:AAEL014561	ND		P	unspecified product		protein_coding	taxon:9900000001	20231212	goa_import
VEuPathDB	AAEL003858	AAEL003858		GO:0008150	VEuPathDB:AAEL003858	ND		P	unspecified product		protein_coding	taxon:9900000001	20231212	goa_import
VEuPathDB	AAEL024812	AAEL024812		GO:0008150	VEuPathDB:AAEL024812	ND		P	unspecified product		protein_coding	taxon:9900000001	20231212	goa_import
VEuPathDB	AAEL009388	AAEL009388		GO:0008150	VEuPathDB:AAEL009388	ND		P	unspecified product		protein_coding	taxon:9900000001	20231212	goa_import
VEuPathDB	AAEL009388	AAEL009388		GO:0008150	VEuPathDB:AAEL009388	ND		P	unspecified product		protein_coding	taxon:9900000001	20231212	goa_import
VEuPathDB	AAEL009388	AAEL009388		GO:0008150	VEuPathDB:AAEL009388	ND		P	unspecified product		protein_coding	taxon:9900000001	20231212	goa_import
VEuPathDB	AAEL012929	AAEL012929		GO:0008150	VEuPathDB:AAEL012929	ND		P	unspecified product		protein_coding	taxon:9900000001	20231212	goa_import
VEuPathDB	AAEL005266	RpS14		GO:0003674	VEuPathDB:AAEL005266	ND		F	unspecified product		protein_coding	taxon:9900000001	20231212	goa_import
VEuPathDB	AAEL005266	RpS14		GO:0003674	VEuPathDB:AAEL005266	ND		F	unspecified product		protein_coding	taxon:9900000001	20231212	goa_import
VEuPathDB	AAEL011121	AAEL011121		GO:0003674	VEuPathDB:AAEL011121	ND		F	unspecified product		protein_coding	taxon:9900000001	20231212	goa_import
VEuPathDB	AAEL002485	WDY		GO:0003674	VEuPathDB:AAEL002485	ND		F	unspecified product		protein_coding	taxon:9900000001	20231212	goa_import
VEuPathDB	AAEL007634	AAEL007634		GO:0003674	VEuPathDB:AAEL007634	ND		F	unspecified product		protein_coding	taxon:9900000001	20231212	goa_import
VEuPathDB	AAEL024330	AAEL024330		GO:0003674	VEuPathDB:AAEL024330	ND		F	unspecified product		protein_coding	taxon:9900000001	20231212	goa_import
VEuPathDB	AAEL008564	AAEL008564		GO:0003674	VEuPathDB:AAEL008564	ND		F	unspecified product		protein_coding	taxon:9900000001	20231212	goa_import
VEuPathDB	AAEL004142	psidin		GO:0003674	VEuPathDB:AAEL004142	ND		F	unspecified product		protein_coding	taxon:9900000001	20231212	goa_import
VEuPathDB	AAEL009607	AAEL009607		GO:0003674	VEuPathDB:AAEL009607	ND		F	unspecified product		protein_coding	taxon:9900000001	20231212	goa_import
VEuPathDB	AAEL009607	AAEL009607		GO:0003674	VEuPathDB:AAEL009607	ND		F	unspecified product		protein_coding	taxon:9900000001	20231212	goa_import
VEuPathDB	AAEL010953	AAEL010953		GO:0003674	VEuPathDB:AAEL010953	ND		F	unspecified product		protein_coding	taxon:9900000001	20231212	goa_import
VEuPathDB	AAEL003157	AAEL003157		GO:0003674	VEuPathDB:AAEL003157	ND		F	unspecified product		protein_coding	taxon:9900000001	20231212	goa_import
VEuPathDB	AAEL014561	AAEL014561		GO:0003674	VEuPathDB:AAEL014561	ND		F	unspecified product		protein_coding	taxon:9900000001	20231212	goa_import
VEuPathDB	AAEL003858	AAEL003858		GO:0003674	VEuPathDB:AAEL003858	ND		F	unspecified product		protein_coding	taxon:9900000001	20231212	goa_import
VEuPathDB	AAEL012929	AAEL012929		GO:0003674	VEuPathDB:AAEL012929	ND		F	unspecified product		protein_coding	taxon:9900000001	20231212	goa_import
VEuPathDB	AAEL010911	dbo		GO:0003674	VEuPathDB:AAEL010911	ND		F	unspecified product		protein_coding	taxon:9900000001	20231212	goa_import
VEuPathDB	AAEL024812	AAEL024812		GO:0003674	VEuPathDB:AAEL024812	ND		F	unspecified product		protein_coding	taxon:9900000001	20231212	goa_import
VEuPathDB	AAEL009388	AAEL009388		GO:0003674	VEuPathDB:AAEL009388	ND		F	unspecified product		protein_coding	taxon:9900000001	20231212	goa_import
VEuPathDB	AAEL009388	AAEL009388		GO:0003674	VEuPathDB:AAEL009388	ND		F	unspecified product		protein_coding	taxon:9900000001	20231212	goa_import
VEuPathDB	AAEL009388	AAEL009388		GO:0003674	VEuPathDB:AAEL009388	ND		F	unspecified product		protein_coding	taxon:9900000001	20231212	goa_import
VEuPathDB	AAEL005266	RpS14		GO:0005575	VEuPathDB:AAEL005266	ND		C	unspecified product		protein_coding	taxon:9900000001	20231212	goa_import
VEuPathDB	AAEL005266	RpS14		GO:0005575	VEuPathDB:AAEL005266	ND		C	unspecified product		protein_coding	taxon:9900000001	20231212	goa_import
VEuPathDB	AAEL011121	AAEL011121		GO:0005575	VEuPathDB:AAEL011121	ND		C	unspecified product		protein_coding	taxon:9900000001	20231212	goa_import
VEuPathDB	AAEL002485	WDY		GO:0005575	VEuPathDB:AAEL002485	ND		C	unspecified product		protein_coding	taxon:9900000001	20231212	goa_import
VEuPathDB	AAEL024330	AAEL024330		GO:0005575	VEuPathDB:AAEL024330	ND		C	unspecified product		protein_coding	taxon:9900000001	20231212	goa_import
VEuPathDB	AAEL008564	AAEL008564		GO:0005575	VEuPathDB:AAEL008564	ND		C	unspecified product		protein_coding	taxon:9900000001	20231212	goa_import
VEuPathDB	AAEL011367	AAEL011367		GO:0080048	VEuPathDB:AAEL011367	IEA		F	unspecified product		protein_coding	taxon:9900000001	20231212	goa_import
VEuPathDB	AAEL007744	AAEL007744		GO:0072669	VEuPathDB:AAEL007744	IEA		C	unspecified product		protein_coding	taxon:9900000001	20231212	goa_import
VEuPathDB	AAEL004180	AAEL004180		GO:0071949	VEuPathDB:AAEL004180	IEA		F	unspecified product		protein_coding	taxon:9900000001	20231212	goa_import
VEuPathDB	AAEL017998	AAEL017998		GO:0071949	VEuPathDB:AAEL017998	IEA		F	unspecified product		protein_coding	taxon:9900000001	20231212	goa_import
VEuPathDB	AAEL000213	AAEL000213		GO:0071949	VEuPathDB:AAEL000213	IEA		F	unspecified product		protein_coding	taxon:9900000001	20231212	goa_import
VEuPathDB	AAEL000164	AAEL000164		GO:0071949	VEuPathDB:AAEL000164	IEA		F	unspecified product		protein_coding	taxon:9900000001	20231212	goa_import
VEuPathDB	AAEL017311	AAEL017311		GO:0071949	VEuPathDB:AAEL017311	IEA		F	unspecified product		protein_coding	taxon:9900000001	20231212	goa_import
VEuPathDB	AAEL024680	AAEL024680		GO:0071949	VEuPathDB:AAEL024680	IEA		F	unspecified product		protein_coding	taxon:9900000001	20231212	goa_import
VEuPathDB	AAEL010384	AAEL010384		GO:0071949	VEuPathDB:AAEL010384	IEA		F	unspecified product		protein_coding	taxon:9900000001	20231212	goa_import
VEuPathDB	AAEL010377	AAEL010377		GO:0071630	VEuPathDB:AAEL010377	IEA		P	unspecified product		protein_coding	taxon:9900000001	20231212	goa_import
VEuPathDB	AAEL006551	AAEL006551		GO:0071595	VEuPathDB:AAEL006551	IEA		C	unspecified product		protein_coding	taxon:9900000001	20231212	goa_import
VEuPathDB	AAEL010377	AAEL010377		GO:0071630	VEuPathDB:AAEL010377	IEA		P	unspecified product		protein_coding	taxon:9900000001	20231212	goa_import
VEuPathDB	AAEL020506	AAEL020506		GO:0046982	VEuPathDB:AAEL020506	IEA		F	unspecified product		protein_coding	taxon:9900000001	20231212	goa_import
VEuPathDB	AAEL022550	AAEL022550		GO:0046982	VEuPathDB:AAEL022550	IEA		F	unspecified product		protein_coding	taxon:9900000001	20231212	goa_import
VEuPathDB	AAEL021053	AAEL021053		GO:0046982	VEuPathDB:AAEL021053	IEA		F	unspecified product		protein_coding	taxon:9900000001	20231212	goa_import
VEuPathDB	AAEL027702	AAEL027702		GO:0046982	VEuPathDB:AAEL027702	IEA		F	unspecified product		protein_coding	taxon:9900000001	20231212	goa_import
VEuPathDB	AAEL025810	AAEL025810		GO:0046982	VEuPathDB:AAEL025810	IEA		F	unspecified product		protein_coding	taxon:9900000001	20231212	goa_import
VEuPathDB	AAEL025875	AAEL025875		GO:0046982	VEuPathDB:AAEL025875	IEA		F	unspecified product		protein_coding	taxon:9900000001	20231212	goa_import
VEuPathDB	AAEL027154	AAEL027154		GO:0046982	VEuPathDB:AAEL027154	IEA		F	unspecified product		protein_coding	taxon:9900000001	20231212	goa_import
VEuPathDB	AAEL023957	AAEL023957		GO:0046982	VEuPathDB:AAEL023957	IEA		F	unspecified product		protein_coding	taxon:9900000001	20231212	goa_import
VEuPathDB	AAEL021182	AAEL021182		GO:0046982	VEuPathDB:AAEL021182	IEA		F	unspecified product		protein_coding	taxon:9900000001	20231212	goa_import
VEuPathDB	AAEL025702	AAEL025702		GO:0046982	VEuPathDB:AAEL025702	IEA		F	unspecified product		protein_coding	taxon:9900000001	20231212	goa_import
VEuPathDB	AAEL020066	AAEL020066		GO:0046982	VEuPathDB:AAEL020066	IEA		F	unspecified product		protein_coding	taxon:9900000001	20231212	goa_import
VEuPathDB	AAEL022207	AAEL022207		GO:0046982	VEuPathDB:AAEL022207	IEA		F	unspecified product		protein_coding	taxon:9900000001	20231212	goa_import
VEuPathDB	AAEL024785	AAEL024785		GO:0046982	VEuPathDB:AAEL024785	IEA		F	unspecified product		protein_coding	taxon:9900000001	20231212	goa_import
VEuPathDB	AAEL024392	AAEL024392		GO:0046982	VEuPathDB:AAEL024392	IEA		F	unspecified product		protein_coding	taxon:9900000001	20231212	goa_import
VEuPathDB	AAEL025225	AAEL025225		GO:0046982	VEuPathDB:AAEL025225	IEA		F	unspecified product		protein_coding	taxon:9900000001	20231212	goa_import
VEuPathDB	AAEL023590	AAEL023590		GO:0046982	VEuPathDB:AAEL023590	IEA		F	unspecified product		protein_coding	taxon:9900000001	20231212	goa_import
VEuPathDB	AAEL020023	AAEL020023		GO:0046982	VEuPathDB:AAEL020023	IEA		F	unspecified product		protein_coding	taxon:9900000001	20231212	goa_import
VEuPathDB	AAEL021161	AAEL021161		GO:0046982	VEuPathDB:AAEL021161	IEA		F	unspecified product		protein_coding	taxon:9900000001	20231212	goa_import
VEuPathDB	AAEL023453	AAEL023453		GO:0046982	VEuPathDB:AAEL023453	IEA		F	unspecified product		protein_coding	taxon:9900000001	20231212	goa_import
VEuPathDB	AAEL023849	AAEL023849		GO:0046982	VEuPathDB:AAEL023849	IEA		F	unspecified product		protein_coding	taxon:9900000001	20231212	goa_import
VEuPathDB	AAEL022254	AAEL022254		GO:0046982	VEuPathDB:AAEL022254	IEA		F	unspecified product		protein_coding	taxon:9900000001	20231212	goa_import
VEuPathDB	AAEL024652	AAEL024652		GO:0046982	VEuPathDB:AAEL024652	IEA		F	unspecified product		protein_coding	taxon:9900000001	20231212	goa_import
VEuPathDB	AAEL023656	AAEL023656		GO:0046982	VEuPathDB:AAEL023656	IEA		F	unspecified product		protein_coding	taxon:9900000001	20231212	goa_import
VEuPathDB	AAEL023950	AAEL023950		GO:0046982	VEuPathDB:AAEL023950	IEA		F	unspecified product		protein_coding	taxon:9900000001	20231212	goa_import
VEuPathDB	AAEL021229	AAEL021229		GO:0046982	VEuPathDB:AAEL021229	IEA		F	unspecified product		protein_coding	taxon:9900000001	20231212	goa_import
VEuPathDB	AAEL024542	AAEL024542		GO:0046982	VEuPathDB:AAEL024542	IEA		F	unspecified product		protein_coding	taxon:9900000001	20231212	goa_import
VEuPathDB	AAEL027306	AAEL027306		GO:0046982	VEuPathDB:AAEL027306	IEA		F	unspecified product		protein_coding	taxon:9900000001	20231212	goa_import
VEuPathDB	AAEL027861	AAEL027861		GO:0046982	VEuPathDB:AAEL027861	IEA		F	unspecified product		protein_coding	taxon:9900000001	20231212	goa_import
VEuPathDB	AAEL022362	AAEL022362		GO:0046982	VEuPathDB:AAEL022362	IEA		F	unspecified product		protein_coding	taxon:9900000001	20231212	goa_import
VEuPathDB	AAEL026854	AAEL026854		GO:0046982	VEuPathDB:AAEL026854	IEA		F	unspecified product		protein_coding	taxon:9900000001	20231212	goa_import
VEuPathDB	AAEL026424	AAEL026424		GO:0046982	VEuPathDB:AAEL026424	IEA		F	unspecified product		protein_coding	taxon:9900000001	20231212	goa_import
VEuPathDB	AAEL021327	AAEL021327		GO:0046982	VEuPathDB:AAEL021327	IEA		F	unspecified product		protein_coding	taxon:9900000001	20231212	goa_import
VEuPathDB	AAEL025507	AAEL025507		GO:0046982	VEuPathDB:AAEL025507	IEA		F	unspecified product		protein_coding	taxon:9900000001	20231212	goa_import
VEuPathDB	AAEL020887	AAEL020887		GO:0046982	VEuPathDB:AAEL020887	IEA		F	unspecified product		protein_coding	taxon:9900000001	20231212	goa_import
VEuPathDB	AAEL021601	AAEL021601		GO:0046982	VEuPathDB:AAEL021601	IEA		F	unspecified product		protein_coding	taxon:9900000001	20231212	goa_import
VEuPathDB	AAEL026148	AAEL026148		GO:0046982	VEuPathDB:AAEL026148	IEA		F	unspecified product		protein_coding	taxon:9900000001	20231212	goa_import
VEuPathDB	AAEL026199	AAEL026199		GO:0046982	VEuPathDB:AAEL026199	IEA		F	unspecified product		protein_coding	taxon:9900000001	20231212	goa_import
VEuPathDB	AAEL022584	AAEL022584		GO:0046982	VEuPathDB:AAEL022584	IEA		F	unspecified product		protein_coding	taxon:9900000001	20231212	goa_import
VEuPathDB	AAEL020145	AAEL020145		GO:0046982	VEuPathDB:AAEL020145	IEA		F	unspecified product		protein_coding	taxon:9900000001	20231212	goa_import
VEuPathDB	AAEL026998	AAEL026998		GO:0046982	VEuPathDB:AAEL026998	IEA		F	unspecified product		protein_coding	taxon:9900000001	20231212	goa_import
VEuPathDB	AAEL028217	AAEL028217		GO:0046982	VEuPathDB:AAEL028217	IEA		F	unspecified product		protein_coding	taxon:9900000001	20231212	goa_import
VEuPathDB	AAEL027617	AAEL027617		GO:0046982	VEuPathDB:AAEL027617	IEA		F	unspecified product		protein_coding	taxon:9900000001	20231212	goa_import
VEuPathDB	AAEL024809	AAEL024809		GO:0046982	VEuPathDB:AAEL024809	IEA		F	unspecified product		protein_coding	taxon:9900000001	20231212	goa_import
VEuPathDB	AAEL025395	AAEL025395		GO:0046982	VEuPathDB:AAEL025395	IEA		F	unspecified product		protein_coding	taxon:9900000001	20231212	goa_import
VEuPathDB	AAEL020050	AAEL020050		GO:0046982	VEuPathDB:AAEL020050	IEA		F	unspecified product		protein_coding	taxon:9900000001	20231212	goa_import
VEuPathDB	AAEL027662	AAEL027662		GO:0046982	VEuPathDB:AAEL027662	IEA		F	unspecified product		protein_coding	taxon:9900000001	20231212	goa_import
VEuPathDB	AAEL022217	AAEL022217		GO:0046982	VEuPathDB:AAEL022217	IEA		F	unspecified product		protein_coding	taxon:9900000001	20231212	goa_import
VEuPathDB	AAEL025284	AAEL025284		GO:0046982	VEuPathDB:AAEL025284	IEA		F	unspecified product		protein_coding	taxon:9900000001	20231212	goa_import
VEuPathDB	AAEL027855	AAEL027855		GO:0046982	VEuPathDB:AAEL027855	IEA		F	unspecified product		protein_coding	taxon:9900000001	20231212	goa_import
VEuPathDB	AAEL021297	AAEL021297		GO:0046982	VEuPathDB:AAEL021297	IEA		F	unspecified product		protein_coding	taxon:9900000001	20231212	goa_import
VEuPathDB	AAEL025828	AAEL025828		GO:0046982	VEuPathDB:AAEL025828	IEA		F	unspecified product		protein_coding	taxon:9900000001	20231212	goa_import
VEuPathDB	AAEL021644	AAEL021644		GO:0046982	VEuPathDB:AAEL021644	IEA		F	unspecified product		protein_coding	taxon:9900000001	20231212	goa_import
VEuPathDB	AAEL020985	AAEL020985		GO:0046982	VEuPathDB:AAEL020985	IEA		F	unspecified product		protein_coding	taxon:9900000001	20231212	goa_import
VEuPathDB	AAEL026866	AAEL026866		GO:0046982	VEuPathDB:AAEL026866	IEA		F	unspecified product		protein_coding	taxon:9900000001	20231212	goa_import
VEuPathDB	AAEL023013	AAEL023013		GO:0046982	VEuPathDB:AAEL023013	IEA		F	unspecified product		protein_coding	taxon:9900000001	20231212	goa_import
VEuPathDB	AAEL027872	AAEL027872		GO:0046982	VEuPathDB:AAEL027872	IEA		F	unspecified product		protein_coding	taxon:9900000001	20231212	goa_import
VEuPathDB	AAEL021300	AAEL021300		GO:0046982	VEuPathDB:AAEL021300	IEA		F	unspecified product		protein_coding	taxon:9900000001	20231212	goa_import
VEuPathDB	AAEL024566	AAEL024566		GO:0016758	VEuPathDB:AAEL024566	IEA		F	unspecified product		protein_coding	taxon:9900000001	20231212	goa_import
VEuPathDB	AAEL018042	AAEL018042		GO:0016758	VEuPathDB:AAEL018042	IEA		F	unspecified product		protein_coding	taxon:9900000001	20231212	goa_import
VEuPathDB	AAEL001816	AAEL001816		GO:0016758	VEuPathDB:AAEL001816	IEA		F	unspecified product		protein_coding	taxon:9900000001	20231212	goa_import
VEuPathDB	AAEL013240	AAEL013240		GO:0016758	VEuPathDB:AAEL013240	IEA		F	unspecified product		protein_coding	taxon:9900000001	20231212	goa_import
VEuPathDB	AAEL013240	AAEL013240		GO:0016758	VEuPathDB:AAEL013240	IEA		F	unspecified product		protein_coding	taxon:9900000001	20231212	goa_import
VEuPathDB	AAEL002996	AAEL002996		GO:0016758	VEuPathDB:AAEL002996	IEA		F	unspecified product		protein_coding	taxon:9900000001	20231212	goa_import
VEuPathDB	AAEL018041	AAEL018041		GO:0016758	VEuPathDB:AAEL018041	IEA		F	unspecified product		protein_coding	taxon:9900000001	20231212	goa_import
VEuPathDB	AAEL001822	AAEL001822		GO:0016758	VEuPathDB:AAEL001822	IEA		F	unspecified product		protein_coding	taxon:9900000001	20231212	goa_import
VEuPathDB	AAEL005138	AAEL005138		GO:0016758	VEuPathDB:AAEL005138	IEA		F	unspecified product		protein_coding	taxon:9900000001	20231212	goa_import
VEuPathDB	AAEL001364	AAEL001364		GO:0016758	VEuPathDB:AAEL001364	IEA		F	unspecified product		protein_coding	taxon:9900000001	20231212	goa_import
VEuPathDB	AAEL001364	AAEL001364		GO:0016758	VEuPathDB:AAEL001364	IEA		F	unspecified product		protein_coding	taxon:9900000001	20231212	goa_import
VEuPathDB	AAEL007080	AAEL007080		GO:0016740	VEuPathDB:AAEL007080	IEA		F	unspecified product		protein_coding	taxon:9900000001	20231212	goa_import
VEuPathDB	AAEL022363	AAEL022363		GO:0016740	VEuPathDB:AAEL022363	IEA		F	unspecified product		protein_coding	taxon:9900000001	20231212	goa_import
VEuPathDB	AAEL021453	AAEL021453		GO:0016740	VEuPathDB:AAEL021453	IEA		F	unspecified product		protein_coding	taxon:9900000001	20231212	goa_import
VEuPathDB	AAEL020236	AAEL020236		GO:0016740	VEuPathDB:AAEL020236	IEA		F	unspecified product		protein_coding	taxon:9900000001	20231212	goa_import
VEuPathDB	AAEL008679	AAEL008679		GO:0016740	VEuPathDB:AAEL008679	IEA		F	unspecified product		protein_coding	taxon:9900000001	20231212	goa_import
VEuPathDB	AAEL010054	AAEL010054		GO:0016740	VEuPathDB:AAEL010054	IEA		F	unspecified product		protein_coding	taxon:9900000001	20231212	goa_import
VEuPathDB	AAEL008027	AAEL008027		GO:0016740	VEuPathDB:AAEL008027	IEA		F	unspecified product		protein_coding	taxon:9900000001	20231212	goa_import
VEuPathDB	AAEL006234	AAEL006234		GO:0016740	VEuPathDB:AAEL006234	IEA		F	unspecified product		protein_coding	taxon:9900000001	20231212	goa_import
VEuPathDB	AAEL013633	AAEL013633		GO:0016740	VEuPathDB:AAEL013633	IEA		F	unspecified product		protein_coding	taxon:9900000001	20231212	goa_import
VEuPathDB	AAEL002688	AAEL002688		GO:0016758	VEuPathDB:AAEL002688	IEA		F	unspecified product		protein_coding	taxon:9900000001	20231212	goa_import
VEuPathDB	AAEL009339	AAEL009339		GO:0016740	VEuPathDB:AAEL009339	IEA		F	unspecified product		protein_coding	taxon:9900000001	20231212	goa_import
VEuPathDB	AAEL004163	AAEL004163		GO:0016740	VEuPathDB:AAEL004163	IEA		F	unspecified product		protein_coding	taxon:9900000001	20231212	goa_import
VEuPathDB	AAEL011355	AAEL011355		GO:0016740	VEuPathDB:AAEL011355	IEA		F	unspecified product		protein_coding	taxon:9900000001	20231212	goa_import
VEuPathDB	AAEL011355	AAEL011355		GO:0016740	VEuPathDB:AAEL011355	IEA		F	unspecified product		protein_coding	taxon:9900000001	20231212	goa_import
VEuPathDB	AAEL011355	AAEL011355		GO:0016740	VEuPathDB:AAEL011355	IEA		F	unspecified product		protein_coding	taxon:9900000001	20231212	goa_import
VEuPathDB	AAEL010711	AAEL010711		GO:0016740	VEuPathDB:AAEL010711	IEA		F	unspecified product		protein_coding	taxon:9900000001	20231212	goa_import
VEuPathDB	AAEL027465	AAEL027465		GO:0035101	VEuPathDB:AAEL027465	IEA		C	unspecified product		protein_coding	taxon:9900000001	20231212	goa_import
VEuPathDB	AAEL002837	AAEL002837		GO:0035596	VEuPathDB:AAEL002837	IEA		F	unspecified product		protein_coding	taxon:9900000001	20231212	goa_import
VEuPathDB	Ir7j	Ir7j		GO:0035235	VEuPathDB:AAEL028238	IEA		P	unspecified product		protein_coding	taxon:9900000001	20231212	goa_import
VEuPathDB	AAEL011435	AAEL011435		GO:0035598	VEuPathDB:AAEL011435	IEA		F	unspecified product		protein_coding	taxon:9900000001	20231212	goa_import
VEuPathDB	AAEL011435	AAEL011435		GO:0035596	VEuPathDB:AAEL011435	IEA		F	unspecified product		protein_coding	taxon:9900000001	20231212	goa_import
VEuPathDB	AAEL011435	AAEL011435		GO:0035600	VEuPathDB:AAEL011435	IEA		P	unspecified product		protein_coding	taxon:9900000001	20231212	goa_import
VEuPathDB	AAEL002039	AAEL002039		GO:0042554	VEuPathDB:AAEL002039	IEA		P	unspecified product		protein_coding	taxon:9900000001	20231212	goa_import
VEuPathDB	AAEL000999	AAEL000999		GO:0042555	VEuPathDB:AAEL000999	IEA		C	unspecified product		protein_coding	taxon:9900000001	20231212	goa_import
VEuPathDB	AAEL007007	AAEL007007		GO:0042555	VEuPathDB:AAEL007007	IEA		C	unspecified product		protein_coding	taxon:9900000001	20231212	goa_import
VEuPathDB	AAEL010086	AAEL010086		GO:0042555	VEuPathDB:AAEL010086	IEA		C	unspecified product		protein_coding	taxon:9900000001	20231212	goa_import
VEuPathDB	AAEL012546	AAEL012546		GO:0042555	VEuPathDB:AAEL012546	IEA		C	unspecified product		protein_coding	taxon:9900000001	20231212	goa_import
VEuPathDB	AAEL002810	AAEL002810		GO:0042555	VEuPathDB:AAEL002810	IEA		C	unspecified product		protein_coding	taxon:9900000001	20231212	goa_import
VEuPathDB	AAEL014252	AAEL014252		GO:0042128	VEuPathDB:AAEL014252	IEA		P	unspecified product		protein_coding	taxon:9900000001	20231212	goa_import
VEuPathDB	AAEL019565	AAEL019565		GO:0042132	VEuPathDB:AAEL019565	IEA		F	unspecified product		protein_coding	taxon:9900000001	20231212	goa_import
VEuPathDB	AAEL019565	AAEL019565		GO:0042144	VEuPathDB:AAEL019565	IEA		P	unspecified product		protein_coding	taxon:9900000001	20231212	goa_import
VEuPathDB	AAEL019431	EcR		GO:0035100	VEuPathDB:AAEL019431	IEA		F	unspecified product		protein_coding	taxon:9900000001	20231212	goa_import
VEuPathDB	AAEL000759	AAEL000759		GO:0035226	VEuPathDB:AAEL000759	IEA		F	unspecified product		protein_coding	taxon:9900000001	20231212	goa_import
VEuPathDB	Ir7k	Ir7k		GO:0035235	VEuPathDB:AAEL015150	IEA		P	unspecified product		protein_coding	taxon:9900000001	20231212	goa_import
VEuPathDB	Ir7f	Ir7f		GO:0035235	VEuPathDB:AAEL014686	IEA		P	unspecified product		protein_coding	taxon:9900000001	20231212	goa_import
VEuPathDB	Ir7g	Ir7g		GO:0035235	VEuPathDB:AAEL003329	IEA		P	unspecified product		protein_coding	taxon:9900000001	20231212	goa_import
VEuPathDB	Ir7h	Ir7h		GO:0035235	VEuPathDB:AAEL003341	IEA		P	unspecified product		protein_coding	taxon:9900000001	20231212	goa_import
VEuPathDB	Ir100d	Ir100d		GO:0035235	VEuPathDB:AAEL015079	IEA		P	unspecified product		protein_coding	taxon:9900000001	20231212	goa_import
VEuPathDB	AAEL008090	AAEL008090		GO:0035235	VEuPathDB:AAEL008090	IEA		P	unspecified product		protein_coding	taxon:9900000001	20231212	goa_import
VEuPathDB	AAEL018149	AAEL018149		GO:0035235	VEuPathDB:AAEL018149	IEA		P	unspecified product		protein_coding	taxon:9900000001	20231212	goa_import
VEuPathDB	AAEL005201	AAEL005201		GO:0016740	VEuPathDB:AAEL005201	IEA		F	unspecified product		protein_coding	taxon:9900000001	20231212	goa_import
VEuPathDB	AAEL017391	AAEL017391		GO:0016740	VEuPathDB:AAEL017391	IEA		F	unspecified product		protein_coding	taxon:9900000001	20231212	goa_import
VEuPathDB	AAEL017391	AAEL017391		GO:0016740	VEuPathDB:AAEL017391	IEA		F	unspecified product		protein_coding	taxon:9900000001	20231212	goa_import
VEuPathDB	AAEL017391	AAEL017391		GO:0016740	VEuPathDB:AAEL017391	IEA		F	unspecified product		protein_coding	taxon:9900000001	20231212	goa_import
VEuPathDB	AAEL009016	GSTT2		GO:0016740	VEuPathDB:AAEL009016	IEA		F	unspecified product		protein_coding	taxon:9900000001	20231212	goa_import
VEuPathDB	AAEL009017	GSTT1		GO:0016740	VEuPathDB:AAEL009017	IEA		F	unspecified product		protein_coding	taxon:9900000001	20231212	goa_import
VEuPathDB	AAEL010569	AAEL010569		GO:0016740	VEuPathDB:AAEL010569	IEA		F	unspecified product		protein_coding	taxon:9900000001	20231212	goa_import
VEuPathDB	AAEL006239	AAEL006239		GO:0016740	VEuPathDB:AAEL006239	IEA		F	unspecified product		protein_coding	taxon:9900000001	20231212	goa_import
VEuPathDB	AAEL006239	AAEL006239		GO:0016740	VEuPathDB:AAEL006239	IEA		F	unspecified product		protein_coding	taxon:9900000001	20231212	goa_import
VEuPathDB	AAEL006239	AAEL006239		GO:0016740	VEuPathDB:AAEL006239	IEA		F	unspecified product		protein_coding	taxon:9900000001	20231212	goa_import
VEuPathDB	AAEL013633	AAEL013633		GO:0016740	VEuPathDB:AAEL013633	IEA		F	unspecified product		protein_coding	taxon:9900000001	20231212	goa_import
VEuPathDB	AAEL013633	AAEL013633		GO:0016740	VEuPathDB:AAEL013633	IEA		F	unspecified product		protein_coding	taxon:9900000001	20231212	goa_import
VEuPathDB	AAEL013633	AAEL013633		GO:0016740	VEuPathDB:AAEL013633	IEA		F	unspecified product		protein_coding	taxon:9900000001	20231212	goa_import
VEuPathDB	AAEL025779	AAEL025779		GO:0016740	VEuPathDB:AAEL025779	IEA		F	unspecified product		protein_coding	taxon:9900000001	20231212	goa_import
VEuPathDB	AAEL009766	AAEL009766		GO:0016740	VEuPathDB:AAEL009766	IEA		F	unspecified product		protein_coding	taxon:9900000001	20231212	goa_import
VEuPathDB	AAEL008252	AAEL008252		GO:0016740	VEuPathDB:AAEL008252	IEA		F	unspecified product		protein_coding	taxon:9900000001	20231212	goa_import
VEuPathDB	AAEL017391	AAEL017391		GO:0016740	VEuPathDB:AAEL017391	IEA		F	unspecified product		protein_coding	taxon:9900000001	20231212	goa_import
VEuPathDB	AAEL005976	AAEL005976		GO:0016740	VEuPathDB:AAEL005976	IEA		F	unspecified product		protein_coding	taxon:9900000001	20231212	goa_import
VEuPathDB	AAEL024438	AAEL024438		GO:0016740	VEuPathDB:AAEL024438	IEA		F	unspecified product		protein_coding	taxon:9900000001	20231212	goa_import
VEuPathDB	AAEL024053	AAEL024053		GO:0016740	VEuPathDB:AAEL024053	IEA		F	unspecified product		protein_coding	taxon:9900000001	20231212	goa_import
VEuPathDB	AAEL005375	AAEL005375		GO:0016740	VEuPathDB:AAEL005375	IEA		F	unspecified product		protein_coding	taxon:9900000001	20231212	goa_import
VEuPathDB	AAEL001549	AAEL001549		GO:0016740	VEuPathDB:AAEL001549	IEA		F	unspecified product		protein_coding	taxon:9900000001	20231212	goa_import
VEuPathDB	AAEL001549	AAEL001549		GO:0016740	VEuPathDB:AAEL001549	IEA		F	unspecified product		protein_coding	taxon:9900000001	20231212	goa_import
VEuPathDB	AAEL001548	AAEL001548		GO:0016740	VEuPathDB:AAEL001548	IEA		F	unspecified product		protein_coding	taxon:9900000001	20231212	goa_import
VEuPathDB	AAEL001586	AAEL001586		GO:0016740	VEuPathDB:AAEL001586	IEA		F	unspecified product		protein_coding	taxon:9900000001	20231212	goa_import
VEuPathDB	AAEL001586	AAEL001586		GO:0016740	VEuPathDB:AAEL001586	IEA		F	unspecified product		protein_coding	taxon:9900000001	20231212	goa_import
VEuPathDB	AAEL001586	AAEL001586		GO:0016740	VEuPathDB:AAEL001586	IEA		F	unspecified product		protein_coding	taxon:9900000001	20231212	goa_import
VEuPathDB	AAEL006895	AAEL006895		GO:0016740	VEuPathDB:AAEL006895	IEA		F	unspecified product		protein_coding	taxon:9900000001	20231212	goa_import
VEuPathDB	AAEL014244	AAEL014244		GO:0016740	VEuPathDB:AAEL014244	IEA		F	unspecified product		protein_coding	taxon:9900000001	20231212	goa_import
VEuPathDB	AAEL014246	AAEL014246		GO:0016740	VEuPathDB:AAEL014246	IEA		F	unspecified product		protein_coding	taxon:9900000001	20231212	goa_import
VEuPathDB	AAEL003098	AAEL003098		GO:0016740	VEuPathDB:AAEL003098	IEA		F	unspecified product		protein_coding	taxon:9900000001	20231212	goa_import
VEuPathDB	AAEL029008	AAEL029008		GO:0016740	VEuPathDB:AAEL029008	IEA		F	unspecified product		protein_coding	taxon:9900000001	20231212	goa_import
VEuPathDB	AAEL029008	AAEL029008		GO:0016740	VEuPathDB:AAEL029008	IEA		F	unspecified product		protein_coding	taxon:9900000001	20231212	goa_import
VEuPathDB	AAEL000730	AAEL000730		GO:0016740	VEuPathDB:AAEL000730	IEA		F	unspecified product		protein_coding	taxon:9900000001	20231212	goa_import
VEuPathDB	AAEL000730	AAEL000730		GO:0016740	VEuPathDB:AAEL000730	IEA		F	unspecified product		protein_coding	taxon:9900000001	20231212	goa_import
VEuPathDB	AAEL018120	AAEL018120		GO:0016740	VEuPathDB:AAEL018120	IEA		F	unspecified product		protein_coding	taxon:9900000001	20231212	goa_import
VEuPathDB	AAEL001333	AAEL001333		GO:0016740	VEuPathDB:AAEL001333	IEA		F	unspecified product		protein_coding	taxon:9900000001	20231212	goa_import
VEuPathDB	AAEL022702	AAEL022702		GO:0046982	VEuPathDB:AAEL022702	IEA		F	unspecified product		protein_coding	taxon:9900000001	20231212	goa_import
VEuPathDB	AAEL028129	AAEL028129		GO:0046982	VEuPathDB:AAEL028129	IEA		F	unspecified product		protein_coding	taxon:9900000001	20231212	goa_import
VEuPathDB	AAEL028129	AAEL028129		GO:0046982	VEuPathDB:AAEL028129	IEA		F	unspecified product		protein_coding	taxon:9900000001	20231212	goa_import
VEuPathDB	AAEL026846	AAEL026846		GO:0046982	VEuPathDB:AAEL026846	IEA		F	unspecified product		protein_coding	taxon:9900000001	20231212	goa_import
VEuPathDB	AAEL026846	AAEL026846		GO:0046982	VEuPathDB:AAEL026846	IEA		F	unspecified product		protein_coding	taxon:9900000001	20231212	goa_import
VEuPathDB	AAEL024441	AAEL024441		GO:0046982	VEuPathDB:AAEL024441	IEA		F	unspecified product		protein_coding	taxon:9900000001	20231212	goa_import
VEuPathDB	AAEL023603	AAEL023603		GO:0046982	VEuPathDB:AAEL023603	IEA		F	unspecified product		protein_coding	taxon:9900000001	20231212	goa_import
VEuPathDB	AAEL008363	AAEL008363		GO:0046982	VEuPathDB:AAEL008363	IEA		F	unspecified product		protein_coding	taxon:9900000001	20231212	goa_import
VEuPathDB	AAEL009284	AAEL009284		GO:0046982	VEuPathDB:AAEL009284	IEA		F	unspecified product		protein_coding	taxon:9900000001	20231212	goa_import
VEuPathDB	AAEL009296	AAEL009296		GO:0046982	VEuPathDB:AAEL009296	IEA		F	unspecified product		protein_coding	taxon:9900000001	20231212	goa_import
VEuPathDB	AAEL008363	AAEL008363		GO:0046982	VEuPathDB:AAEL008363	IEA		F	unspecified product		protein_coding	taxon:9900000001	20231212	goa_import
VEuPathDB	AAEL008363	AAEL008363		GO:0046982	VEuPathDB:AAEL008363	IEA		F	unspecified product		protein_coding	taxon:9900000001	20231212	goa_import
VEuPathDB	AAEL008363	AAEL008363		GO:0046982	VEuPathDB:AAEL008363	IEA		F	unspecified product		protein_coding	taxon:9900000001	20231212	goa_import
VEuPathDB	AAEL008363	AAEL008363		GO:0046982	VEuPathDB:AAEL008363	IEA		F	unspecified product		protein_coding	taxon:9900000001	20231212	goa_import
VEuPathDB	AAEL007466	AAEL007466		GO:0046982	VEuPathDB:AAEL007466	IEA		F	unspecified product		protein_coding	taxon:9900000001	20231212	goa_import
VEuPathDB	AAEL010380	AAEL010380		GO:0071949	VEuPathDB:AAEL010380	IEA		F	unspecified product		protein_coding	taxon:9900000001	20231212	goa_import
VEuPathDB	AAEL010380	AAEL010380		GO:0071949	VEuPathDB:AAEL010380	IEA		F	unspecified product		protein_coding	taxon:9900000001	20231212	goa_import
VEuPathDB	AAEL010367	AAEL010367		GO:0071949	VEuPathDB:AAEL010367	IEA		F	unspecified product		protein_coding	taxon:9900000001	20231212	goa_import
VEuPathDB	AAEL012674	AAEL012674		GO:0071949	VEuPathDB:AAEL012674	IEA		F	unspecified product		protein_coding	taxon:9900000001	20231212	goa_import
VEuPathDB	AAEL006157	AAEL006157		GO:0071949	VEuPathDB:AAEL006157	IEA		F	unspecified product		protein_coding	taxon:9900000001	20231212	goa_import
VEuPathDB	AAEL008879	AAEL008879		GO:0071949	VEuPathDB:AAEL008879	IEA		F	unspecified product		protein_coding	taxon:9900000001	20231212	goa_import
VEuPathDB	AAEL005921	AAEL005921		GO:0071949	VEuPathDB:AAEL005921	IEA		F	unspecified product		protein_coding	taxon:9900000001	20231212	goa_import
VEuPathDB	AAEL005921	AAEL005921		GO:0071949	VEuPathDB:AAEL005921	IEA		F	unspecified product		protein_coding	taxon:9900000001	20231212	goa_import
VEuPathDB	AAEL013768	AAEL013768		GO:0071933	VEuPathDB:AAEL013768	IEA		F	unspecified product		protein_coding	taxon:9900000001	20231212	goa_import
VEuPathDB	AAEL000735	AAEL000735		GO:0071949	VEuPathDB:AAEL000735	IEA		F	unspecified product		protein_coding	taxon:9900000001	20231212	goa_import
VEuPathDB	AAEL012138	AAEL012138		GO:0071949	VEuPathDB:AAEL012138	IEA		F	unspecified product		protein_coding	taxon:9900000001	20231212	goa_import
VEuPathDB	AAEL010370	AAEL010370		GO:0071949	VEuPathDB:AAEL010370	IEA		F	unspecified product		protein_coding	taxon:9900000001	20231212	goa_import
VEuPathDB	AAEL026787	AAEL026787		GO:0071949	VEuPathDB:AAEL026787	IEA		F	unspecified product		protein_coding	taxon:9900000001	20231212	goa_import
VEuPathDB	AAEL008574	AAEL008574		GO:0071949	VEuPathDB:AAEL008574	IEA		F	unspecified product		protein_coding	taxon:9900000001	20231212	goa_import
VEuPathDB	AAEL008574	AAEL008574		GO:0071949	VEuPathDB:AAEL008574	IEA		F	unspecified product		protein_coding	taxon:9900000001	20231212	goa_import
VEuPathDB	AAEL008574	AAEL008574		GO:0071949	VEuPathDB:AAEL008574	IEA		F	unspecified product		protein_coding	taxon:9900000001	20231212	goa_import
VEuPathDB	AAEL008574	AAEL008574		GO:0071949	VEuPathDB:AAEL008574	IEA		F	unspecified product		protein_coding	taxon:9900000001	20231212	goa_import
VEuPathDB	AAEL008574	AAEL008574		GO:0071949	VEuPathDB:AAEL008574	IEA		F	unspecified product		protein_coding	taxon:9900000001	20231212	goa_import
VEuPathDB	AAEL008841	AAEL008841		GO:0071949	VEuPathDB:AAEL008841	IEA		F	unspecified product		protein_coding	taxon:9900000001	20231212	goa_import
VEuPathDB	AAEL000370	AAEL000370		GO:0071949	VEuPathDB:AAEL000370	IEA		F	unspecified product		protein_coding	taxon:9900000001	20231212	goa_import
VEuPathDB	AAEL007793	AAEL007793		GO:0071949	VEuPathDB:AAEL007793	IEA		F	unspecified product		protein_coding	taxon:9900000001	20231212	goa_import
VEuPathDB	AAEL006158	AAEL006158		GO:0046982	VEuPathDB:AAEL006158	IEA		F	unspecified product		protein_coding	taxon:9900000001	20231212	goa_import
VEuPathDB	AAEL007783	AAEL007783		GO:0046982	VEuPathDB:AAEL007783	IEA		F	unspecified product		protein_coding	taxon:9900000001	20231212	goa_import
VEuPathDB	AAEL008363	AAEL008363		GO:0046982	VEuPathDB:AAEL008363	IEA		F	unspecified product		protein_coding	taxon:9900000001	20231212	goa_import
VEuPathDB	AAEL000492	AAEL000492		GO:0046982	VEuPathDB:AAEL000492	IEA		F	unspecified product		protein_coding	taxon:9900000001	20231212	goa_import
VEuPathDB	AAEL021350	AAEL021350		GO:0046982	VEuPathDB:AAEL021350	IEA		F	unspecified product		protein_coding	taxon:9900000001	20231212	goa_import
VEuPathDB	AAEL024763	AAEL024763		GO:0046982	VEuPathDB:AAEL024763	IEA		F	unspecified product		protein_coding	taxon:9900000001	20231212	goa_import
VEuPathDB	AAEL006988	AAEL006988		GO:0046982	VEuPathDB:AAEL006988	IEA		F	unspecified product		protein_coding	taxon:9900000001	20231212	goa_import
VEuPathDB	AAEL006988	AAEL006988		GO:0046982	VEuPathDB:AAEL006988	IEA		F	unspecified product		protein_coding	taxon:9900000001	20231212	goa_import
VEuPathDB	AAEL010085	AAEL010085		GO:0046982	VEuPathDB:AAEL010085	IEA		F	unspecified product		protein_coding	taxon:9900000001	20231212	goa_import
VEuPathDB	AAEL012496	AAEL012496		GO:0046982	VEuPathDB:AAEL012496	IEA		F	unspecified product		protein_coding	taxon:9900000001	20231212	goa_import
VEuPathDB	AAEL002934	AAEL002934		GO:0046982	VEuPathDB:AAEL002934	IEA		F	unspecified product		protein_coding	taxon:9900000001	20231212	goa_import
VEuPathDB	AAEL001764	AAEL001764		GO:0046982	VEuPathDB:AAEL001764	IEA		F	unspecified product		protein_coding	taxon:9900000001	20231212	goa_import
VEuPathDB	AAEL000517	AAEL000517		GO:0046982	VEuPathDB:AAEL000517	IEA		F	unspecified product		protein_coding	taxon:9900000001	20231212	goa_import
VEuPathDB	AAEL012072	AAEL012072		GO:0046982	VEuPathDB:AAEL012072	IEA		F	unspecified product		protein_coding	taxon:9900000001	20231212	goa_import
VEuPathDB	AAEL004744	AAEL004744		GO:0046982	VEuPathDB:AAEL004744	IEA		F	unspecified product		protein_coding	taxon:9900000001	20231212	goa_import
VEuPathDB	AAEL003673	AAEL003673		GO:0046982	VEuPathDB:AAEL003673	IEA		F	unspecified product		protein_coding	taxon:9900000001	20231212	goa_import
VEuPathDB	AAEL006789	AAEL006789		GO:0046982	VEuPathDB:AAEL006789	IEA		F	unspecified product		protein_coding	taxon:9900000001	20231212	goa_import
VEuPathDB	AAEL010405	AAEL010405		GO:0071949	VEuPathDB:AAEL010405	IEA		F	unspecified product		protein_coding	taxon:9900000001	20231212	goa_import
VEuPathDB	AAEL007789	AAEL007789		GO:0071949	VEuPathDB:AAEL007789	IEA		F	unspecified product		protein_coding	taxon:9900000001	20231212	goa_import
VEuPathDB	AAEL000370	AAEL000370		GO:0071949	VEuPathDB:AAEL000370	IEA		F	unspecified product		protein_coding	taxon:9900000001	20231212	goa_import
VEuPathDB	AAEL000370	AAEL000370		GO:0071949	VEuPathDB:AAEL000370	IEA		F	unspecified product		protein_coding	taxon:9900000001	20231212	goa_import
VEuPathDB	AAEL002683	AAEL002683		GO:0071949	VEuPathDB:AAEL002683	IEA		F	unspecified product		protein_coding	taxon:9900000001	20231212	goa_import
VEuPathDB	AAEL014493	AAEL014493		GO:0071949	VEuPathDB:AAEL014493	IEA		F	unspecified product		protein_coding	taxon:9900000001	20231212	goa_import
VEuPathDB	AAEL005279	AAEL005279		GO:0071951	VEuPathDB:AAEL005279	IEA		P	unspecified product		protein_coding	taxon:9900000001	20231212	goa_import
VEuPathDB	AAEL021171	AAEL021171		GO:0071986	VEuPathDB:AAEL021171	IEA		C	unspecified product		protein_coding	taxon:9900000001	20231212	goa_import
VEuPathDB	AAEL000562	AAEL000562		GO:0071986	VEuPathDB:AAEL000562	IEA		C	unspecified product		protein_coding	taxon:9900000001	20231212	goa_import
VEuPathDB	AAEL012237	AAEL012237		GO:0071339	VEuPathDB:AAEL012237	IEA		C	unspecified product		protein_coding	taxon:9900000001	20231212	goa_import
VEuPathDB	AAEL001582	AAEL001582		GO:0072383	VEuPathDB:AAEL001582	IEA		P	unspecified product		protein_coding	taxon:9900000001	20231212	goa_import
VEuPathDB	AAEL000594	AAEL000594		GO:0071339	VEuPathDB:AAEL000594	IEA		C	unspecified product		protein_coding	taxon:9900000001	20231212	goa_import
VEuPathDB	AAEL022819	AAEL022819		GO:0071439	VEuPathDB:AAEL022819	IEA		C	unspecified product		protein_coding	taxon:9900000001	20231212	goa_import
VEuPathDB	AAEL002714	AAEL002714		GO:0072383	VEuPathDB:AAEL002714	IEA		P	unspecified product		protein_coding	taxon:9900000001	20231212	goa_import
VEuPathDB	AAEL006628	AAEL006628		GO:0071339	VEuPathDB:AAEL006628	IEA		C	unspecified product		protein_coding	taxon:9900000001	20231212	goa_import
VEuPathDB	AAEL006628	AAEL006628		GO:0071339	VEuPathDB:AAEL006628	IEA		C	unspecified product		protein_coding	taxon:9900000001	20231212	goa_import
VEuPathDB	AAEL006628	AAEL006628		GO:0071339	VEuPathDB:AAEL006628	IEA		C	unspecified product		protein_coding	taxon:9900000001	20231212	goa_import
VEuPathDB	AAEL017319	AAEL017319		GO:0071986	VEuPathDB:AAEL017319	IEA		C	unspecified product		protein_coding	taxon:9900000001	20231212	goa_import
VEuPathDB	AAEL012499	AAEL012499		GO:0046982	VEuPathDB:AAEL012499	IEA		F	unspecified product		protein_coding	taxon:9900000001	20231212	goa_import
VEuPathDB	AAEL024116	AAEL024116		GO:0046982	VEuPathDB:AAEL024116	IEA		F	unspecified product		protein_coding	taxon:9900000001	20231212	goa_import
VEuPathDB	AAEL024653	AAEL024653		GO:0046982	VEuPathDB:AAEL024653	IEA		F	unspecified product		protein_coding	taxon:9900000001	20231212	goa_import
VEuPathDB	AAEL024653	AAEL024653		GO:0046982	VEuPathDB:AAEL024653	IEA		F	unspecified product		protein_coding	taxon:9900000001	20231212	goa_import
VEuPathDB	AAEL015682	AAEL015682		GO:0046982	VEuPathDB:AAEL015682	IEA		F	unspecified product		protein_coding	taxon:9900000001	20231212	goa_import
VEuPathDB	AAEL003669	AAEL003669		GO:0046982	VEuPathDB:AAEL003669	IEA		F	unspecified product		protein_coding	taxon:9900000001	20231212	goa_import
VEuPathDB	AAEL026460	AAEL026460		GO:0046982	VEuPathDB:AAEL026460	IEA		F	unspecified product		protein_coding	taxon:9900000001	20231212	goa_import
VEuPathDB	AAEL023506	AAEL023506		GO:0046982	VEuPathDB:AAEL023506	IEA		F	unspecified product		protein_coding	taxon:9900000001	20231212	goa_import
VEuPathDB	AAEL000330	AAEL000330		GO:0046982	VEuPathDB:AAEL000330	IEA		F	unspecified product		protein_coding	taxon:9900000001	20231212	goa_import
VEuPathDB	AAEL003689	AAEL003689		GO:0046982	VEuPathDB:AAEL003689	IEA		F	unspecified product		protein_coding	taxon:9900000001	20231212	goa_import
VEuPathDB	AAEL019637	AAEL019637		GO:0046982	VEuPathDB:AAEL019637	IEA		F	unspecified product		protein_coding	taxon:9900000001	20231212	goa_import
VEuPathDB	AAEL019635	AAEL019635		GO:0046982	VEuPathDB:AAEL019635	IEA		F	unspecified product		protein_coding	taxon:9900000001	20231212	goa_import
VEuPathDB	AAEL003706	AAEL003706		GO:0046982	VEuPathDB:AAEL003706	IEA		F	unspecified product		protein_coding	taxon:9900000001	20231212	goa_import
VEuPathDB	AAEL019636	AAEL019636		GO:0046982	VEuPathDB:AAEL019636	IEA		F	unspecified product		protein_coding	taxon:9900000001	20231212	goa_import
VEuPathDB	AAEL015683	AAEL015683		GO:0046982	VEuPathDB:AAEL015683	IEA		F	unspecified product		protein_coding	taxon:9900000001	20231212	goa_import
VEuPathDB	AAEL007005	AAEL007005		GO:0046982	VEuPathDB:AAEL007005	IEA		F	unspecified product		protein_coding	taxon:9900000001	20231212	goa_import
VEuPathDB	AAEL027325	AAEL027325		GO:0046982	VEuPathDB:AAEL027325	IEA		F	unspecified product		protein_coding	taxon:9900000001	20231212	goa_import
VEuPathDB	AAEL003685	AAEL003685		GO:0046982	VEuPathDB:AAEL003685	IEA		F	unspecified product		protein_coding	taxon:9900000001	20231212	goa_import
VEuPathDB	AAEL003687	AAEL003687		GO:0046982	VEuPathDB:AAEL003687	IEA		F	unspecified product		protein_coding	taxon:9900000001	20231212	goa_import
VEuPathDB	AAEL019705	AAEL019705		GO:0016740	VEuPathDB:AAEL019705	IEA		F	unspecified product		protein_coding	taxon:9900000001	20231212	goa_import
VEuPathDB	AAEL000284	AAEL000284		GO:0016740	VEuPathDB:AAEL000284	IEA		F	unspecified product		protein_coding	taxon:9900000001	20231212	goa_import
VEuPathDB	AAEL002510	AAEL002510		GO:0016740	VEuPathDB:AAEL002510	IEA		F	unspecified product		protein_coding	taxon:9900000001	20231212	goa_import
VEuPathDB	AAEL002510	AAEL002510		GO:0016740	VEuPathDB:AAEL002510	IEA		F	unspecified product		protein_coding	taxon:9900000001	20231212	goa_import
VEuPathDB	AAEL002510	AAEL002510		GO:0016740	VEuPathDB:AAEL002510	IEA		F	unspecified product		protein_coding	taxon:9900000001	20231212	goa_import
VEuPathDB	AAEL010993	AAEL010993		GO:0016740	VEuPathDB:AAEL010993	IEA		F	unspecified product		protein_coding	taxon:9900000001	20231212	goa_import
VEuPathDB	AAEL008306	AAEL008306		GO:0016740	VEuPathDB:AAEL008306	IEA		F	unspecified product		protein_coding	taxon:9900000001	20231212	goa_import
VEuPathDB	AAEL021805	AAEL021805		GO:0016740	VEuPathDB:AAEL021805	IEA		F	unspecified product		protein_coding	taxon:9900000001	20231212	goa_import
VEuPathDB	AAEL008131	AAEL008131		GO:0016740	VEuPathDB:AAEL008131	IEA		F	unspecified product		protein_coding	taxon:9900000001	20231212	goa_import
VEuPathDB	AAEL024736	AAEL024736		GO:0016740	VEuPathDB:AAEL024736	IEA		F	unspecified product		protein_coding	taxon:9900000001	20231212	goa_import
VEuPathDB	AAEL008124	AAEL008124		GO:0016740	VEuPathDB:AAEL008124	IEA		F	unspecified product		protein_coding	taxon:9900000001	20231212	goa_import
VEuPathDB	AAEL000188	AAEL000188		GO:0016740	VEuPathDB:AAEL000188	IEA		F	unspecified product		protein_coding	taxon:9900000001	20231212	goa_import
VEuPathDB	AAEL000216	AAEL000216		GO:0016740	VEuPathDB:AAEL000216	IEA		F	unspecified product		protein_coding	taxon:9900000001	20231212	goa_import
VEuPathDB	AAEL011709	AAEL011709		GO:0016740	VEuPathDB:AAEL011709	IEA		F	unspecified product		protein_coding	taxon:9900000001	20231212	goa_import
VEuPathDB	AAEL011703	AAEL011703		GO:0016740	VEuPathDB:AAEL011703	IEA		F	unspecified product		protein_coding	taxon:9900000001	20231212	goa_import
VEuPathDB	AAEL011703	AAEL011703		GO:0016740	VEuPathDB:AAEL011703	IEA		F	unspecified product		protein_coding	taxon:9900000001	20231212	goa_import
VEuPathDB	AAEL011703	AAEL011703		GO:0016740	VEuPathDB:AAEL011703	IEA		F	unspecified product		protein_coding	taxon:9900000001	20231212	goa_import
VEuPathDB	AAEL011703	AAEL011703		GO:0016740	VEuPathDB:AAEL011703	IEA		F	unspecified product		protein_coding	taxon:9900000001	20231212	goa_import
VEuPathDB	AAEL011703	AAEL011703		GO:0016740	VEuPathDB:AAEL011703	IEA		F	unspecified product		protein_coding	taxon:9900000001	20231212	goa_import
VEuPathDB	AAEL002174	AAEL002174		GO:0016740	VEuPathDB:AAEL002174	IEA		F	unspecified product		protein_coding	taxon:9900000001	20231212	goa_import
VEuPathDB	AAEL011815	AAEL011815		GO:0016740	VEuPathDB:AAEL011815	IEA		F	unspecified product		protein_coding	taxon:9900000001	20231212	goa_import
VEuPathDB	AAEL026731	AAEL026731		GO:0016740	VEuPathDB:AAEL026731	IEA		F	unspecified product		protein_coding	taxon:9900000001	20231212	goa_import
VEuPathDB	AAEL002888	AAEL002888		GO:0016740	VEuPathDB:AAEL002888	IEA		F	unspecified product		protein_coding	taxon:9900000001	20231212	goa_import
VEuPathDB	AAEL002888	AAEL002888		GO:0016740	VEuPathDB:AAEL002888	IEA		F	unspecified product		protein_coding	taxon:9900000001	20231212	goa_import
VEuPathDB	AAEL002903	p110		GO:0016740	VEuPathDB:AAEL002903	IEA		F	unspecified product		protein_coding	taxon:9900000001	20231212	goa_import
VEuPathDB	AAEL002903	p110		GO:0016740	VEuPathDB:AAEL002903	IEA		F	unspecified product		protein_coding	taxon:9900000001	20231212	goa_import
VEuPathDB	AAEL002903	p110		GO:0016740	VEuPathDB:AAEL002903	IEA		F	unspecified product		protein_coding	taxon:9900000001	20231212	goa_import
VEuPathDB	AAEL002892	AAEL002892		GO:0016740	VEuPathDB:AAEL002892	IEA		F	unspecified product		protein_coding	taxon:9900000001	20231212	goa_import
VEuPathDB	AAEL005774	AAEL005774		GO:0016740	VEuPathDB:AAEL005774	IEA		F	unspecified product		protein_coding	taxon:9900000001	20231212	goa_import
VEuPathDB	AAEL005774	AAEL005774		GO:0016740	VEuPathDB:AAEL005774	IEA		F	unspecified product		protein_coding	taxon:9900000001	20231212	goa_import
VEuPathDB	AAEL005774	AAEL005774		GO:0016740	VEuPathDB:AAEL005774	IEA		F	unspecified product		protein_coding	taxon:9900000001	20231212	goa_import
VEuPathDB	AAEL006166	AAEL006166		GO:0016740	VEuPathDB:AAEL006166	IEA		F	unspecified product		protein_coding	taxon:9900000001	20231212	goa_import
VEuPathDB	AAEL026581	AAEL026581		GO:0016740	VEuPathDB:AAEL026581	IEA		F	unspecified product		protein_coding	taxon:9900000001	20231212	goa_import
VEuPathDB	AAEL006177	AAEL006177		GO:0016740	VEuPathDB:AAEL006177	IEA		F	unspecified product		protein_coding	taxon:9900000001	20231212	goa_import
VEuPathDB	AAEL004165	AAEL004165		GO:0016740	VEuPathDB:AAEL004165	IEA		F	unspecified product		protein_coding	taxon:9900000001	20231212	goa_import
VEuPathDB	AAEL015305	AAEL015305		GO:0016740	VEuPathDB:AAEL015305	IEA		F	unspecified product		protein_coding	taxon:9900000001	20231212	goa_import
VEuPathDB	AAEL020822	AAEL020822		GO:0016740	VEuPathDB:AAEL020822	IEA		F	unspecified product		protein_coding	taxon:9900000001	20231212	goa_import
VEuPathDB	AAEL004165	AAEL004165		GO:0016740	VEuPathDB:AAEL004165	IEA		F	unspecified product		protein_coding	taxon:9900000001	20231212	goa_import
VEuPathDB	AAEL006438	AAEL006438		GO:0016758	VEuPathDB:AAEL006438	IEA		F	unspecified product		protein_coding	taxon:9900000001	20231212	goa_import
VEuPathDB	AAEL000687	AAEL000687		GO:0016758	VEuPathDB:AAEL000687	IEA		F	unspecified product		protein_coding	taxon:9900000001	20231212	goa_import
VEuPathDB	AAEL021474	AAEL021474		GO:0016740	VEuPathDB:AAEL021474	IEA		F	unspecified product		protein_coding	taxon:9900000001	20231212	goa_import
VEuPathDB	AAEL008587	AAEL008587		GO:0035235	VEuPathDB:AAEL008587	IEA		P	unspecified product		protein_coding	taxon:9900000001	20231212	goa_import
VEuPathDB	Ir76b	Ir76b		GO:0035235	VEuPathDB:AAEL006360	IEA		P	unspecified product		protein_coding	taxon:9900000001	20231212	goa_import
VEuPathDB	Ir68a	Ir68a		GO:0035235	VEuPathDB:AAEL005039	IEA		P	unspecified product		protein_coding	taxon:9900000001	20231212	goa_import
VEuPathDB	AAEL001724	GPRNNB3		GO:0035240	VEuPathDB:AAEL001724	IEA		F	unspecified product		protein_coding	taxon:9900000001	20231212	goa_import
VEuPathDB	AAEL001724	GPRNNB3		GO:0035240	VEuPathDB:AAEL001724	IEA		F	unspecified product		protein_coding	taxon:9900000001	20231212	goa_import
VEuPathDB	AAEL026159	AAEL026159		GO:0097502	VEuPathDB:AAEL026159	IEA		P	unspecified product		protein_coding	taxon:9900000001	20231212	goa_import
VEuPathDB	AAEL013078	AAEL013078		GO:0097502	VEuPathDB:AAEL013078	IEA		P	unspecified product		protein_coding	taxon:9900000001	20231212	goa_import
VEuPathDB	AAEL002538	AAEL002538		GO:0035235	VEuPathDB:AAEL002538	IEA		P	unspecified product		protein_coding	taxon:9900000001	20231212	goa_import
VEuPathDB	AAEL002506	AAEL002506		GO:0035235	VEuPathDB:AAEL002506	IEA		P	unspecified product		protein_coding	taxon:9900000001	20231212	goa_import
VEuPathDB	AAEL002518	AAEL002518		GO:0035235	VEuPathDB:AAEL002518	IEA		P	unspecified product		protein_coding	taxon:9900000001	20231212	goa_import
VEuPathDB	AAEL002518	AAEL002518		GO:0035235	VEuPathDB:AAEL002518	IEA		P	unspecified product		protein_coding	taxon:9900000001	20231212	goa_import
VEuPathDB	AAEL022196	AAEL022196		GO:0035235	VEuPathDB:AAEL022196	IEA		P	unspecified product		protein_coding	taxon:9900000001	20231212	goa_import
VEuPathDB	AAEL022196	AAEL022196		GO:0035235	VEuPathDB:AAEL022196	IEA		P	unspecified product		protein_coding	taxon:9900000001	20231212	goa_import
VEuPathDB	AAEL009374	AAEL009374		GO:0035243	VEuPathDB:AAEL009374	IEA		F	unspecified product		protein_coding	taxon:9900000001	20231212	goa_import
VEuPathDB	AAEL013078	AAEL013078		GO:0097502	VEuPathDB:AAEL013078	IEA		P	unspecified product		protein_coding	taxon:9900000001	20231212	goa_import
VEuPathDB	Ir8a	Ir8a		GO:0035235	VEuPathDB:AAEL002922	IEA		P	unspecified product		protein_coding	taxon:9900000001	20231212	goa_import
VEuPathDB	AAEL008587	AAEL008587		GO:0035235	VEuPathDB:AAEL008587	IEA		P	unspecified product		protein_coding	taxon:9900000001	20231212	goa_import
VEuPathDB	AAEL012990	AAEL012990		GO:0043189	VEuPathDB:AAEL012990	IEA		C	unspecified product		protein_coding	taxon:9900000001	20231212	goa_import
VEuPathDB	AAEL013078	AAEL013078		GO:0097502	VEuPathDB:AAEL013078	IEA		P	unspecified product		protein_coding	taxon:9900000001	20231212	goa_import
VEuPathDB	AAEL013078	AAEL013078		GO:0097502	VEuPathDB:AAEL013078	IEA		P	unspecified product		protein_coding	taxon:9900000001	20231212	goa_import
VEuPathDB	AAEL013078	AAEL013078		GO:0097502	VEuPathDB:AAEL013078	IEA		P	unspecified product		protein_coding	taxon:9900000001	20231212	goa_import
VEuPathDB	AAEL013078	AAEL013078		GO:0097502	VEuPathDB:AAEL013078	IEA		P	unspecified product		protein_coding	taxon:9900000001	20231212	goa_import
VEuPathDB	AAEL002483	AAEL002483		GO:0097502	VEuPathDB:AAEL002483	IEA		P	unspecified product		protein_coding	taxon:9900000001	20231212	goa_import
VEuPathDB	Ir41g	Ir41g		GO:0035235	VEuPathDB:AAEL000011	IEA		P	unspecified product		protein_coding	taxon:9900000001	20231212	goa_import
VEuPathDB	Ir41j	Ir41j		GO:0035235	VEuPathDB:AAEL000027	IEA		P	unspecified product		protein_coding	taxon:9900000001	20231212	goa_import
VEuPathDB	AAEL000004	AAEL000004		GO:0097502	VEuPathDB:AAEL000004	IEA		P	unspecified product		protein_coding	taxon:9900000001	20231212	goa_import
VEuPathDB	Ir64a	Ir64a		GO:0035235	VEuPathDB:AAEL024160	IEA		P	unspecified product		protein_coding	taxon:9900000001	20231212	goa_import
VEuPathDB	Ir7l	Ir7l		GO:0035235	VEuPathDB:AAEL000462	IEA		P	unspecified product		protein_coding	taxon:9900000001	20231212	goa_import
VEuPathDB	Ir7m	Ir7m		GO:0035235	VEuPathDB:AAEL027230	IEA		P	unspecified product		protein_coding	taxon:9900000001	20231212	goa_import
VEuPathDB	Ir7n	Ir7n		GO:0035235	VEuPathDB:AAEL020546	IEA		P	unspecified product		protein_coding	taxon:9900000001	20231212	goa_import
VEuPathDB	Ir7o	Ir7o		GO:0035235	VEuPathDB:AAEL018101	IEA		P	unspecified product		protein_coding	taxon:9900000001	20231212	goa_import
VEuPathDB	AAEL006782	Carm1		GO:0035242	VEuPathDB:AAEL006782	IEA		F	unspecified product		protein_coding	taxon:9900000001	20231212	goa_import
VEuPathDB	AAEL012987	AAEL012987		GO:0080009	VEuPathDB:AAEL012987	IEA		P	unspecified product		protein_coding	taxon:9900000001	20231212	goa_import
VEuPathDB	AAEL000244	AAEL000244		GO:0016740	VEuPathDB:AAEL000244	IEA		F	unspecified product		protein_coding	taxon:9900000001	20231212	goa_import
VEuPathDB	AAEL018059	AAEL018059		GO:0016740	VEuPathDB:AAEL018059	IEA		F	unspecified product		protein_coding	taxon:9900000001	20231212	goa_import
VEuPathDB	AAEL011784	AAEL011784		GO:0016740	VEuPathDB:AAEL011784	IEA		F	unspecified product		protein_coding	taxon:9900000001	20231212	goa_import
VEuPathDB	AAEL006834	AAEL006834		GO:0016740	VEuPathDB:AAEL006834	IEA		F	unspecified product		protein_coding	taxon:9900000001	20231212	goa_import
VEuPathDB	AAEL009666	AAEL009666		GO:0016740	VEuPathDB:AAEL009666	IEA		F	unspecified product		protein_coding	taxon:9900000001	20231212	goa_import
VEuPathDB	AAEL013679	AAEL013679		GO:0016740	VEuPathDB:AAEL013679	IEA		F	unspecified product		protein_coding	taxon:9900000001	20231212	goa_import
VEuPathDB	AAEL011727	AAEL011727		GO:0016740	VEuPathDB:AAEL011727	IEA		F	unspecified product		protein_coding	taxon:9900000001	20231212	goa_import
VEuPathDB	AAEL022615	AAEL022615		GO:0016740	VEuPathDB:AAEL022615	IEA		F	unspecified product		protein_coding	taxon:9900000001	20231212	goa_import
VEuPathDB	AAEL022615	AAEL022615		GO:0016740	VEuPathDB:AAEL022615	IEA		F	unspecified product		protein_coding	taxon:9900000001	20231212	goa_import
VEuPathDB	AAEL019539	AAEL019539		GO:0016740	VEuPathDB:AAEL019539	IEA		F	unspecified product		protein_coding	taxon:9900000001	20231212	goa_import
VEuPathDB	AAEL008219	AAEL008219		GO:0016740	VEuPathDB:AAEL008219	IEA		F	unspecified product		protein_coding	taxon:9900000001	20231212	goa_import
VEuPathDB	AAEL008247	AAEL008247		GO:0016740	VEuPathDB:AAEL008247	IEA		F	unspecified product		protein_coding	taxon:9900000001	20231212	goa_import
VEuPathDB	AAEL009374	AAEL009374		GO:0016740	VEuPathDB:AAEL009374	IEA		F	unspecified product		protein_coding	taxon:9900000001	20231212	goa_import
VEuPathDB	AAEL017391	AAEL017391		GO:0016740	VEuPathDB:AAEL017391	IEA		F	unspecified product		protein_coding	taxon:9900000001	20231212	goa_import
VEuPathDB	AAEL017391	AAEL017391		GO:0016740	VEuPathDB:AAEL017391	IEA		F	unspecified product		protein_coding	taxon:9900000001	20231212	goa_import
VEuPathDB	AAEL017391	AAEL017391		GO:0016740	VEuPathDB:AAEL017391	IEA		F	unspecified product		protein_coding	taxon:9900000001	20231212	goa_import
VEuPathDB	AAEL005977	AAEL005977		GO:0016740	VEuPathDB:AAEL005977	IEA		F	unspecified product		protein_coding	taxon:9900000001	20231212	goa_import
VEuPathDB	AAEL005977	AAEL005977		GO:0016740	VEuPathDB:AAEL005977	IEA		F	unspecified product		protein_coding	taxon:9900000001	20231212	goa_import
VEuPathDB	AAEL009466	AAEL009466		GO:0016740	VEuPathDB:AAEL009466	IEA		F	unspecified product		protein_coding	taxon:9900000001	20231212	goa_import
VEuPathDB	AAEL009657	AAEL009657		GO:0016740	VEuPathDB:AAEL009657	IEA		F	unspecified product		protein_coding	taxon:9900000001	20231212	goa_import
VEuPathDB	AAEL013633	AAEL013633		GO:0016740	VEuPathDB:AAEL013633	IEA		F	unspecified product		protein_coding	taxon:9900000001	20231212	goa_import
VEuPathDB	AAEL001564	AAEL001564		GO:0016740	VEuPathDB:AAEL001564	IEA		F	unspecified product		protein_coding	taxon:9900000001	20231212	goa_import
VEuPathDB	AAEL009190	AAEL009190		GO:0016740	VEuPathDB:AAEL009190	IEA		F	unspecified product		protein_coding	taxon:9900000001	20231212	goa_import
VEuPathDB	AAEL003581	AAEL003581		GO:0016740	VEuPathDB:AAEL003581	IEA		F	unspecified product		protein_coding	taxon:9900000001	20231212	goa_import
VEuPathDB	AAEL004592	AAEL004592		GO:0016740	VEuPathDB:AAEL004592	IEA		F	unspecified product		protein_coding	taxon:9900000001	20231212	goa_import
VEuPathDB	AAEL004592	AAEL004592		GO:0016740	VEuPathDB:AAEL004592	IEA		F	unspecified product		protein_coding	taxon:9900000001	20231212	goa_import
VEuPathDB	AAEL004592	AAEL004592		GO:0016740	VEuPathDB:AAEL004592	IEA		F	unspecified product		protein_coding	taxon:9900000001	20231212	goa_import
VEuPathDB	AAEL004592	AAEL004592		GO:0016740	VEuPathDB:AAEL004592	IEA		F	unspecified product		protein_coding	taxon:9900000001	20231212	goa_import
VEuPathDB	AAEL001740	AAEL001740		GO:0016740	VEuPathDB:AAEL001740	IEA		F	unspecified product		protein_coding	taxon:9900000001	20231212	goa_import
VEuPathDB	AAEL001732	AAEL001732		GO:0016740	VEuPathDB:AAEL001732	IEA		F	unspecified product		protein_coding	taxon:9900000001	20231212	goa_import
VEuPathDB	AAEL001745	AAEL001745		GO:0016740	VEuPathDB:AAEL001745	IEA		F	unspecified product		protein_coding	taxon:9900000001	20231212	goa_import
VEuPathDB	AAEL003093	AAEL003093		GO:0016740	VEuPathDB:AAEL003093	IEA		F	unspecified product		protein_coding	taxon:9900000001	20231212	goa_import
VEuPathDB	AAEL014314	AAEL014314		GO:0016740	VEuPathDB:AAEL014314	IEA		F	unspecified product		protein_coding	taxon:9900000001	20231212	goa_import
VEuPathDB	AAEL018120	AAEL018120		GO:0016740	VEuPathDB:AAEL018120	IEA		F	unspecified product		protein_coding	taxon:9900000001	20231212	goa_import
VEuPathDB	AAEL018120	AAEL018120		GO:0016740	VEuPathDB:AAEL018120	IEA		F	unspecified product		protein_coding	taxon:9900000001	20231212	goa_import
VEuPathDB	AAEL018120	AAEL018120		GO:0016740	VEuPathDB:AAEL018120	IEA		F	unspecified product		protein_coding	taxon:9900000001	20231212	goa_import
VEuPathDB	AAEL018120	AAEL018120		GO:0016740	VEuPathDB:AAEL018120	IEA		F	unspecified product		protein_coding	taxon:9900000001	20231212	goa_import
VEuPathDB	AAEL018120	AAEL018120		GO:0016740	VEuPathDB:AAEL018120	IEA		F	unspecified product		protein_coding	taxon:9900000001	20231212	goa_import
VEuPathDB	AAEL018120	AAEL018120		GO:0016740	VEuPathDB:AAEL018120	IEA		F	unspecified product		protein_coding	taxon:9900000001	20231212	goa_import
VEuPathDB	AAEL005092	AAEL005092		GO:0016740	VEuPathDB:AAEL005092	IEA		F	unspecified product		protein_coding	taxon:9900000001	20231212	goa_import
VEuPathDB	AAEL027400	AAEL027400		GO:0016740	VEuPathDB:AAEL027400	IEA		F	unspecified product		protein_coding	taxon:9900000001	20231212	goa_import
VEuPathDB	AAEL007377	AAEL007377		GO:0072488	VEuPathDB:AAEL007377	IEA		P	unspecified product		protein_coding	taxon:9900000001	20231212	goa_import
VEuPathDB	AAEL007373	AAEL007373		GO:0072488	VEuPathDB:AAEL007373	IEA		P	unspecified product		protein_coding	taxon:9900000001	20231212	goa_import
VEuPathDB	AAEL007377	AAEL007377		GO:0072488	VEuPathDB:AAEL007377	IEA		P	unspecified product		protein_coding	taxon:9900000001	20231212	goa_import
VEuPathDB	AAEL003680	AAEL003680		GO:0072572	VEuPathDB:AAEL003680	IEA		F	unspecified product		protein_coding	taxon:9900000001	20231212	goa_import
VEuPathDB	AAEL007672	AAEL007672		GO:0072487	VEuPathDB:AAEL007672	IEA		C	unspecified product		protein_coding	taxon:9900000001	20231212	goa_import
VEuPathDB	AAEL023409	AAEL023409		GO:0072488	VEuPathDB:AAEL023409	IEA		P	unspecified product		protein_coding	taxon:9900000001	20231212	goa_import
VEuPathDB	AAEL008046	AAEL008046		GO:0072488	VEuPathDB:AAEL008046	IEA		P	unspecified product		protein_coding	taxon:9900000001	20231212	goa_import
VEuPathDB	AAEL007373	AAEL007373		GO:0072488	VEuPathDB:AAEL007373	IEA		P	unspecified product		protein_coding	taxon:9900000001	20231212	goa_import
VEuPathDB	AAEL004300	AAEL004300		GO:0071786	VEuPathDB:AAEL004300	IEA		P	unspecified product		protein_coding	taxon:9900000001	20231212	goa_import
VEuPathDB	AAEL004300	AAEL004300		GO:0071786	VEuPathDB:AAEL004300	IEA		P	unspecified product		protein_coding	taxon:9900000001	20231212	goa_import
VEuPathDB	AAEL004300	AAEL004300		GO:0071786	VEuPathDB:AAEL004300	IEA		P	unspecified product		protein_coding	taxon:9900000001	20231212	goa_import
VEuPathDB	AAEL010147	AAEL010147		GO:0071797	VEuPathDB:AAEL010147	IEA		C	unspecified product		protein_coding	taxon:9900000001	20231212	goa_import
VEuPathDB	AAEL010147	AAEL010147		GO:0071797	VEuPathDB:AAEL010147	IEA		C	unspecified product		protein_coding	taxon:9900000001	20231212	goa_import
VEuPathDB	AAEL000242	AAEL000242		GO:0071805	VEuPathDB:AAEL000242	IEA		P	unspecified product		protein_coding	taxon:9900000001	20231212	goa_import
VEuPathDB	AAEL011835	AAEL011835		GO:0071805	VEuPathDB:AAEL011835	IEA		P	unspecified product		protein_coding	taxon:9900000001	20231212	goa_import
VEuPathDB	AAEL000242	AAEL000242		GO:0071805	VEuPathDB:AAEL000242	IEA		P	unspecified product		protein_coding	taxon:9900000001	20231212	goa_import
VEuPathDB	AAEL025969	AAEL025969		GO:0072487	VEuPathDB:AAEL025969	IEA		C	unspecified product		protein_coding	taxon:9900000001	20231212	goa_import
VEuPathDB	AAEL019443	AAEL019443		GO:0071805	VEuPathDB:AAEL019443	IEA		P	unspecified product		protein_coding	taxon:9900000001	20231212	goa_import
VEuPathDB	AAEL020217	AAEL020217		GO:0046982	VEuPathDB:AAEL020217	IEA		F	unspecified product		protein_coding	taxon:9900000001	20231212	goa_import
VEuPathDB	AAEL022197	AAEL022197		GO:0046982	VEuPathDB:AAEL022197	IEA		F	unspecified product		protein_coding	taxon:9900000001	20231212	goa_import
VEuPathDB	AAEL004001	AAEL004001		GO:0046982	VEuPathDB:AAEL004001	IEA		F	unspecified product		protein_coding	taxon:9900000001	20231212	goa_import
VEuPathDB	AAEL013709	AAEL013709		GO:0046982	VEuPathDB:AAEL013709	IEA		F	unspecified product		protein_coding	taxon:9900000001	20231212	goa_import
VEuPathDB	AAEL011424	AAEL011424		GO:0046982	VEuPathDB:AAEL011424	IEA		F	unspecified product		protein_coding	taxon:9900000001	20231212	goa_import
VEuPathDB	AAEL021223	AAEL021223		GO:0046982	VEuPathDB:AAEL021223	IEA		F	unspecified product		protein_coding	taxon:9900000001	20231212	goa_import
VEuPathDB	AAEL020763	AAEL020763		GO:0046982	VEuPathDB:AAEL020763	IEA		F	unspecified product		protein_coding	taxon:9900000001	20231212	goa_import
VEuPathDB	AAEL008763	AAEL008763		GO:0046982	VEuPathDB:AAEL008763	IEA		F	unspecified product		protein_coding	taxon:9900000001	20231212	goa_import
VEuPathDB	AAEL022583	AAEL022583		GO:0046982	VEuPathDB:AAEL022583	IEA		F	unspecified product		protein_coding	taxon:9900000001	20231212	goa_import
VEuPathDB	AAEL024861	AAEL024861		GO:0046982	VEuPathDB:AAEL024861	IEA		F	unspecified product		protein_coding	taxon:9900000001	20231212	goa_import
VEuPathDB	AAEL026178	AAEL026178		GO:0046982	VEuPathDB:AAEL026178	IEA		F	unspecified product		protein_coding	taxon:9900000001	20231212	goa_import
VEuPathDB	AAEL026061	AAEL026061		GO:0046982	VEuPathDB:AAEL026061	IEA		F	unspecified product		protein_coding	taxon:9900000001	20231212	goa_import
VEuPathDB	AAEL022403	AAEL022403		GO:0046982	VEuPathDB:AAEL022403	IEA		F	unspecified product		protein_coding	taxon:9900000001	20231212	goa_import
VEuPathDB	AAEL024461	AAEL024461		GO:0046982	VEuPathDB:AAEL024461	IEA		F	unspecified product		protein_coding	taxon:9900000001	20231212	goa_import
VEuPathDB	AAEL023912	AAEL023912		GO:0046982	VEuPathDB:AAEL023912	IEA		F	unspecified product		protein_coding	taxon:9900000001	20231212	goa_import
VEuPathDB	AAEL022763	AAEL022763		GO:0046982	VEuPathDB:AAEL022763	IEA		F	unspecified product		protein_coding	taxon:9900000001	20231212	goa_import
VEuPathDB	AAEL022066	AAEL022066		GO:0046982	VEuPathDB:AAEL022066	IEA		F	unspecified product		protein_coding	taxon:9900000001	20231212	goa_import
VEuPathDB	AAEL027431	AAEL027431		GO:0046982	VEuPathDB:AAEL027431	IEA		F	unspecified product		protein_coding	taxon:9900000001	20231212	goa_import
VEuPathDB	AAEL026317	AAEL026317		GO:0046982	VEuPathDB:AAEL026317	IEA		F	unspecified product		protein_coding	taxon:9900000001	20231212	goa_import
VEuPathDB	AAEL000284	AAEL000284		GO:0016740	VEuPathDB:AAEL000284	IEA		F	unspecified product		protein_coding	taxon:9900000001	20231212	goa_import
VEuPathDB	AAEL009185	AAEL009185		GO:0016740	VEuPathDB:AAEL009185	IEA		F	unspecified product		protein_coding	taxon:9900000001	20231212	goa_import
VEuPathDB	AAEL002510	AAEL002510		GO:0016740	VEuPathDB:AAEL002510	IEA		F	unspecified product		protein_coding	taxon:9900000001	20231212	goa_import
VEuPathDB	AAEL024570	AAEL024570		GO:0016740	VEuPathDB:AAEL024570	IEA		F	unspecified product		protein_coding	taxon:9900000001	20231212	goa_import
VEuPathDB	AAEL000383	AAEL000383		GO:0016740	VEuPathDB:AAEL000383	IEA		F	unspecified product		protein_coding	taxon:9900000001	20231212	goa_import
VEuPathDB	AAEL008306	AAEL008306		GO:0016740	VEuPathDB:AAEL008306	IEA		F	unspecified product		protein_coding	taxon:9900000001	20231212	goa_import
VEuPathDB	AAEL009185	AAEL009185		GO:0016740	VEuPathDB:AAEL009185	IEA		F	unspecified product		protein_coding	taxon:9900000001	20231212	goa_import
VEuPathDB	AAEL008120	AAEL008120		GO:0016740	VEuPathDB:AAEL008120	IEA		F	unspecified product		protein_coding	taxon:9900000001	20231212	goa_import
VEuPathDB	AAEL009026	AAEL009026		GO:0016740	VEuPathDB:AAEL009026	IEA		F	unspecified product		protein_coding	taxon:9900000001	20231212	goa_import
VEuPathDB	AAEL009026	AAEL009026		GO:0016740	VEuPathDB:AAEL009026	IEA		F	unspecified product		protein_coding	taxon:9900000001	20231212	goa_import
VEuPathDB	AAEL009026	AAEL009026		GO:0016740	VEuPathDB:AAEL009026	IEA		F	unspecified product		protein_coding	taxon:9900000001	20231212	goa_import
VEuPathDB	AAEL019888	AAEL019888		GO:0016740	VEuPathDB:AAEL019888	IEA		F	unspecified product		protein_coding	taxon:9900000001	20231212	goa_import
VEuPathDB	AAEL019888	AAEL019888		GO:0016740	VEuPathDB:AAEL019888	IEA		F	unspecified product		protein_coding	taxon:9900000001	20231212	goa_import
VEuPathDB	AAEL019709	AAEL019709		GO:0016740	VEuPathDB:AAEL019709	IEA		F	unspecified product		protein_coding	taxon:9900000001	20231212	goa_import
VEuPathDB	AAEL019709	AAEL019709		GO:0016740	VEuPathDB:AAEL019709	IEA		F	unspecified product		protein_coding	taxon:9900000001	20231212	goa_import
VEuPathDB	AAEL023497	AAEL023497		GO:0016740	VEuPathDB:AAEL023497	IEA		F	unspecified product		protein_coding	taxon:9900000001	20231212	goa_import
VEuPathDB	AAEL008042	AAEL008042		GO:0016740	VEuPathDB:AAEL008042	IEA		F	unspecified product		protein_coding	taxon:9900000001	20231212	goa_import
VEuPathDB	AAEL008823	AAEL008823		GO:0016740	VEuPathDB:AAEL008823	IEA		F	unspecified product		protein_coding	taxon:9900000001	20231212	goa_import
VEuPathDB	AAEL008823	AAEL008823		GO:0016740	VEuPathDB:AAEL008823	IEA		F	unspecified product		protein_coding	taxon:9900000001	20231212	goa_import
VEuPathDB	AAEL008823	AAEL008823		GO:0016740	VEuPathDB:AAEL008823	IEA		F	unspecified product		protein_coding	taxon:9900000001	20231212	goa_import
VEuPathDB	AAEL004165	AAEL004165		GO:0016740	VEuPathDB:AAEL004165	IEA		F	unspecified product		protein_coding	taxon:9900000001	20231212	goa_import
VEuPathDB	AAEL004165	AAEL004165		GO:0016740	VEuPathDB:AAEL004165	IEA		F	unspecified product		protein_coding	taxon:9900000001	20231212	goa_import
VEuPathDB	AAEL008374	AAEL008374		GO:0016740	VEuPathDB:AAEL008374	IEA		F	unspecified product		protein_coding	taxon:9900000001	20231212	goa_import
VEuPathDB	AAEL003391	AAEL003391		GO:0016740	VEuPathDB:AAEL003391	IEA		F	unspecified product		protein_coding	taxon:9900000001	20231212	goa_import
VEuPathDB	AAEL000076	AAEL000076		GO:0016740	VEuPathDB:AAEL000076	IEA		F	unspecified product		protein_coding	taxon:9900000001	20231212	goa_import
VEuPathDB	AAEL004474	AAEL004474		GO:0016740	VEuPathDB:AAEL004474	IEA		F	unspecified product		protein_coding	taxon:9900000001	20231212	goa_import
VEuPathDB	AAEL012764	AAEL012764		GO:0016740	VEuPathDB:AAEL012764	IEA		F	unspecified product		protein_coding	taxon:9900000001	20231212	goa_import
VEuPathDB	AAEL004698	AAEL004698		GO:0016740	VEuPathDB:AAEL004698	IEA		F	unspecified product		protein_coding	taxon:9900000001	20231212	goa_import
VEuPathDB	AAEL007787	AAEL007787		GO:0016740	VEuPathDB:AAEL007787	IEA		F	unspecified product		protein_coding	taxon:9900000001	20231212	goa_import
VEuPathDB	AAEL007787	AAEL007787		GO:0016740	VEuPathDB:AAEL007787	IEA		F	unspecified product		protein_coding	taxon:9900000001	20231212	goa_import
VEuPathDB	AAEL014142	AAEL014142		GO:0016740	VEuPathDB:AAEL014142	IEA		F	unspecified product		protein_coding	taxon:9900000001	20231212	goa_import
VEuPathDB	AAEL019845	AAEL019845		GO:0016740	VEuPathDB:AAEL019845	IEA		F	unspecified product		protein_coding	taxon:9900000001	20231212	goa_import
VEuPathDB	AAEL014863	AAEL014863		GO:0016740	VEuPathDB:AAEL014863	IEA		F	unspecified product		protein_coding	taxon:9900000001	20231212	goa_import
VEuPathDB	AAEL014863	AAEL014863		GO:0016740	VEuPathDB:AAEL014863	IEA		F	unspecified product		protein_coding	taxon:9900000001	20231212	goa_import
VEuPathDB	AAEL014863	AAEL014863		GO:0016740	VEuPathDB:AAEL014863	IEA		F	unspecified product		protein_coding	taxon:9900000001	20231212	goa_import
VEuPathDB	AAEL014863	AAEL014863		GO:0016740	VEuPathDB:AAEL014863	IEA		F	unspecified product		protein_coding	taxon:9900000001	20231212	goa_import
VEuPathDB	AAEL009294	AAEL009294		GO:0016740	VEuPathDB:AAEL009294	IEA		F	unspecified product		protein_coding	taxon:9900000001	20231212	goa_import
VEuPathDB	AAEL008374	AAEL008374		GO:0016740	VEuPathDB:AAEL008374	IEA		F	unspecified product		protein_coding	taxon:9900000001	20231212	goa_import
VEuPathDB	AAEL010826	AAEL010826		GO:0016740	VEuPathDB:AAEL010826	IEA		F	unspecified product		protein_coding	taxon:9900000001	20231212	goa_import
VEuPathDB	AAEL021946	AAEL021946		GO:0046982	VEuPathDB:AAEL021946	IEA		F	unspecified product		protein_coding	taxon:9900000001	20231212	goa_import
VEuPathDB	AAEL025047	AAEL025047		GO:0046982	VEuPathDB:AAEL025047	IEA		F	unspecified product		protein_coding	taxon:9900000001	20231212	goa_import
VEuPathDB	AAEL025557	AAEL025557		GO:0046982	VEuPathDB:AAEL025557	IEA		F	unspecified product		protein_coding	taxon:9900000001	20231212	goa_import
VEuPathDB	AAEL025148	AAEL025148		GO:0046982	VEuPathDB:AAEL025148	IEA		F	unspecified product		protein_coding	taxon:9900000001	20231212	goa_import
VEuPathDB	AAEL020755	AAEL020755		GO:0046982	VEuPathDB:AAEL020755	IEA		F	unspecified product		protein_coding	taxon:9900000001	20231212	goa_import
VEuPathDB	AAEL021058	AAEL021058		GO:0046982	VEuPathDB:AAEL021058	IEA		F	unspecified product		protein_coding	taxon:9900000001	20231212	goa_import
VEuPathDB	AAEL027205	AAEL027205		GO:0046982	VEuPathDB:AAEL027205	IEA		F	unspecified product		protein_coding	taxon:9900000001	20231212	goa_import
VEuPathDB	AAEL026569	AAEL026569		GO:0046982	VEuPathDB:AAEL026569	IEA		F	unspecified product		protein_coding	taxon:9900000001	20231212	goa_import
VEuPathDB	AAEL025791	AAEL025791		GO:0046982	VEuPathDB:AAEL025791	IEA		F	unspecified product		protein_coding	taxon:9900000001	20231212	goa_import
VEuPathDB	AAEL022926	AAEL022926		GO:0046982	VEuPathDB:AAEL022926	IEA		F	unspecified product		protein_coding	taxon:9900000001	20231212	goa_import
VEuPathDB	AAEL024077	AAEL024077		GO:0046982	VEuPathDB:AAEL024077	IEA		F	unspecified product		protein_coding	taxon:9900000001	20231212	goa_import
VEuPathDB	AAEL023191	AAEL023191		GO:0046982	VEuPathDB:AAEL023191	IEA		F	unspecified product		protein_coding	taxon:9900000001	20231212	goa_import
VEuPathDB	AAEL027676	AAEL027676		GO:0046982	VEuPathDB:AAEL027676	IEA		F	unspecified product		protein_coding	taxon:9900000001	20231212	goa_import
VEuPathDB	AAEL026739	AAEL026739		GO:0046982	VEuPathDB:AAEL026739	IEA		F	unspecified product		protein_coding	taxon:9900000001	20231212	goa_import
VEuPathDB	AAEL023290	AAEL023290		GO:0046982	VEuPathDB:AAEL023290	IEA		F	unspecified product		protein_coding	taxon:9900000001	20231212	goa_import
VEuPathDB	AAEL020177	AAEL020177		GO:0046982	VEuPathDB:AAEL020177	IEA		F	unspecified product		protein_coding	taxon:9900000001	20231212	goa_import
VEuPathDB	AAEL023008	AAEL023008		GO:0046982	VEuPathDB:AAEL023008	IEA		F	unspecified product		protein_coding	taxon:9900000001	20231212	goa_import
VEuPathDB	AAEL027530	AAEL027530		GO:0046982	VEuPathDB:AAEL027530	IEA		F	unspecified product		protein_coding	taxon:9900000001	20231212	goa_import
VEuPathDB	AAEL027532	AAEL027532		GO:0046982	VEuPathDB:AAEL027532	IEA		F	unspecified product		protein_coding	taxon:9900000001	20231212	goa_import
VEuPathDB	AAEL022071	AAEL022071		GO:0046982	VEuPathDB:AAEL022071	IEA		F	unspecified product		protein_coding	taxon:9900000001	20231212	goa_import
VEuPathDB	AAEL020370	AAEL020370		GO:0046982	VEuPathDB:AAEL020370	IEA		F	unspecified product		protein_coding	taxon:9900000001	20231212	goa_import
VEuPathDB	AAEL024971	AAEL024971		GO:0046982	VEuPathDB:AAEL024971	IEA		F	unspecified product		protein_coding	taxon:9900000001	20231212	goa_import
VEuPathDB	AAEL024397	AAEL024397		GO:0046982	VEuPathDB:AAEL024397	IEA		F	unspecified product		protein_coding	taxon:9900000001	20231212	goa_import
VEuPathDB	AAEL026092	AAEL026092		GO:0046982	VEuPathDB:AAEL026092	IEA		F	unspecified product		protein_coding	taxon:9900000001	20231212	goa_import
VEuPathDB	AAEL022175	AAEL022175		GO:0046982	VEuPathDB:AAEL022175	IEA		F	unspecified product		protein_coding	taxon:9900000001	20231212	goa_import
VEuPathDB	AAEL023589	AAEL023589		GO:0046982	VEuPathDB:AAEL023589	IEA		F	unspecified product		protein_coding	taxon:9900000001	20231212	goa_import
VEuPathDB	AAEL025599	AAEL025599		GO:0046982	VEuPathDB:AAEL025599	IEA		F	unspecified product		protein_coding	taxon:9900000001	20231212	goa_import
VEuPathDB	AAEL022201	AAEL022201		GO:0046982	VEuPathDB:AAEL022201	IEA		F	unspecified product		protein_coding	taxon:9900000001	20231212	goa_import
VEuPathDB	AAEL023121	AAEL023121		GO:0046982	VEuPathDB:AAEL023121	IEA		F	unspecified product		protein_coding	taxon:9900000001	20231212	goa_import
VEuPathDB	AAEL026063	AAEL026063		GO:0046982	VEuPathDB:AAEL026063	IEA		F	unspecified product		protein_coding	taxon:9900000001	20231212	goa_import
VEuPathDB	AAEL027645	AAEL027645		GO:0046982	VEuPathDB:AAEL027645	IEA		F	unspecified product		protein_coding	taxon:9900000001	20231212	goa_import
VEuPathDB	AAEL027893	AAEL027893		GO:0046982	VEuPathDB:AAEL027893	IEA		F	unspecified product		protein_coding	taxon:9900000001	20231212	goa_import
VEuPathDB	AAEL024054	AAEL024054		GO:0046982	VEuPathDB:AAEL024054	IEA		F	unspecified product		protein_coding	taxon:9900000001	20231212	goa_import
VEuPathDB	AAEL020426	AAEL020426		GO:0046982	VEuPathDB:AAEL020426	IEA		F	unspecified product		protein_coding	taxon:9900000001	20231212	goa_import
VEuPathDB	AAEL025679	AAEL025679		GO:0046982	VEuPathDB:AAEL025679	IEA		F	unspecified product		protein_coding	taxon:9900000001	20231212	goa_import
VEuPathDB	AAEL025026	AAEL025026		GO:0046982	VEuPathDB:AAEL025026	IEA		F	unspecified product		protein_coding	taxon:9900000001	20231212	goa_import
VEuPathDB	AAEL024904	AAEL024904		GO:0046982	VEuPathDB:AAEL024904	IEA		F	unspecified product		protein_coding	taxon:9900000001	20231212	goa_import
VEuPathDB	AAEL022193	AAEL022193		GO:0046982	VEuPathDB:AAEL022193	IEA		F	unspecified product		protein_coding	taxon:9900000001	20231212	goa_import
VEuPathDB	AAEL022808	AAEL022808		GO:0046982	VEuPathDB:AAEL022808	IEA		F	unspecified product		protein_coding	taxon:9900000001	20231212	goa_import
VEuPathDB	AAEL027835	AAEL027835		GO:0046982	VEuPathDB:AAEL027835	IEA		F	unspecified product		protein_coding	taxon:9900000001	20231212	goa_import
VEuPathDB	AAEL021638	AAEL021638		GO:0046982	VEuPathDB:AAEL021638	IEA		F	unspecified product		protein_coding	taxon:9900000001	20231212	goa_import
VEuPathDB	AAEL025415	AAEL025415		GO:0046982	VEuPathDB:AAEL025415	IEA		F	unspecified product		protein_coding	taxon:9900000001	20231212	goa_import
VEuPathDB	AAEL023864	AAEL023864		GO:0046982	VEuPathDB:AAEL023864	IEA		F	unspecified product		protein_coding	taxon:9900000001	20231212	goa_import
VEuPathDB	AAEL026212	AAEL026212		GO:0046982	VEuPathDB:AAEL026212	IEA		F	unspecified product		protein_coding	taxon:9900000001	20231212	goa_import
VEuPathDB	AAEL027920	AAEL027920		GO:0046982	VEuPathDB:AAEL027920	IEA		F	unspecified product		protein_coding	taxon:9900000001	20231212	goa_import
VEuPathDB	AAEL024678	AAEL024678		GO:0046982	VEuPathDB:AAEL024678	IEA		F	unspecified product		protein_coding	taxon:9900000001	20231212	goa_import
VEuPathDB	AAEL022745	AAEL022745		GO:0046982	VEuPathDB:AAEL022745	IEA		F	unspecified product		protein_coding	taxon:9900000001	20231212	goa_import
VEuPathDB	AAEL026641	AAEL026641		GO:0046982	VEuPathDB:AAEL026641	IEA		F	unspecified product		protein_coding	taxon:9900000001	20231212	goa_import
VEuPathDB	AAEL024280	AAEL024280		GO:0046982	VEuPathDB:AAEL024280	IEA		F	unspecified product		protein_coding	taxon:9900000001	20231212	goa_import
VEuPathDB	AAEL025924	AAEL025924		GO:0046982	VEuPathDB:AAEL025924	IEA		F	unspecified product		protein_coding	taxon:9900000001	20231212	goa_import
VEuPathDB	AAEL024035	AAEL024035		GO:0046982	VEuPathDB:AAEL024035	IEA		F	unspecified product		protein_coding	taxon:9900000001	20231212	goa_import
VEuPathDB	AAEL027480	AAEL027480		GO:0046982	VEuPathDB:AAEL027480	IEA		F	unspecified product		protein_coding	taxon:9900000001	20231212	goa_import
VEuPathDB	AAEL020675	AAEL020675		GO:0046982	VEuPathDB:AAEL020675	IEA		F	unspecified product		protein_coding	taxon:9900000001	20231212	goa_import
VEuPathDB	AAEL027691	AAEL027691		GO:0046982	VEuPathDB:AAEL027691	IEA		F	unspecified product		protein_coding	taxon:9900000001	20231212	goa_import
VEuPathDB	AAEL021956	AAEL021956		GO:0046982	VEuPathDB:AAEL021956	IEA		F	unspecified product		protein_coding	taxon:9900000001	20231212	goa_import
VEuPathDB	AAEL020107	AAEL020107		GO:0046982	VEuPathDB:AAEL020107	IEA		F	unspecified product		protein_coding	taxon:9900000001	20231212	goa_import
VEuPathDB	AAEL027076	AAEL027076		GO:0046982	VEuPathDB:AAEL027076	IEA		F	unspecified product		protein_coding	taxon:9900000001	20231212	goa_import
VEuPathDB	AAEL023016	AAEL023016		GO:0046982	VEuPathDB:AAEL023016	IEA		F	unspecified product		protein_coding	taxon:9900000001	20231212	goa_import
VEuPathDB	AAEL021205	AAEL021205		GO:0046982	VEuPathDB:AAEL021205	IEA		F	unspecified product		protein_coding	taxon:9900000001	20231212	goa_import
VEuPathDB	AAEL026100	AAEL026100		GO:0046982	VEuPathDB:AAEL026100	IEA		F	unspecified product		protein_coding	taxon:9900000001	20231212	goa_import
VEuPathDB	AAEL023982	AAEL023982		GO:0046982	VEuPathDB:AAEL023982	IEA		F	unspecified product		protein_coding	taxon:9900000001	20231212	goa_import
VEuPathDB	AAEL012987	AAEL012987		GO:0080009	VEuPathDB:AAEL012987	IEA		P	unspecified product		protein_coding	taxon:9900000001	20231212	goa_import
VEuPathDB	AAEL004688	AAEL004688		GO:0097502	VEuPathDB:AAEL004688	IEA		P	unspecified product		protein_coding	taxon:9900000001	20231212	goa_import
VEuPathDB	AAEL004702	AAEL004702		GO:0080009	VEuPathDB:AAEL004702	IEA		P	unspecified product		protein_coding	taxon:9900000001	20231212	goa_import
VEuPathDB	AAEL008042	AAEL008042		GO:0097502	VEuPathDB:AAEL008042	IEA		P	unspecified product		protein_coding	taxon:9900000001	20231212	goa_import
VEuPathDB	AAEL012034	AAEL012034		GO:0097502	VEuPathDB:AAEL012034	IEA		P	unspecified product		protein_coding	taxon:9900000001	20231212	goa_import
VEuPathDB	AAEL012034	AAEL012034		GO:0097502	VEuPathDB:AAEL012034	IEA		P	unspecified product		protein_coding	taxon:9900000001	20231212	goa_import
VEuPathDB	AAEL000855	AAEL000855		GO:0097502	VEuPathDB:AAEL000855	IEA		P	unspecified product		protein_coding	taxon:9900000001	20231212	goa_import
VEuPathDB	AAEL000451	AAEL000451		GO:0097502	VEuPathDB:AAEL000451	IEA		P	unspecified product		protein_coding	taxon:9900000001	20231212	goa_import
VEuPathDB	AAEL014375	AAEL014375		GO:0035615	VEuPathDB:AAEL014375	IEA		F	unspecified product		protein_coding	taxon:9900000001	20231212	goa_import
VEuPathDB	AAEL004469	AAEL004469		GO:0035615	VEuPathDB:AAEL004469	IEA		F	unspecified product		protein_coding	taxon:9900000001	20231212	goa_import
VEuPathDB	AAEL004469	AAEL004469		GO:0035615	VEuPathDB:AAEL004469	IEA		F	unspecified product		protein_coding	taxon:9900000001	20231212	goa_import
VEuPathDB	AAEL013732	AAEL013732		GO:0097502	VEuPathDB:AAEL013732	IEA		P	unspecified product		protein_coding	taxon:9900000001	20231212	goa_import
VEuPathDB	AAEL010227	AAEL010227		GO:0097502	VEuPathDB:AAEL010227	IEA		P	unspecified product		protein_coding	taxon:9900000001	20231212	goa_import
VEuPathDB	AAEL004469	AAEL004469		GO:0035615	VEuPathDB:AAEL004469	IEA		F	unspecified product		protein_coding	taxon:9900000001	20231212	goa_import
VEuPathDB	AAEL004469	AAEL004469		GO:0035615	VEuPathDB:AAEL004469	IEA		F	unspecified product		protein_coding	taxon:9900000001	20231212	goa_import
VEuPathDB	AAEL004469	AAEL004469		GO:0035615	VEuPathDB:AAEL004469	IEA		F	unspecified product		protein_coding	taxon:9900000001	20231212	goa_import
VEuPathDB	AAEL007447	AAEL007447		GO:0035278	VEuPathDB:AAEL007447	IEA		P	unspecified product		protein_coding	taxon:9900000001	20231212	goa_import
VEuPathDB	AAEL007447	AAEL007447		GO:0035278	VEuPathDB:AAEL007447	IEA		P	unspecified product		protein_coding	taxon:9900000001	20231212	goa_import
VEuPathDB	AAEL007449	AAEL007449		GO:0035278	VEuPathDB:AAEL007449	IEA		P	unspecified product		protein_coding	taxon:9900000001	20231212	goa_import
VEuPathDB	AAEL012156	AAEL012156		GO:0080009	VEuPathDB:AAEL012156	IEA		P	unspecified product		protein_coding	taxon:9900000001	20231212	goa_import
VEuPathDB	AAEL013994	AAEL013994		GO:0101005	VEuPathDB:AAEL013994	IEA		F	unspecified product		protein_coding	taxon:9900000001	20231212	goa_import
VEuPathDB	AAEL019609	AAEL019609		GO:0035278	VEuPathDB:AAEL019609	IEA		P	unspecified product		protein_coding	taxon:9900000001	20231212	goa_import
VEuPathDB	AAEL026032	AAEL026032		GO:0046982	VEuPathDB:AAEL026032	IEA		F	unspecified product		protein_coding	taxon:9900000001	20231212	goa_import
VEuPathDB	AAEL027121	AAEL027121		GO:0046982	VEuPathDB:AAEL027121	IEA		F	unspecified product		protein_coding	taxon:9900000001	20231212	goa_import
VEuPathDB	AAEL020157	AAEL020157		GO:0046982	VEuPathDB:AAEL020157	IEA		F	unspecified product		protein_coding	taxon:9900000001	20231212	goa_import
VEuPathDB	AAEL025751	AAEL025751		GO:0046982	VEuPathDB:AAEL025751	IEA		F	unspecified product		protein_coding	taxon:9900000001	20231212	goa_import
VEuPathDB	AAEL021142	AAEL021142		GO:0046982	VEuPathDB:AAEL021142	IEA		F	unspecified product		protein_coding	taxon:9900000001	20231212	goa_import
VEuPathDB	AAEL021516	AAEL021516		GO:0046982	VEuPathDB:AAEL021516	IEA		F	unspecified product		protein_coding	taxon:9900000001	20231212	goa_import
VEuPathDB	AAEL021358	AAEL021358		GO:0046982	VEuPathDB:AAEL021358	IEA		F	unspecified product		protein_coding	taxon:9900000001	20231212	goa_import
VEuPathDB	AAEL024767	AAEL024767		GO:0046982	VEuPathDB:AAEL024767	IEA		F	unspecified product		protein_coding	taxon:9900000001	20231212	goa_import
VEuPathDB	AAEL026206	AAEL026206		GO:0046982	VEuPathDB:AAEL026206	IEA		F	unspecified product		protein_coding	taxon:9900000001	20231212	goa_import
VEuPathDB	AAEL023048	AAEL023048		GO:0046982	VEuPathDB:AAEL023048	IEA		F	unspecified product		protein_coding	taxon:9900000001	20231212	goa_import
VEuPathDB	AAEL025299	AAEL025299		GO:0046982	VEuPathDB:AAEL025299	IEA		F	unspecified product		protein_coding	taxon:9900000001	20231212	goa_import
VEuPathDB	AAEL027540	AAEL027540		GO:0046982	VEuPathDB:AAEL027540	IEA		F	unspecified product		protein_coding	taxon:9900000001	20231212	goa_import
VEuPathDB	AAEL022751	AAEL022751		GO:0046982	VEuPathDB:AAEL022751	IEA		F	unspecified product		protein_coding	taxon:9900000001	20231212	goa_import
VEuPathDB	AAEL020216	AAEL020216		GO:0046982	VEuPathDB:AAEL020216	IEA		F	unspecified product		protein_coding	taxon:9900000001	20231212	goa_import
VEuPathDB	AAEL021158	AAEL021158		GO:0046982	VEuPathDB:AAEL021158	IEA		F	unspecified product		protein_coding	taxon:9900000001	20231212	goa_import
VEuPathDB	AAEL022390	AAEL022390		GO:0046982	VEuPathDB:AAEL022390	IEA		F	unspecified product		protein_coding	taxon:9900000001	20231212	goa_import
VEuPathDB	AAEL020914	AAEL020914		GO:0046982	VEuPathDB:AAEL020914	IEA		F	unspecified product		protein_coding	taxon:9900000001	20231212	goa_import
VEuPathDB	AAEL025733	AAEL025733		GO:0046982	VEuPathDB:AAEL025733	IEA		F	unspecified product		protein_coding	taxon:9900000001	20231212	goa_import
VEuPathDB	AAEL026691	AAEL026691		GO:0046982	VEuPathDB:AAEL026691	IEA		F	unspecified product		protein_coding	taxon:9900000001	20231212	goa_import
VEuPathDB	AAEL025302	AAEL025302		GO:0046982	VEuPathDB:AAEL025302	IEA		F	unspecified product		protein_coding	taxon:9900000001	20231212	goa_import
VEuPathDB	AAEL024967	AAEL024967		GO:0046982	VEuPathDB:AAEL024967	IEA		F	unspecified product		protein_coding	taxon:9900000001	20231212	goa_import
VEuPathDB	AAEL026849	AAEL026849		GO:0046982	VEuPathDB:AAEL026849	IEA		F	unspecified product		protein_coding	taxon:9900000001	20231212	goa_import
VEuPathDB	AAEL027847	AAEL027847		GO:0046982	VEuPathDB:AAEL027847	IEA		F	unspecified product		protein_coding	taxon:9900000001	20231212	goa_import
VEuPathDB	AAEL025161	AAEL025161		GO:0046982	VEuPathDB:AAEL025161	IEA		F	unspecified product		protein_coding	taxon:9900000001	20231212	goa_import
VEuPathDB	AAEL024065	AAEL024065		GO:0046982	VEuPathDB:AAEL024065	IEA		F	unspecified product		protein_coding	taxon:9900000001	20231212	goa_import
VEuPathDB	AAEL021038	AAEL021038		GO:0046982	VEuPathDB:AAEL021038	IEA		F	unspecified product		protein_coding	taxon:9900000001	20231212	goa_import
VEuPathDB	AAEL024159	AAEL024159		GO:0046982	VEuPathDB:AAEL024159	IEA		F	unspecified product		protein_coding	taxon:9900000001	20231212	goa_import
VEuPathDB	AAEL021604	AAEL021604		GO:0046982	VEuPathDB:AAEL021604	IEA		F	unspecified product		protein_coding	taxon:9900000001	20231212	goa_import
VEuPathDB	AAEL020565	AAEL020565		GO:0046982	VEuPathDB:AAEL020565	IEA		F	unspecified product		protein_coding	taxon:9900000001	20231212	goa_import
VEuPathDB	AAEL024151	AAEL024151		GO:0046982	VEuPathDB:AAEL024151	IEA		F	unspecified product		protein_coding	taxon:9900000001	20231212	goa_import
VEuPathDB	AAEL021347	AAEL021347		GO:0046982	VEuPathDB:AAEL021347	IEA		F	unspecified product		protein_coding	taxon:9900000001	20231212	goa_import
VEuPathDB	AAEL026815	AAEL026815		GO:0046982	VEuPathDB:AAEL026815	IEA		F	unspecified product		protein_coding	taxon:9900000001	20231212	goa_import
VEuPathDB	AAEL024474	AAEL024474		GO:0046982	VEuPathDB:AAEL024474	IEA		F	unspecified product		protein_coding	taxon:9900000001	20231212	goa_import
VEuPathDB	AAEL020348	AAEL020348		GO:0046982	VEuPathDB:AAEL020348	IEA		F	unspecified product		protein_coding	taxon:9900000001	20231212	goa_import
VEuPathDB	AAEL026754	AAEL026754		GO:0046982	VEuPathDB:AAEL026754	IEA		F	unspecified product		protein_coding	taxon:9900000001	20231212	goa_import
VEuPathDB	AAEL021459	AAEL021459		GO:0046982	VEuPathDB:AAEL021459	IEA		F	unspecified product		protein_coding	taxon:9900000001	20231212	goa_import
VEuPathDB	AAEL022111	AAEL022111		GO:0046982	VEuPathDB:AAEL022111	IEA		F	unspecified product		protein_coding	taxon:9900000001	20231212	goa_import
VEuPathDB	AAEL026280	AAEL026280		GO:0046982	VEuPathDB:AAEL026280	IEA		F	unspecified product		protein_coding	taxon:9900000001	20231212	goa_import
VEuPathDB	AAEL027708	AAEL027708		GO:0046982	VEuPathDB:AAEL027708	IEA		F	unspecified product		protein_coding	taxon:9900000001	20231212	goa_import
VEuPathDB	AAEL026786	AAEL026786		GO:0046982	VEuPathDB:AAEL026786	IEA		F	unspecified product		protein_coding	taxon:9900000001	20231212	goa_import
VEuPathDB	AAEL020629	AAEL020629		GO:0046982	VEuPathDB:AAEL020629	IEA		F	unspecified product		protein_coding	taxon:9900000001	20231212	goa_import
VEuPathDB	AAEL024173	AAEL024173		GO:0046982	VEuPathDB:AAEL024173	IEA		F	unspecified product		protein_coding	taxon:9900000001	20231212	goa_import
VEuPathDB	AAEL025851	AAEL025851		GO:0046982	VEuPathDB:AAEL025851	IEA		F	unspecified product		protein_coding	taxon:9900000001	20231212	goa_import
VEuPathDB	AAEL020517	AAEL020517		GO:0046982	VEuPathDB:AAEL020517	IEA		F	unspecified product		protein_coding	taxon:9900000001	20231212	goa_import
VEuPathDB	AAEL020309	AAEL020309		GO:0046982	VEuPathDB:AAEL020309	IEA		F	unspecified product		protein_coding	taxon:9900000001	20231212	goa_import
VEuPathDB	AAEL022860	AAEL022860		GO:0046982	VEuPathDB:AAEL022860	IEA		F	unspecified product		protein_coding	taxon:9900000001	20231212	goa_import
VEuPathDB	AAEL024279	AAEL024279		GO:0046982	VEuPathDB:AAEL024279	IEA		F	unspecified product		protein_coding	taxon:9900000001	20231212	goa_import
VEuPathDB	AAEL026152	AAEL026152		GO:0046982	VEuPathDB:AAEL026152	IEA		F	unspecified product		protein_coding	taxon:9900000001	20231212	goa_import
VEuPathDB	AAEL021577	AAEL021577		GO:0046982	VEuPathDB:AAEL021577	IEA		F	unspecified product		protein_coding	taxon:9900000001	20231212	goa_import
VEuPathDB	AAEL026686	AAEL026686		GO:0046982	VEuPathDB:AAEL026686	IEA		F	unspecified product		protein_coding	taxon:9900000001	20231212	goa_import
VEuPathDB	AAEL021049	AAEL021049		GO:0046982	VEuPathDB:AAEL021049	IEA		F	unspecified product		protein_coding	taxon:9900000001	20231212	goa_import
VEuPathDB	AAEL027876	AAEL027876		GO:0046982	VEuPathDB:AAEL027876	IEA		F	unspecified product		protein_coding	taxon:9900000001	20231212	goa_import
VEuPathDB	AAEL026081	AAEL026081		GO:0046982	VEuPathDB:AAEL026081	IEA		F	unspecified product		protein_coding	taxon:9900000001	20231212	goa_import
VEuPathDB	AAEL027969	AAEL027969		GO:0046982	VEuPathDB:AAEL027969	IEA		F	unspecified product		protein_coding	taxon:9900000001	20231212	goa_import
VEuPathDB	AAEL023232	AAEL023232		GO:0046982	VEuPathDB:AAEL023232	IEA		F	unspecified product		protein_coding	taxon:9900000001	20231212	goa_import
VEuPathDB	AAEL027024	AAEL027024		GO:0046982	VEuPathDB:AAEL027024	IEA		F	unspecified product		protein_coding	taxon:9900000001	20231212	goa_import
VEuPathDB	AAEL026927	AAEL026927		GO:0046982	VEuPathDB:AAEL026927	IEA		F	unspecified product		protein_coding	taxon:9900000001	20231212	goa_import
VEuPathDB	AAEL022062	AAEL022062		GO:0046982	VEuPathDB:AAEL022062	IEA		F	unspecified product		protein_coding	taxon:9900000001	20231212	goa_import
VEuPathDB	AAEL027884	AAEL027884		GO:0046982	VEuPathDB:AAEL027884	IEA		F	unspecified product		protein_coding	taxon:9900000001	20231212	goa_import
VEuPathDB	AAEL024721	AAEL024721		GO:0046982	VEuPathDB:AAEL024721	IEA		F	unspecified product		protein_coding	taxon:9900000001	20231212	goa_import
VEuPathDB	AAEL008474	AAEL008474		GO:0016740	VEuPathDB:AAEL008474	IEA		F	unspecified product		protein_coding	taxon:9900000001	20231212	goa_import
VEuPathDB	AAEL012152	AAEL012152		GO:0016740	VEuPathDB:AAEL012152	IEA		F	unspecified product		protein_coding	taxon:9900000001	20231212	goa_import
VEuPathDB	AAEL012152	AAEL012152		GO:0016740	VEuPathDB:AAEL012152	IEA		F	unspecified product		protein_coding	taxon:9900000001	20231212	goa_import
VEuPathDB	AAEL006254	GlcAT-P		GO:0016740	VEuPathDB:AAEL006254	IEA		F	unspecified product		protein_coding	taxon:9900000001	20231212	goa_import
VEuPathDB	AAEL024950	AAEL024950		GO:0016740	VEuPathDB:AAEL024950	IEA		F	unspecified product		protein_coding	taxon:9900000001	20231212	goa_import
VEuPathDB	AAEL024410	AAEL024410		GO:0016740	VEuPathDB:AAEL024410	IEA		F	unspecified product		protein_coding	taxon:9900000001	20231212	goa_import
VEuPathDB	AAEL027910	AAEL027910		GO:0016740	VEuPathDB:AAEL027910	IEA		F	unspecified product		protein_coding	taxon:9900000001	20231212	goa_import
VEuPathDB	AAEL012764	AAEL012764		GO:0016740	VEuPathDB:AAEL012764	IEA		F	unspecified product		protein_coding	taxon:9900000001	20231212	goa_import
VEuPathDB	AAEL003103	eff		GO:0016740	VEuPathDB:AAEL003103	IEA		F	unspecified product		protein_coding	taxon:9900000001	20231212	goa_import
VEuPathDB	AAEL003103	eff		GO:0016740	VEuPathDB:AAEL003103	IEA		F	unspecified product		protein_coding	taxon:9900000001	20231212	goa_import
VEuPathDB	AAEL003103	eff		GO:0016740	VEuPathDB:AAEL003103	IEA		F	unspecified product		protein_coding	taxon:9900000001	20231212	goa_import
VEuPathDB	AAEL001607	AAEL001607		GO:0016740	VEuPathDB:AAEL001607	IEA		F	unspecified product		protein_coding	taxon:9900000001	20231212	goa_import
VEuPathDB	AAEL006912	AAEL006912		GO:0016740	VEuPathDB:AAEL006912	IEA		F	unspecified product		protein_coding	taxon:9900000001	20231212	goa_import
VEuPathDB	AAEL006912	AAEL006912		GO:0016740	VEuPathDB:AAEL006912	IEA		F	unspecified product		protein_coding	taxon:9900000001	20231212	goa_import
VEuPathDB	AAEL012731	Adk2		GO:0016740	VEuPathDB:AAEL012731	IEA		F	unspecified product		protein_coding	taxon:9900000001	20231212	goa_import
VEuPathDB	AAEL001331	AAEL001331		GO:0016740	VEuPathDB:AAEL001331	IEA		F	unspecified product		protein_coding	taxon:9900000001	20231212	goa_import
VEuPathDB	AAEL001334	AAEL001334		GO:0016740	VEuPathDB:AAEL001334	IEA		F	unspecified product		protein_coding	taxon:9900000001	20231212	goa_import
VEuPathDB	AAEL017357	AAEL017357		GO:0016740	VEuPathDB:AAEL017357	IEA		F	unspecified product		protein_coding	taxon:9900000001	20231212	goa_import
VEuPathDB	AAEL010829	AAEL010829		GO:0016740	VEuPathDB:AAEL010829	IEA		F	unspecified product		protein_coding	taxon:9900000001	20231212	goa_import
VEuPathDB	AAEL010276	AAEL010276		GO:0016740	VEuPathDB:AAEL010276	IEA		F	unspecified product		protein_coding	taxon:9900000001	20231212	goa_import
VEuPathDB	AAEL006048	AAEL006048		GO:0016740	VEuPathDB:AAEL006048	IEA		F	unspecified product		protein_coding	taxon:9900000001	20231212	goa_import
VEuPathDB	AAEL003391	AAEL003391		GO:0016740	VEuPathDB:AAEL003391	IEA		F	unspecified product		protein_coding	taxon:9900000001	20231212	goa_import
VEuPathDB	AAEL004900	AAEL004900		GO:0016740	VEuPathDB:AAEL004900	IEA		F	unspecified product		protein_coding	taxon:9900000001	20231212	goa_import
VEuPathDB	AAEL012743	AAEL012743		GO:0016740	VEuPathDB:AAEL012743	IEA		F	unspecified product		protein_coding	taxon:9900000001	20231212	goa_import
VEuPathDB	AAEL012743	AAEL012743		GO:0016740	VEuPathDB:AAEL012743	IEA		F	unspecified product		protein_coding	taxon:9900000001	20231212	goa_import
VEuPathDB	AAEL001000	AAEL001000		GO:0016740	VEuPathDB:AAEL001000	IEA		F	unspecified product		protein_coding	taxon:9900000001	20231212	goa_import
VEuPathDB	AAEL006042	AAEL006042		GO:0016740	VEuPathDB:AAEL006042	IEA		F	unspecified product		protein_coding	taxon:9900000001	20231212	goa_import
VEuPathDB	AAEL006039	AAEL006039		GO:0016740	VEuPathDB:AAEL006039	IEA		F	unspecified product		protein_coding	taxon:9900000001	20231212	goa_import
VEuPathDB	AAEL006039	AAEL006039		GO:0016740	VEuPathDB:AAEL006039	IEA		F	unspecified product		protein_coding	taxon:9900000001	20231212	goa_import
VEuPathDB	AAEL005356	AAEL005356		GO:0016740	VEuPathDB:AAEL005356	IEA		F	unspecified product		protein_coding	taxon:9900000001	20231212	goa_import
VEuPathDB	AAEL005356	AAEL005356		GO:0016740	VEuPathDB:AAEL005356	IEA		F	unspecified product		protein_coding	taxon:9900000001	20231212	goa_import
VEuPathDB	AAEL005356	AAEL005356		GO:0016740	VEuPathDB:AAEL005356	IEA		F	unspecified product		protein_coding	taxon:9900000001	20231212	goa_import
VEuPathDB	AAEL005356	AAEL005356		GO:0016740	VEuPathDB:AAEL005356	IEA		F	unspecified product		protein_coding	taxon:9900000001	20231212	goa_import
VEuPathDB	AAEL005356	AAEL005356		GO:0016740	VEuPathDB:AAEL005356	IEA		F	unspecified product		protein_coding	taxon:9900000001	20231212	goa_import
VEuPathDB	AAEL005356	AAEL005356		GO:0016740	VEuPathDB:AAEL005356	IEA		F	unspecified product		protein_coding	taxon:9900000001	20231212	goa_import
VEuPathDB	AAEL022680	AAEL022680		GO:0016740	VEuPathDB:AAEL022680	IEA		F	unspecified product		protein_coding	taxon:9900000001	20231212	goa_import
VEuPathDB	AAEL027903	AAEL027903		GO:0016740	VEuPathDB:AAEL027903	IEA		F	unspecified product		protein_coding	taxon:9900000001	20231212	goa_import
VEuPathDB	AAEL011121	AAEL011121		GO:0016740	VEuPathDB:AAEL011121	IEA		F	unspecified product		protein_coding	taxon:9900000001	20231212	goa_import
VEuPathDB	AAEL013542	AAEL013542		GO:0016740	VEuPathDB:AAEL013542	IEA		F	unspecified product		protein_coding	taxon:9900000001	20231212	goa_import
VEuPathDB	AAEL022667	AAEL022667		GO:0046982	VEuPathDB:AAEL022667	IEA		F	unspecified product		protein_coding	taxon:9900000001	20231212	goa_import
VEuPathDB	AAEL026271	AAEL026271		GO:0046982	VEuPathDB:AAEL026271	IEA		F	unspecified product		protein_coding	taxon:9900000001	20231212	goa_import
VEuPathDB	AAEL025349	AAEL025349		GO:0046982	VEuPathDB:AAEL025349	IEA		F	unspecified product		protein_coding	taxon:9900000001	20231212	goa_import
VEuPathDB	AAEL024783	AAEL024783		GO:0046982	VEuPathDB:AAEL024783	IEA		F	unspecified product		protein_coding	taxon:9900000001	20231212	goa_import
VEuPathDB	AAEL020030	AAEL020030		GO:0046982	VEuPathDB:AAEL020030	IEA		F	unspecified product		protein_coding	taxon:9900000001	20231212	goa_import
VEuPathDB	AAEL023805	AAEL023805		GO:0046982	VEuPathDB:AAEL023805	IEA		F	unspecified product		protein_coding	taxon:9900000001	20231212	goa_import
VEuPathDB	AAEL024909	AAEL024909		GO:0046982	VEuPathDB:AAEL024909	IEA		F	unspecified product		protein_coding	taxon:9900000001	20231212	goa_import
VEuPathDB	AAEL026515	AAEL026515		GO:0046982	VEuPathDB:AAEL026515	IEA		F	unspecified product		protein_coding	taxon:9900000001	20231212	goa_import
VEuPathDB	AAEL027057	AAEL027057		GO:0046982	VEuPathDB:AAEL027057	IEA		F	unspecified product		protein_coding	taxon:9900000001	20231212	goa_import
VEuPathDB	AAEL027497	AAEL027497		GO:0046982	VEuPathDB:AAEL027497	IEA		F	unspecified product		protein_coding	taxon:9900000001	20231212	goa_import
VEuPathDB	AAEL020249	AAEL020249		GO:0046982	VEuPathDB:AAEL020249	IEA		F	unspecified product		protein_coding	taxon:9900000001	20231212	goa_import
VEuPathDB	AAEL024069	AAEL024069		GO:0046982	VEuPathDB:AAEL024069	IEA		F	unspecified product		protein_coding	taxon:9900000001	20231212	goa_import
VEuPathDB	AAEL022513	AAEL022513		GO:0046982	VEuPathDB:AAEL022513	IEA		F	unspecified product		protein_coding	taxon:9900000001	20231212	goa_import
VEuPathDB	AAEL026772	AAEL026772		GO:0046982	VEuPathDB:AAEL026772	IEA		F	unspecified product		protein_coding	taxon:9900000001	20231212	goa_import
VEuPathDB	AAEL023072	AAEL023072		GO:0046982	VEuPathDB:AAEL023072	IEA		F	unspecified product		protein_coding	taxon:9900000001	20231212	goa_import
VEuPathDB	AAEL021518	AAEL021518		GO:0046982	VEuPathDB:AAEL021518	IEA		F	unspecified product		protein_coding	taxon:9900000001	20231212	goa_import
VEuPathDB	AAEL023291	AAEL023291		GO:0046982	VEuPathDB:AAEL023291	IEA		F	unspecified product		protein_coding	taxon:9900000001	20231212	goa_import
VEuPathDB	AAEL023817	AAEL023817		GO:0046982	VEuPathDB:AAEL023817	IEA		F	unspecified product		protein_coding	taxon:9900000001	20231212	goa_import
VEuPathDB	AAEL028138	AAEL028138		GO:0046982	VEuPathDB:AAEL028138	IEA		F	unspecified product		protein_coding	taxon:9900000001	20231212	goa_import
VEuPathDB	AAEL001397	AAEL001397		GO:1990074	VEuPathDB:AAEL001397	IEA		P	unspecified product		protein_coding	taxon:9900000001	20231212	goa_import
VEuPathDB	AAEL013813	AAEL013813		GO:0080009	VEuPathDB:AAEL013813	IEA		P	unspecified product		protein_coding	taxon:9900000001	20231212	goa_import
VEuPathDB	AAEL004727	AAEL004727		GO:0035299	VEuPathDB:AAEL004727	IEA		F	unspecified product		protein_coding	taxon:9900000001	20231212	goa_import
VEuPathDB	AAEL004727	AAEL004727		GO:0035299	VEuPathDB:AAEL004727	IEA		F	unspecified product		protein_coding	taxon:9900000001	20231212	goa_import
VEuPathDB	AAEL004727	AAEL004727		GO:0035299	VEuPathDB:AAEL004727	IEA		F	unspecified product		protein_coding	taxon:9900000001	20231212	goa_import
VEuPathDB	AAEL006950	AAEL006950		GO:0080009	VEuPathDB:AAEL006950	IEA		P	unspecified product		protein_coding	taxon:9900000001	20231212	goa_import
VEuPathDB	AAEL013905	AAEL013905		GO:0080009	VEuPathDB:AAEL013905	IEA		P	unspecified product		protein_coding	taxon:9900000001	20231212	goa_import
VEuPathDB	AAEL004727	AAEL004727		GO:0035299	VEuPathDB:AAEL004727	IEA		F	unspecified product		protein_coding	taxon:9900000001	20231212	goa_import
VEuPathDB	AAEL008491	AAEL008491		GO:0035658	VEuPathDB:AAEL008491	IEA		C	unspecified product		protein_coding	taxon:9900000001	20231212	goa_import
VEuPathDB	AAEL009828	AAEL009828		GO:0035658	VEuPathDB:AAEL009828	IEA		C	unspecified product		protein_coding	taxon:9900000001	20231212	goa_import
VEuPathDB	AAEL021171	AAEL021171		GO:0071230	VEuPathDB:AAEL021171	IEA		P	unspecified product		protein_coding	taxon:9900000001	20231212	goa_import
VEuPathDB	AAEL018039	AAEL018039		GO:0046777	VEuPathDB:AAEL018039	IEA		P	unspecified product		protein_coding	taxon:9900000001	20231212	goa_import
VEuPathDB	AAEL024396	AAEL024396		GO:0035329	VEuPathDB:AAEL024396	IEA		P	unspecified product		protein_coding	taxon:9900000001	20231212	goa_import
VEuPathDB	AAEL013826	AAEL013826		GO:0035329	VEuPathDB:AAEL013826	IEA		P	unspecified product		protein_coding	taxon:9900000001	20231212	goa_import
VEuPathDB	AAEL011983	AAEL011983		GO:0035329	VEuPathDB:AAEL011983	IEA		P	unspecified product		protein_coding	taxon:9900000001	20231212	goa_import
VEuPathDB	AAEL011983	AAEL011983		GO:0035329	VEuPathDB:AAEL011983	IEA		P	unspecified product		protein_coding	taxon:9900000001	20231212	goa_import
VEuPathDB	AAEL011983	AAEL011983		GO:0035329	VEuPathDB:AAEL011983	IEA		P	unspecified product		protein_coding	taxon:9900000001	20231212	goa_import
VEuPathDB	AAEL002567	AAEL002567		GO:0035694	VEuPathDB:AAEL002567	IEA		P	unspecified product		protein_coding	taxon:9900000001	20231212	goa_import
VEuPathDB	AAEL023293	AAEL023293		GO:0046982	VEuPathDB:AAEL023293	IEA		F	unspecified product		protein_coding	taxon:9900000001	20231212	goa_import
VEuPathDB	AAEL027267	AAEL027267		GO:0046982	VEuPathDB:AAEL027267	IEA		F	unspecified product		protein_coding	taxon:9900000001	20231212	goa_import
VEuPathDB	AAEL020976	AAEL020976		GO:0046982	VEuPathDB:AAEL020976	IEA		F	unspecified product		protein_coding	taxon:9900000001	20231212	goa_import
VEuPathDB	AAEL027467	AAEL027467		GO:0046982	VEuPathDB:AAEL027467	IEA		F	unspecified product		protein_coding	taxon:9900000001	20231212	goa_import
VEuPathDB	AAEL024574	AAEL024574		GO:0046982	VEuPathDB:AAEL024574	IEA		F	unspecified product		protein_coding	taxon:9900000001	20231212	goa_import
VEuPathDB	AAEL026134	AAEL026134		GO:0046982	VEuPathDB:AAEL026134	IEA		F	unspecified product		protein_coding	taxon:9900000001	20231212	goa_import
VEuPathDB	AAEL020063	AAEL020063		GO:0046982	VEuPathDB:AAEL020063	IEA		F	unspecified product		protein_coding	taxon:9900000001	20231212	goa_import
VEuPathDB	AAEL021628	AAEL021628		GO:0046982	VEuPathDB:AAEL021628	IEA		F	unspecified product		protein_coding	taxon:9900000001	20231212	goa_import
VEuPathDB	AAEL023479	AAEL023479		GO:0046982	VEuPathDB:AAEL023479	IEA		F	unspecified product		protein_coding	taxon:9900000001	20231212	goa_import
VEuPathDB	AAEL027108	AAEL027108		GO:0046982	VEuPathDB:AAEL027108	IEA		F	unspecified product		protein_coding	taxon:9900000001	20231212	goa_import
VEuPathDB	AAEL028055	AAEL028055		GO:0046982	VEuPathDB:AAEL028055	IEA		F	unspecified product		protein_coding	taxon:9900000001	20231212	goa_import
VEuPathDB	AAEL025837	AAEL025837		GO:0046982	VEuPathDB:AAEL025837	IEA		F	unspecified product		protein_coding	taxon:9900000001	20231212	goa_import
VEuPathDB	AAEL022701	AAEL022701		GO:0046982	VEuPathDB:AAEL022701	IEA		F	unspecified product		protein_coding	taxon:9900000001	20231212	goa_import
VEuPathDB	AAEL024024	AAEL024024		GO:0046982	VEuPathDB:AAEL024024	IEA		F	unspecified product		protein_coding	taxon:9900000001	20231212	goa_import
VEuPathDB	AAEL021193	AAEL021193		GO:0046982	VEuPathDB:AAEL021193	IEA		F	unspecified product		protein_coding	taxon:9900000001	20231212	goa_import
VEuPathDB	AAEL026556	AAEL026556		GO:0046982	VEuPathDB:AAEL026556	IEA		F	unspecified product		protein_coding	taxon:9900000001	20231212	goa_import
VEuPathDB	AAEL022755	AAEL022755		GO:0046982	VEuPathDB:AAEL022755	IEA		F	unspecified product		protein_coding	taxon:9900000001	20231212	goa_import
VEuPathDB	AAEL021635	AAEL021635		GO:0046982	VEuPathDB:AAEL021635	IEA		F	unspecified product		protein_coding	taxon:9900000001	20231212	goa_import
VEuPathDB	AAEL024328	AAEL024328		GO:0046982	VEuPathDB:AAEL024328	IEA		F	unspecified product		protein_coding	taxon:9900000001	20231212	goa_import
VEuPathDB	AAEL013267	AAEL013267		GO:0016740	VEuPathDB:AAEL013267	IEA		F	unspecified product		protein_coding	taxon:9900000001	20231212	goa_import
VEuPathDB	AAEL020827	AAEL020827		GO:0016740	VEuPathDB:AAEL020827	IEA		F	unspecified product		protein_coding	taxon:9900000001	20231212	goa_import
VEuPathDB	AAEL022320	AAEL022320		GO:0016740	VEuPathDB:AAEL022320	IEA		F	unspecified product		protein_coding	taxon:9900000001	20231212	goa_import
VEuPathDB	AAEL001037	AAEL001037		GO:0016740	VEuPathDB:AAEL001037	IEA		F	unspecified product		protein_coding	taxon:9900000001	20231212	goa_import
VEuPathDB	AAEL015651	AAEL015651		GO:0016740	VEuPathDB:AAEL015651	IEA		F	unspecified product		protein_coding	taxon:9900000001	20231212	goa_import
VEuPathDB	AAEL004900	AAEL004900		GO:0016740	VEuPathDB:AAEL004900	IEA		F	unspecified product		protein_coding	taxon:9900000001	20231212	goa_import
VEuPathDB	AAEL004900	AAEL004900		GO:0016740	VEuPathDB:AAEL004900	IEA		F	unspecified product		protein_coding	taxon:9900000001	20231212	goa_import
VEuPathDB	AAEL004900	AAEL004900		GO:0016740	VEuPathDB:AAEL004900	IEA		F	unspecified product		protein_coding	taxon:9900000001	20231212	goa_import
VEuPathDB	AAEL023815	AAEL023815		GO:0016740	VEuPathDB:AAEL023815	IEA		F	unspecified product		protein_coding	taxon:9900000001	20231212	goa_import
VEuPathDB	AAEL002269	AAEL002269		GO:0016740	VEuPathDB:AAEL002269	IEA		F	unspecified product		protein_coding	taxon:9900000001	20231212	goa_import
VEuPathDB	AAEL019533	AAEL019533		GO:0016740	VEuPathDB:AAEL019533	IEA		F	unspecified product		protein_coding	taxon:9900000001	20231212	goa_import
VEuPathDB	AAEL019533	AAEL019533		GO:0016740	VEuPathDB:AAEL019533	IEA		F	unspecified product		protein_coding	taxon:9900000001	20231212	goa_import
VEuPathDB	AAEL019668	AAEL019668		GO:0016740	VEuPathDB:AAEL019668	IEA		F	unspecified product		protein_coding	taxon:9900000001	20231212	goa_import
VEuPathDB	AAEL019780	AAEL019780		GO:0016740	VEuPathDB:AAEL019780	IEA		F	unspecified product		protein_coding	taxon:9900000001	20231212	goa_import
VEuPathDB	AAEL005270	AAEL005270		GO:0016740	VEuPathDB:AAEL005270	IEA		F	unspecified product		protein_coding	taxon:9900000001	20231212	goa_import
VEuPathDB	AAEL004385	AAEL004385		GO:0016740	VEuPathDB:AAEL004385	IEA		F	unspecified product		protein_coding	taxon:9900000001	20231212	goa_import
VEuPathDB	AAEL004385	AAEL004385		GO:0016740	VEuPathDB:AAEL004385	IEA		F	unspecified product		protein_coding	taxon:9900000001	20231212	goa_import
VEuPathDB	AAEL019410	AAEL019410		GO:0016740	VEuPathDB:AAEL019410	IEA		F	unspecified product		protein_coding	taxon:9900000001	20231212	goa_import
VEuPathDB	AAEL006747	AAEL006747		GO:0016740	VEuPathDB:AAEL006747	IEA		F	unspecified product		protein_coding	taxon:9900000001	20231212	goa_import
VEuPathDB	AAEL019410	AAEL019410		GO:0016740	VEuPathDB:AAEL019410	IEA		F	unspecified product		protein_coding	taxon:9900000001	20231212	goa_import
VEuPathDB	AAEL006728	AAEL006728		GO:0016740	VEuPathDB:AAEL006728	IEA		F	unspecified product		protein_coding	taxon:9900000001	20231212	goa_import
VEuPathDB	AAEL010021	AAEL010021		GO:0016740	VEuPathDB:AAEL010021	IEA		F	unspecified product		protein_coding	taxon:9900000001	20231212	goa_import
VEuPathDB	AAEL010021	AAEL010021		GO:0016740	VEuPathDB:AAEL010021	IEA		F	unspecified product		protein_coding	taxon:9900000001	20231212	goa_import
VEuPathDB	AAEL009156	AAEL009156		GO:0016740	VEuPathDB:AAEL009156	IEA		F	unspecified product		protein_coding	taxon:9900000001	20231212	goa_import
VEuPathDB	AAEL019566	AAEL019566		GO:0016740	VEuPathDB:AAEL019566	IEA		F	unspecified product		protein_coding	taxon:9900000001	20231212	goa_import
VEuPathDB	AAEL011564	AAEL011564		GO:0016740	VEuPathDB:AAEL011564	IEA		F	unspecified product		protein_coding	taxon:9900000001	20231212	goa_import
VEuPathDB	AAEL012318	AAEL012318		GO:0016740	VEuPathDB:AAEL012318	IEA		F	unspecified product		protein_coding	taxon:9900000001	20231212	goa_import
VEuPathDB	AAEL004221	AAEL004221		GO:0016740	VEuPathDB:AAEL004221	IEA		F	unspecified product		protein_coding	taxon:9900000001	20231212	goa_import
VEuPathDB	AAEL022540	AAEL022540		GO:0016740	VEuPathDB:AAEL022540	IEA		F	unspecified product		protein_coding	taxon:9900000001	20231212	goa_import
VEuPathDB	AAEL026214	AAEL026214		GO:0016740	VEuPathDB:AAEL026214	IEA		F	unspecified product		protein_coding	taxon:9900000001	20231212	goa_import
VEuPathDB	AAEL004042	AAEL004042		GO:0016740	VEuPathDB:AAEL004042	IEA		F	unspecified product		protein_coding	taxon:9900000001	20231212	goa_import
VEuPathDB	AAEL004042	AAEL004042		GO:0016740	VEuPathDB:AAEL004042	IEA		F	unspecified product		protein_coding	taxon:9900000001	20231212	goa_import
VEuPathDB	AAEL001607	AAEL001607		GO:0016740	VEuPathDB:AAEL001607	IEA		F	unspecified product		protein_coding	taxon:9900000001	20231212	goa_import
VEuPathDB	AAEL005925	AAEL005925		GO:0016740	VEuPathDB:AAEL005925	IEA		F	unspecified product		protein_coding	taxon:9900000001	20231212	goa_import
VEuPathDB	AAEL013184	AAEL013184		GO:0071805	VEuPathDB:AAEL013184	IEA		P	unspecified product		protein_coding	taxon:9900000001	20231212	goa_import
VEuPathDB	AAEL019443	AAEL019443		GO:0071805	VEuPathDB:AAEL019443	IEA		P	unspecified product		protein_coding	taxon:9900000001	20231212	goa_import
VEuPathDB	AAEL019443	AAEL019443		GO:0071805	VEuPathDB:AAEL019443	IEA		P	unspecified product		protein_coding	taxon:9900000001	20231212	goa_import
VEuPathDB	AAEL006293	AAEL006293		GO:0071805	VEuPathDB:AAEL006293	IEA		P	unspecified product		protein_coding	taxon:9900000001	20231212	goa_import
VEuPathDB	AAEL019443	AAEL019443		GO:0071805	VEuPathDB:AAEL019443	IEA		P	unspecified product		protein_coding	taxon:9900000001	20231212	goa_import
VEuPathDB	AAEL008928	Kir2A		GO:0071805	VEuPathDB:AAEL008928	IEA		P	unspecified product		protein_coding	taxon:9900000001	20231212	goa_import
VEuPathDB	AAEL008928	Kir2A		GO:0071805	VEuPathDB:AAEL008928	IEA		P	unspecified product		protein_coding	taxon:9900000001	20231212	goa_import
VEuPathDB	AAEL008928	Kir2A		GO:0071805	VEuPathDB:AAEL008928	IEA		P	unspecified product		protein_coding	taxon:9900000001	20231212	goa_import
VEuPathDB	AAEL008932	Kir1		GO:0071805	VEuPathDB:AAEL008932	IEA		P	unspecified product		protein_coding	taxon:9900000001	20231212	goa_import
VEuPathDB	AAEL008932	Kir1		GO:0071805	VEuPathDB:AAEL008932	IEA		P	unspecified product		protein_coding	taxon:9900000001	20231212	goa_import
VEuPathDB	AAEL006293	AAEL006293		GO:0071805	VEuPathDB:AAEL006293	IEA		P	unspecified product		protein_coding	taxon:9900000001	20231212	goa_import
VEuPathDB	AAEL006293	AAEL006293		GO:0071805	VEuPathDB:AAEL006293	IEA		P	unspecified product		protein_coding	taxon:9900000001	20231212	goa_import
VEuPathDB	AAEL006293	AAEL006293		GO:0071805	VEuPathDB:AAEL006293	IEA		P	unspecified product		protein_coding	taxon:9900000001	20231212	goa_import
VEuPathDB	AAEL008931	Kir2B		GO:0071805	VEuPathDB:AAEL008931	IEA		P	unspecified product		protein_coding	taxon:9900000001	20231212	goa_import
VEuPathDB	AAEL019710	AAEL019710		GO:0071805	VEuPathDB:AAEL019710	IEA		P	unspecified product		protein_coding	taxon:9900000001	20231212	goa_import
VEuPathDB	AAEL018329	AAEL018329		GO:0071805	VEuPathDB:AAEL018329	IEA		P	unspecified product		protein_coding	taxon:9900000001	20231212	goa_import
VEuPathDB	AAEL003433	AAEL003433		GO:0071805	VEuPathDB:AAEL003433	IEA		P	unspecified product		protein_coding	taxon:9900000001	20231212	goa_import
VEuPathDB	AAEL003433	AAEL003433		GO:0071805	VEuPathDB:AAEL003433	IEA		P	unspecified product		protein_coding	taxon:9900000001	20231212	goa_import
VEuPathDB	AAEL004046	AAEL004046		GO:0071805	VEuPathDB:AAEL004046	IEA		P	unspecified product		protein_coding	taxon:9900000001	20231212	goa_import
VEuPathDB	AAEL022082	AAEL022082		GO:0071805	VEuPathDB:AAEL022082	IEA		P	unspecified product		protein_coding	taxon:9900000001	20231212	goa_import
VEuPathDB	AAEL018234	AAEL018234		GO:0071805	VEuPathDB:AAEL018234	IEA		P	unspecified product		protein_coding	taxon:9900000001	20231212	goa_import
VEuPathDB	AAEL019918	AAEL019918		GO:0071805	VEuPathDB:AAEL019918	IEA		P	unspecified product		protein_coding	taxon:9900000001	20231212	goa_import
VEuPathDB	AAEL006650	AAEL006650		GO:0071805	VEuPathDB:AAEL006650	IEA		P	unspecified product		protein_coding	taxon:9900000001	20231212	goa_import
VEuPathDB	AAEL007104	AAEL007104		GO:0071805	VEuPathDB:AAEL007104	IEA		P	unspecified product		protein_coding	taxon:9900000001	20231212	goa_import
VEuPathDB	AAEL004478	AAEL004478		GO:0071805	VEuPathDB:AAEL004478	IEA		P	unspecified product		protein_coding	taxon:9900000001	20231212	goa_import
VEuPathDB	AAEL009544	AAEL009544		GO:0071805	VEuPathDB:AAEL009544	IEA		P	unspecified product		protein_coding	taxon:9900000001	20231212	goa_import
VEuPathDB	AAEL019507	AAEL019507		GO:0071477	VEuPathDB:AAEL019507	IEA		P	unspecified product		protein_coding	taxon:9900000001	20231212	goa_import
VEuPathDB	AAEL025348	AAEL025348		GO:0046982	VEuPathDB:AAEL025348	IEA		F	unspecified product		protein_coding	taxon:9900000001	20231212	goa_import
VEuPathDB	AAEL025482	AAEL025482		GO:0046982	VEuPathDB:AAEL025482	IEA		F	unspecified product		protein_coding	taxon:9900000001	20231212	goa_import
VEuPathDB	AAEL003846	AAEL003846		GO:0046982	VEuPathDB:AAEL003846	IEA		F	unspecified product		protein_coding	taxon:9900000001	20231212	goa_import
VEuPathDB	AAEL024166	AAEL024166		GO:0046982	VEuPathDB:AAEL024166	IEA		F	unspecified product		protein_coding	taxon:9900000001	20231212	goa_import
VEuPathDB	AAEL025056	AAEL025056		GO:0046982	VEuPathDB:AAEL025056	IEA		F	unspecified product		protein_coding	taxon:9900000001	20231212	goa_import
VEuPathDB	AAEL025430	AAEL025430		GO:0046982	VEuPathDB:AAEL025430	IEA		F	unspecified product		protein_coding	taxon:9900000001	20231212	goa_import
VEuPathDB	AAEL024994	AAEL024994		GO:0046982	VEuPathDB:AAEL024994	IEA		F	unspecified product		protein_coding	taxon:9900000001	20231212	goa_import
VEuPathDB	AAEL004717	AAEL004717		GO:0061575	VEuPathDB:AAEL004717	IEA		F	unspecified product		protein_coding	taxon:9900000001	20231212	goa_import
VEuPathDB	AAEL009179	AAEL009179		GO:0061598	VEuPathDB:AAEL009179	IEA		F	unspecified product		protein_coding	taxon:9900000001	20231212	goa_import
VEuPathDB	AAEL009179	AAEL009179		GO:0061599	VEuPathDB:AAEL009179	IEA		F	unspecified product		protein_coding	taxon:9900000001	20231212	goa_import
VEuPathDB	AAEL006895	AAEL006895		GO:0061615	VEuPathDB:AAEL006895	IEA		P	unspecified product		protein_coding	taxon:9900000001	20231212	goa_import
VEuPathDB	AAEL002526	AAEL002526		GO:0061617	VEuPathDB:AAEL002526	IEA		C	unspecified product		protein_coding	taxon:9900000001	20231212	goa_import
VEuPathDB	AAEL002526	AAEL002526		GO:0061617	VEuPathDB:AAEL002526	IEA		C	unspecified product		protein_coding	taxon:9900000001	20231212	goa_import
VEuPathDB	AAEL012317	AAEL012317		GO:0061617	VEuPathDB:AAEL012317	IEA		C	unspecified product		protein_coding	taxon:9900000001	20231212	goa_import
VEuPathDB	AAEL005897	AAEL005897		GO:0061617	VEuPathDB:AAEL005897	IEA		C	unspecified product		protein_coding	taxon:9900000001	20231212	goa_import
VEuPathDB	AAEL005897	AAEL005897		GO:0061617	VEuPathDB:AAEL005897	IEA		C	unspecified product		protein_coding	taxon:9900000001	20231212	goa_import
VEuPathDB	AAEL005897	AAEL005897		GO:0061617	VEuPathDB:AAEL005897	IEA		C	unspecified product		protein_coding	taxon:9900000001	20231212	goa_import
VEuPathDB	AAEL005897	AAEL005897		GO:0061617	VEuPathDB:AAEL005897	IEA		C	unspecified product		protein_coding	taxon:9900000001	20231212	goa_import
VEuPathDB	AAEL018151	AAEL018151		GO:0060964	VEuPathDB:AAEL018151	IEA		P	unspecified product		protein_coding	taxon:9900000001	20231212	goa_import
VEuPathDB	AAEL012823	AAEL012823		GO:0016740	VEuPathDB:AAEL012823	IEA		F	unspecified product		protein_coding	taxon:9900000001	20231212	goa_import
VEuPathDB	AAEL012359	AAEL012359		GO:0016740	VEuPathDB:AAEL012359	IEA		F	unspecified product		protein_coding	taxon:9900000001	20231212	goa_import
VEuPathDB	AAEL010581	AAEL010581		GO:0016740	VEuPathDB:AAEL010581	IEA		F	unspecified product		protein_coding	taxon:9900000001	20231212	goa_import
VEuPathDB	AAEL000810	AAEL000810		GO:0016740	VEuPathDB:AAEL000810	IEA		F	unspecified product		protein_coding	taxon:9900000001	20231212	goa_import
VEuPathDB	AAEL020617	AAEL020617		GO:0016740	VEuPathDB:AAEL020617	IEA		F	unspecified product		protein_coding	taxon:9900000001	20231212	goa_import
VEuPathDB	AAEL020992	AAEL020992		GO:0016740	VEuPathDB:AAEL020992	IEA		F	unspecified product		protein_coding	taxon:9900000001	20231212	goa_import
VEuPathDB	AAEL020992	AAEL020992		GO:0016740	VEuPathDB:AAEL020992	IEA		F	unspecified product		protein_coding	taxon:9900000001	20231212	goa_import
VEuPathDB	AAEL020992	AAEL020992		GO:0016740	VEuPathDB:AAEL020992	IEA		F	unspecified product		protein_coding	taxon:9900000001	20231212	goa_import
VEuPathDB	AAEL020992	AAEL020992		GO:0016740	VEuPathDB:AAEL020992	IEA		F	unspecified product		protein_coding	taxon:9900000001	20231212	goa_import
VEuPathDB	AAEL019566	AAEL019566		GO:0016740	VEuPathDB:AAEL019566	IEA		F	unspecified product		protein_coding	taxon:9900000001	20231212	goa_import
VEuPathDB	AAEL004853	AAEL004853		GO:0016740	VEuPathDB:AAEL004853	IEA		F	unspecified product		protein_coding	taxon:9900000001	20231212	goa_import
VEuPathDB	AAEL004853	AAEL004853		GO:0016740	VEuPathDB:AAEL004853	IEA		F	unspecified product		protein_coding	taxon:9900000001	20231212	goa_import
VEuPathDB	AAEL004853	AAEL004853		GO:0016740	VEuPathDB:AAEL004853	IEA		F	unspecified product		protein_coding	taxon:9900000001	20231212	goa_import
VEuPathDB	AAEL004853	AAEL004853		GO:0016740	VEuPathDB:AAEL004853	IEA		F	unspecified product		protein_coding	taxon:9900000001	20231212	goa_import
VEuPathDB	AAEL004853	AAEL004853		GO:0016740	VEuPathDB:AAEL004853	IEA		F	unspecified product		protein_coding	taxon:9900000001	20231212	goa_import
VEuPathDB	AAEL002069	AAEL002069		GO:0016740	VEuPathDB:AAEL002069	IEA		F	unspecified product		protein_coding	taxon:9900000001	20231212	goa_import
VEuPathDB	AAEL008037	AAEL008037		GO:0016740	VEuPathDB:AAEL008037	IEA		F	unspecified product		protein_coding	taxon:9900000001	20231212	goa_import
VEuPathDB	AAEL004165	AAEL004165		GO:0016740	VEuPathDB:AAEL004165	IEA		F	unspecified product		protein_coding	taxon:9900000001	20231212	goa_import
VEuPathDB	AAEL026747	AAEL026747		GO:0016740	VEuPathDB:AAEL026747	IEA		F	unspecified product		protein_coding	taxon:9900000001	20231212	goa_import
VEuPathDB	AAEL013826	AAEL013826		GO:0016740	VEuPathDB:AAEL013826	IEA		F	unspecified product		protein_coding	taxon:9900000001	20231212	goa_import
VEuPathDB	AAEL014371	AAEL014371		GO:0016740	VEuPathDB:AAEL014371	IEA		F	unspecified product		protein_coding	taxon:9900000001	20231212	goa_import
VEuPathDB	AAEL008560	AAEL008560		GO:0016740	VEuPathDB:AAEL008560	IEA		F	unspecified product		protein_coding	taxon:9900000001	20231212	goa_import
VEuPathDB	AAEL008749	AAEL008749		GO:0016740	VEuPathDB:AAEL008749	IEA		F	unspecified product		protein_coding	taxon:9900000001	20231212	goa_import
VEuPathDB	AAEL008751	AAEL008751		GO:0016740	VEuPathDB:AAEL008751	IEA		F	unspecified product		protein_coding	taxon:9900000001	20231212	goa_import
VEuPathDB	AAEL009603	AAEL009603		GO:0016740	VEuPathDB:AAEL009603	IEA		F	unspecified product		protein_coding	taxon:9900000001	20231212	goa_import
VEuPathDB	AAEL019479	AAEL019479		GO:0016740	VEuPathDB:AAEL019479	IEA		F	unspecified product		protein_coding	taxon:9900000001	20231212	goa_import
VEuPathDB	AAEL006782	Carm1		GO:0016740	VEuPathDB:AAEL006782	IEA		F	unspecified product		protein_coding	taxon:9900000001	20231212	goa_import
VEuPathDB	AAEL010366	AAEL010366		GO:0016740	VEuPathDB:AAEL010366	IEA		F	unspecified product		protein_coding	taxon:9900000001	20231212	goa_import
VEuPathDB	AAEL010381	AAEL010381		GO:0016740	VEuPathDB:AAEL010381	IEA		F	unspecified product		protein_coding	taxon:9900000001	20231212	goa_import
VEuPathDB	AAEL010386	AAEL010386		GO:0016740	VEuPathDB:AAEL010386	IEA		F	unspecified product		protein_coding	taxon:9900000001	20231212	goa_import
VEuPathDB	AAEL010390	AAEL010390		GO:0016740	VEuPathDB:AAEL010390	IEA		F	unspecified product		protein_coding	taxon:9900000001	20231212	goa_import
VEuPathDB	AAEL011877	AAEL011877		GO:0016740	VEuPathDB:AAEL011877	IEA		F	unspecified product		protein_coding	taxon:9900000001	20231212	goa_import
VEuPathDB	AAEL013390	AAEL013390		GO:0016740	VEuPathDB:AAEL013390	IEA		F	unspecified product		protein_coding	taxon:9900000001	20231212	goa_import
VEuPathDB	AAEL013392	AAEL013392		GO:0016740	VEuPathDB:AAEL013392	IEA		F	unspecified product		protein_coding	taxon:9900000001	20231212	goa_import
VEuPathDB	AAEL011937	AAEL011937		GO:0016740	VEuPathDB:AAEL011937	IEA		F	unspecified product		protein_coding	taxon:9900000001	20231212	goa_import
VEuPathDB	AAEL005903	AAEL005903		GO:0016740	VEuPathDB:AAEL005903	IEA		F	unspecified product		protein_coding	taxon:9900000001	20231212	goa_import
VEuPathDB	AAEL009179	AAEL009179		GO:0016740	VEuPathDB:AAEL009179	IEA		F	unspecified product		protein_coding	taxon:9900000001	20231212	goa_import
VEuPathDB	AAEL012172	AAEL012172		GO:0016740	VEuPathDB:AAEL012172	IEA		F	unspecified product		protein_coding	taxon:9900000001	20231212	goa_import
VEuPathDB	AAEL012172	AAEL012172		GO:0016740	VEuPathDB:AAEL012172	IEA		F	unspecified product		protein_coding	taxon:9900000001	20231212	goa_import
VEuPathDB	AAEL003179	AAEL003179		GO:0016740	VEuPathDB:AAEL003179	IEA		F	unspecified product		protein_coding	taxon:9900000001	20231212	goa_import
VEuPathDB	AAEL017085	GSTO1		GO:0016740	VEuPathDB:AAEL017085	IEA		F	unspecified product		protein_coding	taxon:9900000001	20231212	goa_import
VEuPathDB	AAEL002567	AAEL002567		GO:0035694	VEuPathDB:AAEL002567	IEA		P	unspecified product		protein_coding	taxon:9900000001	20231212	goa_import
VEuPathDB	AAEL011822	AAEL011822		GO:0036374	VEuPathDB:AAEL011822	IEA		F	unspecified product		protein_coding	taxon:9900000001	20231212	goa_import
VEuPathDB	AAEL004240	AAEL004240		GO:0036374	VEuPathDB:AAEL004240	IEA		F	unspecified product		protein_coding	taxon:9900000001	20231212	goa_import
VEuPathDB	AAEL019957	AAEL019957		GO:0036374	VEuPathDB:AAEL019957	IEA		F	unspecified product		protein_coding	taxon:9900000001	20231212	goa_import
VEuPathDB	AAEL017331	AAEL017331		GO:0036374	VEuPathDB:AAEL017331	IEA		F	unspecified product		protein_coding	taxon:9900000001	20231212	goa_import
VEuPathDB	AAEL019957	AAEL019957		GO:0036374	VEuPathDB:AAEL019957	IEA		F	unspecified product		protein_coding	taxon:9900000001	20231212	goa_import
VEuPathDB	AAEL020987	AAEL020987		GO:0035335	VEuPathDB:AAEL020987	IEA		P	unspecified product		protein_coding	taxon:9900000001	20231212	goa_import
VEuPathDB	AAEL006320	AAEL006320		GO:0035335	VEuPathDB:AAEL006320	IEA		P	unspecified product		protein_coding	taxon:9900000001	20231212	goa_import
VEuPathDB	AAEL004410	AAEL004410		GO:0035335	VEuPathDB:AAEL004410	IEA		P	unspecified product		protein_coding	taxon:9900000001	20231212	goa_import
VEuPathDB	AAEL008528	AAEL008528		GO:0035335	VEuPathDB:AAEL008528	IEA		P	unspecified product		protein_coding	taxon:9900000001	20231212	goa_import
VEuPathDB	AAEL003108	AAEL003108		GO:0035335	VEuPathDB:AAEL003108	IEA		P	unspecified product		protein_coding	taxon:9900000001	20231212	goa_import
VEuPathDB	AAEL025729	AAEL025729		GO:0035335	VEuPathDB:AAEL025729	IEA		P	unspecified product		protein_coding	taxon:9900000001	20231212	goa_import
VEuPathDB	AAEL025729	AAEL025729		GO:0035335	VEuPathDB:AAEL025729	IEA		P	unspecified product		protein_coding	taxon:9900000001	20231212	goa_import
VEuPathDB	AAEL019434	AAEL019434		GO:0035335	VEuPathDB:AAEL019434	IEA		P	unspecified product		protein_coding	taxon:9900000001	20231212	goa_import
VEuPathDB	AAEL004437	AAEL004437		GO:0035335	VEuPathDB:AAEL004437	IEA		P	unspecified product		protein_coding	taxon:9900000001	20231212	goa_import
VEuPathDB	AAEL027483	AAEL027483		GO:0035335	VEuPathDB:AAEL027483	IEA		P	unspecified product		protein_coding	taxon:9900000001	20231212	goa_import
VEuPathDB	AAEL027483	AAEL027483		GO:0035335	VEuPathDB:AAEL027483	IEA		P	unspecified product		protein_coding	taxon:9900000001	20231212	goa_import
VEuPathDB	AAEL027483	AAEL027483		GO:0035335	VEuPathDB:AAEL027483	IEA		P	unspecified product		protein_coding	taxon:9900000001	20231212	goa_import
VEuPathDB	AAEL003320	AAEL003320		GO:0042073	VEuPathDB:AAEL003320	IEA		P	unspecified product		protein_coding	taxon:9900000001	20231212	goa_import
VEuPathDB	AAEL023657	AAEL023657		GO:0035999	VEuPathDB:AAEL023657	IEA		P	unspecified product		protein_coding	taxon:9900000001	20231212	goa_import
VEuPathDB	AAEL002510	AAEL002510		GO:0035999	VEuPathDB:AAEL002510	IEA		P	unspecified product		protein_coding	taxon:9900000001	20231212	goa_import
VEuPathDB	AAEL002510	AAEL002510		GO:0035999	VEuPathDB:AAEL002510	IEA		P	unspecified product		protein_coding	taxon:9900000001	20231212	goa_import
VEuPathDB	AAEL002510	AAEL002510		GO:0035999	VEuPathDB:AAEL002510	IEA		P	unspecified product		protein_coding	taxon:9900000001	20231212	goa_import
VEuPathDB	AAEL002510	AAEL002510		GO:0035999	VEuPathDB:AAEL002510	IEA		P	unspecified product		protein_coding	taxon:9900000001	20231212	goa_import
VEuPathDB	AAEL002510	AAEL002510		GO:0035999	VEuPathDB:AAEL002510	IEA		P	unspecified product		protein_coding	taxon:9900000001	20231212	goa_import
VEuPathDB	AAEL002510	AAEL002510		GO:0035999	VEuPathDB:AAEL002510	IEA		P	unspecified product		protein_coding	taxon:9900000001	20231212	goa_import
VEuPathDB	AAEL002510	AAEL002510		GO:0035999	VEuPathDB:AAEL002510	IEA		P	unspecified product		protein_coding	taxon:9900000001	20231212	goa_import
VEuPathDB	AAEL002510	AAEL002510		GO:0035999	VEuPathDB:AAEL002510	IEA		P	unspecified product		protein_coding	taxon:9900000001	20231212	goa_import
VEuPathDB	AAEL019769	AAEL019769		GO:0035368	VEuPathDB:AAEL019769	IEA		F	unspecified product		protein_coding	taxon:9900000001	20231212	goa_import
VEuPathDB	AAEL006258	ppk302		GO:0035725	VEuPathDB:AAEL006258	IEA		P	unspecified product		protein_coding	taxon:9900000001	20231212	goa_import
VEuPathDB	AAEL008809	ppk303		GO:0035725	VEuPathDB:AAEL008809	IEA		P	unspecified product		protein_coding	taxon:9900000001	20231212	goa_import
VEuPathDB	AAEL019946	ppk202		GO:0035725	VEuPathDB:AAEL019946	IEA		P	unspecified product		protein_coding	taxon:9900000001	20231212	goa_import
VEuPathDB	AAEL002575	ppk103		GO:0035725	VEuPathDB:AAEL002575	IEA		P	unspecified product		protein_coding	taxon:9900000001	20231212	goa_import
VEuPathDB	AAEL018329	AAEL018329		GO:0035725	VEuPathDB:AAEL018329	IEA		P	unspecified product		protein_coding	taxon:9900000001	20231212	goa_import
VEuPathDB	AAEL023266	AAEL023266		GO:0035725	VEuPathDB:AAEL023266	IEA		P	unspecified product		protein_coding	taxon:9900000001	20231212	goa_import
VEuPathDB	AAEL000863	ppk315		GO:0035725	VEuPathDB:AAEL000863	IEA		P	unspecified product		protein_coding	taxon:9900000001	20231212	goa_import
VEuPathDB	AAEL000926	ppk316		GO:0035725	VEuPathDB:AAEL000926	IEA		P	unspecified product		protein_coding	taxon:9900000001	20231212	goa_import
VEuPathDB	AAEL000873	ppk317		GO:0035725	VEuPathDB:AAEL000873	IEA		P	unspecified product		protein_coding	taxon:9900000001	20231212	goa_import
VEuPathDB	AAEL000873	ppk317		GO:0035725	VEuPathDB:AAEL000873	IEA		P	unspecified product		protein_coding	taxon:9900000001	20231212	goa_import
VEuPathDB	AAEL000534	ppk319		GO:0035725	VEuPathDB:AAEL000534	IEA		P	unspecified product		protein_coding	taxon:9900000001	20231212	goa_import
VEuPathDB	AAEL012361	AAEL012361		GO:0036297	VEuPathDB:AAEL012361	IEA		P	unspecified product		protein_coding	taxon:9900000001	20231212	goa_import
VEuPathDB	AAEL009242	AAEL009242		GO:0036297	VEuPathDB:AAEL009242	IEA		P	unspecified product		protein_coding	taxon:9900000001	20231212	goa_import
VEuPathDB	AAEL002317	InR		GO:0043548	VEuPathDB:AAEL002317	IEA		F	unspecified product		protein_coding	taxon:9900000001	20231212	goa_import
VEuPathDB	AAEL004702	AAEL004702		GO:0036396	VEuPathDB:AAEL004702	IEA		C	unspecified product		protein_coding	taxon:9900000001	20231212	goa_import
VEuPathDB	AAEL000244	AAEL000244		GO:0036065	VEuPathDB:AAEL000244	IEA		P	unspecified product		protein_coding	taxon:9900000001	20231212	goa_import
VEuPathDB	AAEL011784	AAEL011784		GO:0036065	VEuPathDB:AAEL011784	IEA		P	unspecified product		protein_coding	taxon:9900000001	20231212	goa_import
VEuPathDB	AAEL008181	AAEL008181		GO:0036071	VEuPathDB:AAEL008181	IEA		P	unspecified product		protein_coding	taxon:9900000001	20231212	goa_import
VEuPathDB	AAEL024786	AAEL024786		GO:0070972	VEuPathDB:AAEL024786	IEA		P	unspecified product		protein_coding	taxon:9900000001	20231212	goa_import
VEuPathDB	AAEL024800	AAEL024800		GO:0070972	VEuPathDB:AAEL024800	IEA		P	unspecified product		protein_coding	taxon:9900000001	20231212	goa_import
VEuPathDB	AAEL002903	p110		GO:0036092	VEuPathDB:AAEL002903	IEA		P	unspecified product		protein_coding	taxon:9900000001	20231212	goa_import
VEuPathDB	AAEL002903	p110		GO:0036092	VEuPathDB:AAEL002903	IEA		P	unspecified product		protein_coding	taxon:9900000001	20231212	goa_import
VEuPathDB	AAEL002903	p110		GO:0036092	VEuPathDB:AAEL002903	IEA		P	unspecified product		protein_coding	taxon:9900000001	20231212	goa_import
VEuPathDB	AAEL019441	AAEL019441		GO:0035025	VEuPathDB:AAEL019441	IEA		P	unspecified product		protein_coding	taxon:9900000001	20231212	goa_import
VEuPathDB	AAEL007770	AAEL007770		GO:0071805	VEuPathDB:AAEL007770	IEA		P	unspecified product		protein_coding	taxon:9900000001	20231212	goa_import
VEuPathDB	AAEL019507	AAEL019507		GO:0071805	VEuPathDB:AAEL019507	IEA		P	unspecified product		protein_coding	taxon:9900000001	20231212	goa_import
VEuPathDB	AAEL019507	AAEL019507		GO:0071805	VEuPathDB:AAEL019507	IEA		P	unspecified product		protein_coding	taxon:9900000001	20231212	goa_import
VEuPathDB	AAEL019507	AAEL019507		GO:0071477	VEuPathDB:AAEL019507	IEA		P	unspecified product		protein_coding	taxon:9900000001	20231212	goa_import
VEuPathDB	AAEL012062	AAEL012062		GO:0071805	VEuPathDB:AAEL012062	IEA		P	unspecified product		protein_coding	taxon:9900000001	20231212	goa_import
VEuPathDB	AAEL012062	AAEL012062		GO:0071805	VEuPathDB:AAEL012062	IEA		P	unspecified product		protein_coding	taxon:9900000001	20231212	goa_import
VEuPathDB	AAEL011924	AAEL011924		GO:0071805	VEuPathDB:AAEL011924	IEA		P	unspecified product		protein_coding	taxon:9900000001	20231212	goa_import
VEuPathDB	AAEL018306	AAEL018306		GO:0071805	VEuPathDB:AAEL018306	IEA		P	unspecified product		protein_coding	taxon:9900000001	20231212	goa_import
VEuPathDB	AAEL007386	AAEL007386		GO:0071805	VEuPathDB:AAEL007386	IEA		P	unspecified product		protein_coding	taxon:9900000001	20231212	goa_import
VEuPathDB	AAEL007386	AAEL007386		GO:0071805	VEuPathDB:AAEL007386	IEA		P	unspecified product		protein_coding	taxon:9900000001	20231212	goa_import
VEuPathDB	AAEL019507	AAEL019507		GO:0071477	VEuPathDB:AAEL019507	IEA		P	unspecified product		protein_coding	taxon:9900000001	20231212	goa_import
VEuPathDB	AAEL021418	AAEL021418		GO:0071816	VEuPathDB:AAEL021418	IEA		P	unspecified product		protein_coding	taxon:9900000001	20231212	goa_import
VEuPathDB	AAEL000903	e(y)2		GO:0071819	VEuPathDB:AAEL000903	IEA		C	unspecified product		protein_coding	taxon:9900000001	20231212	goa_import
VEuPathDB	AAEL000993	AAEL000993		GO:0090263	VEuPathDB:AAEL000993	IEA		P	unspecified product		protein_coding	taxon:9900000001	20231212	goa_import
VEuPathDB	AAEL001724	GPRNNB3		GO:0072544	VEuPathDB:AAEL001724	IEA		F	unspecified product		protein_coding	taxon:9900000001	20231212	goa_import
VEuPathDB	AAEL001724	GPRNNB3		GO:0072544	VEuPathDB:AAEL001724	IEA		F	unspecified product		protein_coding	taxon:9900000001	20231212	goa_import
VEuPathDB	AAEL001724	GPRNNB3		GO:0072545	VEuPathDB:AAEL001724	IEA		F	unspecified product		protein_coding	taxon:9900000001	20231212	goa_import
VEuPathDB	AAEL001724	GPRNNB3		GO:0072545	VEuPathDB:AAEL001724	IEA		F	unspecified product		protein_coding	taxon:9900000001	20231212	goa_import
VEuPathDB	AAEL003785	AAEL003785		GO:0072546	VEuPathDB:AAEL003785	IEA		C	unspecified product		protein_coding	taxon:9900000001	20231212	goa_import
VEuPathDB	AAEL023576	AAEL023576		GO:0035038	VEuPathDB:AAEL023576	IEA		P	unspecified product		protein_coding	taxon:9900000001	20231212	goa_import
VEuPathDB	AAEL023576	AAEL023576		GO:0035039	VEuPathDB:AAEL023576	IEA		P	unspecified product		protein_coding	taxon:9900000001	20231212	goa_import
VEuPathDB	AAEL010214	AAEL010214		GO:0070286	VEuPathDB:AAEL010214	IEA		P	unspecified product		protein_coding	taxon:9900000001	20231212	goa_import
VEuPathDB	AAEL008528	AAEL008528		GO:0035335	VEuPathDB:AAEL008528	IEA		P	unspecified product		protein_coding	taxon:9900000001	20231212	goa_import
VEuPathDB	AAEL014391	AAEL014391		GO:0035335	VEuPathDB:AAEL014391	IEA		P	unspecified product		protein_coding	taxon:9900000001	20231212	goa_import
VEuPathDB	AAEL004857	AAEL004857		GO:0070286	VEuPathDB:AAEL004857	IEA		P	unspecified product		protein_coding	taxon:9900000001	20231212	goa_import
VEuPathDB	AAEL012083	AAEL012083		GO:0035335	VEuPathDB:AAEL012083	IEA		P	unspecified product		protein_coding	taxon:9900000001	20231212	goa_import
VEuPathDB	AAEL003165	AAEL003165		GO:0035335	VEuPathDB:AAEL003165	IEA		P	unspecified product		protein_coding	taxon:9900000001	20231212	goa_import
VEuPathDB	AAEL018217	AAEL018217		GO:0035335	VEuPathDB:AAEL018217	IEA		P	unspecified product		protein_coding	taxon:9900000001	20231212	goa_import
VEuPathDB	AAEL022726	AAEL022726		GO:0035335	VEuPathDB:AAEL022726	IEA		P	unspecified product		protein_coding	taxon:9900000001	20231212	goa_import
VEuPathDB	AAEL018205	AAEL018205		GO:0035335	VEuPathDB:AAEL018205	IEA		P	unspecified product		protein_coding	taxon:9900000001	20231212	goa_import
VEuPathDB	AAEL008053	ppk318		GO:0035725	VEuPathDB:AAEL008053	IEA		P	unspecified product		protein_coding	taxon:9900000001	20231212	goa_import
VEuPathDB	AAEL006439	AAEL006439		GO:0035335	VEuPathDB:AAEL006439	IEA		P	unspecified product		protein_coding	taxon:9900000001	20231212	goa_import
VEuPathDB	AAEL006439	AAEL006439		GO:0035335	VEuPathDB:AAEL006439	IEA		P	unspecified product		protein_coding	taxon:9900000001	20231212	goa_import
VEuPathDB	AAEL001106	AAEL001106		GO:0042073	VEuPathDB:AAEL001106	IEA		P	unspecified product		protein_coding	taxon:9900000001	20231212	goa_import
VEuPathDB	AAEL012063	AAEL012063		GO:0042073	VEuPathDB:AAEL012063	IEA		P	unspecified product		protein_coding	taxon:9900000001	20231212	goa_import
VEuPathDB	AAEL001491	AAEL001491		GO:0035721	VEuPathDB:AAEL001491	IEA		P	unspecified product		protein_coding	taxon:9900000001	20231212	goa_import
VEuPathDB	AAEL001491	AAEL001491		GO:0035735	VEuPathDB:AAEL001491	IEA		P	unspecified product		protein_coding	taxon:9900000001	20231212	goa_import
VEuPathDB	AAEL014009	ppk101		GO:0035725	VEuPathDB:AAEL014009	IEA		P	unspecified product		protein_coding	taxon:9900000001	20231212	goa_import
VEuPathDB	AAEL014010	ppk102		GO:0035725	VEuPathDB:AAEL014010	IEA		P	unspecified product		protein_coding	taxon:9900000001	20231212	goa_import
VEuPathDB	AAEL003714	ppk203		GO:0035725	VEuPathDB:AAEL003714	IEA		P	unspecified product		protein_coding	taxon:9900000001	20231212	goa_import
VEuPathDB	AAEL002575	ppk103		GO:0035725	VEuPathDB:AAEL002575	IEA		P	unspecified product		protein_coding	taxon:9900000001	20231212	goa_import
VEuPathDB	AAEL019676	ppk313		GO:0035725	VEuPathDB:AAEL019676	IEA		P	unspecified product		protein_coding	taxon:9900000001	20231212	goa_import
VEuPathDB	AAEL019675	ppk314		GO:0035725	VEuPathDB:AAEL019675	IEA		P	unspecified product		protein_coding	taxon:9900000001	20231212	goa_import
VEuPathDB	AAEL023266	AAEL023266		GO:0035725	VEuPathDB:AAEL023266	IEA		P	unspecified product		protein_coding	taxon:9900000001	20231212	goa_import
VEuPathDB	AAEL000552	ppk320		GO:0035725	VEuPathDB:AAEL000552	IEA		P	unspecified product		protein_coding	taxon:9900000001	20231212	goa_import
VEuPathDB	AAEL000547	ppk321		GO:0035725	VEuPathDB:AAEL000547	IEA		P	unspecified product		protein_coding	taxon:9900000001	20231212	goa_import
VEuPathDB	AAEL006613	ppk206		GO:0035725	VEuPathDB:AAEL006613	IEA		P	unspecified product		protein_coding	taxon:9900000001	20231212	goa_import
VEuPathDB	AAEL006128	AAEL006128		GO:0036038	VEuPathDB:AAEL006128	IEA		C	unspecified product		protein_coding	taxon:9900000001	20231212	goa_import
VEuPathDB	AAEL025594	AAEL025594		GO:0036402	VEuPathDB:AAEL025594	IEA		F	unspecified product		protein_coding	taxon:9900000001	20231212	goa_import
VEuPathDB	AAEL004558	wuho		GO:0036265	VEuPathDB:AAEL004558	IEA		P	unspecified product		protein_coding	taxon:9900000001	20231212	goa_import
VEuPathDB	AAEL021471	AAEL021471		GO:0036092	VEuPathDB:AAEL021471	IEA		P	unspecified product		protein_coding	taxon:9900000001	20231212	goa_import
VEuPathDB	AAEL018186	AAEL018186		GO:0036092	VEuPathDB:AAEL018186	IEA		P	unspecified product		protein_coding	taxon:9900000001	20231212	goa_import
VEuPathDB	AAEL001616	AAEL001616		GO:0035494	VEuPathDB:AAEL001616	IEA		P	unspecified product		protein_coding	taxon:9900000001	20231212	goa_import
VEuPathDB	AAEL001616	AAEL001616		GO:0035494	VEuPathDB:AAEL001616	IEA		P	unspecified product		protein_coding	taxon:9900000001	20231212	goa_import
VEuPathDB	AAEL017280	AAEL017280		GO:0035060	VEuPathDB:AAEL017280	IEA		C	unspecified product		protein_coding	taxon:9900000001	20231212	goa_import
VEuPathDB	AAEL000564	AAEL000564		GO:0035335	VEuPathDB:AAEL000564	IEA		P	unspecified product		protein_coding	taxon:9900000001	20231212	goa_import
VEuPathDB	AAEL000564	AAEL000564		GO:0035335	VEuPathDB:AAEL000564	IEA		P	unspecified product		protein_coding	taxon:9900000001	20231212	goa_import
VEuPathDB	AAEL000564	AAEL000564		GO:0035335	VEuPathDB:AAEL000564	IEA		P	unspecified product		protein_coding	taxon:9900000001	20231212	goa_import
VEuPathDB	AAEL000582	ppk301		GO:0035725	VEuPathDB:AAEL000582	IEA		P	unspecified product		protein_coding	taxon:9900000001	20231212	goa_import
VEuPathDB	AAEL017224	AAEL017224		GO:0035335	VEuPathDB:AAEL017224	IEA		P	unspecified product		protein_coding	taxon:9900000001	20231212	goa_import
VEuPathDB	AAEL017224	AAEL017224		GO:0035335	VEuPathDB:AAEL017224	IEA		P	unspecified product		protein_coding	taxon:9900000001	20231212	goa_import
VEuPathDB	AAEL025656	AAEL025656		GO:0035335	VEuPathDB:AAEL025656	IEA		P	unspecified product		protein_coding	taxon:9900000001	20231212	goa_import
VEuPathDB	AAEL005491	AAEL005491		GO:0043190	VEuPathDB:AAEL005491	IEA		C	unspecified product		protein_coding	taxon:9900000001	20231212	goa_import
VEuPathDB	AAEL005492	AAEL005492		GO:0035335	VEuPathDB:AAEL005492	IEA		P	unspecified product		protein_coding	taxon:9900000001	20231212	goa_import
VEuPathDB	AAEL005729	AAEL005729		GO:0035725	VEuPathDB:AAEL005729	IEA		P	unspecified product		protein_coding	taxon:9900000001	20231212	goa_import
VEuPathDB	AAEL000962	AAEL000962		GO:0036064	VEuPathDB:AAEL000962	IEA		C	unspecified product		protein_coding	taxon:9900000001	20231212	goa_import
VEuPathDB	AAEL014428	AAEL014428		GO:0043190	VEuPathDB:AAEL014428	IEA		C	unspecified product		protein_coding	taxon:9900000001	20231212	goa_import
VEuPathDB	AAEL001046	AAEL001046		GO:0035335	VEuPathDB:AAEL001046	IEA		P	unspecified product		protein_coding	taxon:9900000001	20231212	goa_import
VEuPathDB	AAEL005491	AAEL005491		GO:0043190	VEuPathDB:AAEL005491	IEA		C	unspecified product		protein_coding	taxon:9900000001	20231212	goa_import
VEuPathDB	AAEL005491	AAEL005491		GO:0043190	VEuPathDB:AAEL005491	IEA		C	unspecified product		protein_coding	taxon:9900000001	20231212	goa_import
VEuPathDB	AAEL000724	AAEL000724		GO:0061015	VEuPathDB:AAEL000724	IEA		P	unspecified product		protein_coding	taxon:9900000001	20231212	goa_import
VEuPathDB	AAEL004469	AAEL004469		GO:0072583	VEuPathDB:AAEL004469	IEA		P	unspecified product		protein_coding	taxon:9900000001	20231212	goa_import
VEuPathDB	AAEL004469	AAEL004469		GO:0072583	VEuPathDB:AAEL004469	IEA		P	unspecified product		protein_coding	taxon:9900000001	20231212	goa_import
VEuPathDB	AAEL004469	AAEL004469		GO:0072583	VEuPathDB:AAEL004469	IEA		P	unspecified product		protein_coding	taxon:9900000001	20231212	goa_import
VEuPathDB	AAEL004469	AAEL004469		GO:0072583	VEuPathDB:AAEL004469	IEA		P	unspecified product		protein_coding	taxon:9900000001	20231212	goa_import
VEuPathDB	AAEL004469	AAEL004469		GO:0072583	VEuPathDB:AAEL004469	IEA		P	unspecified product		protein_coding	taxon:9900000001	20231212	goa_import
VEuPathDB	AAEL008128	AAEL008128		GO:0072321	VEuPathDB:AAEL008128	IEA		P	unspecified product		protein_coding	taxon:9900000001	20231212	goa_import
VEuPathDB	AAEL001972	AAEL001972		GO:0046982	VEuPathDB:AAEL001972	IEA		F	unspecified product		protein_coding	taxon:9900000001	20231212	goa_import
VEuPathDB	AAEL011657	AAEL011657		GO:0061608	VEuPathDB:AAEL011657	IEA		F	unspecified product		protein_coding	taxon:9900000001	20231212	goa_import
VEuPathDB	AAEL006895	AAEL006895		GO:0061615	VEuPathDB:AAEL006895	IEA		P	unspecified product		protein_coding	taxon:9900000001	20231212	goa_import
VEuPathDB	AAEL006895	AAEL006895		GO:0061615	VEuPathDB:AAEL006895	IEA		P	unspecified product		protein_coding	taxon:9900000001	20231212	goa_import
VEuPathDB	AAEL009169	AAEL009169		GO:0061817	VEuPathDB:AAEL009169	IEA		P	unspecified product		protein_coding	taxon:9900000001	20231212	goa_import
VEuPathDB	AAEL014375	AAEL014375		GO:0072583	VEuPathDB:AAEL014375	IEA		P	unspecified product		protein_coding	taxon:9900000001	20231212	goa_import
VEuPathDB	AAEL004571	AAEL004571		GO:0061711	VEuPathDB:AAEL004571	IEA		F	unspecified product		protein_coding	taxon:9900000001	20231212	goa_import
VEuPathDB	AAEL010869	AAEL010869		GO:0071539	VEuPathDB:AAEL010869	IEA		P	unspecified product		protein_coding	taxon:9900000001	20231212	goa_import
VEuPathDB	AAEL013108	AAEL013108		GO:0071203	VEuPathDB:AAEL013108	IEA		C	unspecified product		protein_coding	taxon:9900000001	20231212	goa_import
VEuPathDB	AAEL001775	AAEL001775		GO:0071203	VEuPathDB:AAEL001775	IEA		C	unspecified product		protein_coding	taxon:9900000001	20231212	goa_import
VEuPathDB	AAEL010455	AAEL010455		GO:0071203	VEuPathDB:AAEL010455	IEA		C	unspecified product		protein_coding	taxon:9900000001	20231212	goa_import
VEuPathDB	AAEL001326	AAEL001326		GO:0071209	VEuPathDB:AAEL001326	IEA		F	unspecified product		protein_coding	taxon:9900000001	20231212	goa_import
VEuPathDB	AAEL009381	AAEL009381		GO:0071564	VEuPathDB:AAEL009381	IEA		C	unspecified product		protein_coding	taxon:9900000001	20231212	goa_import
VEuPathDB	AAEL019507	AAEL019507		GO:0071805	VEuPathDB:AAEL019507	IEA		P	unspecified product		protein_coding	taxon:9900000001	20231212	goa_import
VEuPathDB	AAEL019507	AAEL019507		GO:0071477	VEuPathDB:AAEL019507	IEA		P	unspecified product		protein_coding	taxon:9900000001	20231212	goa_import
VEuPathDB	AAEL008056	AAEL008056		GO:0071805	VEuPathDB:AAEL008056	IEA		P	unspecified product		protein_coding	taxon:9900000001	20231212	goa_import
VEuPathDB	AAEL027866	AAEL027866		GO:0071805	VEuPathDB:AAEL027866	IEA		P	unspecified product		protein_coding	taxon:9900000001	20231212	goa_import
VEuPathDB	AAEL018306	AAEL018306		GO:0071805	VEuPathDB:AAEL018306	IEA		P	unspecified product		protein_coding	taxon:9900000001	20231212	goa_import
VEuPathDB	AAEL012062	AAEL012062		GO:0071805	VEuPathDB:AAEL012062	IEA		P	unspecified product		protein_coding	taxon:9900000001	20231212	goa_import
VEuPathDB	AAEL012062	AAEL012062		GO:0071805	VEuPathDB:AAEL012062	IEA		P	unspecified product		protein_coding	taxon:9900000001	20231212	goa_import
VEuPathDB	AAEL019507	AAEL019507		GO:0071805	VEuPathDB:AAEL019507	IEA		P	unspecified product		protein_coding	taxon:9900000001	20231212	goa_import
VEuPathDB	AAEL001646	Kir3		GO:0071805	VEuPathDB:AAEL001646	IEA		P	unspecified product		protein_coding	taxon:9900000001	20231212	goa_import
VEuPathDB	AAEL019454	AAEL019454		GO:0071805	VEuPathDB:AAEL019454	IEA		P	unspecified product		protein_coding	taxon:9900000001	20231212	goa_import
VEuPathDB	AAEL007143	AAEL007143		GO:0071805	VEuPathDB:AAEL007143	IEA		P	unspecified product		protein_coding	taxon:9900000001	20231212	goa_import
VEuPathDB	AAEL007146	AAEL007146		GO:0071805	VEuPathDB:AAEL007146	IEA		P	unspecified product		protein_coding	taxon:9900000001	20231212	goa_import
VEuPathDB	AAEL004574	Sgf11		GO:0071819	VEuPathDB:AAEL004574	IEA		C	unspecified product		protein_coding	taxon:9900000001	20231212	goa_import
VEuPathDB	AAEL009275	AAEL009275		GO:0072357	VEuPathDB:AAEL009275	IEA		C	unspecified product		protein_coding	taxon:9900000001	20231212	goa_import
VEuPathDB	AAEL005252	Crz		GO:0071858	VEuPathDB:AAEL005252	IEA		F	unspecified product		protein_coding	taxon:9900000001	20231212	goa_import
VEuPathDB	AAEL003774	AAEL003774		GO:0072546	VEuPathDB:AAEL003774	IEA		C	unspecified product		protein_coding	taxon:9900000001	20231212	goa_import
VEuPathDB	AAEL008850	AAEL008850		GO:0061575	VEuPathDB:AAEL008850	IEA		F	unspecified product		protein_coding	taxon:9900000001	20231212	goa_import
VEuPathDB	AAEL008850	AAEL008850		GO:0061575	VEuPathDB:AAEL008850	IEA		F	unspecified product		protein_coding	taxon:9900000001	20231212	goa_import
VEuPathDB	AAEL000941	AAEL000941		GO:0072321	VEuPathDB:AAEL000941	IEA		P	unspecified product		protein_coding	taxon:9900000001	20231212	goa_import
VEuPathDB	AAEL018306	AAEL018306		GO:0060072	VEuPathDB:AAEL018306	IEA		F	unspecified product		protein_coding	taxon:9900000001	20231212	goa_import
VEuPathDB	AAEL019651	AAEL019651		GO:0071526	VEuPathDB:AAEL019651	IEA		P	unspecified product		protein_coding	taxon:9900000001	20231212	goa_import
VEuPathDB	AAEL010869	AAEL010869		GO:0071539	VEuPathDB:AAEL010869	IEA		P	unspecified product		protein_coding	taxon:9900000001	20231212	goa_import
VEuPathDB	AAEL010869	AAEL010869		GO:0071539	VEuPathDB:AAEL010869	IEA		P	unspecified product		protein_coding	taxon:9900000001	20231212	goa_import
VEuPathDB	AAEL004347	AAEL004347		GO:0071541	VEuPathDB:AAEL004347	IEA		C	unspecified product		protein_coding	taxon:9900000001	20231212	goa_import
VEuPathDB	AAEL005834	GPRDOP2		GO:0071875	VEuPathDB:AAEL005834	IEA		P	unspecified product		protein_coding	taxon:9900000001	20231212	goa_import
VEuPathDB	AAEL009048	AAEL009048		GO:0071203	VEuPathDB:AAEL009048	IEA		C	unspecified product		protein_coding	taxon:9900000001	20231212	goa_import
VEuPathDB	AAEL002346	plexA		GO:0071526	VEuPathDB:AAEL002346	IEA		P	unspecified product		protein_coding	taxon:9900000001	20231212	goa_import
VEuPathDB	AAEL009649	AAEL009649		GO:0071564	VEuPathDB:AAEL009649	IEA		C	unspecified product		protein_coding	taxon:9900000001	20231212	goa_import
VEuPathDB	AAEL022608	AAEL022608		GO:0071564	VEuPathDB:AAEL022608	IEA		C	unspecified product		protein_coding	taxon:9900000001	20231212	goa_import
VEuPathDB	AAEL010561	AAEL010561		GO:0071565	VEuPathDB:AAEL010561	IEA		C	unspecified product		protein_coding	taxon:9900000001	20231212	goa_import
VEuPathDB	AAEL009649	AAEL009649		GO:0071565	VEuPathDB:AAEL009649	IEA		C	unspecified product		protein_coding	taxon:9900000001	20231212	goa_import
VEuPathDB	AAEL022608	AAEL022608		GO:0071565	VEuPathDB:AAEL022608	IEA		C	unspecified product		protein_coding	taxon:9900000001	20231212	goa_import
VEuPathDB	AAEL006251	AAEL006251		GO:0071569	VEuPathDB:AAEL006251	IEA		P	unspecified product		protein_coding	taxon:9900000001	20231212	goa_import
VEuPathDB	AAEL008786	AAEL008786		GO:0071586	VEuPathDB:AAEL008786	IEA		P	unspecified product		protein_coding	taxon:9900000001	20231212	goa_import
VEuPathDB	AAEL005491	AAEL005491		GO:0043190	VEuPathDB:AAEL005491	IEA		C	unspecified product		protein_coding	taxon:9900000001	20231212	goa_import
VEuPathDB	AAEL003083	AAEL003083		GO:0035335	VEuPathDB:AAEL003083	IEA		P	unspecified product		protein_coding	taxon:9900000001	20231212	goa_import
VEuPathDB	AAEL003083	AAEL003083		GO:0035335	VEuPathDB:AAEL003083	IEA		P	unspecified product		protein_coding	taxon:9900000001	20231212	goa_import
VEuPathDB	AAEL005692	AAEL005692		GO:0035335	VEuPathDB:AAEL005692	IEA		P	unspecified product		protein_coding	taxon:9900000001	20231212	goa_import
VEuPathDB	AAEL005692	AAEL005692		GO:0035335	VEuPathDB:AAEL005692	IEA		P	unspecified product		protein_coding	taxon:9900000001	20231212	goa_import
VEuPathDB	AAEL005692	AAEL005692		GO:0035335	VEuPathDB:AAEL005692	IEA		P	unspecified product		protein_coding	taxon:9900000001	20231212	goa_import
VEuPathDB	AAEL000845	AAEL000845		GO:0035335	VEuPathDB:AAEL000845	IEA		P	unspecified product		protein_coding	taxon:9900000001	20231212	goa_import
VEuPathDB	AAEL000845	AAEL000845		GO:0035335	VEuPathDB:AAEL000845	IEA		P	unspecified product		protein_coding	taxon:9900000001	20231212	goa_import
VEuPathDB	AAEL000845	AAEL000845		GO:0035335	VEuPathDB:AAEL000845	IEA		P	unspecified product		protein_coding	taxon:9900000001	20231212	goa_import
VEuPathDB	AAEL003470	ppk305		GO:0035725	VEuPathDB:AAEL003470	IEA		P	unspecified product		protein_coding	taxon:9900000001	20231212	goa_import
VEuPathDB	AAEL019513	AAEL019513		GO:0035725	VEuPathDB:AAEL019513	IEA		P	unspecified product		protein_coding	taxon:9900000001	20231212	goa_import
VEuPathDB	AAEL014228	ppk306		GO:0035725	VEuPathDB:AAEL014228	IEA		P	unspecified product		protein_coding	taxon:9900000001	20231212	goa_import
VEuPathDB	AAEL010995	ppk312		GO:0035725	VEuPathDB:AAEL010995	IEA		P	unspecified product		protein_coding	taxon:9900000001	20231212	goa_import
VEuPathDB	AAEL014428	AAEL014428		GO:0043190	VEuPathDB:AAEL014428	IEA		C	unspecified product		protein_coding	taxon:9900000001	20231212	goa_import
VEuPathDB	AAEL010556	AAEL010556		GO:0070286	VEuPathDB:AAEL010556	IEA		P	unspecified product		protein_coding	taxon:9900000001	20231212	goa_import
VEuPathDB	AAEL007767	AAEL007767		GO:0070286	VEuPathDB:AAEL007767	IEA		P	unspecified product		protein_coding	taxon:9900000001	20231212	goa_import
VEuPathDB	AAEL007767	AAEL007767		GO:0070286	VEuPathDB:AAEL007767	IEA		P	unspecified product		protein_coding	taxon:9900000001	20231212	goa_import
VEuPathDB	AAEL011422	AAEL011422		GO:0070286	VEuPathDB:AAEL011422	IEA		P	unspecified product		protein_coding	taxon:9900000001	20231212	goa_import
VEuPathDB	AAEL001340	AAEL001340		GO:0036159	VEuPathDB:AAEL001340	IEA		P	unspecified product		protein_coding	taxon:9900000001	20231212	goa_import
VEuPathDB	AAEL010453	AAEL010453		GO:0035145	VEuPathDB:AAEL010453	IEA		C	unspecified product		protein_coding	taxon:9900000001	20231212	goa_import
VEuPathDB	AAEL019565	AAEL019565		GO:0035542	VEuPathDB:AAEL019565	IEA		P	unspecified product		protein_coding	taxon:9900000001	20231212	goa_import
VEuPathDB	AAEL004738	AAEL004738		GO:0070084	VEuPathDB:AAEL004738	IEA		P	unspecified product		protein_coding	taxon:9900000001	20231212	goa_import
VEuPathDB	AAEL013150	AAEL013150		GO:0070084	VEuPathDB:AAEL013150	IEA		P	unspecified product		protein_coding	taxon:9900000001	20231212	goa_import
VEuPathDB	AAEL019431	EcR		GO:0035076	VEuPathDB:AAEL019431	IEA		P	unspecified product		protein_coding	taxon:9900000001	20231212	goa_import
VEuPathDB	AAEL005630	AAEL005630		GO:0060271	VEuPathDB:AAEL005630	IEA		P	unspecified product		protein_coding	taxon:9900000001	20231212	goa_import
VEuPathDB	AAEL008786	AAEL008786		GO:0071586	VEuPathDB:AAEL008786	IEA		P	unspecified product		protein_coding	taxon:9900000001	20231212	goa_import
VEuPathDB	AAEL009657	AAEL009657		GO:0102555	VEuPathDB:AAEL009657	IEA		F	unspecified product		protein_coding	taxon:9900000001	20231212	goa_import
VEuPathDB	AAEL001130	AAEL001130		GO:0103025	VEuPathDB:AAEL001130	IEA		F	unspecified product		protein_coding	taxon:9900000001	20231212	goa_import
VEuPathDB	AAEL008451	AAEL008451		GO:0103025	VEuPathDB:AAEL008451	IEA		F	unspecified product		protein_coding	taxon:9900000001	20231212	goa_import
VEuPathDB	AAEL008452	AAEL008452		GO:0103025	VEuPathDB:AAEL008452	IEA		F	unspecified product		protein_coding	taxon:9900000001	20231212	goa_import
VEuPathDB	AAEL007673	AAEL007673		GO:0103025	VEuPathDB:AAEL007673	IEA		F	unspecified product		protein_coding	taxon:9900000001	20231212	goa_import
VEuPathDB	AAEL026011	AAEL026011		GO:0103025	VEuPathDB:AAEL026011	IEA		F	unspecified product		protein_coding	taxon:9900000001	20231212	goa_import
VEuPathDB	AAEL019533	AAEL019533		GO:0102092	VEuPathDB:AAEL019533	IEA		F	unspecified product		protein_coding	taxon:9900000001	20231212	goa_import
VEuPathDB	AAEL019533	AAEL019533		GO:0102092	VEuPathDB:AAEL019533	IEA		F	unspecified product		protein_coding	taxon:9900000001	20231212	goa_import
VEuPathDB	AAEL013905	AAEL013905		GO:0099122	VEuPathDB:AAEL013905	IEA		F	unspecified product		protein_coding	taxon:9900000001	20231212	goa_import
VEuPathDB	AAEL004661	AAEL004661		GO:0102148	VEuPathDB:AAEL004661	IEA		F	unspecified product		protein_coding	taxon:9900000001	20231212	goa_import
VEuPathDB	AAEL004661	AAEL004661		GO:0102148	VEuPathDB:AAEL004661	IEA		F	unspecified product		protein_coding	taxon:9900000001	20231212	goa_import
VEuPathDB	AAEL009156	AAEL009156		GO:0106004	VEuPathDB:AAEL009156	IEA		P	unspecified product		protein_coding	taxon:9900000001	20231212	goa_import
VEuPathDB	AAEL021810	AAEL021810		GO:0106005	VEuPathDB:AAEL021810	IEA		P	unspecified product		protein_coding	taxon:9900000001	20231212	goa_import
VEuPathDB	AAEL021810	AAEL021810		GO:0106005	VEuPathDB:AAEL021810	IEA		P	unspecified product		protein_coding	taxon:9900000001	20231212	goa_import
VEuPathDB	AAEL021810	AAEL021810		GO:0106005	VEuPathDB:AAEL021810	IEA		P	unspecified product		protein_coding	taxon:9900000001	20231212	goa_import
VEuPathDB	AAEL014489	AAEL014489		GO:0106074	VEuPathDB:AAEL014489	IEA		P	unspecified product		protein_coding	taxon:9900000001	20231212	goa_import
VEuPathDB	AAEL007130	AAEL007130		GO:0106074	VEuPathDB:AAEL007130	IEA		P	unspecified product		protein_coding	taxon:9900000001	20231212	goa_import
VEuPathDB	AAEL006415	AAEL006415		GO:0106074	VEuPathDB:AAEL006415	IEA		P	unspecified product		protein_coding	taxon:9900000001	20231212	goa_import
VEuPathDB	AAEL008219	AAEL008219		GO:0102756	VEuPathDB:AAEL008219	IEA		F	unspecified product		protein_coding	taxon:9900000001	20231212	goa_import
VEuPathDB	AAEL003093	AAEL003093		GO:0102756	VEuPathDB:AAEL003093	IEA		F	unspecified product		protein_coding	taxon:9900000001	20231212	goa_import
VEuPathDB	AAEL013542	AAEL013542		GO:0102756	VEuPathDB:AAEL013542	IEA		F	unspecified product		protein_coding	taxon:9900000001	20231212	goa_import
VEuPathDB	AAEL000188	AAEL000188		GO:0102756	VEuPathDB:AAEL000188	IEA		F	unspecified product		protein_coding	taxon:9900000001	20231212	goa_import
VEuPathDB	AAEL000216	AAEL000216		GO:0102756	VEuPathDB:AAEL000216	IEA		F	unspecified product		protein_coding	taxon:9900000001	20231212	goa_import
VEuPathDB	AAEL003076	AAEL003076		GO:0016740	VEuPathDB:AAEL003076	IEA		F	unspecified product		protein_coding	taxon:9900000001	20231212	goa_import
VEuPathDB	AAEL003058	AAEL003058		GO:0016740	VEuPathDB:AAEL003058	IEA		F	unspecified product		protein_coding	taxon:9900000001	20231212	goa_import
VEuPathDB	AAEL003091	AAEL003091		GO:0016740	VEuPathDB:AAEL003091	IEA		F	unspecified product		protein_coding	taxon:9900000001	20231212	goa_import
VEuPathDB	AAEL013649	AAEL013649		GO:0016740	VEuPathDB:AAEL013649	IEA		F	unspecified product		protein_coding	taxon:9900000001	20231212	goa_import
VEuPathDB	AAEL011957	AAEL011957		GO:0016740	VEuPathDB:AAEL011957	IEA		F	unspecified product		protein_coding	taxon:9900000001	20231212	goa_import
VEuPathDB	AAEL008585	AAEL008585		GO:0016740	VEuPathDB:AAEL008585	IEA		F	unspecified product		protein_coding	taxon:9900000001	20231212	goa_import
VEuPathDB	AAEL011951	AAEL011951		GO:0016740	VEuPathDB:AAEL011951	IEA		F	unspecified product		protein_coding	taxon:9900000001	20231212	goa_import
VEuPathDB	AAEL004435	AAEL004435		GO:0016740	VEuPathDB:AAEL004435	IEA		F	unspecified product		protein_coding	taxon:9900000001	20231212	goa_import
VEuPathDB	AAEL011435	AAEL011435		GO:0016740	VEuPathDB:AAEL011435	IEA		F	unspecified product		protein_coding	taxon:9900000001	20231212	goa_import
VEuPathDB	AAEL006469	AAEL006469		GO:0016740	VEuPathDB:AAEL006469	IEA		F	unspecified product		protein_coding	taxon:9900000001	20231212	goa_import
VEuPathDB	AAEL002996	AAEL002996		GO:0016740	VEuPathDB:AAEL002996	IEA		F	unspecified product		protein_coding	taxon:9900000001	20231212	goa_import
VEuPathDB	AAEL003481	AAEL003481		GO:0016740	VEuPathDB:AAEL003481	IEA		F	unspecified product		protein_coding	taxon:9900000001	20231212	goa_import
VEuPathDB	AAEL004853	AAEL004853		GO:0016740	VEuPathDB:AAEL004853	IEA		F	unspecified product		protein_coding	taxon:9900000001	20231212	goa_import
VEuPathDB	AAEL018318	AAEL018318		GO:0016740	VEuPathDB:AAEL018318	IEA		F	unspecified product		protein_coding	taxon:9900000001	20231212	goa_import
VEuPathDB	AAEL002779	AAEL002779		GO:0016740	VEuPathDB:AAEL002779	IEA		F	unspecified product		protein_coding	taxon:9900000001	20231212	goa_import
VEuPathDB	AAEL007084	AAEL007084		GO:0016740	VEuPathDB:AAEL007084	IEA		F	unspecified product		protein_coding	taxon:9900000001	20231212	goa_import
VEuPathDB	AAEL007084	AAEL007084		GO:0016740	VEuPathDB:AAEL007084	IEA		F	unspecified product		protein_coding	taxon:9900000001	20231212	goa_import
VEuPathDB	AAEL014772	AAEL014772		GO:0016740	VEuPathDB:AAEL014772	IEA		F	unspecified product		protein_coding	taxon:9900000001	20231212	goa_import
VEuPathDB	AAEL014772	AAEL014772		GO:0016740	VEuPathDB:AAEL014772	IEA		F	unspecified product		protein_coding	taxon:9900000001	20231212	goa_import
VEuPathDB	AAEL004571	AAEL004571		GO:0016740	VEuPathDB:AAEL004571	IEA		F	unspecified product		protein_coding	taxon:9900000001	20231212	goa_import
VEuPathDB	AAEL012203	AAEL012203		GO:0016740	VEuPathDB:AAEL012203	IEA		F	unspecified product		protein_coding	taxon:9900000001	20231212	goa_import
VEuPathDB	AAEL012203	AAEL012203		GO:0016740	VEuPathDB:AAEL012203	IEA		F	unspecified product		protein_coding	taxon:9900000001	20231212	goa_import
VEuPathDB	AAEL019440	AAEL019440		GO:0016740	VEuPathDB:AAEL019440	IEA		F	unspecified product		protein_coding	taxon:9900000001	20231212	goa_import
VEuPathDB	AAEL008777	AAEL008777		GO:0016740	VEuPathDB:AAEL008777	IEA		F	unspecified product		protein_coding	taxon:9900000001	20231212	goa_import
VEuPathDB	AAEL017213	AAEL017213		GO:0016740	VEuPathDB:AAEL017213	IEA		F	unspecified product		protein_coding	taxon:9900000001	20231212	goa_import
VEuPathDB	AAEL002404	AAEL002404		GO:0016740	VEuPathDB:AAEL002404	IEA		F	unspecified product		protein_coding	taxon:9900000001	20231212	goa_import
VEuPathDB	AAEL007293	AAEL007293		GO:0016740	VEuPathDB:AAEL007293	IEA		F	unspecified product		protein_coding	taxon:9900000001	20231212	goa_import
VEuPathDB	AAEL007293	AAEL007293		GO:0016740	VEuPathDB:AAEL007293	IEA		F	unspecified product		protein_coding	taxon:9900000001	20231212	goa_import
VEuPathDB	AAEL007293	AAEL007293		GO:0016740	VEuPathDB:AAEL007293	IEA		F	unspecified product		protein_coding	taxon:9900000001	20231212	goa_import
VEuPathDB	AAEL019456	AAEL019456		GO:0016740	VEuPathDB:AAEL019456	IEA		F	unspecified product		protein_coding	taxon:9900000001	20231212	goa_import
VEuPathDB	AAEL018186	AAEL018186		GO:0016740	VEuPathDB:AAEL018186	IEA		F	unspecified product		protein_coding	taxon:9900000001	20231212	goa_import
VEuPathDB	AAEL011954	AAEL011954		GO:0016740	VEuPathDB:AAEL011954	IEA		F	unspecified product		protein_coding	taxon:9900000001	20231212	goa_import
VEuPathDB	AAEL011954	AAEL011954		GO:0016740	VEuPathDB:AAEL011954	IEA		F	unspecified product		protein_coding	taxon:9900000001	20231212	goa_import
VEuPathDB	AAEL004790	AAEL004790		GO:0016740	VEuPathDB:AAEL004790	IEA		F	unspecified product		protein_coding	taxon:9900000001	20231212	goa_import
VEuPathDB	AAEL004165	AAEL004165		GO:0016740	VEuPathDB:AAEL004165	IEA		F	unspecified product		protein_coding	taxon:9900000001	20231212	goa_import
VEuPathDB	AAEL001088	AAEL001088		GO:0016740	VEuPathDB:AAEL001088	IEA		F	unspecified product		protein_coding	taxon:9900000001	20231212	goa_import
VEuPathDB	AAEL019732	AAEL019732		GO:0016740	VEuPathDB:AAEL019732	IEA		F	unspecified product		protein_coding	taxon:9900000001	20231212	goa_import
VEuPathDB	AAEL013128	AAEL013128		GO:0016740	VEuPathDB:AAEL013128	IEA		F	unspecified product		protein_coding	taxon:9900000001	20231212	goa_import
VEuPathDB	AAEL006280	JAHMT		GO:0016740	VEuPathDB:AAEL006280	IEA		F	unspecified product		protein_coding	taxon:9900000001	20231212	goa_import
VEuPathDB	AAEL009174	AAEL009174		GO:0016740	VEuPathDB:AAEL009174	IEA		F	unspecified product		protein_coding	taxon:9900000001	20231212	goa_import
VEuPathDB	AAEL007153	AAEL007153		GO:0016740	VEuPathDB:AAEL007153	IEA		F	unspecified product		protein_coding	taxon:9900000001	20231212	goa_import
VEuPathDB	AAEL009509	AAEL009509		GO:0016740	VEuPathDB:AAEL009509	IEA		F	unspecified product		protein_coding	taxon:9900000001	20231212	goa_import
VEuPathDB	AAEL019670	AAEL019670		GO:0016740	VEuPathDB:AAEL019670	IEA		F	unspecified product		protein_coding	taxon:9900000001	20231212	goa_import
VEuPathDB	AAEL011752	GSTI1		GO:0016740	VEuPathDB:AAEL011752	IEA		F	unspecified product		protein_coding	taxon:9900000001	20231212	goa_import
VEuPathDB	AAEL007822	AAEL007822		GO:0016740	VEuPathDB:AAEL007822	IEA		F	unspecified product		protein_coding	taxon:9900000001	20231212	goa_import
VEuPathDB	AAEL022725	AAEL022725		GO:0016740	VEuPathDB:AAEL022725	IEA		F	unspecified product		protein_coding	taxon:9900000001	20231212	goa_import
VEuPathDB	AAEL004165	AAEL004165		GO:0016740	VEuPathDB:AAEL004165	IEA		F	unspecified product		protein_coding	taxon:9900000001	20231212	goa_import
VEuPathDB	AAEL004165	AAEL004165		GO:0016740	VEuPathDB:AAEL004165	IEA		F	unspecified product		protein_coding	taxon:9900000001	20231212	goa_import
VEuPathDB	AAEL001270	AAEL001270		GO:0016740	VEuPathDB:AAEL001270	IEA		F	unspecified product		protein_coding	taxon:9900000001	20231212	goa_import
VEuPathDB	AAEL005617	AAEL005617		GO:0016740	VEuPathDB:AAEL005617	IEA		F	unspecified product		protein_coding	taxon:9900000001	20231212	goa_import
VEuPathDB	AAEL005617	AAEL005617		GO:0016740	VEuPathDB:AAEL005617	IEA		F	unspecified product		protein_coding	taxon:9900000001	20231212	goa_import
VEuPathDB	AAEL001088	AAEL001088		GO:0016740	VEuPathDB:AAEL001088	IEA		F	unspecified product		protein_coding	taxon:9900000001	20231212	goa_import
VEuPathDB	AAEL019732	AAEL019732		GO:0016740	VEuPathDB:AAEL019732	IEA		F	unspecified product		protein_coding	taxon:9900000001	20231212	goa_import
VEuPathDB	AAEL026474	AAEL026474		GO:0016740	VEuPathDB:AAEL026474	IEA		F	unspecified product		protein_coding	taxon:9900000001	20231212	goa_import
VEuPathDB	AAEL002118	AAEL002118		GO:0016740	VEuPathDB:AAEL002118	IEA		F	unspecified product		protein_coding	taxon:9900000001	20231212	goa_import
VEuPathDB	AAEL001378	AAEL001378		GO:0016740	VEuPathDB:AAEL001378	IEA		F	unspecified product		protein_coding	taxon:9900000001	20231212	goa_import
VEuPathDB	AAEL001389	AAEL001389		GO:0016740	VEuPathDB:AAEL001389	IEA		F	unspecified product		protein_coding	taxon:9900000001	20231212	goa_import
VEuPathDB	AAEL001389	AAEL001389		GO:0016740	VEuPathDB:AAEL001389	IEA		F	unspecified product		protein_coding	taxon:9900000001	20231212	goa_import
VEuPathDB	AAEL001389	AAEL001389		GO:0016740	VEuPathDB:AAEL001389	IEA		F	unspecified product		protein_coding	taxon:9900000001	20231212	goa_import
VEuPathDB	AAEL001389	AAEL001389		GO:0016740	VEuPathDB:AAEL001389	IEA		F	unspecified product		protein_coding	taxon:9900000001	20231212	goa_import
VEuPathDB	AAEL000179	AAEL000179		GO:0016740	VEuPathDB:AAEL000179	IEA		F	unspecified product		protein_coding	taxon:9900000001	20231212	goa_import
VEuPathDB	AAEL000193	AAEL000193		GO:0016740	VEuPathDB:AAEL000193	IEA		F	unspecified product		protein_coding	taxon:9900000001	20231212	goa_import
VEuPathDB	AAEL000193	AAEL000193		GO:0016740	VEuPathDB:AAEL000193	IEA		F	unspecified product		protein_coding	taxon:9900000001	20231212	goa_import
VEuPathDB	AAEL000193	AAEL000193		GO:0016740	VEuPathDB:AAEL000193	IEA		F	unspecified product		protein_coding	taxon:9900000001	20231212	goa_import
VEuPathDB	AAEL000193	AAEL000193		GO:0016740	VEuPathDB:AAEL000193	IEA		F	unspecified product		protein_coding	taxon:9900000001	20231212	goa_import
VEuPathDB	AAEL000193	AAEL000193		GO:0016740	VEuPathDB:AAEL000193	IEA		F	unspecified product		protein_coding	taxon:9900000001	20231212	goa_import
VEuPathDB	AAEL014642	ben		GO:0016740	VEuPathDB:AAEL014642	IEA		F	unspecified product		protein_coding	taxon:9900000001	20231212	goa_import
VEuPathDB	AAEL002113	AAEL002113		GO:0016740	VEuPathDB:AAEL002113	IEA		F	unspecified product		protein_coding	taxon:9900000001	20231212	goa_import
VEuPathDB	AAEL001940	AAEL001940		GO:0016740	VEuPathDB:AAEL001940	IEA		F	unspecified product		protein_coding	taxon:9900000001	20231212	goa_import
VEuPathDB	AAEL001940	AAEL001940		GO:0016740	VEuPathDB:AAEL001940	IEA		F	unspecified product		protein_coding	taxon:9900000001	20231212	goa_import
VEuPathDB	AAEL001940	AAEL001940		GO:0016740	VEuPathDB:AAEL001940	IEA		F	unspecified product		protein_coding	taxon:9900000001	20231212	goa_import
VEuPathDB	AAEL001940	AAEL001940		GO:0016740	VEuPathDB:AAEL001940	IEA		F	unspecified product		protein_coding	taxon:9900000001	20231212	goa_import
VEuPathDB	AAEL001931	AAEL001931		GO:0016740	VEuPathDB:AAEL001931	IEA		F	unspecified product		protein_coding	taxon:9900000001	20231212	goa_import
VEuPathDB	AAEL001940	AAEL001940		GO:0016740	VEuPathDB:AAEL001940	IEA		F	unspecified product		protein_coding	taxon:9900000001	20231212	goa_import
VEuPathDB	AAEL001940	AAEL001940		GO:0016740	VEuPathDB:AAEL001940	IEA		F	unspecified product		protein_coding	taxon:9900000001	20231212	goa_import
VEuPathDB	AAEL003497	AAEL003497		GO:0016740	VEuPathDB:AAEL003497	IEA		F	unspecified product		protein_coding	taxon:9900000001	20231212	goa_import
VEuPathDB	AAEL010071	AAEL010071		GO:0016740	VEuPathDB:AAEL010071	IEA		F	unspecified product		protein_coding	taxon:9900000001	20231212	goa_import
VEuPathDB	AAEL024373	AAEL024373		GO:0016740	VEuPathDB:AAEL024373	IEA		F	unspecified product		protein_coding	taxon:9900000001	20231212	goa_import
VEuPathDB	AAEL000194	AAEL000194		GO:0016740	VEuPathDB:AAEL000194	IEA		F	unspecified product		protein_coding	taxon:9900000001	20231212	goa_import
VEuPathDB	AAEL018306	AAEL018306		GO:0060072	VEuPathDB:AAEL018306	IEA		F	unspecified product		protein_coding	taxon:9900000001	20231212	goa_import
VEuPathDB	AAEL019533	AAEL019533		GO:0052723	VEuPathDB:AAEL019533	IEA		F	unspecified product		protein_coding	taxon:9900000001	20231212	goa_import
VEuPathDB	AAEL019533	AAEL019533		GO:0052723	VEuPathDB:AAEL019533	IEA		F	unspecified product		protein_coding	taxon:9900000001	20231212	goa_import
VEuPathDB	AAEL019533	AAEL019533		GO:0052724	VEuPathDB:AAEL019533	IEA		F	unspecified product		protein_coding	taxon:9900000001	20231212	goa_import
VEuPathDB	AAEL019533	AAEL019533		GO:0052724	VEuPathDB:AAEL019533	IEA		F	unspecified product		protein_coding	taxon:9900000001	20231212	goa_import
VEuPathDB	AAEL012106	AAEL012106		GO:0060078	VEuPathDB:AAEL012106	IEA		P	unspecified product		protein_coding	taxon:9900000001	20231212	goa_import
VEuPathDB	AAEL007664	AAEL007664		GO:0060078	VEuPathDB:AAEL007664	IEA		P	unspecified product		protein_coding	taxon:9900000001	20231212	goa_import
VEuPathDB	AAEL010570	AAEL010570		GO:0060078	VEuPathDB:AAEL010570	IEA		P	unspecified product		protein_coding	taxon:9900000001	20231212	goa_import
VEuPathDB	AAEL021479	AAEL021479		GO:0060078	VEuPathDB:AAEL021479	IEA		P	unspecified product		protein_coding	taxon:9900000001	20231212	goa_import
VEuPathDB	AAEL008055	AAEL008055		GO:0060078	VEuPathDB:AAEL008055	IEA		P	unspecified product		protein_coding	taxon:9900000001	20231212	goa_import
VEuPathDB	AAEL012106	AAEL012106		GO:0060079	VEuPathDB:AAEL012106	IEA		P	unspecified product		protein_coding	taxon:9900000001	20231212	goa_import
VEuPathDB	AAEL007664	AAEL007664		GO:0060079	VEuPathDB:AAEL007664	IEA		P	unspecified product		protein_coding	taxon:9900000001	20231212	goa_import
VEuPathDB	AAEL010570	AAEL010570		GO:0060079	VEuPathDB:AAEL010570	IEA		P	unspecified product		protein_coding	taxon:9900000001	20231212	goa_import
VEuPathDB	AAEL021479	AAEL021479		GO:0060079	VEuPathDB:AAEL021479	IEA		P	unspecified product		protein_coding	taxon:9900000001	20231212	goa_import
VEuPathDB	AAEL008055	AAEL008055		GO:0060079	VEuPathDB:AAEL008055	IEA		P	unspecified product		protein_coding	taxon:9900000001	20231212	goa_import
VEuPathDB	AAEL007267	AAEL007267		GO:0046982	VEuPathDB:AAEL007267	IEA		F	unspecified product		protein_coding	taxon:9900000001	20231212	goa_import
VEuPathDB	AAEL010900	AAEL010900		GO:0061608	VEuPathDB:AAEL010900	IEA		F	unspecified product		protein_coding	taxon:9900000001	20231212	goa_import
VEuPathDB	AAEL012960	AAEL012960		GO:0061608	VEuPathDB:AAEL012960	IEA		F	unspecified product		protein_coding	taxon:9900000001	20231212	goa_import
VEuPathDB	AAEL001931	AAEL001931		GO:0061711	VEuPathDB:AAEL001931	IEA		F	unspecified product		protein_coding	taxon:9900000001	20231212	goa_import
VEuPathDB	AAEL008055	AAEL008055		GO:0060078	VEuPathDB:AAEL008055	IEA		P	unspecified product		protein_coding	taxon:9900000001	20231212	goa_import
VEuPathDB	AAEL008055	AAEL008055		GO:0060078	VEuPathDB:AAEL008055	IEA		P	unspecified product		protein_coding	taxon:9900000001	20231212	goa_import
VEuPathDB	AAEL008055	AAEL008055		GO:0060078	VEuPathDB:AAEL008055	IEA		P	unspecified product		protein_coding	taxon:9900000001	20231212	goa_import
VEuPathDB	AAEL008055	AAEL008055		GO:0060078	VEuPathDB:AAEL008055	IEA		P	unspecified product		protein_coding	taxon:9900000001	20231212	goa_import
VEuPathDB	AAEL006128	AAEL006128		GO:0060271	VEuPathDB:AAEL006128	IEA		P	unspecified product		protein_coding	taxon:9900000001	20231212	goa_import
VEuPathDB	AAEL025983	AAEL025983		GO:0060271	VEuPathDB:AAEL025983	IEA		P	unspecified product		protein_coding	taxon:9900000001	20231212	goa_import
VEuPathDB	AAEL007317	AAEL007317		GO:0060271	VEuPathDB:AAEL007317	IEA		P	unspecified product		protein_coding	taxon:9900000001	20231212	goa_import
VEuPathDB	AAEL019670	AAEL019670		GO:0035335	VEuPathDB:AAEL019670	IEA		P	unspecified product		protein_coding	taxon:9900000001	20231212	goa_import
VEuPathDB	AAEL010411	AAEL010411		GO:0035335	VEuPathDB:AAEL010411	IEA		P	unspecified product		protein_coding	taxon:9900000001	20231212	goa_import
VEuPathDB	AAEL006071	AAEL006071		GO:0035335	VEuPathDB:AAEL006071	IEA		P	unspecified product		protein_coding	taxon:9900000001	20231212	goa_import
VEuPathDB	AAEL018334	AAEL018334		GO:0043190	VEuPathDB:AAEL018334	IEA		C	unspecified product		protein_coding	taxon:9900000001	20231212	goa_import
VEuPathDB	AAEL014408	AAEL014408		GO:0035335	VEuPathDB:AAEL014408	IEA		P	unspecified product		protein_coding	taxon:9900000001	20231212	goa_import
VEuPathDB	AAEL005284	AAEL005284		GO:0035335	VEuPathDB:AAEL005284	IEA		P	unspecified product		protein_coding	taxon:9900000001	20231212	goa_import
VEuPathDB	AAEL019952	AAEL019952		GO:0035335	VEuPathDB:AAEL019952	IEA		P	unspecified product		protein_coding	taxon:9900000001	20231212	goa_import
VEuPathDB	AAEL005692	AAEL005692		GO:0035335	VEuPathDB:AAEL005692	IEA		P	unspecified product		protein_coding	taxon:9900000001	20231212	goa_import
VEuPathDB	AAEL005367	AAEL005367		GO:0035335	VEuPathDB:AAEL005367	IEA		P	unspecified product		protein_coding	taxon:9900000001	20231212	goa_import
VEuPathDB	AAEL000845	AAEL000845		GO:0035335	VEuPathDB:AAEL000845	IEA		P	unspecified product		protein_coding	taxon:9900000001	20231212	goa_import
VEuPathDB	AAEL000845	AAEL000845		GO:0035335	VEuPathDB:AAEL000845	IEA		P	unspecified product		protein_coding	taxon:9900000001	20231212	goa_import
VEuPathDB	AAEL000845	AAEL000845		GO:0035335	VEuPathDB:AAEL000845	IEA		P	unspecified product		protein_coding	taxon:9900000001	20231212	goa_import
VEuPathDB	AAEL000845	AAEL000845		GO:0035335	VEuPathDB:AAEL000845	IEA		P	unspecified product		protein_coding	taxon:9900000001	20231212	goa_import
VEuPathDB	AAEL000845	AAEL000845		GO:0035335	VEuPathDB:AAEL000845	IEA		P	unspecified product		protein_coding	taxon:9900000001	20231212	goa_import
VEuPathDB	AAEL004332	AAEL004332		GO:0035721	VEuPathDB:AAEL004332	IEA		P	unspecified product		protein_coding	taxon:9900000001	20231212	goa_import
VEuPathDB	AAEL019513	AAEL019513		GO:0035725	VEuPathDB:AAEL019513	IEA		P	unspecified product		protein_coding	taxon:9900000001	20231212	goa_import
VEuPathDB	AAEL014230	ppk308		GO:0035725	VEuPathDB:AAEL014230	IEA		P	unspecified product		protein_coding	taxon:9900000001	20231212	goa_import
VEuPathDB	AAEL011005	ppk309		GO:0035725	VEuPathDB:AAEL011005	IEA		P	unspecified product		protein_coding	taxon:9900000001	20231212	goa_import
VEuPathDB	AAEL026983	ppk311		GO:0035725	VEuPathDB:AAEL026983	IEA		P	unspecified product		protein_coding	taxon:9900000001	20231212	goa_import
VEuPathDB	AAEL010995	ppk312		GO:0035725	VEuPathDB:AAEL010995	IEA		P	unspecified product		protein_coding	taxon:9900000001	20231212	goa_import
VEuPathDB	AAEL022016	ppk205		GO:0035725	VEuPathDB:AAEL022016	IEA		P	unspecified product		protein_coding	taxon:9900000001	20231212	goa_import
VEuPathDB	AAEL022016	ppk205		GO:0035725	VEuPathDB:AAEL022016	IEA		P	unspecified product		protein_coding	taxon:9900000001	20231212	goa_import
VEuPathDB	AAEL012095	AAEL012095		GO:0036402	VEuPathDB:AAEL012095	IEA		F	unspecified product		protein_coding	taxon:9900000001	20231212	goa_import
VEuPathDB	AAEL014428	AAEL014428		GO:0043190	VEuPathDB:AAEL014428	IEA		C	unspecified product		protein_coding	taxon:9900000001	20231212	goa_import
VEuPathDB	AAEL001925	AAEL001925		GO:0080111	VEuPathDB:AAEL001925	IEA		P	unspecified product		protein_coding	taxon:9900000001	20231212	goa_import
VEuPathDB	AAEL001925	AAEL001925		GO:0080111	VEuPathDB:AAEL001925	IEA		P	unspecified product		protein_coding	taxon:9900000001	20231212	goa_import
VEuPathDB	AAEL003769	AAEL003769		GO:0070084	VEuPathDB:AAEL003769	IEA		P	unspecified product		protein_coding	taxon:9900000001	20231212	goa_import
VEuPathDB	AAEL013649	AAEL013649		GO:0102756	VEuPathDB:AAEL013649	IEA		F	unspecified product		protein_coding	taxon:9900000001	20231212	goa_import
VEuPathDB	AAEL011957	AAEL011957		GO:0102756	VEuPathDB:AAEL011957	IEA		F	unspecified product		protein_coding	taxon:9900000001	20231212	goa_import
VEuPathDB	AAEL011951	AAEL011951		GO:0102756	VEuPathDB:AAEL011951	IEA		F	unspecified product		protein_coding	taxon:9900000001	20231212	goa_import
VEuPathDB	AAEL011954	AAEL011954		GO:0102756	VEuPathDB:AAEL011954	IEA		F	unspecified product		protein_coding	taxon:9900000001	20231212	goa_import
VEuPathDB	AAEL011954	AAEL011954		GO:0102756	VEuPathDB:AAEL011954	IEA		F	unspecified product		protein_coding	taxon:9900000001	20231212	goa_import
VEuPathDB	AAEL012497	AAEL012497		GO:0102756	VEuPathDB:AAEL012497	IEA		F	unspecified product		protein_coding	taxon:9900000001	20231212	goa_import
VEuPathDB	AAEL023989	AAEL023989		GO:0102756	VEuPathDB:AAEL023989	IEA		F	unspecified product		protein_coding	taxon:9900000001	20231212	goa_import
VEuPathDB	AAEL008219	AAEL008219		GO:0102336	VEuPathDB:AAEL008219	IEA		F	unspecified product		protein_coding	taxon:9900000001	20231212	goa_import
VEuPathDB	AAEL003093	AAEL003093		GO:0102336	VEuPathDB:AAEL003093	IEA		F	unspecified product		protein_coding	taxon:9900000001	20231212	goa_import
VEuPathDB	AAEL013542	AAEL013542		GO:0102336	VEuPathDB:AAEL013542	IEA		F	unspecified product		protein_coding	taxon:9900000001	20231212	goa_import
VEuPathDB	AAEL000188	AAEL000188		GO:0102336	VEuPathDB:AAEL000188	IEA		F	unspecified product		protein_coding	taxon:9900000001	20231212	goa_import
VEuPathDB	AAEL000216	AAEL000216		GO:0102336	VEuPathDB:AAEL000216	IEA		F	unspecified product		protein_coding	taxon:9900000001	20231212	goa_import
VEuPathDB	AAEL013128	AAEL013128		GO:0102336	VEuPathDB:AAEL013128	IEA		F	unspecified product		protein_coding	taxon:9900000001	20231212	goa_import
VEuPathDB	AAEL013649	AAEL013649		GO:0102336	VEuPathDB:AAEL013649	IEA		F	unspecified product		protein_coding	taxon:9900000001	20231212	goa_import
VEuPathDB	AAEL011957	AAEL011957		GO:0102336	VEuPathDB:AAEL011957	IEA		F	unspecified product		protein_coding	taxon:9900000001	20231212	goa_import
VEuPathDB	AAEL011951	AAEL011951		GO:0102336	VEuPathDB:AAEL011951	IEA		F	unspecified product		protein_coding	taxon:9900000001	20231212	goa_import
VEuPathDB	AAEL011954	AAEL011954		GO:0102336	VEuPathDB:AAEL011954	IEA		F	unspecified product		protein_coding	taxon:9900000001	20231212	goa_import
VEuPathDB	AAEL011954	AAEL011954		GO:0102336	VEuPathDB:AAEL011954	IEA		F	unspecified product		protein_coding	taxon:9900000001	20231212	goa_import
VEuPathDB	AAEL012497	AAEL012497		GO:0102336	VEuPathDB:AAEL012497	IEA		F	unspecified product		protein_coding	taxon:9900000001	20231212	goa_import
VEuPathDB	AAEL023989	AAEL023989		GO:0102336	VEuPathDB:AAEL023989	IEA		F	unspecified product		protein_coding	taxon:9900000001	20231212	goa_import
VEuPathDB	AAEL007710	AAEL007710		GO:0071108	VEuPathDB:AAEL007710	IEA		P	unspecified product		protein_coding	taxon:9900000001	20231212	goa_import
VEuPathDB	AAEL003561	AAEL003561		GO:0102567	VEuPathDB:AAEL003561	IEA		F	unspecified product		protein_coding	taxon:9900000001	20231212	goa_import
VEuPathDB	AAEL003561	AAEL003561		GO:0102568	VEuPathDB:AAEL003561	IEA		F	unspecified product		protein_coding	taxon:9900000001	20231212	goa_import
VEuPathDB	AAEL006719	AMY1		GO:0103025	VEuPathDB:AAEL006719	IEA		F	unspecified product		protein_coding	taxon:9900000001	20231212	goa_import
VEuPathDB	AAEL008456	AAEL008456		GO:0103025	VEuPathDB:AAEL008456	IEA		F	unspecified product		protein_coding	taxon:9900000001	20231212	goa_import
VEuPathDB	AAEL007030	AAEL007030		GO:0102121	VEuPathDB:AAEL007030	IEA		F	unspecified product		protein_coding	taxon:9900000001	20231212	goa_import
VEuPathDB	AAEL000194	AAEL000194		GO:0016740	VEuPathDB:AAEL000194	IEA		F	unspecified product		protein_coding	taxon:9900000001	20231212	goa_import
VEuPathDB	AAEL000178	AAEL000178		GO:0016740	VEuPathDB:AAEL000178	IEA		F	unspecified product		protein_coding	taxon:9900000001	20231212	goa_import
VEuPathDB	AAEL011857	AAEL011857		GO:0016740	VEuPathDB:AAEL011857	IEA		F	unspecified product		protein_coding	taxon:9900000001	20231212	goa_import
VEuPathDB	AAEL010798	AAEL010798		GO:0016740	VEuPathDB:AAEL010798	IEA		F	unspecified product		protein_coding	taxon:9900000001	20231212	goa_import
VEuPathDB	AAEL024670	AAEL024670		GO:0016740	VEuPathDB:AAEL024670	IEA		F	unspecified product		protein_coding	taxon:9900000001	20231212	goa_import
VEuPathDB	AAEL004004	AAEL004004		GO:0016740	VEuPathDB:AAEL004004	IEA		F	unspecified product		protein_coding	taxon:9900000001	20231212	goa_import
VEuPathDB	AAEL008379	AAEL008379		GO:0016740	VEuPathDB:AAEL008379	IEA		F	unspecified product		protein_coding	taxon:9900000001	20231212	goa_import
VEuPathDB	AAEL008379	AAEL008379		GO:0016740	VEuPathDB:AAEL008379	IEA		F	unspecified product		protein_coding	taxon:9900000001	20231212	goa_import
VEuPathDB	AAEL008379	AAEL008379		GO:0016740	VEuPathDB:AAEL008379	IEA		F	unspecified product		protein_coding	taxon:9900000001	20231212	goa_import
VEuPathDB	AAEL008379	AAEL008379		GO:0016740	VEuPathDB:AAEL008379	IEA		F	unspecified product		protein_coding	taxon:9900000001	20231212	goa_import
VEuPathDB	AAEL009534	AAEL009534		GO:0016740	VEuPathDB:AAEL009534	IEA		F	unspecified product		protein_coding	taxon:9900000001	20231212	goa_import
VEuPathDB	AAEL010697	AAEL010697		GO:0016740	VEuPathDB:AAEL010697	IEA		F	unspecified product		protein_coding	taxon:9900000001	20231212	goa_import
VEuPathDB	AAEL025455	AAEL025455		GO:0016740	VEuPathDB:AAEL025455	IEA		F	unspecified product		protein_coding	taxon:9900000001	20231212	goa_import
VEuPathDB	AAEL010471	ChAT		GO:0016740	VEuPathDB:AAEL010471	IEA		F	unspecified product		protein_coding	taxon:9900000001	20231212	goa_import
VEuPathDB	AAEL023019	AAEL023019		GO:0016740	VEuPathDB:AAEL023019	IEA		F	unspecified product		protein_coding	taxon:9900000001	20231212	goa_import
VEuPathDB	AAEL011273	ucdk1		GO:0016740	VEuPathDB:AAEL011273	IEA		F	unspecified product		protein_coding	taxon:9900000001	20231212	goa_import
VEuPathDB	AAEL011274	AAEL011274		GO:0016740	VEuPathDB:AAEL011274	IEA		F	unspecified product		protein_coding	taxon:9900000001	20231212	goa_import
VEuPathDB	AAEL011283	AAEL011283		GO:0016740	VEuPathDB:AAEL011283	IEA		F	unspecified product		protein_coding	taxon:9900000001	20231212	goa_import
VEuPathDB	AAEL011283	AAEL011283		GO:0016740	VEuPathDB:AAEL011283	IEA		F	unspecified product		protein_coding	taxon:9900000001	20231212	goa_import
VEuPathDB	AAEL011282	AAEL011282		GO:0016740	VEuPathDB:AAEL011282	IEA		F	unspecified product		protein_coding	taxon:9900000001	20231212	goa_import
VEuPathDB	AAEL021734	AAEL021734		GO:0016740	VEuPathDB:AAEL021734	IEA		F	unspecified product		protein_coding	taxon:9900000001	20231212	goa_import
VEuPathDB	AAEL022490	AAEL022490		GO:0016740	VEuPathDB:AAEL022490	IEA		F	unspecified product		protein_coding	taxon:9900000001	20231212	goa_import
VEuPathDB	AAEL022490	AAEL022490		GO:0016740	VEuPathDB:AAEL022490	IEA		F	unspecified product		protein_coding	taxon:9900000001	20231212	goa_import
VEuPathDB	AAEL022490	AAEL022490		GO:0016740	VEuPathDB:AAEL022490	IEA		F	unspecified product		protein_coding	taxon:9900000001	20231212	goa_import
VEuPathDB	AAEL022490	AAEL022490		GO:0016740	VEuPathDB:AAEL022490	IEA		F	unspecified product		protein_coding	taxon:9900000001	20231212	goa_import
VEuPathDB	AAEL022490	AAEL022490		GO:0016740	VEuPathDB:AAEL022490	IEA		F	unspecified product		protein_coding	taxon:9900000001	20231212	goa_import
VEuPathDB	AAEL022490	AAEL022490		GO:0016740	VEuPathDB:AAEL022490	IEA		F	unspecified product		protein_coding	taxon:9900000001	20231212	goa_import
VEuPathDB	AAEL022490	AAEL022490		GO:0016740	VEuPathDB:AAEL022490	IEA		F	unspecified product		protein_coding	taxon:9900000001	20231212	goa_import
VEuPathDB	AAEL022490	AAEL022490		GO:0016740	VEuPathDB:AAEL022490	IEA		F	unspecified product		protein_coding	taxon:9900000001	20231212	goa_import
VEuPathDB	AAEL022490	AAEL022490		GO:0016740	VEuPathDB:AAEL022490	IEA		F	unspecified product		protein_coding	taxon:9900000001	20231212	goa_import
VEuPathDB	AAEL002846	AAEL002846		GO:0016740	VEuPathDB:AAEL002846	IEA		F	unspecified product		protein_coding	taxon:9900000001	20231212	goa_import
VEuPathDB	AAEL002846	AAEL002846		GO:0016740	VEuPathDB:AAEL002846	IEA		F	unspecified product		protein_coding	taxon:9900000001	20231212	goa_import
VEuPathDB	AAEL002837	AAEL002837		GO:0016740	VEuPathDB:AAEL002837	IEA		F	unspecified product		protein_coding	taxon:9900000001	20231212	goa_import
VEuPathDB	AAEL024566	AAEL024566		GO:0016740	VEuPathDB:AAEL024566	IEA		F	unspecified product		protein_coding	taxon:9900000001	20231212	goa_import
VEuPathDB	AAEL008061	AAEL008061		GO:0016740	VEuPathDB:AAEL008061	IEA		F	unspecified product		protein_coding	taxon:9900000001	20231212	goa_import
VEuPathDB	AAEL006780	AAEL006780		GO:0016740	VEuPathDB:AAEL006780	IEA		F	unspecified product		protein_coding	taxon:9900000001	20231212	goa_import
VEuPathDB	AAEL027722	AAEL027722		GO:0016740	VEuPathDB:AAEL027722	IEA		F	unspecified product		protein_coding	taxon:9900000001	20231212	goa_import
VEuPathDB	AAEL012500	AAEL012500		GO:0016740	VEuPathDB:AAEL012500	IEA		F	unspecified product		protein_coding	taxon:9900000001	20231212	goa_import
VEuPathDB	AAEL013764	AAEL013764		GO:0060271	VEuPathDB:AAEL013764	IEA		P	unspecified product		protein_coding	taxon:9900000001	20231212	goa_import
VEuPathDB	AAEL018334	AAEL018334		GO:0043190	VEuPathDB:AAEL018334	IEA		C	unspecified product		protein_coding	taxon:9900000001	20231212	goa_import
VEuPathDB	AAEL001919	AAEL001919		GO:0035335	VEuPathDB:AAEL001919	IEA		P	unspecified product		protein_coding	taxon:9900000001	20231212	goa_import
VEuPathDB	AAEL001919	AAEL001919		GO:0035335	VEuPathDB:AAEL001919	IEA		P	unspecified product		protein_coding	taxon:9900000001	20231212	goa_import
VEuPathDB	AAEL003271	AAEL003271		GO:0036297	VEuPathDB:AAEL003271	IEA		P	unspecified product		protein_coding	taxon:9900000001	20231212	goa_import
VEuPathDB	AAEL019985	AAEL019985		GO:0035335	VEuPathDB:AAEL019985	IEA		P	unspecified product		protein_coding	taxon:9900000001	20231212	goa_import
VEuPathDB	AAEL000845	AAEL000845		GO:0035335	VEuPathDB:AAEL000845	IEA		P	unspecified product		protein_coding	taxon:9900000001	20231212	goa_import
VEuPathDB	AAEL000845	AAEL000845		GO:0035335	VEuPathDB:AAEL000845	IEA		P	unspecified product		protein_coding	taxon:9900000001	20231212	goa_import
VEuPathDB	AAEL023266	AAEL023266		GO:0035725	VEuPathDB:AAEL023266	IEA		P	unspecified product		protein_coding	taxon:9900000001	20231212	goa_import
VEuPathDB	AAEL023266	AAEL023266		GO:0035725	VEuPathDB:AAEL023266	IEA		P	unspecified product		protein_coding	taxon:9900000001	20231212	goa_import
VEuPathDB	AAEL005590	AAEL005590		GO:0035735	VEuPathDB:AAEL005590	IEA		P	unspecified product		protein_coding	taxon:9900000001	20231212	goa_import
VEuPathDB	AAEL006963	AAEL006963		GO:0036310	VEuPathDB:AAEL006963	IEA		F	unspecified product		protein_coding	taxon:9900000001	20231212	goa_import
VEuPathDB	AAEL012943	AAEL012943		GO:0036402	VEuPathDB:AAEL012943	IEA		F	unspecified product		protein_coding	taxon:9900000001	20231212	goa_import
VEuPathDB	AAEL026736	AAEL026736		GO:0035145	VEuPathDB:AAEL026736	IEA		C	unspecified product		protein_coding	taxon:9900000001	20231212	goa_import
VEuPathDB	AAEL002847	AAEL002847		GO:0060271	VEuPathDB:AAEL002847	IEA		P	unspecified product		protein_coding	taxon:9900000001	20231212	goa_import
VEuPathDB	AAEL012063	AAEL012063		GO:0060271	VEuPathDB:AAEL012063	IEA		P	unspecified product		protein_coding	taxon:9900000001	20231212	goa_import
VEuPathDB	AAEL010869	AAEL010869		GO:0060271	VEuPathDB:AAEL010869	IEA		P	unspecified product		protein_coding	taxon:9900000001	20231212	goa_import
VEuPathDB	AAEL010869	AAEL010869		GO:0060271	VEuPathDB:AAEL010869	IEA		P	unspecified product		protein_coding	taxon:9900000001	20231212	goa_import
VEuPathDB	AAEL010869	AAEL010869		GO:0060271	VEuPathDB:AAEL010869	IEA		P	unspecified product		protein_coding	taxon:9900000001	20231212	goa_import
VEuPathDB	AAEL003320	AAEL003320		GO:0060271	VEuPathDB:AAEL003320	IEA		P	unspecified product		protein_coding	taxon:9900000001	20231212	goa_import
VEuPathDB	AAEL025882	AAEL025882		GO:0046403	VEuPathDB:AAEL025882	IEA		F	unspecified product		protein_coding	taxon:9900000001	20231212	goa_import
VEuPathDB	AAEL025882	AAEL025882		GO:0046404	VEuPathDB:AAEL025882	IEA		F	unspecified product		protein_coding	taxon:9900000001	20231212	goa_import
VEuPathDB	AAEL007030	AAEL007030		GO:0102121	VEuPathDB:AAEL007030	IEA		F	unspecified product		protein_coding	taxon:9900000001	20231212	goa_import
VEuPathDB	AAEL007030	AAEL007030		GO:0102121	VEuPathDB:AAEL007030	IEA		F	unspecified product		protein_coding	taxon:9900000001	20231212	goa_import
VEuPathDB	AAEL007030	AAEL007030		GO:0102121	VEuPathDB:AAEL007030	IEA		F	unspecified product		protein_coding	taxon:9900000001	20231212	goa_import
VEuPathDB	AAEL027019	AAEL027019		GO:0102121	VEuPathDB:AAEL027019	IEA		F	unspecified product		protein_coding	taxon:9900000001	20231212	goa_import
VEuPathDB	AAEL019822	AAEL019822		GO:0106005	VEuPathDB:AAEL019822	IEA		P	unspecified product		protein_coding	taxon:9900000001	20231212	goa_import
VEuPathDB	AAEL014489	AAEL014489		GO:0106074	VEuPathDB:AAEL014489	IEA		P	unspecified product		protein_coding	taxon:9900000001	20231212	goa_import
VEuPathDB	AAEL000388	AAEL000388		GO:0106074	VEuPathDB:AAEL000388	IEA		P	unspecified product		protein_coding	taxon:9900000001	20231212	goa_import
VEuPathDB	AAEL014099	AAEL014099		GO:0106074	VEuPathDB:AAEL014099	IEA		P	unspecified product		protein_coding	taxon:9900000001	20231212	goa_import
VEuPathDB	AAEL020387	AAEL020387		GO:0106074	VEuPathDB:AAEL020387	IEA		P	unspecified product		protein_coding	taxon:9900000001	20231212	goa_import
VEuPathDB	AAEL004327	AAEL004327		GO:0106074	VEuPathDB:AAEL004327	IEA		P	unspecified product		protein_coding	taxon:9900000001	20231212	goa_import
VEuPathDB	AAEL000703	AAEL000703		GO:0102250	VEuPathDB:AAEL000703	IEA		F	unspecified product		protein_coding	taxon:9900000001	20231212	goa_import
VEuPathDB	AAEL013128	AAEL013128		GO:0102756	VEuPathDB:AAEL013128	IEA		F	unspecified product		protein_coding	taxon:9900000001	20231212	goa_import
VEuPathDB	AAEL014946	AAEL014946		GO:0071586	VEuPathDB:AAEL014946	IEA		P	unspecified product		protein_coding	taxon:9900000001	20231212	goa_import
VEuPathDB	AAEL004947	AAEL004947		GO:0102336	VEuPathDB:AAEL004947	IEA		F	unspecified product		protein_coding	taxon:9900000001	20231212	goa_import
VEuPathDB	AAEL027594	AAEL027594		GO:0102158	VEuPathDB:AAEL027594	IEA		F	unspecified product		protein_coding	taxon:9900000001	20231212	goa_import
VEuPathDB	AAEL014152	AAEL014152		GO:0090263	VEuPathDB:AAEL014152	IEA		P	unspecified product		protein_coding	taxon:9900000001	20231212	goa_import
VEuPathDB	AAEL005414	AAEL005414		GO:0072546	VEuPathDB:AAEL005414	IEA		C	unspecified product		protein_coding	taxon:9900000001	20231212	goa_import
VEuPathDB	AAEL002334	eIF3-S6		GO:0071540	VEuPathDB:AAEL002334	IEA		C	unspecified product		protein_coding	taxon:9900000001	20231212	goa_import
VEuPathDB	AAEL011279	AAEL011279		GO:0071565	VEuPathDB:AAEL011279	IEA		C	unspecified product		protein_coding	taxon:9900000001	20231212	goa_import
VEuPathDB	AAEL011698	AAEL011698		GO:0106005	VEuPathDB:AAEL011698	IEA		P	unspecified product		protein_coding	taxon:9900000001	20231212	goa_import
VEuPathDB	AAEL011698	AAEL011698		GO:0106005	VEuPathDB:AAEL011698	IEA		P	unspecified product		protein_coding	taxon:9900000001	20231212	goa_import
VEuPathDB	AAEL011698	AAEL011698		GO:0106005	VEuPathDB:AAEL011698	IEA		P	unspecified product		protein_coding	taxon:9900000001	20231212	goa_import
VEuPathDB	AAEL007839	AAEL007839		GO:0102148	VEuPathDB:AAEL007839	IEA		F	unspecified product		protein_coding	taxon:9900000001	20231212	goa_import
VEuPathDB	AAEL005229	AAEL005229		GO:0102158	VEuPathDB:AAEL005229	IEA		F	unspecified product		protein_coding	taxon:9900000001	20231212	goa_import
VEuPathDB	AAEL004931	AAEL004931		GO:0102148	VEuPathDB:AAEL004931	IEA		F	unspecified product		protein_coding	taxon:9900000001	20231212	goa_import
VEuPathDB	AAEL013421	AAEL013421		GO:0103025	VEuPathDB:AAEL013421	IEA		F	unspecified product		protein_coding	taxon:9900000001	20231212	goa_import
VEuPathDB	AAEL004931	AAEL004931		GO:0102148	VEuPathDB:AAEL004931	IEA		F	unspecified product		protein_coding	taxon:9900000001	20231212	goa_import
VEuPathDB	AAEL006535	AAEL006535		GO:0060078	VEuPathDB:AAEL006535	IEA		P	unspecified product		protein_coding	taxon:9900000001	20231212	goa_import
VEuPathDB	AAEL018308	AAEL018308		GO:0060079	VEuPathDB:AAEL018308	IEA		P	unspecified product		protein_coding	taxon:9900000001	20231212	goa_import
VEuPathDB	AAEL006856	AAEL006856		GO:0046982	VEuPathDB:AAEL006856	IEA		F	unspecified product		protein_coding	taxon:9900000001	20231212	goa_import
VEuPathDB	AAEL019515	AAEL019515		GO:0060828	VEuPathDB:AAEL019515	IEA		P	unspecified product		protein_coding	taxon:9900000001	20231212	goa_import
VEuPathDB	AAEL004733	AAEL004733		GO:0061578	VEuPathDB:AAEL004733	IEA		F	unspecified product		protein_coding	taxon:9900000001	20231212	goa_import
VEuPathDB	AAEL004607	AAEL004607		GO:0061604	VEuPathDB:AAEL004607	IEA		F	unspecified product		protein_coding	taxon:9900000001	20231212	goa_import
VEuPathDB	AAEL004607	AAEL004607		GO:0061605	VEuPathDB:AAEL004607	IEA		F	unspecified product		protein_coding	taxon:9900000001	20231212	goa_import
VEuPathDB	AAEL008595	mael		GO:0060964	VEuPathDB:AAEL008595	IEA		P	unspecified product		protein_coding	taxon:9900000001	20231212	goa_import
VEuPathDB	AAEL008595	mael		GO:0060964	VEuPathDB:AAEL008595	IEA		P	unspecified product		protein_coding	taxon:9900000001	20231212	goa_import
VEuPathDB	AAEL004006	AAEL004006		GO:0060078	VEuPathDB:AAEL004006	IEA		P	unspecified product		protein_coding	taxon:9900000001	20231212	goa_import
VEuPathDB	AAEL004006	AAEL004006		GO:0060079	VEuPathDB:AAEL004006	IEA		P	unspecified product		protein_coding	taxon:9900000001	20231212	goa_import
VEuPathDB	AAEL004032	AAEL004032		GO:0060078	VEuPathDB:AAEL004032	IEA		P	unspecified product		protein_coding	taxon:9900000001	20231212	goa_import
VEuPathDB	AAEL018308	AAEL018308		GO:0060078	VEuPathDB:AAEL018308	IEA		P	unspecified product		protein_coding	taxon:9900000001	20231212	goa_import
VEuPathDB	AAEL004032	AAEL004032		GO:0060079	VEuPathDB:AAEL004032	IEA		P	unspecified product		protein_coding	taxon:9900000001	20231212	goa_import
VEuPathDB	AAEL008055	AAEL008055		GO:0060079	VEuPathDB:AAEL008055	IEA		P	unspecified product		protein_coding	taxon:9900000001	20231212	goa_import
VEuPathDB	AAEL008055	AAEL008055		GO:0060079	VEuPathDB:AAEL008055	IEA		P	unspecified product		protein_coding	taxon:9900000001	20231212	goa_import
VEuPathDB	AAEL008055	AAEL008055		GO:0060079	VEuPathDB:AAEL008055	IEA		P	unspecified product		protein_coding	taxon:9900000001	20231212	goa_import
VEuPathDB	AAEL008055	AAEL008055		GO:0060079	VEuPathDB:AAEL008055	IEA		P	unspecified product		protein_coding	taxon:9900000001	20231212	goa_import
VEuPathDB	AAEL006535	AAEL006535		GO:0060079	VEuPathDB:AAEL006535	IEA		P	unspecified product		protein_coding	taxon:9900000001	20231212	goa_import
VEuPathDB	AAEL002903	p110		GO:0052812	VEuPathDB:AAEL002903	IEA		F	unspecified product		protein_coding	taxon:9900000001	20231212	goa_import
VEuPathDB	AAEL002903	p110		GO:0052812	VEuPathDB:AAEL002903	IEA		F	unspecified product		protein_coding	taxon:9900000001	20231212	goa_import
VEuPathDB	AAEL002903	p110		GO:0052812	VEuPathDB:AAEL002903	IEA		F	unspecified product		protein_coding	taxon:9900000001	20231212	goa_import
VEuPathDB	AAEL013078	AAEL013078		GO:0052824	VEuPathDB:AAEL013078	IEA		F	unspecified product		protein_coding	taxon:9900000001	20231212	goa_import
VEuPathDB	AAEL013078	AAEL013078		GO:0052824	VEuPathDB:AAEL013078	IEA		F	unspecified product		protein_coding	taxon:9900000001	20231212	goa_import
VEuPathDB	AAEL013078	AAEL013078		GO:0052824	VEuPathDB:AAEL013078	IEA		F	unspecified product		protein_coding	taxon:9900000001	20231212	goa_import
VEuPathDB	AAEL013078	AAEL013078		GO:0052824	VEuPathDB:AAEL013078	IEA		F	unspecified product		protein_coding	taxon:9900000001	20231212	goa_import
VEuPathDB	AAEL012497	AAEL012497		GO:0016740	VEuPathDB:AAEL012497	IEA		F	unspecified product		protein_coding	taxon:9900000001	20231212	goa_import
VEuPathDB	AAEL002565	AAEL002565		GO:0016740	VEuPathDB:AAEL002565	IEA		F	unspecified product		protein_coding	taxon:9900000001	20231212	goa_import
VEuPathDB	AAEL006637	AAEL006637		GO:0016740	VEuPathDB:AAEL006637	IEA		F	unspecified product		protein_coding	taxon:9900000001	20231212	goa_import
VEuPathDB	AAEL006634	AAEL006634		GO:0016740	VEuPathDB:AAEL006634	IEA		F	unspecified product		protein_coding	taxon:9900000001	20231212	goa_import
VEuPathDB	AAEL007375	AAEL007375		GO:0016740	VEuPathDB:AAEL007375	IEA		F	unspecified product		protein_coding	taxon:9900000001	20231212	goa_import
VEuPathDB	AAEL007375	AAEL007375		GO:0016740	VEuPathDB:AAEL007375	IEA		F	unspecified product		protein_coding	taxon:9900000001	20231212	goa_import
VEuPathDB	AAEL001533	AAEL001533		GO:0016740	VEuPathDB:AAEL001533	IEA		F	unspecified product		protein_coding	taxon:9900000001	20231212	goa_import
VEuPathDB	AAEL008837	AAEL008837		GO:0016740	VEuPathDB:AAEL008837	IEA		F	unspecified product		protein_coding	taxon:9900000001	20231212	goa_import
VEuPathDB	AAEL008837	AAEL008837		GO:0016740	VEuPathDB:AAEL008837	IEA		F	unspecified product		protein_coding	taxon:9900000001	20231212	goa_import
VEuPathDB	AAEL003977	AAEL003977		GO:0016740	VEuPathDB:AAEL003977	IEA		F	unspecified product		protein_coding	taxon:9900000001	20231212	goa_import
VEuPathDB	AAEL003522	AAEL003522		GO:0016740	VEuPathDB:AAEL003522	IEA		F	unspecified product		protein_coding	taxon:9900000001	20231212	goa_import
VEuPathDB	AAEL004804	AAEL004804		GO:0016740	VEuPathDB:AAEL004804	IEA		F	unspecified product		protein_coding	taxon:9900000001	20231212	goa_import
VEuPathDB	AAEL010147	AAEL010147		GO:0016740	VEuPathDB:AAEL010147	IEA		F	unspecified product		protein_coding	taxon:9900000001	20231212	goa_import
VEuPathDB	AAEL010147	AAEL010147		GO:0016740	VEuPathDB:AAEL010147	IEA		F	unspecified product		protein_coding	taxon:9900000001	20231212	goa_import
VEuPathDB	AAEL010405	AAEL010405		GO:0016740	VEuPathDB:AAEL010405	IEA		F	unspecified product		protein_coding	taxon:9900000001	20231212	goa_import
VEuPathDB	AAEL007793	AAEL007793		GO:0016740	VEuPathDB:AAEL007793	IEA		F	unspecified product		protein_coding	taxon:9900000001	20231212	goa_import
VEuPathDB	AAEL007789	AAEL007789		GO:0016740	VEuPathDB:AAEL007789	IEA		F	unspecified product		protein_coding	taxon:9900000001	20231212	goa_import
VEuPathDB	AAEL005885	AAEL005885		GO:0016740	VEuPathDB:AAEL005885	IEA		F	unspecified product		protein_coding	taxon:9900000001	20231212	goa_import
VEuPathDB	AAEL005885	AAEL005885		GO:0016740	VEuPathDB:AAEL005885	IEA		F	unspecified product		protein_coding	taxon:9900000001	20231212	goa_import
VEuPathDB	AAEL001871	AAEL001871		GO:0016740	VEuPathDB:AAEL001871	IEA		F	unspecified product		protein_coding	taxon:9900000001	20231212	goa_import
VEuPathDB	AAEL015300	AAEL015300		GO:0016740	VEuPathDB:AAEL015300	IEA		F	unspecified product		protein_coding	taxon:9900000001	20231212	goa_import
VEuPathDB	AAEL012582	AAEL012582		GO:0016740	VEuPathDB:AAEL012582	IEA		F	unspecified product		protein_coding	taxon:9900000001	20231212	goa_import
VEuPathDB	AAEL012579	AAEL012579		GO:0016740	VEuPathDB:AAEL012579	IEA		F	unspecified product		protein_coding	taxon:9900000001	20231212	goa_import
VEuPathDB	AAEL011789	AAEL011789		GO:0016740	VEuPathDB:AAEL011789	IEA		F	unspecified product		protein_coding	taxon:9900000001	20231212	goa_import
VEuPathDB	AAEL004297	AAEL004297		GO:0016740	VEuPathDB:AAEL004297	IEA		F	unspecified product		protein_coding	taxon:9900000001	20231212	goa_import
VEuPathDB	AAEL004297	AAEL004297		GO:0016740	VEuPathDB:AAEL004297	IEA		F	unspecified product		protein_coding	taxon:9900000001	20231212	goa_import
VEuPathDB	AAEL027116	AAEL027116		GO:0016740	VEuPathDB:AAEL027116	IEA		F	unspecified product		protein_coding	taxon:9900000001	20231212	goa_import
VEuPathDB	AAEL002399	AAEL002399		GO:0016740	VEuPathDB:AAEL002399	IEA		F	unspecified product		protein_coding	taxon:9900000001	20231212	goa_import
VEuPathDB	AAEL011698	AAEL011698		GO:0016740	VEuPathDB:AAEL011698	IEA		F	unspecified product		protein_coding	taxon:9900000001	20231212	goa_import
VEuPathDB	AAEL011698	AAEL011698		GO:0016740	VEuPathDB:AAEL011698	IEA		F	unspecified product		protein_coding	taxon:9900000001	20231212	goa_import
VEuPathDB	AAEL011698	AAEL011698		GO:0016740	VEuPathDB:AAEL011698	IEA		F	unspecified product		protein_coding	taxon:9900000001	20231212	goa_import
VEuPathDB	AAEL004607	AAEL004607		GO:0016740	VEuPathDB:AAEL004607	IEA		F	unspecified product		protein_coding	taxon:9900000001	20231212	goa_import
VEuPathDB	AAEL007931	AAEL007931		GO:0016740	VEuPathDB:AAEL007931	IEA		F	unspecified product		protein_coding	taxon:9900000001	20231212	goa_import
VEuPathDB	AAEL007934	AAEL007934		GO:0016740	VEuPathDB:AAEL007934	IEA		F	unspecified product		protein_coding	taxon:9900000001	20231212	goa_import
VEuPathDB	AAEL007934	AAEL007934		GO:0016740	VEuPathDB:AAEL007934	IEA		F	unspecified product		protein_coding	taxon:9900000001	20231212	goa_import
VEuPathDB	AAEL007934	AAEL007934		GO:0016740	VEuPathDB:AAEL007934	IEA		F	unspecified product		protein_coding	taxon:9900000001	20231212	goa_import
VEuPathDB	AAEL010727	AAEL010727		GO:0016740	VEuPathDB:AAEL010727	IEA		F	unspecified product		protein_coding	taxon:9900000001	20231212	goa_import
VEuPathDB	AAEL019662	AAEL019662		GO:0016740	VEuPathDB:AAEL019662	IEA		F	unspecified product		protein_coding	taxon:9900000001	20231212	goa_import
VEuPathDB	AAEL003977	AAEL003977		GO:0102756	VEuPathDB:AAEL003977	IEA		F	unspecified product		protein_coding	taxon:9900000001	20231212	goa_import
VEuPathDB	AAEL003977	AAEL003977		GO:0102336	VEuPathDB:AAEL003977	IEA		F	unspecified product		protein_coding	taxon:9900000001	20231212	goa_import
VEuPathDB	AAEL007809	AAEL007809		GO:0106073	VEuPathDB:AAEL007809	IEA		F	unspecified product		protein_coding	taxon:9900000001	20231212	goa_import
VEuPathDB	AAEL020502	AAEL020502		GO:0102756	VEuPathDB:AAEL020502	IEA		F	unspecified product		protein_coding	taxon:9900000001	20231212	goa_import
VEuPathDB	AAEL020502	AAEL020502		GO:0102336	VEuPathDB:AAEL020502	IEA		F	unspecified product		protein_coding	taxon:9900000001	20231212	goa_import
VEuPathDB	AAEL009574	AAEL009574		GO:0102336	VEuPathDB:AAEL009574	IEA		F	unspecified product		protein_coding	taxon:9900000001	20231212	goa_import
VEuPathDB	AAEL024147	AAEL024147		GO:0102756	VEuPathDB:AAEL024147	IEA		F	unspecified product		protein_coding	taxon:9900000001	20231212	goa_import
VEuPathDB	AAEL009574	AAEL009574		GO:0102756	VEuPathDB:AAEL009574	IEA		F	unspecified product		protein_coding	taxon:9900000001	20231212	goa_import
VEuPathDB	AAEL024147	AAEL024147		GO:0102756	VEuPathDB:AAEL024147	IEA		F	unspecified product		protein_coding	taxon:9900000001	20231212	goa_import
VEuPathDB	AAEL024147	AAEL024147		GO:0102336	VEuPathDB:AAEL024147	IEA		F	unspecified product		protein_coding	taxon:9900000001	20231212	goa_import
VEuPathDB	AAEL024147	AAEL024147		GO:0102336	VEuPathDB:AAEL024147	IEA		F	unspecified product		protein_coding	taxon:9900000001	20231212	goa_import
VEuPathDB	AAEL004947	AAEL004947		GO:0102756	VEuPathDB:AAEL004947	IEA		F	unspecified product		protein_coding	taxon:9900000001	20231212	goa_import
VEuPathDB	AAEL004953	AAEL004953		GO:0102756	VEuPathDB:AAEL004953	IEA		F	unspecified product		protein_coding	taxon:9900000001	20231212	goa_import
VEuPathDB	AAEL004949	AAEL004949		GO:0102756	VEuPathDB:AAEL004949	IEA		F	unspecified product		protein_coding	taxon:9900000001	20231212	goa_import
VEuPathDB	AAEL002673	AAEL002673		GO:0102756	VEuPathDB:AAEL002673	IEA		F	unspecified product		protein_coding	taxon:9900000001	20231212	goa_import
VEuPathDB	AAEL002662	AAEL002662		GO:0102756	VEuPathDB:AAEL002662	IEA		F	unspecified product		protein_coding	taxon:9900000001	20231212	goa_import
VEuPathDB	AAEL002673	AAEL002673		GO:0102756	VEuPathDB:AAEL002673	IEA		F	unspecified product		protein_coding	taxon:9900000001	20231212	goa_import
VEuPathDB	AAEL002673	AAEL002673		GO:0102756	VEuPathDB:AAEL002673	IEA		F	unspecified product		protein_coding	taxon:9900000001	20231212	goa_import
VEuPathDB	AAEL002673	AAEL002673		GO:0102756	VEuPathDB:AAEL002673	IEA		F	unspecified product		protein_coding	taxon:9900000001	20231212	goa_import
VEuPathDB	AAEL004953	AAEL004953		GO:0102336	VEuPathDB:AAEL004953	IEA		F	unspecified product		protein_coding	taxon:9900000001	20231212	goa_import
VEuPathDB	AAEL004949	AAEL004949		GO:0102336	VEuPathDB:AAEL004949	IEA		F	unspecified product		protein_coding	taxon:9900000001	20231212	goa_import
VEuPathDB	AAEL002662	AAEL002662		GO:0102336	VEuPathDB:AAEL002662	IEA		F	unspecified product		protein_coding	taxon:9900000001	20231212	goa_import
VEuPathDB	AAEL002673	AAEL002673		GO:0102336	VEuPathDB:AAEL002673	IEA		F	unspecified product		protein_coding	taxon:9900000001	20231212	goa_import
VEuPathDB	AAEL002673	AAEL002673		GO:0102336	VEuPathDB:AAEL002673	IEA		F	unspecified product		protein_coding	taxon:9900000001	20231212	goa_import
VEuPathDB	AAEL002673	AAEL002673		GO:0102336	VEuPathDB:AAEL002673	IEA		F	unspecified product		protein_coding	taxon:9900000001	20231212	goa_import
VEuPathDB	AAEL002673	AAEL002673		GO:0102336	VEuPathDB:AAEL002673	IEA		F	unspecified product		protein_coding	taxon:9900000001	20231212	goa_import
VEuPathDB	AAEL008219	AAEL008219		GO:0102337	VEuPathDB:AAEL008219	IEA		F	unspecified product		protein_coding	taxon:9900000001	20231212	goa_import
VEuPathDB	AAEL003093	AAEL003093		GO:0102337	VEuPathDB:AAEL003093	IEA		F	unspecified product		protein_coding	taxon:9900000001	20231212	goa_import
VEuPathDB	AAEL013542	AAEL013542		GO:0102337	VEuPathDB:AAEL013542	IEA		F	unspecified product		protein_coding	taxon:9900000001	20231212	goa_import
VEuPathDB	AAEL000188	AAEL000188		GO:0102337	VEuPathDB:AAEL000188	IEA		F	unspecified product		protein_coding	taxon:9900000001	20231212	goa_import
VEuPathDB	AAEL000216	AAEL000216		GO:0102337	VEuPathDB:AAEL000216	IEA		F	unspecified product		protein_coding	taxon:9900000001	20231212	goa_import
VEuPathDB	AAEL013128	AAEL013128		GO:0102337	VEuPathDB:AAEL013128	IEA		F	unspecified product		protein_coding	taxon:9900000001	20231212	goa_import
VEuPathDB	AAEL013649	AAEL013649		GO:0102337	VEuPathDB:AAEL013649	IEA		F	unspecified product		protein_coding	taxon:9900000001	20231212	goa_import
VEuPathDB	AAEL011957	AAEL011957		GO:0102337	VEuPathDB:AAEL011957	IEA		F	unspecified product		protein_coding	taxon:9900000001	20231212	goa_import
VEuPathDB	AAEL011951	AAEL011951		GO:0102337	VEuPathDB:AAEL011951	IEA		F	unspecified product		protein_coding	taxon:9900000001	20231212	goa_import
VEuPathDB	AAEL011954	AAEL011954		GO:0102337	VEuPathDB:AAEL011954	IEA		F	unspecified product		protein_coding	taxon:9900000001	20231212	goa_import
VEuPathDB	AAEL011954	AAEL011954		GO:0102337	VEuPathDB:AAEL011954	IEA		F	unspecified product		protein_coding	taxon:9900000001	20231212	goa_import
VEuPathDB	AAEL012497	AAEL012497		GO:0102337	VEuPathDB:AAEL012497	IEA		F	unspecified product		protein_coding	taxon:9900000001	20231212	goa_import
VEuPathDB	AAEL003977	AAEL003977		GO:0102337	VEuPathDB:AAEL003977	IEA		F	unspecified product		protein_coding	taxon:9900000001	20231212	goa_import
VEuPathDB	AAEL020502	AAEL020502		GO:0102337	VEuPathDB:AAEL020502	IEA		F	unspecified product		protein_coding	taxon:9900000001	20231212	goa_import
VEuPathDB	AAEL009574	AAEL009574		GO:0102337	VEuPathDB:AAEL009574	IEA		F	unspecified product		protein_coding	taxon:9900000001	20231212	goa_import
VEuPathDB	AAEL024147	AAEL024147		GO:0102337	VEuPathDB:AAEL024147	IEA		F	unspecified product		protein_coding	taxon:9900000001	20231212	goa_import
VEuPathDB	AAEL024147	AAEL024147		GO:0102337	VEuPathDB:AAEL024147	IEA		F	unspecified product		protein_coding	taxon:9900000001	20231212	goa_import
VEuPathDB	AAEL023989	AAEL023989		GO:0102337	VEuPathDB:AAEL023989	IEA		F	unspecified product		protein_coding	taxon:9900000001	20231212	goa_import
VEuPathDB	AAEL004947	AAEL004947		GO:0102337	VEuPathDB:AAEL004947	IEA		F	unspecified product		protein_coding	taxon:9900000001	20231212	goa_import
VEuPathDB	AAEL004953	AAEL004953		GO:0102337	VEuPathDB:AAEL004953	IEA		F	unspecified product		protein_coding	taxon:9900000001	20231212	goa_import
VEuPathDB	AAEL004949	AAEL004949		GO:0102337	VEuPathDB:AAEL004949	IEA		F	unspecified product		protein_coding	taxon:9900000001	20231212	goa_import
VEuPathDB	AAEL013078	AAEL013078		GO:0052824	VEuPathDB:AAEL013078	IEA		F	unspecified product		protein_coding	taxon:9900000001	20231212	goa_import
VEuPathDB	AAEL013078	AAEL013078		GO:0052824	VEuPathDB:AAEL013078	IEA		F	unspecified product		protein_coding	taxon:9900000001	20231212	goa_import
VEuPathDB	AAEL000372	AAEL000372		GO:0052833	VEuPathDB:AAEL000372	IEA		F	unspecified product		protein_coding	taxon:9900000001	20231212	goa_import
VEuPathDB	AAEL000372	AAEL000372		GO:0052832	VEuPathDB:AAEL000372	IEA		F	unspecified product		protein_coding	taxon:9900000001	20231212	goa_import
VEuPathDB	AAEL004967	AAEL004967		GO:0052832	VEuPathDB:AAEL004967	IEA		F	unspecified product		protein_coding	taxon:9900000001	20231212	goa_import
VEuPathDB	AAEL004967	AAEL004967		GO:0052833	VEuPathDB:AAEL004967	IEA		F	unspecified product		protein_coding	taxon:9900000001	20231212	goa_import
VEuPathDB	AAEL000673	AAEL000673		GO:0052855	VEuPathDB:AAEL000673	IEA		F	unspecified product		protein_coding	taxon:9900000001	20231212	goa_import
VEuPathDB	AAEL005630	AAEL005630		GO:0060294	VEuPathDB:AAEL005630	IEA		P	unspecified product		protein_coding	taxon:9900000001	20231212	goa_import
VEuPathDB	AAEL009603	AAEL009603		GO:0052906	VEuPathDB:AAEL009603	IEA		F	unspecified product		protein_coding	taxon:9900000001	20231212	goa_import
VEuPathDB	AAEL002874	AAEL002874		GO:0052856	VEuPathDB:AAEL002874	IEA		F	unspecified product		protein_coding	taxon:9900000001	20231212	goa_import
VEuPathDB	AAEL018352	AAEL018352		GO:0060078	VEuPathDB:AAEL018352	IEA		P	unspecified product		protein_coding	taxon:9900000001	20231212	goa_import
VEuPathDB	AAEL018352	AAEL018352		GO:0060079	VEuPathDB:AAEL018352	IEA		P	unspecified product		protein_coding	taxon:9900000001	20231212	goa_import
VEuPathDB	AAEL010851	AAEL010851		GO:0060291	VEuPathDB:AAEL010851	IEA		P	unspecified product		protein_coding	taxon:9900000001	20231212	goa_import
VEuPathDB	AAEL002874	AAEL002874		GO:0052856	VEuPathDB:AAEL002874	IEA		F	unspecified product		protein_coding	taxon:9900000001	20231212	goa_import
VEuPathDB	AAEL003873	AAEL003873		GO:0052590	VEuPathDB:AAEL003873	IEA		F	unspecified product		protein_coding	taxon:9900000001	20231212	goa_import
VEuPathDB	AAEL003873	AAEL003873		GO:0052590	VEuPathDB:AAEL003873	IEA		F	unspecified product		protein_coding	taxon:9900000001	20231212	goa_import
VEuPathDB	AAEL003873	AAEL003873		GO:0052591	VEuPathDB:AAEL003873	IEA		F	unspecified product		protein_coding	taxon:9900000001	20231212	goa_import
VEuPathDB	AAEL003873	AAEL003873		GO:0052590	VEuPathDB:AAEL003873	IEA		F	unspecified product		protein_coding	taxon:9900000001	20231212	goa_import
VEuPathDB	AAEL003873	AAEL003873		GO:0052590	VEuPathDB:AAEL003873	IEA		F	unspecified product		protein_coding	taxon:9900000001	20231212	goa_import
VEuPathDB	AAEL003873	AAEL003873		GO:0052591	VEuPathDB:AAEL003873	IEA		F	unspecified product		protein_coding	taxon:9900000001	20231212	goa_import
VEuPathDB	AAEL003873	AAEL003873		GO:0052591	VEuPathDB:AAEL003873	IEA		F	unspecified product		protein_coding	taxon:9900000001	20231212	goa_import
VEuPathDB	AAEL003873	AAEL003873		GO:0052591	VEuPathDB:AAEL003873	IEA		F	unspecified product		protein_coding	taxon:9900000001	20231212	goa_import
VEuPathDB	AAEL003083	AAEL003083		GO:0052629	VEuPathDB:AAEL003083	IEA		F	unspecified product		protein_coding	taxon:9900000001	20231212	goa_import
VEuPathDB	AAEL003083	AAEL003083		GO:0052629	VEuPathDB:AAEL003083	IEA		F	unspecified product		protein_coding	taxon:9900000001	20231212	goa_import
VEuPathDB	AAEL006799	AAEL006799		GO:0055087	VEuPathDB:AAEL006799	IEA		C	unspecified product		protein_coding	taxon:9900000001	20231212	goa_import
VEuPathDB	AAEL002662	AAEL002662		GO:0102337	VEuPathDB:AAEL002662	IEA		F	unspecified product		protein_coding	taxon:9900000001	20231212	goa_import
VEuPathDB	AAEL002673	AAEL002673		GO:0102337	VEuPathDB:AAEL002673	IEA		F	unspecified product		protein_coding	taxon:9900000001	20231212	goa_import
VEuPathDB	AAEL002673	AAEL002673		GO:0102337	VEuPathDB:AAEL002673	IEA		F	unspecified product		protein_coding	taxon:9900000001	20231212	goa_import
VEuPathDB	AAEL002673	AAEL002673		GO:0102337	VEuPathDB:AAEL002673	IEA		F	unspecified product		protein_coding	taxon:9900000001	20231212	goa_import
VEuPathDB	AAEL002673	AAEL002673		GO:0102337	VEuPathDB:AAEL002673	IEA		F	unspecified product		protein_coding	taxon:9900000001	20231212	goa_import
VEuPathDB	AAEL008219	AAEL008219		GO:0102338	VEuPathDB:AAEL008219	IEA		F	unspecified product		protein_coding	taxon:9900000001	20231212	goa_import
VEuPathDB	AAEL003093	AAEL003093		GO:0102338	VEuPathDB:AAEL003093	IEA		F	unspecified product		protein_coding	taxon:9900000001	20231212	goa_import
VEuPathDB	AAEL013542	AAEL013542		GO:0102338	VEuPathDB:AAEL013542	IEA		F	unspecified product		protein_coding	taxon:9900000001	20231212	goa_import
VEuPathDB	AAEL000188	AAEL000188		GO:0102338	VEuPathDB:AAEL000188	IEA		F	unspecified product		protein_coding	taxon:9900000001	20231212	goa_import
VEuPathDB	AAEL000216	AAEL000216		GO:0102338	VEuPathDB:AAEL000216	IEA		F	unspecified product		protein_coding	taxon:9900000001	20231212	goa_import
VEuPathDB	AAEL013128	AAEL013128		GO:0102338	VEuPathDB:AAEL013128	IEA		F	unspecified product		protein_coding	taxon:9900000001	20231212	goa_import
VEuPathDB	AAEL013649	AAEL013649		GO:0102338	VEuPathDB:AAEL013649	IEA		F	unspecified product		protein_coding	taxon:9900000001	20231212	goa_import
VEuPathDB	AAEL011957	AAEL011957		GO:0102338	VEuPathDB:AAEL011957	IEA		F	unspecified product		protein_coding	taxon:9900000001	20231212	goa_import
VEuPathDB	AAEL011951	AAEL011951		GO:0102338	VEuPathDB:AAEL011951	IEA		F	unspecified product		protein_coding	taxon:9900000001	20231212	goa_import
VEuPathDB	AAEL011954	AAEL011954		GO:0102338	VEuPathDB:AAEL011954	IEA		F	unspecified product		protein_coding	taxon:9900000001	20231212	goa_import
VEuPathDB	AAEL011954	AAEL011954		GO:0102338	VEuPathDB:AAEL011954	IEA		F	unspecified product		protein_coding	taxon:9900000001	20231212	goa_import
VEuPathDB	AAEL012497	AAEL012497		GO:0102338	VEuPathDB:AAEL012497	IEA		F	unspecified product		protein_coding	taxon:9900000001	20231212	goa_import
VEuPathDB	AAEL003977	AAEL003977		GO:0102338	VEuPathDB:AAEL003977	IEA		F	unspecified product		protein_coding	taxon:9900000001	20231212	goa_import
VEuPathDB	AAEL020502	AAEL020502		GO:0102338	VEuPathDB:AAEL020502	IEA		F	unspecified product		protein_coding	taxon:9900000001	20231212	goa_import
VEuPathDB	AAEL009574	AAEL009574		GO:0102338	VEuPathDB:AAEL009574	IEA		F	unspecified product		protein_coding	taxon:9900000001	20231212	goa_import
VEuPathDB	AAEL024147	AAEL024147		GO:0102338	VEuPathDB:AAEL024147	IEA		F	unspecified product		protein_coding	taxon:9900000001	20231212	goa_import
VEuPathDB	AAEL024147	AAEL024147		GO:0102338	VEuPathDB:AAEL024147	IEA		F	unspecified product		protein_coding	taxon:9900000001	20231212	goa_import
VEuPathDB	AAEL023989	AAEL023989		GO:0102338	VEuPathDB:AAEL023989	IEA		F	unspecified product		protein_coding	taxon:9900000001	20231212	goa_import
VEuPathDB	AAEL004947	AAEL004947		GO:0102338	VEuPathDB:AAEL004947	IEA		F	unspecified product		protein_coding	taxon:9900000001	20231212	goa_import
VEuPathDB	AAEL001152	AAEL001152		GO:0016740	VEuPathDB:AAEL001152	IEA		F	unspecified product		protein_coding	taxon:9900000001	20231212	goa_import
VEuPathDB	AAEL001194	FAS1		GO:0016740	VEuPathDB:AAEL001194	IEA		F	unspecified product		protein_coding	taxon:9900000001	20231212	goa_import
VEuPathDB	AAEL001194	FAS1		GO:0016740	VEuPathDB:AAEL001194	IEA		F	unspecified product		protein_coding	taxon:9900000001	20231212	goa_import
VEuPathDB	AAEL009360	AAEL009360		GO:0016740	VEuPathDB:AAEL009360	IEA		F	unspecified product		protein_coding	taxon:9900000001	20231212	goa_import
VEuPathDB	AAEL009368	AAEL009368		GO:0016740	VEuPathDB:AAEL009368	IEA		F	unspecified product		protein_coding	taxon:9900000001	20231212	goa_import
VEuPathDB	AAEL027580	AAEL027580		GO:0016740	VEuPathDB:AAEL027580	IEA		F	unspecified product		protein_coding	taxon:9900000001	20231212	goa_import
VEuPathDB	AAEL012011	AAEL012011		GO:0016740	VEuPathDB:AAEL012011	IEA		F	unspecified product		protein_coding	taxon:9900000001	20231212	goa_import
VEuPathDB	AAEL023989	AAEL023989		GO:0016740	VEuPathDB:AAEL023989	IEA		F	unspecified product		protein_coding	taxon:9900000001	20231212	goa_import
VEuPathDB	AAEL020132	AAEL020132		GO:0016740	VEuPathDB:AAEL020132	IEA		F	unspecified product		protein_coding	taxon:9900000001	20231212	goa_import
VEuPathDB	AAEL020132	AAEL020132		GO:0016740	VEuPathDB:AAEL020132	IEA		F	unspecified product		protein_coding	taxon:9900000001	20231212	goa_import
VEuPathDB	AAEL011837	AAEL011837		GO:0016740	VEuPathDB:AAEL011837	IEA		F	unspecified product		protein_coding	taxon:9900000001	20231212	goa_import
VEuPathDB	AAEL011837	AAEL011837		GO:0016740	VEuPathDB:AAEL011837	IEA		F	unspecified product		protein_coding	taxon:9900000001	20231212	goa_import
VEuPathDB	AAEL004958	AAEL004958		GO:0016740	VEuPathDB:AAEL004958	IEA		F	unspecified product		protein_coding	taxon:9900000001	20231212	goa_import
VEuPathDB	AAEL004947	AAEL004947		GO:0016740	VEuPathDB:AAEL004947	IEA		F	unspecified product		protein_coding	taxon:9900000001	20231212	goa_import
VEuPathDB	AAEL004953	AAEL004953		GO:0016740	VEuPathDB:AAEL004953	IEA		F	unspecified product		protein_coding	taxon:9900000001	20231212	goa_import
VEuPathDB	AAEL004949	AAEL004949		GO:0016740	VEuPathDB:AAEL004949	IEA		F	unspecified product		protein_coding	taxon:9900000001	20231212	goa_import
VEuPathDB	AAEL007578	AAEL007578		GO:0016740	VEuPathDB:AAEL007578	IEA		F	unspecified product		protein_coding	taxon:9900000001	20231212	goa_import
VEuPathDB	AAEL002565	AAEL002565		GO:0016740	VEuPathDB:AAEL002565	IEA		F	unspecified product		protein_coding	taxon:9900000001	20231212	goa_import
VEuPathDB	AAEL013729	AAEL013729		GO:0016740	VEuPathDB:AAEL013729	IEA		F	unspecified product		protein_coding	taxon:9900000001	20231212	goa_import
VEuPathDB	AAEL013729	AAEL013729		GO:0016740	VEuPathDB:AAEL013729	IEA		F	unspecified product		protein_coding	taxon:9900000001	20231212	goa_import
VEuPathDB	AAEL013071	AAEL013071		GO:0016740	VEuPathDB:AAEL013071	IEA		F	unspecified product		protein_coding	taxon:9900000001	20231212	goa_import
VEuPathDB	AAEL003536	AAEL003536		GO:0016740	VEuPathDB:AAEL003536	IEA		F	unspecified product		protein_coding	taxon:9900000001	20231212	goa_import
VEuPathDB	AAEL014900	AAEL014900		GO:0016740	VEuPathDB:AAEL014900	IEA		F	unspecified product		protein_coding	taxon:9900000001	20231212	goa_import
VEuPathDB	AAEL012482	AAEL012482		GO:0016740	VEuPathDB:AAEL012482	IEA		F	unspecified product		protein_coding	taxon:9900000001	20231212	goa_import
VEuPathDB	AAEL012482	AAEL012482		GO:0016740	VEuPathDB:AAEL012482	IEA		F	unspecified product		protein_coding	taxon:9900000001	20231212	goa_import
VEuPathDB	AAEL007826	for		GO:0016740	VEuPathDB:AAEL007826	IEA		F	unspecified product		protein_coding	taxon:9900000001	20231212	goa_import
VEuPathDB	AAEL008330	AAEL008330		GO:0016740	VEuPathDB:AAEL008330	IEA		F	unspecified product		protein_coding	taxon:9900000001	20231212	goa_import
VEuPathDB	AAEL004974	AAEL004974		GO:0016740	VEuPathDB:AAEL004974	IEA		F	unspecified product		protein_coding	taxon:9900000001	20231212	goa_import
VEuPathDB	AAEL004974	AAEL004974		GO:0016740	VEuPathDB:AAEL004974	IEA		F	unspecified product		protein_coding	taxon:9900000001	20231212	goa_import
VEuPathDB	AAEL004974	AAEL004974		GO:0016740	VEuPathDB:AAEL004974	IEA		F	unspecified product		protein_coding	taxon:9900000001	20231212	goa_import
VEuPathDB	AAEL004974	AAEL004974		GO:0016740	VEuPathDB:AAEL004974	IEA		F	unspecified product		protein_coding	taxon:9900000001	20231212	goa_import
VEuPathDB	AAEL012578	AAEL012578		GO:0016740	VEuPathDB:AAEL012578	IEA		F	unspecified product		protein_coding	taxon:9900000001	20231212	goa_import
VEuPathDB	AAEL014913	AAEL014913		GO:0016740	VEuPathDB:AAEL014913	IEA		F	unspecified product		protein_coding	taxon:9900000001	20231212	goa_import
VEuPathDB	AAEL014913	AAEL014913		GO:0016740	VEuPathDB:AAEL014913	IEA		F	unspecified product		protein_coding	taxon:9900000001	20231212	goa_import
VEuPathDB	AAEL014913	AAEL014913		GO:0016740	VEuPathDB:AAEL014913	IEA		F	unspecified product		protein_coding	taxon:9900000001	20231212	goa_import
VEuPathDB	AAEL011789	AAEL011789		GO:0016740	VEuPathDB:AAEL011789	IEA		F	unspecified product		protein_coding	taxon:9900000001	20231212	goa_import
VEuPathDB	AAEL004773	AAEL004773		GO:0016740	VEuPathDB:AAEL004773	IEA		F	unspecified product		protein_coding	taxon:9900000001	20231212	goa_import
VEuPathDB	AAEL002800	AAEL002800		GO:0016740	VEuPathDB:AAEL002800	IEA		F	unspecified product		protein_coding	taxon:9900000001	20231212	goa_import
VEuPathDB	AAEL017338	AAEL017338		GO:0016740	VEuPathDB:AAEL017338	IEA		F	unspecified product		protein_coding	taxon:9900000001	20231212	goa_import
VEuPathDB	AAEL017338	AAEL017338		GO:0016740	VEuPathDB:AAEL017338	IEA		F	unspecified product		protein_coding	taxon:9900000001	20231212	goa_import
VEuPathDB	AAEL011697	AAEL011697		GO:0016740	VEuPathDB:AAEL011697	IEA		F	unspecified product		protein_coding	taxon:9900000001	20231212	goa_import
VEuPathDB	AAEL004953	AAEL004953		GO:0102338	VEuPathDB:AAEL004953	IEA		F	unspecified product		protein_coding	taxon:9900000001	20231212	goa_import
VEuPathDB	AAEL004949	AAEL004949		GO:0102338	VEuPathDB:AAEL004949	IEA		F	unspecified product		protein_coding	taxon:9900000001	20231212	goa_import
VEuPathDB	AAEL002662	AAEL002662		GO:0102338	VEuPathDB:AAEL002662	IEA		F	unspecified product		protein_coding	taxon:9900000001	20231212	goa_import
VEuPathDB	AAEL002673	AAEL002673		GO:0102338	VEuPathDB:AAEL002673	IEA		F	unspecified product		protein_coding	taxon:9900000001	20231212	goa_import
VEuPathDB	AAEL002673	AAEL002673		GO:0102338	VEuPathDB:AAEL002673	IEA		F	unspecified product		protein_coding	taxon:9900000001	20231212	goa_import
VEuPathDB	AAEL002673	AAEL002673		GO:0102338	VEuPathDB:AAEL002673	IEA		F	unspecified product		protein_coding	taxon:9900000001	20231212	goa_import
VEuPathDB	AAEL002673	AAEL002673		GO:0102338	VEuPathDB:AAEL002673	IEA		F	unspecified product		protein_coding	taxon:9900000001	20231212	goa_import
VEuPathDB	AAEL005229	AAEL005229		GO:0102343	VEuPathDB:AAEL005229	IEA		F	unspecified product		protein_coding	taxon:9900000001	20231212	goa_import
VEuPathDB	AAEL027594	AAEL027594		GO:0102343	VEuPathDB:AAEL027594	IEA		F	unspecified product		protein_coding	taxon:9900000001	20231212	goa_import
VEuPathDB	AAEL005229	AAEL005229		GO:0102344	VEuPathDB:AAEL005229	IEA		F	unspecified product		protein_coding	taxon:9900000001	20231212	goa_import
VEuPathDB	AAEL027594	AAEL027594		GO:0102344	VEuPathDB:AAEL027594	IEA		F	unspecified product		protein_coding	taxon:9900000001	20231212	goa_import
VEuPathDB	AAEL005229	AAEL005229		GO:0102345	VEuPathDB:AAEL005229	IEA		F	unspecified product		protein_coding	taxon:9900000001	20231212	goa_import
VEuPathDB	AAEL027594	AAEL027594		GO:0102345	VEuPathDB:AAEL027594	IEA		F	unspecified product		protein_coding	taxon:9900000001	20231212	goa_import
VEuPathDB	AAEL022615	AAEL022615		GO:0102867	VEuPathDB:AAEL022615	IEA		F	unspecified product		protein_coding	taxon:9900000001	20231212	goa_import
VEuPathDB	AAEL011727	AAEL011727		GO:0102867	VEuPathDB:AAEL011727	IEA		F	unspecified product		protein_coding	taxon:9900000001	20231212	goa_import
VEuPathDB	AAEL022615	AAEL022615		GO:0102867	VEuPathDB:AAEL022615	IEA		F	unspecified product		protein_coding	taxon:9900000001	20231212	goa_import
VEuPathDB	AAEL003683	AAEL003683		GO:0106029	VEuPathDB:AAEL003683	IEA		F	unspecified product		protein_coding	taxon:9900000001	20231212	goa_import
VEuPathDB	AAEL010112	AAEL010112		GO:0106035	VEuPathDB:AAEL010112	IEA		P	unspecified product		protein_coding	taxon:9900000001	20231212	goa_import
VEuPathDB	AAEL006731	AAEL006731		GO:0106035	VEuPathDB:AAEL006731	IEA		P	unspecified product		protein_coding	taxon:9900000001	20231212	goa_import
VEuPathDB	AAEL006731	AAEL006731		GO:0106035	VEuPathDB:AAEL006731	IEA		P	unspecified product		protein_coding	taxon:9900000001	20231212	goa_import
VEuPathDB	AAEL010993	AAEL010993		GO:0101030	VEuPathDB:AAEL010993	IEA		P	unspecified product		protein_coding	taxon:9900000001	20231212	goa_import
VEuPathDB	AAEL010993	AAEL010993		GO:0101030	VEuPathDB:AAEL010993	IEA		P	unspecified product		protein_coding	taxon:9900000001	20231212	goa_import
VEuPathDB	AAEL006347	APY		GO:0102490	VEuPathDB:AAEL006347	IEA		F	unspecified product		protein_coding	taxon:9900000001	20231212	goa_import
VEuPathDB	AAEL006347	APY		GO:0102485	VEuPathDB:AAEL006347	IEA		F	unspecified product		protein_coding	taxon:9900000001	20231212	goa_import
VEuPathDB	AAEL006834	AAEL006834		GO:0055129	VEuPathDB:AAEL006834	IEA		P	unspecified product		protein_coding	taxon:9900000001	20231212	goa_import
VEuPathDB	AAEL008418	AAEL008418		GO:0055129	VEuPathDB:AAEL008418	IEA		P	unspecified product		protein_coding	taxon:9900000001	20231212	goa_import
VEuPathDB	AAEL024717	AAEL024717		GO:0055129	VEuPathDB:AAEL024717	IEA		P	unspecified product		protein_coding	taxon:9900000001	20231212	goa_import
VEuPathDB	AAEL007033	AAEL007033		GO:0055129	VEuPathDB:AAEL007033	IEA		P	unspecified product		protein_coding	taxon:9900000001	20231212	goa_import
VEuPathDB	AAEL009382	AAEL009382		GO:0051864	VEuPathDB:AAEL009382	IEA		F	unspecified product		protein_coding	taxon:9900000001	20231212	goa_import
VEuPathDB	AAEL005877	AAEL005877		GO:0051879	VEuPathDB:AAEL005877	IEA		F	unspecified product		protein_coding	taxon:9900000001	20231212	goa_import
VEuPathDB	AAEL006458	AAEL006458		GO:0051903	VEuPathDB:AAEL006458	IEA		F	unspecified product		protein_coding	taxon:9900000001	20231212	goa_import
VEuPathDB	AAEL006458	AAEL006458		GO:0051903	VEuPathDB:AAEL006458	IEA		F	unspecified product		protein_coding	taxon:9900000001	20231212	goa_import
VEuPathDB	AAEL006467	AAEL006467		GO:0051903	VEuPathDB:AAEL006467	IEA		F	unspecified product		protein_coding	taxon:9900000001	20231212	goa_import
VEuPathDB	AAEL006467	AAEL006467		GO:0051903	VEuPathDB:AAEL006467	IEA		F	unspecified product		protein_coding	taxon:9900000001	20231212	goa_import
VEuPathDB	AAEL006471	AAEL006471		GO:0051903	VEuPathDB:AAEL006471	IEA		F	unspecified product		protein_coding	taxon:9900000001	20231212	goa_import
VEuPathDB	AAEL006471	AAEL006471		GO:0051903	VEuPathDB:AAEL006471	IEA		F	unspecified product		protein_coding	taxon:9900000001	20231212	goa_import
VEuPathDB	AAEL027444	AAEL027444		GO:0070679	VEuPathDB:AAEL027444	IEA		F	unspecified product		protein_coding	taxon:9900000001	20231212	goa_import
VEuPathDB	AAEL000903	e(y)2		GO:0070390	VEuPathDB:AAEL000903	IEA		C	unspecified product		protein_coding	taxon:9900000001	20231212	goa_import
VEuPathDB	AAEL008006	AAEL008006		GO:0070403	VEuPathDB:AAEL008006	IEA		F	unspecified product		protein_coding	taxon:9900000001	20231212	goa_import
VEuPathDB	AAEL011473	AAEL011473		GO:0070403	VEuPathDB:AAEL011473	IEA		F	unspecified product		protein_coding	taxon:9900000001	20231212	goa_import
VEuPathDB	AAEL006655	AAEL006655		GO:0070403	VEuPathDB:AAEL006655	IEA		F	unspecified product		protein_coding	taxon:9900000001	20231212	goa_import
VEuPathDB	AAEL004004	AAEL004004		GO:0070403	VEuPathDB:AAEL004004	IEA		F	unspecified product		protein_coding	taxon:9900000001	20231212	goa_import
VEuPathDB	AAEL004004	AAEL004004		GO:0070403	VEuPathDB:AAEL004004	IEA		F	unspecified product		protein_coding	taxon:9900000001	20231212	goa_import
VEuPathDB	AAEL029007	AAEL029007		GO:0070403	VEuPathDB:AAEL029007	IEA		F	unspecified product		protein_coding	taxon:9900000001	20231212	goa_import
VEuPathDB	AAEL029007	AAEL029007		GO:0070403	VEuPathDB:AAEL029007	IEA		F	unspecified product		protein_coding	taxon:9900000001	20231212	goa_import
VEuPathDB	AAEL006347	APY		GO:0102486	VEuPathDB:AAEL006347	IEA		F	unspecified product		protein_coding	taxon:9900000001	20231212	goa_import
VEuPathDB	AAEL006347	APY		GO:0102487	VEuPathDB:AAEL006347	IEA		F	unspecified product		protein_coding	taxon:9900000001	20231212	goa_import
VEuPathDB	AAEL006347	APY		GO:0102488	VEuPathDB:AAEL006347	IEA		F	unspecified product		protein_coding	taxon:9900000001	20231212	goa_import
VEuPathDB	AAEL006347	APY		GO:0102489	VEuPathDB:AAEL006347	IEA		F	unspecified product		protein_coding	taxon:9900000001	20231212	goa_import
VEuPathDB	AAEL006347	APY		GO:0102491	VEuPathDB:AAEL006347	IEA		F	unspecified product		protein_coding	taxon:9900000001	20231212	goa_import
VEuPathDB	AAEL000703	AAEL000703		GO:0102499	VEuPathDB:AAEL000703	IEA		F	unspecified product		protein_coding	taxon:9900000001	20231212	goa_import
VEuPathDB	AAEL021335	AAEL021335		GO:0102965	VEuPathDB:AAEL021335	IEA		F	unspecified product		protein_coding	taxon:9900000001	20231212	goa_import
VEuPathDB	AAEL013802	AAEL013802		GO:0102965	VEuPathDB:AAEL013802	IEA		F	unspecified product		protein_coding	taxon:9900000001	20231212	goa_import
VEuPathDB	AAEL001747	AAEL001747		GO:0102965	VEuPathDB:AAEL001747	IEA		F	unspecified product		protein_coding	taxon:9900000001	20231212	goa_import
VEuPathDB	AAEL001737	AAEL001737		GO:0102965	VEuPathDB:AAEL001737	IEA		F	unspecified product		protein_coding	taxon:9900000001	20231212	goa_import
VEuPathDB	AAEL007220	AAEL007220		GO:0102965	VEuPathDB:AAEL007220	IEA		F	unspecified product		protein_coding	taxon:9900000001	20231212	goa_import
VEuPathDB	AAEL007218	AAEL007218		GO:0102965	VEuPathDB:AAEL007218	IEA		F	unspecified product		protein_coding	taxon:9900000001	20231212	goa_import
VEuPathDB	AAEL008125	AAEL008125		GO:0102965	VEuPathDB:AAEL008125	IEA		F	unspecified product		protein_coding	taxon:9900000001	20231212	goa_import
VEuPathDB	AAEL008815	AAEL008815		GO:0102965	VEuPathDB:AAEL008815	IEA		F	unspecified product		protein_coding	taxon:9900000001	20231212	goa_import
VEuPathDB	AAEL007298	AAEL007298		GO:0102965	VEuPathDB:AAEL007298	IEA		F	unspecified product		protein_coding	taxon:9900000001	20231212	goa_import
VEuPathDB	AAEL007298	AAEL007298		GO:0102965	VEuPathDB:AAEL007298	IEA		F	unspecified product		protein_coding	taxon:9900000001	20231212	goa_import
VEuPathDB	AAEL007298	AAEL007298		GO:0102965	VEuPathDB:AAEL007298	IEA		F	unspecified product		protein_coding	taxon:9900000001	20231212	goa_import
VEuPathDB	AAEL007296	AAEL007296		GO:0102965	VEuPathDB:AAEL007296	IEA		F	unspecified product		protein_coding	taxon:9900000001	20231212	goa_import
VEuPathDB	AAEL007296	AAEL007296		GO:0102965	VEuPathDB:AAEL007296	IEA		F	unspecified product		protein_coding	taxon:9900000001	20231212	goa_import
VEuPathDB	AAEL013648	AAEL013648		GO:0102965	VEuPathDB:AAEL013648	IEA		F	unspecified product		protein_coding	taxon:9900000001	20231212	goa_import
VEuPathDB	AAEL013648	AAEL013648		GO:0102965	VEuPathDB:AAEL013648	IEA		F	unspecified product		protein_coding	taxon:9900000001	20231212	goa_import
VEuPathDB	AAEL014302	AAEL014302		GO:0102965	VEuPathDB:AAEL014302	IEA		F	unspecified product		protein_coding	taxon:9900000001	20231212	goa_import
VEuPathDB	AAEL014302	AAEL014302		GO:0102965	VEuPathDB:AAEL014302	IEA		F	unspecified product		protein_coding	taxon:9900000001	20231212	goa_import
VEuPathDB	AAEL014302	AAEL014302		GO:0102965	VEuPathDB:AAEL014302	IEA		F	unspecified product		protein_coding	taxon:9900000001	20231212	goa_import
VEuPathDB	AAEL002520	AAEL002520		GO:0046422	VEuPathDB:AAEL002520	IEA		F	unspecified product		protein_coding	taxon:9900000001	20231212	goa_import
VEuPathDB	AAEL000163	AAEL000163		GO:0045039	VEuPathDB:AAEL000163	IEA		P	unspecified product		protein_coding	taxon:9900000001	20231212	goa_import
VEuPathDB	AAEL010450	TIM10		GO:0045039	VEuPathDB:AAEL010450	IEA		P	unspecified product		protein_coding	taxon:9900000001	20231212	goa_import
VEuPathDB	AAEL001085	AAEL001085		GO:0045041	VEuPathDB:AAEL001085	IEA		P	unspecified product		protein_coding	taxon:9900000001	20231212	goa_import
VEuPathDB	AAEL023242	AAEL023242		GO:0045048	VEuPathDB:AAEL023242	IEA		P	unspecified product		protein_coding	taxon:9900000001	20231212	goa_import
VEuPathDB	AAEL011136	ASNA1-1		GO:0045048	VEuPathDB:AAEL011136	IEA		P	unspecified product		protein_coding	taxon:9900000001	20231212	goa_import
VEuPathDB	AAEL003237	AAEL003237		GO:0035335	VEuPathDB:AAEL003237	IEA		P	unspecified product		protein_coding	taxon:9900000001	20231212	goa_import
VEuPathDB	AAEL003257	AAEL003257		GO:0036157	VEuPathDB:AAEL003257	IEA		C	unspecified product		protein_coding	taxon:9900000001	20231212	goa_import
VEuPathDB	AAEL003257	AAEL003257		GO:0070286	VEuPathDB:AAEL003257	IEA		P	unspecified product		protein_coding	taxon:9900000001	20231212	goa_import
VEuPathDB	AAEL002370	AAEL002370		GO:0035335	VEuPathDB:AAEL002370	IEA		P	unspecified product		protein_coding	taxon:9900000001	20231212	goa_import
VEuPathDB	AAEL002051	AAEL002051		GO:0035725	VEuPathDB:AAEL002051	IEA		P	unspecified product		protein_coding	taxon:9900000001	20231212	goa_import
VEuPathDB	AAEL000839	AAEL000839		GO:0036065	VEuPathDB:AAEL000839	IEA		P	unspecified product		protein_coding	taxon:9900000001	20231212	goa_import
VEuPathDB	AAEL013277	AAEL013277		GO:0035725	VEuPathDB:AAEL013277	IEA		P	unspecified product		protein_coding	taxon:9900000001	20231212	goa_import
VEuPathDB	AAEL001503	AAEL001503		GO:0035725	VEuPathDB:AAEL001503	IEA		P	unspecified product		protein_coding	taxon:9900000001	20231212	goa_import
VEuPathDB	AAEL010779	ppk204		GO:0035725	VEuPathDB:AAEL010779	IEA		P	unspecified product		protein_coding	taxon:9900000001	20231212	goa_import
VEuPathDB	AAEL023266	AAEL023266		GO:0035725	VEuPathDB:AAEL023266	IEA		P	unspecified product		protein_coding	taxon:9900000001	20231212	goa_import
VEuPathDB	AAEL023266	AAEL023266		GO:0035725	VEuPathDB:AAEL023266	IEA		P	unspecified product		protein_coding	taxon:9900000001	20231212	goa_import
VEuPathDB	AAEL004091	ppk322		GO:0035725	VEuPathDB:AAEL004091	IEA		P	unspecified product		protein_coding	taxon:9900000001	20231212	goa_import
VEuPathDB	AAEL004485	NHE8		GO:0035725	VEuPathDB:AAEL004485	IEA		P	unspecified product		protein_coding	taxon:9900000001	20231212	goa_import
VEuPathDB	AAEL012947	AAEL012947		GO:0070286	VEuPathDB:AAEL012947	IEA		P	unspecified product		protein_coding	taxon:9900000001	20231212	goa_import
VEuPathDB	AAEL019569	AAEL019569		GO:0036064	VEuPathDB:AAEL019569	IEA		C	unspecified product		protein_coding	taxon:9900000001	20231212	goa_import
VEuPathDB	AAEL001877	AAEL001877		GO:0036065	VEuPathDB:AAEL001877	IEA		P	unspecified product		protein_coding	taxon:9900000001	20231212	goa_import
VEuPathDB	AAEL007481	AAEL007481		GO:0036085	VEuPathDB:AAEL007481	IEA		P	unspecified product		protein_coding	taxon:9900000001	20231212	goa_import
VEuPathDB	AAEL002597	AAEL002597		GO:0035038	VEuPathDB:AAEL002597	IEA		P	unspecified product		protein_coding	taxon:9900000001	20231212	goa_import
VEuPathDB	AAEL002597	AAEL002597		GO:0035039	VEuPathDB:AAEL002597	IEA		P	unspecified product		protein_coding	taxon:9900000001	20231212	goa_import
VEuPathDB	AAEL004983	AAEL004983		GO:0035064	VEuPathDB:AAEL004983	IEA		F	unspecified product		protein_coding	taxon:9900000001	20231212	goa_import
VEuPathDB	AAEL014302	AAEL014302		GO:0102965	VEuPathDB:AAEL014302	IEA		F	unspecified product		protein_coding	taxon:9900000001	20231212	goa_import
VEuPathDB	AAEL006774	AAEL006774		GO:0102965	VEuPathDB:AAEL006774	IEA		F	unspecified product		protein_coding	taxon:9900000001	20231212	goa_import
VEuPathDB	AAEL006635	AAEL006635		GO:0102965	VEuPathDB:AAEL006635	IEA		F	unspecified product		protein_coding	taxon:9900000001	20231212	goa_import
VEuPathDB	AAEL006635	AAEL006635		GO:0102965	VEuPathDB:AAEL006635	IEA		F	unspecified product		protein_coding	taxon:9900000001	20231212	goa_import
VEuPathDB	AAEL024012	AAEL024012		GO:0102965	VEuPathDB:AAEL024012	IEA		F	unspecified product		protein_coding	taxon:9900000001	20231212	goa_import
VEuPathDB	AAEL013910	AAEL013910		GO:0102965	VEuPathDB:AAEL013910	IEA		F	unspecified product		protein_coding	taxon:9900000001	20231212	goa_import
VEuPathDB	AAEL013912	AAEL013912		GO:0102965	VEuPathDB:AAEL013912	IEA		F	unspecified product		protein_coding	taxon:9900000001	20231212	goa_import
VEuPathDB	AAEL026746	AAEL026746		GO:0102965	VEuPathDB:AAEL026746	IEA		F	unspecified product		protein_coding	taxon:9900000001	20231212	goa_import
VEuPathDB	AAEL000882	AAEL000882		GO:0102965	VEuPathDB:AAEL000882	IEA		F	unspecified product		protein_coding	taxon:9900000001	20231212	goa_import
VEuPathDB	AAEL000871	AAEL000871		GO:0102965	VEuPathDB:AAEL000871	IEA		F	unspecified product		protein_coding	taxon:9900000001	20231212	goa_import
VEuPathDB	AAEL000928	AAEL000928		GO:0102965	VEuPathDB:AAEL000928	IEA		F	unspecified product		protein_coding	taxon:9900000001	20231212	goa_import
VEuPathDB	AAEL000912	AAEL000912		GO:0102965	VEuPathDB:AAEL000912	IEA		F	unspecified product		protein_coding	taxon:9900000001	20231212	goa_import
VEuPathDB	AAEL000876	AAEL000876		GO:0102965	VEuPathDB:AAEL000876	IEA		F	unspecified product		protein_coding	taxon:9900000001	20231212	goa_import
VEuPathDB	AAEL000910	AAEL000910		GO:0102965	VEuPathDB:AAEL000910	IEA		F	unspecified product		protein_coding	taxon:9900000001	20231212	goa_import
VEuPathDB	AAEL004686	pont		GO:0097255	VEuPathDB:AAEL004686	IEA		C	unspecified product		protein_coding	taxon:9900000001	20231212	goa_import
VEuPathDB	AAEL010341	rept		GO:0097255	VEuPathDB:AAEL010341	IEA		C	unspecified product		protein_coding	taxon:9900000001	20231212	goa_import
VEuPathDB	AAEL009646	AAEL009646		GO:0097010	VEuPathDB:AAEL009646	IEA		P	unspecified product		protein_coding	taxon:9900000001	20231212	goa_import
VEuPathDB	AAEL004846	AAEL004846		GO:0097016	VEuPathDB:AAEL004846	IEA		F	unspecified product		protein_coding	taxon:9900000001	20231212	goa_import
VEuPathDB	AAEL004846	AAEL004846		GO:0097016	VEuPathDB:AAEL004846	IEA		F	unspecified product		protein_coding	taxon:9900000001	20231212	goa_import
VEuPathDB	AAEL000444	AAEL000444		GO:0097359	VEuPathDB:AAEL000444	IEA		P	unspecified product		protein_coding	taxon:9900000001	20231212	goa_import
VEuPathDB	AAEL002912	ciao1		GO:0097361	VEuPathDB:AAEL002912	IEA		C	unspecified product		protein_coding	taxon:9900000001	20231212	goa_import
VEuPathDB	AAEL004846	AAEL004846		GO:0097025	VEuPathDB:AAEL004846	IEA		C	unspecified product		protein_coding	taxon:9900000001	20231212	goa_import
VEuPathDB	AAEL004846	AAEL004846		GO:0097025	VEuPathDB:AAEL004846	IEA		C	unspecified product		protein_coding	taxon:9900000001	20231212	goa_import
VEuPathDB	AAEL029007	AAEL029007		GO:0070403	VEuPathDB:AAEL029007	IEA		F	unspecified product		protein_coding	taxon:9900000001	20231212	goa_import
VEuPathDB	AAEL006474	AAEL006474		GO:0070407	VEuPathDB:AAEL006474	IEA		P	unspecified product		protein_coding	taxon:9900000001	20231212	goa_import
VEuPathDB	AAEL009908	AAEL009908		GO:0070681	VEuPathDB:AAEL009908	IEA		P	unspecified product		protein_coding	taxon:9900000001	20231212	goa_import
VEuPathDB	AAEL002766	gatA		GO:0070681	VEuPathDB:AAEL002766	IEA		P	unspecified product		protein_coding	taxon:9900000001	20231212	goa_import
VEuPathDB	AAEL010953	AAEL010953		GO:0005575	VEuPathDB:AAEL010953	ND		C	unspecified product		protein_coding	taxon:9900000001	20231212	goa_import
VEuPathDB	AAEL011877	AAEL011877		GO:0005575	VEuPathDB:AAEL011877	ND		C	unspecified product		protein_coding	taxon:9900000001	20231212	goa_import
VEuPathDB	AAEL000428	Tdo		GO:0005575	VEuPathDB:AAEL000428	ND		C	unspecified product		protein_coding	taxon:9900000001	20231212	goa_import
VEuPathDB	AAEL003157	AAEL003157		GO:0005575	VEuPathDB:AAEL003157	ND		C	unspecified product		protein_coding	taxon:9900000001	20231212	goa_import
VEuPathDB	AAEL003858	AAEL003858		GO:0005575	VEuPathDB:AAEL003858	ND		C	unspecified product		protein_coding	taxon:9900000001	20231212	goa_import
VEuPathDB	AAEL010911	dbo		GO:0005575	VEuPathDB:AAEL010911	ND		C	unspecified product		protein_coding	taxon:9900000001	20231212	goa_import
VEuPathDB	AAEL024812	AAEL024812		GO:0005575	VEuPathDB:AAEL024812	ND		C	unspecified product		protein_coding	taxon:9900000001	20231212	goa_import
VEuPathDB	AAEL009388	AAEL009388		GO:0005575	VEuPathDB:AAEL009388	ND		C	unspecified product		protein_coding	taxon:9900000001	20231212	goa_import
VEuPathDB	AAEL009388	AAEL009388		GO:0005575	VEuPathDB:AAEL009388	ND		C	unspecified product		protein_coding	taxon:9900000001	20231212	goa_import
VEuPathDB	AAEL009388	AAEL009388		GO:0005575	VEuPathDB:AAEL009388	ND		C	unspecified product		protein_coding	taxon:9900000001	20231212	goa_import
VEuPathDB	AAEL013890	AAEL013890		GO:0070682	VEuPathDB:AAEL013890	IEA		P	unspecified product		protein_coding	taxon:9900000001	20231212	goa_import
VEuPathDB	AAEL001038	AAEL001038		GO:0070985	VEuPathDB:AAEL001038	IEA		C	unspecified product		protein_coding	taxon:9900000001	20231212	goa_import
VEuPathDB	AAEL013248	AAEL013248		GO:0070985	VEuPathDB:AAEL013248	IEA		C	unspecified product		protein_coding	taxon:9900000001	20231212	goa_import
VEuPathDB	AAEL013248	AAEL013248		GO:0070985	VEuPathDB:AAEL013248	IEA		C	unspecified product		protein_coding	taxon:9900000001	20231212	goa_import
VEuPathDB	AAEL013248	AAEL013248		GO:0070985	VEuPathDB:AAEL013248	IEA		C	unspecified product		protein_coding	taxon:9900000001	20231212	goa_import
VEuPathDB	AAEL021519	AAEL021519		GO:0070877	VEuPathDB:AAEL021519	IEA		C	unspecified product		protein_coding	taxon:9900000001	20231212	goa_import
VEuPathDB	AAEL010607	AAEL010607		GO:0070898	VEuPathDB:AAEL010607	IEA		P	unspecified product		protein_coding	taxon:9900000001	20231212	goa_import
VEuPathDB	AAEL012510	IKK2		GO:0070530	VEuPathDB:AAEL012510	IEA		F	unspecified product		protein_coding	taxon:9900000001	20231212	goa_import
VEuPathDB	AAEL012510	IKK2		GO:0070530	VEuPathDB:AAEL012510	IEA		F	unspecified product		protein_coding	taxon:9900000001	20231212	goa_import
VEuPathDB	AAEL027036	AAEL027036		GO:0071013	VEuPathDB:AAEL027036	IEA		C	unspecified product		protein_coding	taxon:9900000001	20231212	goa_import
VEuPathDB	AAEL004733	AAEL004733		GO:0070536	VEuPathDB:AAEL004733	IEA		P	unspecified product		protein_coding	taxon:9900000001	20231212	goa_import
VEuPathDB	AAEL011662	AAEL011662		GO:0070573	VEuPathDB:AAEL011662	IEA		F	unspecified product		protein_coding	taxon:9900000001	20231212	goa_import
VEuPathDB	AAEL004983	AAEL004983		GO:0035064	VEuPathDB:AAEL004983	IEA		F	unspecified product		protein_coding	taxon:9900000001	20231212	goa_import
VEuPathDB	AAEL002137	AAEL002137		GO:0035065	VEuPathDB:AAEL002137	IEA		P	unspecified product		protein_coding	taxon:9900000001	20231212	goa_import
VEuPathDB	AAEL010315	AAEL010315		GO:0036158	VEuPathDB:AAEL010315	IEA		P	unspecified product		protein_coding	taxon:9900000001	20231212	goa_import
VEuPathDB	AAEL008605	AAEL008605		GO:0035529	VEuPathDB:AAEL008605	IEA		F	unspecified product		protein_coding	taxon:9900000001	20231212	goa_import
VEuPathDB	AAEL006760	AAEL006760		GO:0060271	VEuPathDB:AAEL006760	IEA		P	unspecified product		protein_coding	taxon:9900000001	20231212	goa_import
VEuPathDB	AAEL028234	AAEL028234		GO:0060271	VEuPathDB:AAEL028234	IEA		P	unspecified product		protein_coding	taxon:9900000001	20231212	goa_import
VEuPathDB	AAEL005354	AAEL005354		GO:0045505	VEuPathDB:AAEL005354	IEA		F	unspecified product		protein_coding	taxon:9900000001	20231212	goa_import
VEuPathDB	AAEL007706	AAEL007706		GO:0060271	VEuPathDB:AAEL007706	IEA		P	unspecified product		protein_coding	taxon:9900000001	20231212	goa_import
VEuPathDB	AAEL003177	AAEL003177		GO:0035092	VEuPathDB:AAEL003177	IEA		P	unspecified product		protein_coding	taxon:9900000001	20231212	goa_import
VEuPathDB	AAEL004480	AAEL004480		GO:0097027	VEuPathDB:AAEL004480	IEA		F	unspecified product		protein_coding	taxon:9900000001	20231212	goa_import
VEuPathDB	AAEL004480	AAEL004480		GO:0097027	VEuPathDB:AAEL004480	IEA		F	unspecified product		protein_coding	taxon:9900000001	20231212	goa_import
VEuPathDB	AAEL004480	AAEL004480		GO:0097027	VEuPathDB:AAEL004480	IEA		F	unspecified product		protein_coding	taxon:9900000001	20231212	goa_import
VEuPathDB	AAEL004480	AAEL004480		GO:0097027	VEuPathDB:AAEL004480	IEA		F	unspecified product		protein_coding	taxon:9900000001	20231212	goa_import
VEuPathDB	AAEL004480	AAEL004480		GO:0097027	VEuPathDB:AAEL004480	IEA		F	unspecified product		protein_coding	taxon:9900000001	20231212	goa_import
VEuPathDB	AAEL004480	AAEL004480		GO:0097027	VEuPathDB:AAEL004480	IEA		F	unspecified product		protein_coding	taxon:9900000001	20231212	goa_import
VEuPathDB	AAEL004480	AAEL004480		GO:0097027	VEuPathDB:AAEL004480	IEA		F	unspecified product		protein_coding	taxon:9900000001	20231212	goa_import
VEuPathDB	AAEL021209	AAEL021209		GO:0097027	VEuPathDB:AAEL021209	IEA		F	unspecified product		protein_coding	taxon:9900000001	20231212	goa_import
VEuPathDB	AAEL023699	AAEL023699		GO:0097027	VEuPathDB:AAEL023699	IEA		F	unspecified product		protein_coding	taxon:9900000001	20231212	goa_import
VEuPathDB	AAEL023347	AAEL023347		GO:0098808	VEuPathDB:AAEL023347	IEA		F	unspecified product		protein_coding	taxon:9900000001	20231212	goa_import
VEuPathDB	AAEL004435	AAEL004435		GO:0097052	VEuPathDB:AAEL004435	IEA		P	unspecified product		protein_coding	taxon:9900000001	20231212	goa_import
VEuPathDB	AAEL004385	AAEL004385		GO:0097056	VEuPathDB:AAEL004385	IEA		P	unspecified product		protein_coding	taxon:9900000001	20231212	goa_import
VEuPathDB	AAEL004385	AAEL004385		GO:0097056	VEuPathDB:AAEL004385	IEA		P	unspecified product		protein_coding	taxon:9900000001	20231212	goa_import
VEuPathDB	AAEL000440	AAEL000440		GO:0097428	VEuPathDB:AAEL000440	IEA		P	unspecified product		protein_coding	taxon:9900000001	20231212	goa_import
VEuPathDB	AAEL000418	AAEL000418		GO:0097428	VEuPathDB:AAEL000418	IEA		P	unspecified product		protein_coding	taxon:9900000001	20231212	goa_import
VEuPathDB	AAEL006652	AAEL006652		GO:0097428	VEuPathDB:AAEL006652	IEA		P	unspecified product		protein_coding	taxon:9900000001	20231212	goa_import
VEuPathDB	AAEL006652	AAEL006652		GO:0097428	VEuPathDB:AAEL006652	IEA		P	unspecified product		protein_coding	taxon:9900000001	20231212	goa_import
VEuPathDB	AAEL006652	AAEL006652		GO:0097428	VEuPathDB:AAEL006652	IEA		P	unspecified product		protein_coding	taxon:9900000001	20231212	goa_import
VEuPathDB	AAEL011658	AAEL011658		GO:0070573	VEuPathDB:AAEL011658	IEA		F	unspecified product		protein_coding	taxon:9900000001	20231212	goa_import
VEuPathDB	AAEL000815	AAEL000815		GO:0070577	VEuPathDB:AAEL000815	IEA		F	unspecified product		protein_coding	taxon:9900000001	20231212	goa_import
VEuPathDB	AAEL001925	AAEL001925		GO:0070579	VEuPathDB:AAEL001925	IEA		F	unspecified product		protein_coding	taxon:9900000001	20231212	goa_import
VEuPathDB	AAEL001925	AAEL001925		GO:0070579	VEuPathDB:AAEL001925	IEA		F	unspecified product		protein_coding	taxon:9900000001	20231212	goa_import
[truncated: 55,773 more rows]
