# Supplementary material for: The Dysregulation of Tuning Receptors and Transcription Factors in the Antennae of Orco and Ir8a Mutants in Aedes aegypti Suggests a Chemoreceptor Regulatory Mechanism Involving the MMB/dREAM Complex
Source: Insects. 2025 Jun 17;16(6):638. doi: 10.3390/insects16060638 (PMC12193925; doi:10.3390/insects16060638)
Supplement: Supplementary file 1 [file insects-16-00638-s001.zip › Supplementary 12 DESeq2_results_orco_vs_orlando.csv]

	baseMean	log2FoldChange	lfcSE	stat	pvalue	padj
AAEL000001	539.959691781708	0.175536592014238	0.128637892644571	1.36457919517735	0.172385347423863	0.419086652315739
AAEL000004	182.281186706027	0.340427393123245	0.19461569156029	1.7492289054081	0.0802514594766136	0.27372528971294
AAEL000005	178.443558173444	0.505122173019544	0.17035800948999	2.96506266146075	0.003026212828399	0.0266152946759012
AAEL000006	313.365151916172	0.684606105683095	0.299148317991465	2.2885173156903	0.0221074129009561	0.116617405208309
AAEL000008	749.777236129855	-0.230619990711573	0.0929043928557063	-2.48233677248995	0.0130523851863464	0.0804801204202572
AAEL000010	3772.97428093509	0.766518400829894	0.332201176100009	2.30739219477999	0.0210329659681581	0.112874588130337
AAEL000013	321.875742209748	0.731061487374598	0.158943000722497	4.59951985335284	4.2346583590389e-06	0.000102948935156702
AAEL000016	377.464925341567	0.624450626180737	0.259133618404927	2.40976307908053	0.0159628827834762	0.0930506775886838
AAEL000017	0.504993611429221	-2.19617835605657	3.01143992557487	-0.729278488142952	0.465831328329685	NA
AAEL000020	953.384402770909	0.118498967960071	0.119483096970923	0.991763445744196	0.321312933172461	0.578196239938264
AAEL000021	74.4267856478524	0.384196510828299	0.309334533971089	1.24200976171709	0.214232960410087	0.472942081429902
AAEL000022	413.235219064541	0.0365922746452172	0.242761300417073	0.150733558365153	0.880185899924978	0.944389736778786
AAEL000024	157.175333643901	0.540591010895305	0.377232241139719	1.43304562001921	0.151844800497259	0.393076871372712
AAEL000025	19.8006417911094	2.977573961285	0.836957477432181	3.55761677453473	0.000374234750658651	0.00493704610260931
AAEL000026	110.393673396993	0.354711403017327	0.280514848095722	1.26450134609732	0.20605013787006	0.462504919895102
AAEL000028	1447.35470632151	0.0788485380905449	0.264066867210217	0.298593075774915	0.765250549293059	0.887194983109067
AAEL000029	0.664447005347415	-2.57507068382866	1.76681192109001	-1.45746734731108	0.144987418403741	NA
AAEL000032	37209.7226842253	0.408290741517928	0.250818648888037	1.62783247309567	0.103560412912524	0.317227408959602
AAEL000033	232.543615278522	-0.592962227050324	0.0918803008056084	-6.45363828645769	1.091962665822e-10	6.3754832271969e-09
AAEL000035	50.4776522119044	-1.58459789962675	0.961665667357803	-1.64776382625832	0.0994011447672199	0.311040431043014
AAEL000036	1.30923336823999	1.44603880916671	1.5454050542964	0.935702135272921	0.349426570931357	0.603780874316253
AAEL000037	287.383314713796	1.13998768274823	0.431624375460973	2.64115686592244	0.00826234542898132	0.0582889356267891
AAEL000038	489.068980679403	-0.0380172602965542	0.305632884712578	-0.124388644671879	0.90100756376137	0.953822759918648
AAEL000042	214.974048357127	0.0624967404517359	0.206819943822073	0.302179467302737	0.762515255758754	0.885862563393589
AAEL000044	87.7760026749769	1.37147462183983	0.406630495335095	3.37277857311128	0.000744137690584368	0.00878819963096307
AAEL000046	374.108187607501	0.405611577678755	0.270037203902522	1.50205813057216	0.133082096756137	0.36626264242767
AAEL000049	563.806750610224	-0.228456755908536	0.147860594441935	-1.54508208742696	0.122326409126874	0.349593343008943
AAEL000050	389.399825105442	0.465832171399512	0.182766854247453	2.54877818692885	0.0108101031995564	0.0711118915453172
AAEL000051	20014.8819808765	0.112313698029539	0.263419408489014	0.426368348003573	0.669839461598914	0.832959207315457
AAEL000053	16.0972345160259	-0.693126041685671	0.554167720812679	-1.25075138023054	0.211025198393656	0.469167202056426
AAEL000055	553.859818331933	-0.289718199286453	0.126292503062131	-2.29402531632398	0.0217890446060447	0.115778190965891
AAEL000057	49.7688392981565	-0.366399234408598	0.334721673572231	-1.09463851114957	0.273675036761604	0.535201464143154
AAEL000058	0.877077487236497	0.8721137686391	1.99923657802215	0.436223395583269	0.662674655078912	0.829298797928659
AAEL000064	216.292388876184	1.14470585900906	0.483890127347967	2.36563177116837	0.0179993367212248	0.101188846578951
AAEL000065	169.842792745331	-0.253560285644254	0.16096486596728	-1.57525236405189	0.115198204686369	0.337651512042426
AAEL000071	1020.21844156364	-0.00760010167813066	0.328477775358454	-0.0231373391086718	0.981540721349308	0.992256380430863
AAEL000073	26091.9725508635	-0.491046923850818	0.299116036304934	-1.64166030653809	0.100660422100483	0.312358850906471
AAEL000074	555.798881151661	0.451794237043271	0.253939158837574	1.77914363074759	0.0752162171345011	0.263238653033552
AAEL000076	128.586442762539	-0.0291864343827261	0.227027038267356	-0.12855928793977	0.897706382419127	0.952354879120368
AAEL000077	432.229666171035	0.40241276346877	0.086400793760267	4.65751234398759	3.20053238998587e-06	8.06401037878937e-05
AAEL000079	130.94179842225	-1.22242722164001	0.844240290443637	-1.44796124453814	0.147627889653422	0.387193624351697
AAEL000080	512.119667527589	0.714479730371705	0.244233003314254	2.92540205736399	0.00344011446130339	0.0294190494343698
AAEL000081	1063.10683063086	-0.115281443937132	0.133868955727489	-0.861151439560084	0.389154641293267	0.63589189334849
AAEL000084	571.692717498296	-0.0887213007590893	0.137787809296605	-0.643898043027202	0.519641550891872	0.734133808920353
AAEL000085	1.2756283616844	-1.51764817831225	1.29008496990487	-1.17639396916946	0.23943748057569	0.498702305531429
AAEL000087	70.6062631321737	0.558519480041945	0.553080409228577	1.0098341411531	0.31257476003595	0.5698029637761
AAEL000088	502.284474195879	0.0119669179898617	0.0785863250755186	0.1522773584127	0.87896818201836	0.943798806019597
AAEL000090	521.544689121873	-0.200118443079475	0.215543210785413	-0.928437700961529	0.353180569743395	0.606489383762045
AAEL000091	285.164058971988	0.203553609274083	0.179533845358806	1.13378961424946	0.256882808508958	0.516751386481699
AAEL000092	0.734708399596424	-3.40717641866928	2.80623866570345	-1.21414349403357	0.224692933645845	0.484153826788691
AAEL000094	307.790872604241	-0.264092076759141	0.178115057865042	-1.48270494322408	0.138152820712043	0.373086602195026
AAEL000097	26.8203311844893	1.0099139434541	0.330921010883934	3.0518278085652	0.00227452538646065	0.0214164832048996
AAEL000098	1.48126963834193	-0.463437456684147	1.25774968875436	-0.368465570556509	0.712526112779595	0.857489172471558
AAEL000099	190.80632248368	0.095873343575765	0.383401683468695	0.250059787709809	0.802541112977402	0.906329798386456
AAEL000101	37.9857403991651	0.804611551428568	0.353709207726551	2.27478260065711	0.0229189744992603	0.120127611898007
AAEL000102	629.001081882885	0.642364120772696	0.300210056563619	2.13971553160335	0.0323777630871201	0.151596753546071
AAEL000106	304.652278851255	0.143701626320805	0.242149132247317	0.59344266480392	0.552884943132489	0.756004637251705
AAEL000107	371.066523261228	-0.021609401651444	0.148397314319143	-0.145618549436622	0.884222523745649	0.946431654322078
AAEL000108	1.40277663670644	1.69989939886959	1.56374749781172	1.08706770194574	0.277006890438578	0.538673912947572
AAEL000109	710.51718768327	0.0787475924353882	0.177980203541389	0.442451412395849	0.658162582411908	0.826141221127984
AAEL000111	267.503757985136	0.776408224957272	0.420670395807639	1.84564502920786	0.0649437637619423	0.239632598368304
AAEL000113	127.379417706495	-0.188105268106363	0.226337268612717	-0.831083936195357	0.405926213809233	0.649599404079637
AAEL000115	184.957716104482	0.138657475906789	0.203288258349265	0.682073214816789	0.495192656531935	0.715546251929358
AAEL000116	219.258335236644	0.186354499802192	0.135899501921428	1.37126698161068	0.170291744590616	0.416294162242876
AAEL000117	0.298967843221023	1.49886917258636	3.78501336455475	0.396001025154288	0.692104271952065	NA
AAEL000118	679.213384959325	0.409073685913403	0.0795162888296372	5.14452688794166	2.68195840313119e-07	8.40308432429338e-06
AAEL000119	122.170369396474	-0.119018878608475	0.167728258573831	-0.709593479479698	0.477956264293725	0.703078839451803
AAEL000122	271.144538718357	0.0702115444786536	0.115491988759494	0.607934327158099	0.543231031403216	0.75014178709536
AAEL000123	27.4612313977965	0.119777506158491	0.870356923608772	0.137618835341547	0.890541668720828	0.949937249971634
AAEL000124	247.585581010852	0.428999267755187	0.719752452061034	0.596037243814501	0.551150346440975	0.754981978381127
AAEL000126	1628.08334087493	-0.44981476107868	0.186106655397911	-2.41697299925648	0.0156501779851078	0.0917798658924959
AAEL000127	43.8641866462614	-0.342240752889505	0.241361847772287	-1.41795712971336	0.156203281374844	0.39910075652504
AAEL000128	860.493140720313	-0.247514905254419	0.224538164149392	-1.10232889002218	0.270318713904511	0.530636438393706
AAEL000134	811.957286306604	-0.246186409204864	0.149504088528991	-1.64668680052268	0.0996224386680793	0.311485902015712
AAEL000137	68.3772889501168	-0.167861156938765	0.186328104196042	-0.900890167176027	0.367646719755191	0.62021139788297
AAEL000138	1286.19872696815	0.287279548354432	0.259356031943374	1.10766480425315	0.268006604827604	0.527879693941702
AAEL000139	41.0164322238456	0.773624461649963	0.843400640900878	0.917268050476718	0.359002195038913	0.611291154446635
AAEL000140	439.453025017164	0.0857855763015258	0.16945594626262	0.506241168832027	0.612687357357071	0.797555500253316
AAEL000143	313.334948811969	0.224010452675686	0.186157923238067	1.20333558077575	0.228846485478811	0.488798252511616
AAEL000146	0.291122574409558	1.97346552808919	3.76195764432192	0.524584728131595	0.599871905503575	NA
AAEL000147	135.790893143553	0.165663551573964	0.243563775651934	0.680164984019243	0.496400001226589	0.716390917067341
AAEL000148	256.887964337409	-0.0427356797752288	0.165637375225872	-0.258007467921731	0.796401143739005	0.903549229567477
AAEL000149	313.869241234789	0.372288124955663	0.237387777388748	1.56826998024419	0.116818138708683	0.340409320614719
AAEL000151	1.35466384786736	-0.780488562220342	1.70043001099782	-0.458994817294683	0.646237887837361	0.819011903823189
AAEL000152	252.897382237055	0.112624644969662	0.297120083815464	0.379054298596695	0.704647542689144	0.853573854926213
AAEL000154	35.3354182518443	1.44165568082448	0.234070648325088	6.15906219400156	7.3176986026655e-10	3.70678405176136e-08
AAEL000157	338.839186310239	-0.146245596993812	0.116683362614439	-1.25335432333276	0.210076786701899	0.467826469118972
AAEL000159	553.739331219636	0.399312038033371	0.095674917432168	4.17363347417025	2.99779899554042e-05	0.000591343307966983
AAEL000163	347.040196183052	0.09864619135714	0.191162335841301	0.516033615738166	0.605830931159857	0.793260387030712
AAEL000164	10.1498578888859	-0.93001651155888	0.608689315804973	-1.52790017404686	0.126537325001123	0.355821978890972
AAEL000165	76.2548124733406	1.5664581637209	0.627592207130952	2.49598090276167	0.0125609363771294	0.0784411052623315
AAEL000166	47.9497907867576	-1.33860297212319	0.869241615890959	-1.53996650373342	0.123568518519156	0.351590766733802
AAEL000170	349.558439800052	-0.494579702040433	0.141344825150879	-3.49910017230904	0.000466831161673955	0.0059221565692984
AAEL000172	3703.58655966148	0.0143977431782039	0.174303767538735	0.0826014456342967	0.934168451755519	0.970339351308504
AAEL000173	176.031465328423	-0.104166259609726	0.289241764092502	-0.360135611593121	0.718745722814035	0.860718724733973
AAEL000174	63.0209838440398	-0.772048374146735	0.731371983963913	-1.05561655501536	0.291143434322189	0.551018653148414
AAEL000175	4152.57367767852	-0.00906565960139688	0.0626676651152874	-0.14466247601086	0.884977367244254	0.946612587318768
AAEL000176	859.924209307383	-0.0835878058022687	0.329850783731709	-0.253410966184808	0.799950654374927	0.905248390133556
AAEL000178	159.115624278901	-0.0471955563362223	0.161478241211978	-0.29227192457631	0.770078723040107	0.889795300870853
AAEL000179	583.16916851251	0.170259549662764	0.146798228212784	1.15982019494113	0.246122020068197	0.506314125902285
AAEL000180	243.655780221568	0.300215610325111	0.167441988137572	1.79295297233601	0.0729804440437571	0.258588763224017
AAEL000181	2829.20336037723	-0.201594738544278	0.12898819582987	-1.56289292401743	0.118077782289357	0.342706088824651
AAEL000182	1010.1424510101	0.335332795739848	0.340070101157682	0.986069620934899	0.324098949910931	0.580258288439535
AAEL000184	105.219494435163	0.048218266588661	0.139449570101209	0.34577565605735	0.729511321606002	0.867002834446575
AAEL000185	5016.70835054249	0.00727609386455851	0.0965668227909729	0.0753477607967722	0.93993802183386	0.972792693202866
AAEL000186	460.849743245275	-0.119561757620571	0.155105633932731	-0.770840843037489	0.440801274906923	0.675453664140135
AAEL000187	17.4490633526103	0.511261857889019	0.556774171636728	0.918257138951115	0.358484260771738	0.611040518966611
AAEL000188	1.03616077397954	2.34963681840568	1.75501268437977	1.33881472157909	0.180630997016322	0.430564590034971
AAEL000191	502.39358107776	-0.184078210352744	0.26943484147401	-0.683201212381067	0.494479706662155	0.714871318163725
AAEL000193	217.593202549872	-0.659119763856266	0.674307718285223	-0.977476226332423	0.328333441783658	0.58432018321102
AAEL000194	5827.06874382061	-0.376868232064414	0.211707407674312	-1.78013720069816	0.0750535097826753	0.262985761682462
AAEL000195	3024.69990789727	-0.450932607293012	0.158143283085439	-2.85141802101952	0.00435247079406858	0.0354854262648448
AAEL000196	2.13478521526997	-1.89611355798673	1.09647728857775	-1.72927754887308	0.0837594328213562	0.28026715588477
AAEL000199	440.997941426708	0.0047098452535866	0.0977915799716899	0.0481620734111267	0.961587076125126	0.983955995120872
AAEL000200	612.341015724155	0.399603530806925	0.297432177813501	1.34351143088993	0.179106427173759	0.428844494232983
AAEL000201	100.830889363019	-0.145324701555881	0.16016536234643	-0.907341633839349	0.364226163982268	0.616555968077015
AAEL000203	13.8417365642751	-0.512098914215159	0.460833489237494	-1.11124500752428	0.266462903094325	0.526408164857358
AAEL000204	137.994336449805	-0.736336585700343	0.180378950521803	-4.08216470696973	4.46181564641065e-05	0.000830284636665542
AAEL000206	7.34626382300242	1.59357115405114	0.565159100133403	2.8196859144177	0.00480706755534246	0.0384195426715606
AAEL000208	778.152295506462	0.182612934643606	0.164893183477241	1.10746199929369	0.26809423321738	0.5279807589426
AAEL000210	469.130356924128	0.146726157937122	0.187006456134975	0.784604772314489	0.432685331125193	0.669545433091863
AAEL000211	1757.39581171365	0.297922926126098	0.212453731520776	1.40229556804449	0.160827003328693	0.404866315912128
AAEL000213	78.9815280165553	0.933403975278297	0.411730130798671	2.26702858366884	0.0233884796486085	0.121830859395086
AAEL000214	372.669928119034	0.106639379779439	0.110192128525472	0.967758597700456	0.333164945465652	0.58876095353684
AAEL000215	114.384015467639	-0.0718604133125699	0.146323415952475	-0.491106723040896	0.623350966698463	0.804891762488876
AAEL000216	2.46865961070808	2.25177480803085	0.978449944799193	2.30136944664347	0.0213707573912285	0.114223555497676
AAEL000217	378.515523103767	-0.605591447541294	0.6543005337063	-0.925555484588875	0.35467703649282	0.607552109877767
AAEL000219	1091.26545649766	-0.142155748696948	0.238539115576443	-0.595943136426159	0.551213214803279	0.754996958433208
AAEL000221	521.140019927564	0.171689996090695	0.212468463855841	0.808072845140848	0.41904864872531	0.659156899641362
AAEL000223	1.24894594107514	-0.0140288579180767	1.25248697984952	-0.011200801400556	0.991063240358862	0.997651113996478
AAEL000224	8.84441782021474	0.825781796100621	0.806967764487802	1.02331447728245	0.306159180864731	0.564219228190608
AAEL000226	261.803750695408	0.00151768162834382	0.165308295761666	0.00918091630762407	0.992674791530291	0.998554611713579
AAEL000227	91.2526101295668	0.442609298079095	0.491434390106273	0.900647791424162	0.367775615704643	0.620269362078201
AAEL000229	503.315349300825	1.40666511308294	0.762270354998175	1.84536248046313	0.064984827181259	0.239685723274962
AAEL000230	233.831895414958	0.0959357145289408	0.242433625386599	0.395719506219305	0.692311963841253	0.84578414540539
AAEL000231	1294.17673513639	-0.149178357812256	0.0870031424058654	-1.71463183612779	0.0864127480184118	0.285213305963439
AAEL000234	100.331419246088	0.382065895534239	0.48817155819822	0.782646774720749	0.433834565804312	0.670182437324736
AAEL000235	1699.13475448065	-0.180987714941499	0.0719561055389511	-2.51525167441875	0.0118947439041852	0.0756213379250654
AAEL000236	11.4442483674458	1.65372020430604	0.783797602508264	2.10988168248269	0.0348685484074432	0.15900427615371
AAEL000238	5.61616952574069	0.254084765217548	0.686767715335895	0.369971912691435	0.71140341826685	0.856937848600834
AAEL000239	7553.94173621342	-0.0216894073908132	0.308043360393638	-0.0704102414773592	0.943867139960972	0.974154513754978
AAEL000240	402.743133463182	-0.158647038982769	0.134902833302698	-1.17600968859411	0.239591004471715	0.498910086836289
AAEL000241	340.913116904956	0.250070554778767	0.203575648411971	1.22839129694287	0.219300113361811	0.478203449897278
AAEL000242	176.911586987096	-0.264274320142639	0.37661370253078	-0.701711908958066	0.482858844671646	0.707284824567898
AAEL000243	42.0470292995966	0.794871419221848	0.956283189345723	0.831209236006427	0.405855438112347	0.649599404079637
AAEL000244	67.9385496085695	-0.118275103198238	0.237737390632753	-0.497503160455496	0.618834274764776	0.801508739778106
AAEL000245	277.222148322214	0.210816590328177	0.230394952995903	0.915022606124214	0.360179762590331	0.612503613117116
AAEL000246	450.077946235916	-0.789059175072861	0.821794675356157	-0.960165840367475	0.336971755997846	0.591845915055914
AAEL000247	215.719102407536	-0.0262181390424633	0.220260181488421	-0.119032586213689	0.90524953923823	0.956373321354789
AAEL000248	1617.13473377333	-0.318320430059611	0.0801350106764076	-3.97230158669371	7.11815197981265e-05	0.00124679148774116
AAEL000249	319.682860222206	0.231732692043817	0.190637315291057	1.21556837752366	0.224149386448036	0.48362775010115
AAEL000250	299.302979623089	0.692545895184491	0.409737754681635	1.69021743120206	0.0909863647408323	0.294732569207268
AAEL000251	2188.69713036939	-0.133380515847596	0.515195397451327	-0.258893065635737	0.795717748654631	0.903055786880642
AAEL000252	53.2141955632147	2.10802712799426	0.63338794890298	3.32817688060742	0.000874163451215262	0.00993634127879036
AAEL000254	147.599227782844	0.147213985199575	0.446066964964518	0.330026647930059	0.741379826995219	0.873421500563775
AAEL000255	46.3036056254013	-0.807136269859333	0.545095609543986	-1.48072421741676	0.138680077882969	0.373980888937599
AAEL000256	534.50273839459	-0.690154082312213	0.568160665357509	-1.21471640751114	0.22447427248793	0.483847520332836
AAEL000257	601.979707827309	-0.216533397731774	0.123443882576744	-1.75410391517099	0.0794127029453947	0.272278076131647
AAEL000258	1245.93281587232	-0.0251795519806702	0.0826217345278149	-0.304757000377345	0.760551233230567	0.884693057185628
AAEL000260	239.086839884471	0.337287013243629	0.24501903423135	1.37657473959822	0.168643765167809	0.414846541118377
AAEL000261	230.356462976943	0.141081031733337	0.174275796572827	0.809527395701111	0.418211851281932	0.658603772551469
AAEL000263	234.649497281442	-0.731211006212664	0.788706669336022	-0.927101335187439	0.353873922984873	0.607066005646525
AAEL000265	619.792103037874	0.228806088594228	0.219218581848229	1.04373491820432	0.296608049773298	0.55623099430893
AAEL000266	55.5486194013203	-0.856302599819513	1.11799373651937	-0.765927904467002	0.443719201263555	0.677986221442761
AAEL000267	7.61964888052364	-0.110734787589393	0.611919032915759	-0.180963136677983	0.85639651091646	0.932548747822517
AAEL000268	271.077163889372	-0.166102497406492	0.244033129200138	-0.68065552390744	0.49608948499293	0.716390917067341
AAEL000269	1891.56747100441	0.386696344375172	0.284565093977197	1.35890294544052	0.174177345390885	0.422172432026123
AAEL000270	673.227318974236	-0.188205873136267	0.160740329028546	-1.17086903002944	0.241651425396019	0.501732136876224
AAEL000271	796.987932736952	0.333255117665306	0.149909390543082	2.22304364295	0.026212857243812	0.132182628723739
AAEL000272	227.634447833083	0.0296020835691894	0.215827136754684	0.137156448509235	0.890907134554559	0.950126294763922
AAEL000275	4024.90684597174	-0.4532551509346	0.145037398514936	-3.12509156655842	0.00177749720186347	0.0176511300004721
AAEL000276	1129.11322917185	-0.129977202768325	0.135606792895671	-0.958485928269996	0.337817783874272	0.592593709143504
AAEL000278	1169.11392213709	-0.210313240952772	0.155911529352105	-1.34892680372474	0.177360477882235	0.426615921153529
AAEL000279	115.29433425081	-0.103083233857759	0.196848231692006	-0.523668579451837	0.600509073220653	0.789671764589398
AAEL000281	58.4064358696109	-0.442317225932745	0.391192997480953	-1.13068799487977	0.258186436001565	0.518199957969064
AAEL000282	96.1507351751779	-0.397127949345604	0.507697620033122	-0.782213533559002	0.434089092239016	0.670397995270824
AAEL000283	12.1368948649005	1.06476134704309	0.653315275741839	1.62978180149554	0.103147621361808	0.316563250867207
AAEL000284	348.581923492027	0.4196761948973	0.185997864095255	2.25634953895154	0.0240487491976446	0.124420183571301
AAEL000285	59.5852088587642	1.10850730880431	0.233928633190496	4.73865594684003	2.15140427064515e-06	5.63551626786292e-05
AAEL000287	102.15364830023	0.130764393786704	0.220392793448318	0.593324272271941	0.55296415786694	0.756041843982844
AAEL000288	690.653006000293	0.8750571726651	0.322707218532604	2.7116132593628	0.00669566624042486	0.0497148088883027
AAEL000289	369.742969909281	0.423735301482352	0.139188908469219	3.04431801457844	0.00233208477188565	0.0218311966604466
AAEL000290	316.867632710539	0.230370830295033	0.203386357927497	1.13267592105246	0.257350373045426	0.517262281559024
AAEL000291	1453.57163575986	-0.11485123845515	0.240802681798659	-0.476951658500132	0.633396545365728	0.811864009901133
AAEL000292	246.882428310259	0.167731639987998	0.187798369201243	0.893147478870051	0.371778199888659	0.624240315220355
AAEL000293	1057.89334647989	0.148568952878359	0.184957796579363	0.80325866563084	0.421825243516413	0.661399416548923
AAEL000294	55.6039523531352	-0.044004429860285	0.621070026445766	-0.0708526059647601	0.943515063484531	0.973998579346596
AAEL000297	365.777488821285	0.327083194386332	0.234526353257754	1.39465433134866	0.163120102703553	0.408024785461847
AAEL000298	6.81152433171665	0.905731524689263	0.594965017481511	1.52232736056185	0.127927075733699	0.357840041233829
AAEL000299	201.568291138057	0.411174661245469	0.0979673276280323	4.19705907265981	2.70403420968374e-05	0.000538510264936742
AAEL000301	1288.72214046446	-0.190541978822479	0.116240200256472	-1.63920896903195	0.101169746553526	0.313268149675253
AAEL000304	501.395934059711	0.651556993813256	0.211799655749519	3.076289201262	0.00209594446239081	0.0200994990727161
AAEL000305	118.870126142448	-0.0184842151775255	0.174295875536138	-0.10605078932974	0.915542055299277	0.962133179119625
AAEL000308	146.573462487273	0.0122834379085746	0.195426450589452	0.0628545310602781	0.949882342166728	0.977240781998435
AAEL000311	338.005997079585	0.536762330727442	0.337504938985378	1.59038363213611	0.111748357498129	0.331550534960775
AAEL000312	136.191178983967	-0.975548313657191	0.331804278887613	-2.94013180579754	0.00328072656114436	0.028322566951257
AAEL000314	449.238800548663	0.895473620349039	0.244239621868407	3.66637326695302	0.000246014754116152	0.00350188772798282
AAEL000315	1450.891029147	0.115004040043311	0.144568961814523	0.79549606360774	0.426324999843153	0.664956492987841
AAEL000316	107.358984936152	0.766954969341331	0.443711370603217	1.72849969631986	0.083898675423194	0.280524135994111
AAEL000320	45.6599145931097	-2.54781172342278	0.468428476696359	-5.43906241864604	5.35616890471772e-08	1.94184497597971e-06
AAEL000322	529.43152889733	-0.0546837174776688	0.120380579602644	-0.454256971167364	0.649643882217828	0.821262848668068
AAEL000323	0.644848334946995	-0.938102923048427	2.09423610702897	-0.447945157616103	0.65419277693601	NA
AAEL000324	67.6884081752163	0.5780114759442	0.393857163427477	1.4675662387708	0.142222084292173	0.379032935185998
AAEL000326	0.130816752599237	0	3.83963595068332	0	1	NA
AAEL000327	246.654123645898	0.139536589661177	0.268451566467478	0.519783108354784	0.603214753846709	0.791530678899505
AAEL000328	1397.5058726063	0.0146654986400278	0.250345465109219	0.0585810437334253	0.953285809658545	0.979217770141731
AAEL000329	46.1699666583698	-0.779716958517364	0.348904085490862	-2.23476018465191	0.0254330970598845	0.129583771969859
AAEL000330	364.732323386052	0.348300521373258	0.238932586216304	1.45773553490081	0.144913453229246	0.382489430473272
AAEL000332	284.718374960137	0.11970544804344	0.203641856302832	0.587823398473782	0.556650836859464	0.759313561544598
AAEL000334	828.377501632184	-0.157554708120133	0.14737605063823	-1.06906588579232	0.285039982214	0.545778097251947
AAEL000335	15.4187087395117	-0.403781011034502	0.841636570452357	-0.479756970181893	0.63140021312212	0.811250225220449
AAEL000336	188.19314625529	-0.136459622131247	0.308871575121546	-0.441800518799918	0.658633563118328	0.826304344202128
AAEL000337	121.078069421628	-0.12668820489979	0.230560220268051	-0.549479891858625	0.582676160371357	0.776937175041621
AAEL000338	0.49973075625263	-0.328372715693205	2.97720071490482	-0.110295793645778	0.91217479309698	NA
AAEL000340	1477.62467440464	-1.22538997595151	0.289968957977626	-4.22593502593497	2.37950648218718e-05	0.000482472318522136
AAEL000341	79.1983252992642	0.755384535425637	0.4090589262757	1.84663990174491	0.0647993471341508	0.239426118429975
AAEL000342	494.482317530793	1.25247847859019	0.42701778922224	2.93308267290556	0.00335614511269974	0.0288366652768492
AAEL000343	1476.30853424997	-0.647043567823415	0.358217158304588	-1.80628859568263	0.0708732722761158	0.25365722115957
AAEL000344	0.078839734317217	0	3.83963595068332	0	1	NA
AAEL000348	166.243924680927	0.478848329668563	0.28138953694433	1.70172755841771	0.0888064518263861	0.290062502056167
AAEL000351	25.3159224148936	-2.24795172877778	0.692277559791126	-3.24718271881589	0.00116553536777726	0.012514441046341
AAEL000354	66.6867722754166	-0.154194147272551	0.280788862074344	-0.549146237971952	0.582905095895674	0.777081650363127
AAEL000356	0	NA	NA	NA	NA	NA
AAEL000357	0.431779567794315	1.92087224624826	1.97138422684331	0.974377404512397	0.329869184372033	NA
AAEL000359	0	NA	NA	NA	NA	NA
AAEL000360	17.4273138003496	1.29647929837925	0.450143381485627	2.88014741902997	0.00397489264149746	0.0330022782536209
AAEL000362	543.929879525638	-0.392735960748511	0.41103361660122	-0.955483797155059	0.339333095346609	0.594006567146177
AAEL000370	479.982911595545	-0.0412689279213581	0.177168236796117	-0.232936381078568	0.815810807352397	0.912620634364928
AAEL000372	661.870006316405	0.376121056036935	0.163930019327814	2.29440012011954	0.021767526271284	0.115706141474197
AAEL000377	0	NA	NA	NA	NA	NA
AAEL000378	584.725587611858	0.156191766075121	0.0861255428138706	1.81353592641701	0.069749202690999	0.25124229651183
AAEL000379	0.891501396356302	-1.97443551741671	1.87776917379659	-1.0514793537827	0.293038486946316	0.552912851813827
AAEL000382	429.925340865287	-0.204940212559357	0.166142917621734	-1.23351759733722	0.217382715446555	0.47581563082841
AAEL000383	221.266470314289	0.463060924489885	0.244288778575697	1.89554725841162	0.0580199370303848	0.223301380314832
AAEL000384	12.2053384028579	1.5108598931914	0.785950754702729	1.92233404466016	0.0545637388180043	0.214855805779021
AAEL000385	1142.63331420875	-0.136389407209781	0.127085807889053	-1.07320722490784	0.28317814977329	0.544577987792681
AAEL000386	1735.46119445766	-0.239896801661517	0.250961753203725	-0.955909809359574	0.339117802656478	0.593772686380812
AAEL000387	3.3009378192756	2.06938040010566	0.822861175778275	2.51485968838961	0.01190797648908	0.0756304771508282
AAEL000388	1729.8646914068	0.157213137238462	0.129904076753853	1.21022481485593	0.226192638594834	0.485528530194698
AAEL000394	643.609450577869	-0.292596673756303	0.252977605725055	-1.15661096925041	0.247431338625735	0.507929511570309
AAEL000395	1522.6289547352	-0.0552472913363122	0.131572428504031	-0.419900217427539	0.674558348922035	0.835753304638533
AAEL000396	305.282284211841	-0.4250376956531	0.164533595901859	-2.58328819304859	0.00978635368635214	0.0659286422113936
AAEL000397	14.4862237712907	-2.76882487434757	1.24698041580247	-2.22042370454209	0.0263900194270662	0.1327852105604
AAEL000399	115.795895475099	0.870311204630877	0.231854462486437	3.75369615619017	0.000174246059467696	0.00260083736286505
AAEL000401	143.227399913022	0.0453286251222452	0.320048944937491	0.141630290739119	0.887372039556631	0.947923424268418
AAEL000403	132.286922157721	-0.308451965399047	0.206678667174986	-1.49242284951399	0.135588328631173	0.369689257621904
AAEL000405	2751.29059999624	-0.232122474633214	0.522909209772016	-0.443905883268757	0.6571106308254	0.825660976755386
AAEL000406	8.31358200774609	-1.14368458076457	0.62477687388649	-1.83054883841997	0.0671679108490316	0.244934384898794
AAEL000407	58.9391344361203	0.191477398687726	0.306863396720221	0.623982530123342	0.532639058156896	0.743924164423572
AAEL000408	134.333002837622	0.290720061498155	0.233351124384528	1.24584812807283	0.212820156637322	0.471068732824816
AAEL000410	1321.89643690988	0.226363409670667	0.178596952781138	1.26745392990027	0.204993026750428	0.4612380738154
AAEL000411	175.7713118688	0.424943746247197	0.214120065653605	1.98460496894605	0.0471884390805208	0.195912728384523
AAEL000412	263.556803879725	0.149889422071704	0.142118748922424	1.05467732588557	0.291572925234604	0.551507570525718
AAEL000414	3.36173997188106	1.79699997415509	1.32021256533215	1.36114442578646	0.173468052597623	0.420944508206351
AAEL000415	1526.10426333633	-0.350342845053049	0.183763434355796	-1.90648834073665	0.0565868769525847	0.219786272278033
AAEL000416	141.131541105956	0.0756852789591876	0.166222140313318	0.45532610046126	0.648874651620362	0.820581751992734
AAEL000417	2538.10896659719	-0.209712533197764	0.203538878128017	-1.03033157658393	0.302854380979742	0.561421394998007
AAEL000418	266.067676229085	0.000412169351122622	0.18039808973312	0.00228477669432301	0.998177013536778	0.999903134874794
AAEL000419	140.909303608548	0.337511523397971	0.270840225152679	1.24616468328406	0.212703941821671	0.470883189615267
AAEL000420	59.279103692122	0.900391742101915	0.418786141042631	2.15000367457303	0.0315549241242971	0.149477187005224
AAEL000421	207.600423684212	-0.377335696041776	0.134481985809365	-2.80584565859004	0.00501847236811454	0.0397811075723278
AAEL000422	228.999175610942	-0.123069049857745	0.144845441734216	-0.849657734370201	0.395515403268644	0.64138348385048
AAEL000424	960.853959650463	-0.134487885155163	0.0846621825781392	-1.58852371932459	0.112167961856652	0.332524027216966
AAEL000425	124.521882326772	-0.334331406550947	0.136076312980163	-2.45694051542744	0.0140125886829251	0.0844239594995298
AAEL000427	865.665355531734	-0.0955137763265942	0.110410022273102	-0.865082484000762	0.386993517870007	0.633961759908745
AAEL000428	102.179780903225	0.998320787873825	0.494754357054147	2.01781100790703	0.0436109480108956	0.185601862465574
AAEL000429	346.352657895714	0.159161501213578	0.100456226069569	1.58438662729929	0.113105763192672	0.333906554066091
AAEL000431	1145.46756399522	0.092470020235457	0.143988731831441	0.642203171451682	0.520741274086324	0.735074924037963
AAEL000432	0	NA	NA	NA	NA	NA
AAEL000433	207.710874724858	0.0581756893798552	0.562558060363407	0.103412773682905	0.91763537456825	0.962691363039178
AAEL000434	1154.4694468347	-0.323268164705264	0.118831720626418	-2.72038613091829	0.0065205725184001	0.0488136371125132
AAEL000435	175.230689184423	0.0561078891163452	0.172712923804498	0.324862134693849	0.745285415962687	0.875552272910347
AAEL000436	398.59086493007	0.0543492830258948	0.167404574811708	0.324658290175315	0.745439705598372	0.87561007471292
AAEL000438	341.154705840246	1.6668295415042	0.638356402681049	2.61112684779794	0.0090244413520633	0.0624749182744268
AAEL000439	195.307327133088	0.161555936634767	0.132868178537116	1.21591142750284	0.224018664433397	0.483522197727804
AAEL000440	347.493133278695	-0.0771640063919057	0.112154063844588	-0.688017925938307	0.491441492927877	0.712798392219662
AAEL000441	0.424418524992625	-1.73780954060685	2.96049221563712	-0.587000206056229	0.557203568326035	NA
AAEL000442	59.5633781369879	-2.5850959297946	1.04235925227778	-2.48004315608615	NA	NA
AAEL000444	2675.98594862496	0.0452417478827539	0.142518958294338	0.317443717132132	0.750906939716507	0.878582957880034
AAEL000445	967.402299247963	0.740886535608942	0.218548896929821	3.39002642436969	0.000698858869640091	0.00833470898017034
AAEL000448	1224.99613597427	-0.0137694788018879	0.0999007080778479	-0.137831643707249	0.890373474969952	0.949827530020045
AAEL000449	0	NA	NA	NA	NA	NA
AAEL000450	657.050459861634	-0.466635479789407	0.4488085849103	-1.0397204854775	0.298469780309763	0.557852108253836
AAEL000451	936.21435444026	0.0321266533388497	0.128326615646554	0.250350663243042	0.802316179934357	0.906329798386456
AAEL000452	873.425051994281	-0.120729402693266	0.10441157718554	-1.15628367990964	0.247565141557018	0.507932585415272
AAEL000454	2115.28065253724	0.149054948002412	0.112651224945771	1.32315425841277	0.185784083958585	0.437468256007437
AAEL000455	362.182841452209	0.471669832764736	0.21036140950212	2.24218802241854	0.0249492229386144	0.1278955582093
AAEL000457	481.244191767286	1.98736093548582	0.745872222112989	2.66447908444131	0.00771076611983366	0.0553029688456545
AAEL000458	579.197215316479	0.345593758019574	0.322897737758569	1.07028857005488	0.284489437649102	0.54551402201099
AAEL000460	325.558959393544	-0.108146405992892	0.111585405996381	-0.969180557504086	0.332455109915836	0.588270738553605
AAEL000461	1374.53305469213	0.00652442489726609	0.177093606554324	0.0368416738707318	0.970611245644557	0.987870784736808
AAEL000463	0.28468350863042	0.870006430744278	3.15668213854688	0.275607866918387	0.78284926668998	NA
AAEL000464	297.885277750251	-0.502763945103374	0.164845327738222	-3.04991322472769	0.00228907493583557	0.0214977851532154
AAEL000465	187.994847754455	-0.0181256954989835	0.215383810414261	-0.0841553293356694	0.932932934169095	0.969695032388064
AAEL000467	348.193153305766	0.0449670465302985	0.2076780208211	0.216522896127918	0.828580179900821	0.919674656848231
AAEL000468	453.137518690585	0.0147984211063641	0.0890093641244045	0.166256901753404	0.867954781361937	0.938165547318947
AAEL000469	701.830449865099	-0.404124114128491	0.367897025125292	-1.09847073101736	0.27199899153264	0.532855590742693
AAEL000471	20.2505103490012	0.32916413421076	0.598786378932505	0.549718807561359	0.5825122549267	0.776932400194896
AAEL000474	793.363360192907	-0.145317852809085	0.570370269944844	-0.254778098485283	0.798894492046572	0.904805629308803
AAEL000475	495.41413831419	-0.0335588733864001	0.107657335184747	-0.311719339223945	0.755253829205816	0.881453504121552
AAEL000476	35.5853577810584	-0.699082790986251	0.314336124522404	-2.22399761417312	0.026148604764558	0.132041825657223
AAEL000477	37.1859181676612	0	1.35178802981633	0	1	1
AAEL000478	227.76765632336	-0.191147273663626	0.198899117253642	-0.961026254429621	0.336538967131357	0.591608646209875
AAEL000483	541.637371929115	-0.239592423212332	0.174193062161401	-1.37544182437263	0.168994509911994	0.414887797720965
AAEL000484	5.44251825006647	-5.25547464275575	1.23977986625288	-4.23903854693166	2.24479115171634e-05	0.000457069660555351
AAEL000485	1961.85848620525	-0.133187195454234	0.0808929867593004	-1.6464615882034	0.0996687621481127	0.311485902015712
AAEL000486	2676.7185747719	0.0528606286368439	0.100455480189728	0.526209506310727	0.598742649735247	0.788667268447135
AAEL000487	160.937188981171	-0.380860985756281	0.140796914253213	-2.70503787512935	0.00682966019241855	0.0504008121204979
AAEL000488	341.128686358102	-0.0588538671215411	0.18272734283531	-0.322085716392129	0.747387758855055	0.876959099131137
AAEL000492	0	NA	NA	NA	NA	NA
AAEL000495	2.18439871455994	2.67617667772279	1.13723813755569	2.35322452646092	0.0186113923509484	0.103508960213499
AAEL000496	0.961216353892048	2.38470609498619	1.81633910063269	1.3129189886159	0.189210247636007	0.441743789968246
AAEL000498	52.258829945741	-0.215367091787942	0.721394389447212	-0.298542787327432	0.765288924539231	0.887194983109067
AAEL000500	1.53986493577046	-2.2490912371166	1.32388202440163	-1.69886077132376	0.0893454199199614	0.291299330521731
AAEL000501	0.0834867905518613	-1.25691275146182	3.83963595068332	-0.327352063478346	0.743401618614088	NA
AAEL000502	67.9110187611181	-9.12484074173193	1.04305681698874	-8.74817228851923	2.16836033822225e-18	3.06054588321117e-16
AAEL000504	321.005687975034	0.168225764479777	0.499524180505387	0.336772014338879	0.736288771291499	0.870907860585073
AAEL000505	137.071536982292	-0.127506151747704	0.204444215879147	-0.623672091672558	0.532842954969148	0.743931896221661
AAEL000507	0.068100572345805	0	3.83963595068332	0	1	NA
AAEL000508	68.6110673857725	1.00188433907426	0.281972195617975	3.55313167271159	0.000380673871055853	0.00501289559548006
AAEL000509	376.67329213951	0.739806126247294	0.265945408698268	2.78179694798436	0.00540588507649841	0.0422530214993053
AAEL000510	2196.32004478326	-0.0817702124733788	0.14772800747549	-0.553518685256387	0.579908289391852	0.775522648438851
AAEL000511	933.831556418877	-0.743508489727121	0.639122363100567	-1.16332729482371	0.244696735493088	0.504835873197269
AAEL000512	74.7340730363157	0.577070735488273	0.428438481581839	1.34691620920154	0.178007220451184	0.427534936547053
AAEL000515	337.628236849358	-2.80234803010486	0.166149181959205	-16.8664569819725	7.94193804783752e-64	1.92433158899103e-60
AAEL000516	2625.21107591105	-0.133183919757964	0.128325629988487	-1.03785907592983	0.299335668557076	0.558699169131332
AAEL000517	0.318103632175655	1.53081256663777	3.76040087914553	0.40708759939063	0.683943650842814	NA
AAEL000518	0	NA	NA	NA	NA	NA
AAEL000519	90.3427727874719	0.109671474732287	0.260969737247477	0.420245948396253	0.67430579144079	0.83555823594892
AAEL000521	1.51885200910918	3.45566685828194	1.92927725667272	1.79117171797364	0.0732657432021536	0.259031462712283
AAEL000523	751.715640968868	-0.591501203154042	0.597701212738596	-0.989626908140029	0.322356512801084	0.579222404186043
AAEL000528	52.122037066813	0.447870643707756	0.366434003700736	1.22224094703157	0.221616523457151	0.480718424624867
AAEL000529	0.990879987800095	-0.964988007924882	1.71147635880846	-0.563833676672409	0.572867330447852	0.770500994546292
AAEL000530	76.8204024359067	0.536958258932471	0.279277667421301	1.9226680883239	0.0545217469828305	0.21484628841371
AAEL000533	1274.50545848542	1.55753518451577	0.723648159724575	2.15233765689197	0.0313707699903289	0.148750245961971
AAEL000534	0.148875189065397	-1.2569110499473	3.83963595068332	-0.327351620333593	0.74340195374643	NA
AAEL000536	637.91505439968	0.400516985709919	0.217469298450568	1.84171737603209	0.0655165011901498	0.240829050392515
AAEL000541	338.357543458787	0.264707671315258	0.146856727107644	1.80248924600662	0.0714684651486167	0.254846344451947
AAEL000542	1.8002192635752	3.52561976983334	1.50960804725865	2.33545374657723	0.019519729499774	0.107239744244159
AAEL000543	47.8923576162461	1.11394346798003	0.592234417870148	1.88091646545317	0.0599832830303683	0.22798352122758
AAEL000544	127.094533950079	1.17292768250256	0.864026226906703	1.35751398045144	0.174617954336511	0.422887859427651
AAEL000545	654.594697076328	0.497413494735189	0.19538232821671	2.54584690066483	0.0109012987966283	0.0713887756330548
AAEL000546	53.1169544359759	0.441578869963965	0.380666630614821	1.16001465442548	0.246042839709918	0.506314125902285
AAEL000547	0.0647059885345688	0.0348305992436806	3.83123742851764	0.00909121397291137	0.992746360651286	NA
AAEL000549	701.95619116007	0.200588676738845	0.181952835627831	1.10242127333004	0.270278567232482	0.530629278923135
AAEL000550	473.520782297392	-0.032638669259409	0.178185849882657	-0.183172060412782	0.854663016015534	0.931773137349789
AAEL000551	235.225291277096	0.320626822646405	0.370406329518566	0.865608379487301	0.386704958808417	0.633953292178616
AAEL000552	0.106159587435689	-0.584978484357045	3.83393287759118	-0.15257921905106	0.878730113886618	NA
AAEL000554	3.33748661459481	0.486683527993542	1.18088698317355	0.412133874730005	0.680241301036042	0.838648917440805
AAEL000556	297.416694568091	0.974220941293149	0.655020781040806	1.48731302806171	0.136932155209177	0.371610915144859
AAEL000558	1865.41341637768	-0.426841697699608	0.215048990494269	-1.98485794664069	0.0471602782930012	0.195912728384523
AAEL000559	559.003051265608	-0.115329761030747	0.137850320673566	-0.836630342731317	0.402800384461153	0.646969234329317
AAEL000561	85.7421102448607	-0.134723280387169	0.281608860501013	-0.47840568704934	0.632361486669941	0.811562493706209
AAEL000562	356.396548293743	0.374158341118084	0.13465076320437	2.77873167751894	0.00545715824300919	0.0424939295858959
AAEL000563	4.01002188227241	-1.26864504001406	0.95298697405675	-1.33123019994029	0.183113277235818	0.433778853585517
AAEL000564	2312.75177099064	-0.145774692713833	0.196876196350537	-0.740438384203045	0.45903403534081	0.689048715104254
AAEL000566	7.18474258527242	-0.3098700200021	0.66309057277735	-0.467311756076114	0.640276846706636	0.815377084567368
AAEL000568	1216.34538496263	-0.0889037553094702	0.176486464406755	-0.503742627562478	0.614442249002208	0.798574478872763
AAEL000569	742.190320614613	-0.301323784001681	0.140310923530382	-2.14754330183305	0.0317500537228315	0.149961754718169
AAEL000571	446.73839444457	0.111570229929209	0.155023272223797	0.719699876855533	0.471709802098949	0.698326467164362
AAEL000572	1392.14732173169	-0.0774852983787401	0.146551004557133	-0.528725808553105	0.596995671012325	0.787235559260973
AAEL000574	713.41349730071	0.0502336969281763	0.120335435336071	0.417447253071252	0.676351298059263	0.836619798972267
AAEL000575	133.270531011957	0.964916991225223	0.292745497177157	3.29609507415001	0.000980388311177562	0.0108744516003844
AAEL000576	87.3983899271475	0.629490972329929	0.455368609300017	1.3823767371615	0.166856055074864	0.412736284865964
AAEL000578	548.837987701573	0.389694330334988	0.200954835527366	1.93921350194094	0.0524753462038792	0.20946913319934
AAEL000579	551.896975286215	0.0858852382211836	0.169785079069801	0.505846795794554	0.612964204533281	0.797555500253316
AAEL000580	392.640816206137	-0.0294367533025907	0.386951898181416	-0.0760734174995307	0.939360688604327	0.972429224835749
AAEL000581	526.97308546282	-0.380981372674688	0.150666645339537	-2.52863778718986	0.0114506130914141	0.0738549304006113
AAEL000582	77.6713344503617	-1.30671320278383	0.300523883400543	-4.3481176537381	1.37310942332804e-05	0.000295309962202259
AAEL000583	482.562626491397	0.289510024708354	0.112285276111855	2.57834361488279	0.00992752243644724	0.066632650591445
AAEL000584	22.256462174607	-0.778687301353583	0.951146702257561	-0.818682648539239	0.412967498844977	0.654427893853093
AAEL000585	0.0642688199029072	0	3.83963595068332	0	1	NA
AAEL000589	1117.31008964989	-0.362293928685191	0.346683932830335	-1.04502659159141	0.296010679628634	0.555432977755438
AAEL000590	1192.20747332597	-0.322604394190101	0.128256014052995	-2.51531592161286	0.0118925763045262	0.0756213379250654
AAEL000593	182.731571689469	0.353413044241274	0.223467313669682	1.58149770737241	0.113764282737727	0.335002054373318
AAEL000594	730.009007061807	0.0182492043290649	0.112339720418376	0.162446588447089	0.870954185742327	0.939312459371065
AAEL000595	382.974034116213	-0.0848332759027938	0.163485170941813	-0.518905020033818	0.603826976896966	0.79155017875922
AAEL000596	6876.94054849064	2.32573789866376	0.735622149464181	3.16159308193452	0.00156908660796581	0.0159075182054442
AAEL000597	2424.30725152272	-0.03084966351382	0.477282289484421	-0.0646360952281406	0.948463744950292	0.976533608950558
AAEL000599	80.6054730480429	0.0393554980017434	0.303223370339829	0.129790451038246	0.896732217976288	0.951912212140183
AAEL000600	22.5582040251285	0.923530641672061	0.652568563874996	1.41522392097479	0.157002853037471	0.399803545213543
AAEL000603	0.131046095027979	-1.2569110499473	3.83963595068332	-0.327351620333593	0.74340195374643	NA
AAEL000604	135.811470881819	-0.588633416773035	0.764978301153721	-0.769477272604038	0.441610031490307	0.676350844032155
AAEL000605	322.784540200808	-0.184230292976939	0.107257454387591	-1.71764558490447	0.0858612802628448	0.284210221416493
AAEL000609	388.902912372609	-0.154511235281908	0.211850621408436	-0.729340486493165	0.465793412440711	0.693580710973947
AAEL000618	3.79099236655573	0.830426235639629	0.639750129817062	1.29804777980599	0.194270916964034	0.447394688857148
AAEL000622	4872.25317281588	-0.140975400840288	0.110934898756031	-1.27079397395334	0.203801953103134	0.460107833548083
AAEL000623	12.1912494512083	-0.223536584455957	0.425957344359165	-0.52478631350343	0.599731746969042	0.78954089807443
AAEL000626	7.97112796422823	-0.363845304254336	0.62758386083763	-0.57975567403648	0.562079393099598	0.763128041126181
AAEL000629	72.9832848600298	-0.405225130670853	0.223593385847953	-1.81233058005755	0.0699351321846203	0.251592119899875
AAEL000630	94.3444342281012	0.797244035681312	0.82585871218826	0.96535160786628	0.334368730976006	0.589978348365396
AAEL000631	8.46352057675989	-0.153047405834247	0.562928529526292	-0.271877152794223	0.785716479178861	0.898309807430872
AAEL000633	1.28287925122154	-0.367944105143351	1.59730544417234	-0.230353002605588	0.81781747765088	0.913473996197602
AAEL000634	354.524505266149	-0.172608928832331	0.251887761446858	-0.685261276057461	0.493179063023338	0.714127212971443
AAEL000635	760.907323886136	0.19136467212255	0.145695836295042	1.31345326667419	0.189030258559155	0.441610424045162
AAEL000636	7.65529204449966	-0.147051522247513	0.743069115691698	-0.197897502590493	0.843125258181078	0.927393130319779
AAEL000637	0.884363551057197	1.49997200877062	2.14119203439688	0.700531285692516	0.483595574056381	0.707621708785975
AAEL000641	6032.35111757109	0.249436113134326	0.116861964298658	2.13445079955062	0.0328058970182345	0.152813883643413
AAEL000642	231.549381934643	0.808480311063098	0.321886267458772	2.5116955670271	0.0120152690517333	0.075979983242322
AAEL000643	326.139363224405	-0.363139661194176	0.118853793070603	-3.05534768232814	0.00224799755859303	0.0212492773126303
AAEL000644	1095.97317606996	0.29287658789407	0.251206020112981	1.16588204280434	0.243662140221795	0.50374860559506
AAEL000645	166.155276888937	0.742174020688671	0.275095538801662	2.69787734080181	0.00697831477575904	0.051289555212328
AAEL000646	0.0776788252027213	-1.25691275146182	3.83963595068332	-0.327352063478346	0.743401618614088	NA
AAEL000647	82.2325628966762	0.935799156872632	0.422738010481527	2.21366220607107	0.0268520246446687	0.134334044832826
AAEL000649	323.031102342344	0.164988898163353	0.404848049188276	0.407532896587145	0.683616637904119	0.840629650377517
AAEL000650	289.593901188922	0.378677223356764	0.397732672174436	0.952089807675354	0.341051437632689	0.596009832949156
AAEL000651	2.88907212805267	0.0532048765439265	1.070403388344	0.0497054448101465	0.960357117493898	0.983493362505374
AAEL000652	62.3913702465249	0.233207886492861	0.390221764870233	0.597629111155328	0.550087435394971	0.754286281216114
AAEL000654	467.571306937487	0.0964777030863862	0.0993752954053121	0.970841924976346	0.331627001521214	0.587457588608631
AAEL000656	81.169828051983	0.133169583294657	0.352167315423687	0.378142937922682	0.705324412458267	0.854002357651228
AAEL000658	0.341649573872737	-2.75627447365616	3.8115666798353	-0.723134266084848	0.469597398980786	NA
AAEL000659	137.640335739323	0.0301336980298503	0.234747666453884	0.128366336863119	0.897859070013434	0.952354879120368
AAEL000660	104.460264930074	0.798634049869323	0.274373944287631	2.91075033361076	0.00360562002226039	0.0304862510365941
AAEL000661	25.4660930581106	-0.545894402042319	0.743062372610146	-0.73465488519458	0.462549702662443	0.691897065264594
AAEL000663	316.736171213441	-0.0152611367231492	0.142067985098346	-0.107421363881418	0.91445470664299	0.961616095853584
AAEL000665	2.17526566606586	0.351869857773239	0.893587969872994	0.393771928043358	0.693749431597486	0.846828651264841
AAEL000666	336.305667756852	-0.187715638405167	0.164564155404201	-1.14068363152414	0.254001600557447	0.513910528527575
AAEL000667	176.297718513868	0.398526373320453	0.350735471738405	1.1362591053171	0.255848140453536	0.51588353202684
AAEL000668	141.492523721906	1.46856897144613	0.483768183431267	3.03568738446145	0.00239988047491971	0.0223078403736462
AAEL000669	1426.58934089741	2.08724926517216	0.902353432665911	2.31311722171388	0.0207161951012695	0.111871123037126
AAEL000670	1017.99725947438	0.473338398031768	0.338763496748289	1.39725325359796	0.162337427705137	0.406766894859924
AAEL000671	715.039050653292	-0.181506379912473	0.573723847804124	-0.316365409259476	0.751725169052809	0.879068573655867
AAEL000672	271.02311257519	-0.329678158107827	0.139705951203366	-2.35980038980532	0.0182847706825036	0.102173314804581
AAEL000673	230.95676970286	-0.19683911120751	0.178246818643718	-1.10430644824553	0.269460226605898	0.529666410816191
AAEL000674	216.66392451351	0.329179003444882	0.150838812241344	2.18232296153454	0.0290857055350252	0.141752593720481
AAEL000677	196.776755569439	0.112115739179649	0.277619008108757	0.403847488482227	0.686324873024171	0.842465471855593
AAEL000678	0.466554270913495	-1.51668822059228	1.88361656018539	-0.805200088304064	0.42070422553158	NA
AAEL000679	487.143684579286	0.730697314989326	0.368586885093316	1.98242895919732	0.0474312510949964	0.196420006126939
AAEL000682	1500.32564372916	-0.591870617232805	0.315421416070034	-1.87644397963577	0.0605943403151567	0.229108067490702
AAEL000683	21.0709138267125	-0.0586247030088138	0.399148424659273	-0.146874444159107	0.88323112374329	0.945886856499443
AAEL000685	379.672003090317	-0.0309763701295733	0.125863770745135	-0.246110298032451	0.805596851538095	0.907285149451761
AAEL000686	0	NA	NA	NA	NA	NA
AAEL000687	189.431050847379	-0.11616168912214	0.158344315923724	-0.733601888040597	0.46319140990512	0.692358288834118
AAEL000689	230.864169024713	-0.417068080984752	0.287410690825866	-1.45112236356386	0.146745790250879	0.385719400878973
AAEL000690	388.570432889901	-0.154031362824428	0.260851534026764	-0.590494372207234	0.55485925767425	0.757848918458121
AAEL000692	98.7928717942679	0.0724092196226315	0.232615258444221	0.311283189705264	0.755585345591937	0.881453504121552
AAEL000694	0.227606469467599	0	3.83963595068268	0	1	NA
AAEL000697	135.747172132285	-0.0223560704930584	0.258445441985865	-0.0865020884921665	0.931067295919976	0.96887344156904
AAEL000698	0.0642688199029072	0	3.83963595068332	0	1	NA
AAEL000699	155.012536226188	0.267737229528568	0.245545531873017	1.09037711859903	0.275547056885049	0.537416570028823
AAEL000701	559.460344009653	0.305292465868924	0.207583628239447	1.47069626086682	0.141373277874162	0.377740252478326
AAEL000703	1565.26421550021	0.337286120483484	0.252677884601469	1.33484622532542	0.181926680771415	0.432023862308858
AAEL000704	2527.98506710883	-0.0305643126469691	0.419933025069916	-0.072783779370247	0.941978178905674	0.973426769581981
AAEL000705	376.827354311395	-1.18785232997177	0.29980755356508	-3.96204937416269	7.43091680501713e-05	0.00129378046121364
AAEL000706	1794.42396834984	0.118243280235466	0.0848844176160267	1.39299159440944	0.163622332517798	0.408507894580758
AAEL000707	602.679325054041	0.080697605335256	0.136698867793848	0.59033119028428	0.554968632493344	0.757878853686658
AAEL000708	196.830859077715	0.112444945975063	0.245340288502299	0.458322384234129	0.646720844703094	0.819206032961016
AAEL000709	1772.92339864552	-0.163372628641606	0.131804276444541	-1.23950931675838	0.21515694061605	0.473645003433698
AAEL000713	3127.71087723201	0.0715543301496978	0.187868183421485	0.380875190500803	0.703295862553117	0.852939370694333
AAEL000714	4031.15631009405	0.233681905498275	0.181932519757874	1.28444274728494	0.198987083953289	0.453855385395814
AAEL000715	224.49952046222	0.414565131363576	0.211147576888977	1.96339042802067	0.0496008251961118	0.201592618591298
AAEL000716	651.326745626839	0.148364693052153	0.153862591266849	0.964267479382557	0.33491184083531	0.590104028852714
AAEL000717	138.12145984291	0.450853601861525	0.375529359319763	1.20058150094631	0.229913580483617	0.489273085706277
AAEL000719	1282.52247041827	0.0286606271521752	0.211244569033112	0.135675095853862	0.892078136273896	0.950569087664916
AAEL000720	102.438630158848	0.140256664368063	0.258565961105909	0.542440558564525	0.587515045638472	0.780739829386847
AAEL000721	163.049648942786	-0.205513810633839	0.175561298441739	-1.17060999467397	0.241755578055813	0.50179271084348
AAEL000722	59.7792499750506	0.193378413126724	0.240537546122512	0.803942736774371	0.421430046854135	0.661136292345463
AAEL000723	1257.49779703556	-0.267570508647789	0.19027214145061	-1.4062516278414	0.159649418434381	0.402668848924189
AAEL000724	455.140252650435	0.502715139091272	0.238294166095391	2.10964098420282	0.0348892913570769	0.15900427615371
AAEL000725	0.0627161802534318	0	3.83963595068332	0	1	NA
AAEL000726	538.823758618775	1.22294177839681	0.675869788160272	1.80943400610593	0.0703836040845339	0.252651070661964
AAEL000729	2808.12762405001	-0.35225578237146	0.284730956543386	-1.237153088824	0.216030253570565	0.474384952079139
AAEL000730	1465.83960758843	-0.0208308296823311	0.12677385019717	-0.164314877633937	0.869483270217978	0.938561611406963
AAEL000732	507.360755687131	1.87884039123354	1.38869433460082	1.35295460233415	0.176070133959715	0.425200599253544
AAEL000733	48.1343089064655	0.262356356446139	0.56397023960687	0.465195391567153	0.641791538628118	0.816233521876964
AAEL000735	74.8200162989942	0.0771779561743823	0.220518806573611	0.349983556384883	0.726351038299955	0.865619427396078
AAEL000739	4.77976854184022	-0.570680994448725	1.54101699489779	-0.370327515100881	0.711138474787757	0.856937848600834
AAEL000744	273.867097226587	0.472898464382835	0.219428798707802	2.15513399867152	0.0311513498897982	0.14808235527415
AAEL000746	2247.22660032753	0.66002819860269	0.173525806029209	3.8036313658822	0.000142590322624826	0.00219828007457023
AAEL000747	237.207818131135	-0.122016009553044	0.672070800593575	-0.181552314793738	0.855934074072794	0.932242251188963
AAEL000748	191.094993540947	0.872343940582258	0.687473798967169	1.26891227257363	0.204472354676565	0.460562983473394
AAEL000749	513.033789210801	0.798871045940886	0.747280218999656	1.06903812737114	0.285052489505711	0.545778097251947
AAEL000750	422.604834774723	0.0718285940886045	0.116849852435632	0.614708470668993	0.538747264753503	0.747320640217408
AAEL000751	0.358003640356484	0.79086112047616	2.48550853184164	0.318188857670173	0.750341684198857	NA
AAEL000752	1393.58137654882	-0.140649812688565	0.102389756185782	-1.37367074527809	0.169543922986544	0.4155140850267
AAEL000753	301.653743619161	0.0719211207492653	0.128212248323492	0.560953588207901	0.574829176949961	0.772139570775065
AAEL000755	51.953522219957	-0.0671783192604122	0.232703291095014	-0.288686588592264	0.772821226697449	0.891122699375595
AAEL000757	55.9048348620806	0.440550653586156	0.328086279734998	1.34278901861425	0.179340300212023	0.42903559066684
AAEL000758	4694.11378475222	-0.222319893575422	0.239953592881869	-0.926512043038555	0.354179941435039	0.607095658863739
AAEL000759	532.860569675679	-0.360192518146224	0.161932592634453	-2.22433614065158	0.0261258368604615	0.131972695023416
AAEL000760	32.5752634604435	-0.0277447622027384	0.374565827330024	-0.0740717924016409	0.940953259988868	0.973220986756363
AAEL000762	2857.56759730301	0.0420075002792461	0.25990654756178	0.161625402181378	0.871600852270002	0.939805341124505
AAEL000769	0.840094908304191	0.491368440647686	3.03436783211503	0.161934369145085	0.871357537334426	0.939677759644528
AAEL000770	8249.96628286041	-0.372287322217503	0.229184324780123	-1.62440133100146	0.104290183208194	0.318189020667518
AAEL000776	9.70880643666156	-1.67966472113097	1.83863819795912	-0.913537379455836	0.360959983703468	0.613108952404588
AAEL000780	390.649115025027	0.683007051003839	0.330991309624881	2.06351958840824	0.0390632886694975	0.17141626642836
AAEL000781	0	NA	NA	NA	NA	NA
AAEL000782	142.319628384343	0.384761763185805	0.300092026313234	1.28214590674993	0.199791467659435	0.454833754593309
AAEL000785	351.87917505472	0.203525080179354	0.27108865594077	0.75076944652314	0.452791420189259	0.683843929639668
AAEL000786	186.759934786285	0.491275108623726	0.4225263421595	1.16270882925987	0.244947658126965	0.505041703850492
AAEL000787	155.156173035824	0.0967529133685102	0.158982945795696	0.608574164255606	0.542806733575839	0.749840772778938
AAEL000788	356.64691221383	0.020261609840567	0.261818823267865	0.077387903542128	0.938314963498724	0.971943209073349
AAEL000791	276.959311298594	0.141485886832553	0.198597100205327	0.712426750875378	0.476200555222922	0.701734623608686
AAEL000793	3429.55948288773	1.53980648608168	0.958154987504779	1.60705366685157	0.10804259595805	0.32486520373074
AAEL000795	16367.1245834504	-0.109280782296958	0.133349600339034	-0.819505885425363	0.412497845470881	0.654040100060602
AAEL000797	124.882348496693	1.78190552665375	0.245942254833335	7.24521911804573	4.31740636509651e-13	3.30349756504069e-11
AAEL000800	894.023429017772	-0.187746552103063	0.275935065562971	-0.680401208596004	0.496250455972564	0.716390917067341
AAEL000801	0.531752526718899	-0.978960627545236	3.02034127944769	-0.324122520261768	0.745845277783284	NA
AAEL000802	1241.28807621952	-0.227585794567799	0.0903921870355048	-2.51775957670331	0.0118103907921474	0.0753974667047379
AAEL000803	442.201089374944	-0.378062019690714	0.320757676185446	-1.17865306977763	0.238536350187445	0.497670889887648
AAEL000804	247.910577600592	-0.385938143180354	0.14078645520925	-2.74130165864847	0.00611962951833964	0.0465066251634196
AAEL000805	134.237586484261	-0.0545436044382924	0.403530120155015	-0.135166129401542	0.892480526114307	0.950674116635011
AAEL000807	679.112253480383	-0.0390669751367165	0.0976938421964994	-0.39989188937966	0.689236146327586	0.844225722075191
AAEL000808	0	NA	NA	NA	NA	NA
AAEL000809	190.923815497776	0.320548407989451	0.231764726913127	1.38307676176109	0.166641330209888	0.412503262147344
AAEL000810	288.942235629696	-0.175986685780948	0.65866044898463	-0.267188786046351	0.78932380983226	0.900142183325648
AAEL000811	19.1578974534104	0.460778571529922	0.392876949601868	1.17283177849162	0.240863271737587	0.500453086254257
AAEL000812	337.617408700293	0.114099228312982	0.159076806759403	0.717258729523986	0.473214467305461	0.699174871946895
AAEL000813	0	NA	NA	NA	NA	NA
AAEL000815	1417.97741747736	-0.678236591098264	0.252844349653483	-2.68242731952591	0.00730900318084136	0.0531291441215358
AAEL000820	7.48719686763729	0.223259472237328	0.547875311698029	0.407500516030518	0.683640415216219	0.840629650377517
AAEL000821	7.83903484271883	-0.116673362782523	0.621294551248721	-0.187790738785693	0.851040695988523	0.930676151956401
AAEL000822	875.538449508445	-0.368668279986401	0.307965980335496	-1.19710715964399	0.231264789704739	0.490606670469501
AAEL000823	24889.24089219	0.443306309478798	0.311454284662322	1.4233431078318	0.154636716209566	0.397192328666903
AAEL000824	1807.45025741797	-0.315376981712623	0.219289506715766	-1.43817634703972	0.150384024599163	0.39147008247031
AAEL000825	0.500920743311168	-3.28682191059161	3.7921874150647	-0.866735092663012	0.386087172959183	NA
AAEL000826	0	NA	NA	NA	NA	NA
AAEL000827	0.0627161802534318	0	3.83963595068332	0	1	NA
AAEL000829	294.30408105476	0.147921199322595	0.123954390517181	1.19335183453701	0.232731609987548	0.491857323426884
AAEL000832	966.328055893925	0.104330053198233	0.0698165646507697	1.49434527064033	0.135085398359659	0.369079406380892
AAEL000833	0.0794176819275838	0.557673275631605	3.82288931559718	0.145877431856666	0.884018147755135	NA
AAEL000834	373.604762482653	0.86917887157793	0.33436017116376	2.59952873140572	0.00933518634721404	0.063824614888136
AAEL000835	0.13616256697134	1.21730441568229	3.80258001270465	0.320125917565232	0.748872879274661	NA
AAEL000836	288.25097841796	-0.108735942750074	0.112429862671217	-0.967144672835315	0.3334717159513	0.589137417243894
AAEL000837	0.463825962282119	0.098911892445591	2.45224985359265	0.0403351609138364	0.967825922222161	NA
AAEL000839	115.599181389222	-0.00776638334900236	0.167239111861638	-0.0464387980930424	0.962960513448892	0.984173639342166
AAEL000840	1686.99598976312	0.00163445484741166	0.084428265290545	0.0193590954615374	0.98455464138078	0.994197081085905
AAEL000842	24.3217368142111	-2.91215680465045	0.435890231238517	-6.68094074137884	2.37413222189919e-11	1.47500573683634e-09
AAEL000843	1.17915233745876	2.74338365511698	2.38280253150974	1.15132648166979	0.249597946560616	0.509909183118206
AAEL000844	352.605736859814	0.224186274375719	0.256490783808255	0.874051968055564	0.382089953294307	0.631732485044085
AAEL000845	237.148884982749	-0.67847414067046	0.188946708859128	-3.59082274979611	0.000329635761087165	0.00445790204156763
AAEL000846	0.308921226209351	-2.24704247750436	3.83659670346803	-0.585686391137538	0.558086280959326	NA
AAEL000847	596.119208456078	0.32442796057016	0.318663541723643	1.01808935787049	0.308635492338877	0.566104313351323
AAEL000849	75.6904190585899	-0.787312457871145	0.675516244458533	-1.16549744633043	0.243817693301845	0.503855568538013
AAEL000850	714.714123859297	-0.102543497751417	0.14369720687069	-0.713608148582135	0.475469517406615	0.701123424693922
AAEL000851	323.264770125451	-0.0567281512236985	0.151397764628926	-0.374696095168501	0.707886496649794	0.855539158878004
AAEL000852	204.077320265073	1.10814676336679	0.320193738591815	3.46086331431815	0.000538446126836879	0.00670272079420285
AAEL000853	96.8524916071795	-0.0938143029259211	0.192167033037575	-0.488191452212186	0.62541423852421	0.806361473211656
AAEL000854	523.868376590911	-0.0655964564103865	0.209062892896944	-0.313764224255339	0.753700118074179	0.880457397875646
AAEL000855	152.566679073097	-0.266243690818951	0.174900382386524	-1.52225905504633	0.127944183129278	0.357840041233829
AAEL000856	455.407550586946	-0.36927918959023	0.212847107022316	-1.7349504757493	0.0827495775325966	0.278858615483311
AAEL000857	580.407337307616	-0.210534908841448	0.281929096605345	-0.746765450520924	0.455205154056128	0.685779536753159
AAEL000859	76.9942919760104	-0.198763991270071	0.286680831666121	-0.693328500949651	0.488103420888145	0.710670759426324
AAEL000860	747.231863386472	-0.236778497908206	0.413002891896886	-0.573309539845359	0.566435127234416	0.766625012035375
AAEL000861	5.38485116274558	0.0985340336614647	1.13042127032695	0.0871657639925386	0.930539752122903	0.968674209822817
AAEL000863	5.41839035932923	1.67387292427206	0.729925995121911	2.29320908620674	0.0218359702898322	0.115871891460955
AAEL000867	537.095337540195	-0.00954920860957513	0.0923711963611655	-0.103378639508341	0.917662464506599	0.962691363039178
AAEL000869	21.0856398998123	-0.627035297941726	0.443304734518859	-1.41445657832254	0.157227887971165	0.399803545213543
AAEL000870	0	NA	NA	NA	NA	NA
AAEL000871	1.41947621461334	1.14314604282162	1.38080605973582	0.82788313011918	0.407736689684414	0.650935866338644
AAEL000873	3.05379538478411	-3.32011539366782	2.15934497225466	-1.53755672962304	0.124157034224714	0.352400422405095
AAEL000874	437.129748370379	0.0642711411999286	0.336913916865397	0.190764281267746	0.848710274142032	0.929504906538781
AAEL000875	550.960205667185	0.214685206659392	0.239118457389478	0.897819469911145	0.369281802947752	0.621799727965534
AAEL000876	0.576267588226062	-0.967847733437553	2.10481522396419	-0.459825509820628	0.64564147118916	NA
AAEL000878	2.0414343912631	2.71506565627474	1.235561351065	2.19743491809166	0.0279893997690191	0.138135386467737
AAEL000881	0.41745134331298	-1.71277708300489	2.99852297070856	-0.571206924121097	0.567859385174167	NA
AAEL000882	7.31152321925209	-2.37750793774104	0.754868923114136	-3.14956393744872	0.00163514324294181	0.0164624047547701
AAEL000883	486.339199531622	-0.264812268022925	0.186974983102947	-1.41629785775737	0.156688314797221	0.39952271688803
AAEL000885	1854.78053232813	-0.8370270025991	0.282782967970918	-2.95996257697239	0.00307676414298477	0.0269457813919955
AAEL000886	819.549436734244	0.553769141456166	0.462182903073095	1.19816016078074	0.230854671645729	0.490038940600265
AAEL000889	0.641684645970215	0.205960221547792	2.09547902282732	0.0982878947029023	0.92170369026578	NA
AAEL000890	0.650653081682712	-0.594256534504121	2.09039786781295	-0.284279152621723	0.776196461167809	NA
AAEL000893	234.927800698363	0.310442023457866	0.191930890444847	1.61746773923854	0.105777353965833	0.320830359872608
AAEL000894	0.670685233747177	0.575290528515824	2.16547206661645	0.26566518099433	0.790497081519392	NA
AAEL000896	3.09079436275317	1.61603620791566	1.03490778626975	1.56152676533678	0.118399513728566	0.343091913610902
AAEL000897	140.504372926437	-0.126816262423156	0.285777099567877	-0.4437593586572	0.657216574582537	0.825660976755386
AAEL000898	5.23081109421932	-0.904461010564941	1.348322038726	-0.670804885322165	0.502344834881186	0.72167077870798
AAEL000899	501.0855283625	-0.0921208818693429	0.0896334821889433	-1.02775078709043	0.304067071114981	0.562193447776878
AAEL000900	27.9821185372581	0.546810713473471	0.351101820053335	1.55741349728807	0.119372343630542	0.34513616937527
AAEL000902	660.153172077912	0.47107672142191	0.199082603219642	2.36623750043185	0.0179699124909619	0.101082632267548
AAEL000903	119.655696189017	0.366937567485938	0.326056731814824	1.12537951737286	0.260428246868629	0.519998056994387
AAEL000904	13.0598177370845	-1.86363157971395	0.470801026157038	-3.95842718297799	7.54449342445267e-05	0.00131041631307877
AAEL000905	2.52169264207358	-1.3032590044494	1.35390685047242	-0.962591336320259	0.335752647010333	0.590940917946274
AAEL000910	5.79885279214036	-1.29306883733645	0.925512325159025	-1.39713843045177	0.162371947178939	0.406783279008687
AAEL000911	78.7732187309859	-0.0748194256251356	0.191127647044654	-0.391463123111933	0.695454941695567	0.848266741409113
AAEL000912	1.35734176964559	0.572819430523662	1.29118588250796	0.443638238524599	0.65730415498173	0.825660976755386
AAEL000914	0	NA	NA	NA	NA	NA
AAEL000915	2.33044161247402	-1.47667258531524	1.36299305259907	-1.08340433760788	0.278628991208335	0.540238500158278
AAEL000916	0.106159587435689	-0.584978484357045	3.83393287759118	-0.15257921905106	0.878730113886618	NA
AAEL000918	48.5223521717977	-0.0818768917258926	0.228433457125874	-0.358427757282402	0.720023222338273	0.861751675833853
AAEL000921	0	NA	NA	NA	NA	NA
AAEL000922	201.568816618916	0.0966096499556021	0.143396574147086	0.673723556718354	0.50048708247583	0.720005235948789
AAEL000923	15.232236803309	-0.916147768661222	1.49396735802876	-0.613231449628222	0.539723312555609	0.747997856809671
AAEL000924	858.798270253795	-0.168162076824722	0.12118112833172	-1.38769195451289	0.165230866973623	0.410619887873937
AAEL000925	808.967877723016	0.151076654005606	0.151587859756788	0.996627660341648	0.318945274652961	0.576416280415836
AAEL000926	28.07795107988	-0.160986787210485	0.35691619531711	-0.451049264008468	0.651954043370697	0.822609606190175
AAEL000928	1.23429514468168	-0.720872303546983	1.71319848665644	-0.420775706470458	0.673918872816291	0.835316955665721
AAEL000930	1330.5477145812	0.267203166345452	0.197681235366205	1.3516870523925	0.176475448751625	0.425755073672606
AAEL000931	4072.42311729916	-0.552661971069086	0.169522205200658	-3.26011551356897	0.00111366847095966	0.0120465120764967
AAEL000932	117.638207347897	2.06295656594447	0.61540852404055	3.35217418244363	0.000801795558903533	0.00931970623306656
AAEL000933	226.912667669816	0.161542620670153	0.171139512667433	0.94392357528837	0.345208703741038	0.599590182332548
AAEL000934	1903.7916159398	-0.100766486240205	0.122829047486847	-0.820379937009571	0.411999549189402	0.65382048314764
AAEL000936	101.480165878929	0.101665842981941	0.294032774851292	0.345763641598658	0.729520351504599	0.867002834446575
AAEL000937	332.582973662727	1.74619435573842	0.582750337217362	2.99647077696517	0.00273124414834036	0.0246473168395854
AAEL000938	188.512378275304	-0.0160582552027453	0.215923201204565	-0.0743702164156587	0.940715807013377	0.973157740731968
AAEL000939	115.731679883557	-1.01594904548341	0.565827251642395	-1.79551098419964	0.0725723242773336	0.257707975169486
AAEL000940	84.4754233972381	-0.497449087483724	0.340718057004266	-1.46000212567981	0.144289489725567	0.381684111979585
AAEL000941	548.43038006992	0.362515432730098	0.248203576734523	1.46055684410157	0.144137096953964	0.38154863720261
AAEL000942	471.590186988182	0.173770793461656	0.237627565018797	0.731273720066569	0.464611979132046	0.693198784136052
AAEL000943	81.3753652971625	-0.182393964780003	0.225539886703747	-0.808699372185027	0.418688089391099	0.658825353779392
AAEL000944	3114.76274245697	-0.188136362708833	0.101471251275195	-1.85408537240364	0.0637269470736483	0.23705724754502
AAEL000947	554.285871022207	0.276109743723074	0.22014392371247	1.25422377809392	0.209760679476346	0.46762394992604
AAEL000948	14.9504689862557	0.87446534433359	0.41829596136227	2.09054216417894	0.036569124926843	0.164375862873912
AAEL000949	593.177485465781	-0.156354256772335	0.272089530164535	-0.574642679848012	0.565532980978405	0.765956513138987
AAEL000950	1575.5378691297	0.20087868453892	0.237294600608302	0.846537106297275	0.397253182863205	0.642696057474435
AAEL000951	3301.61730375882	0.475630129721631	0.273490156310718	1.73911242780255	0.0820149890477578	0.277415986685971
AAEL000952	65.7426056298618	0.151528927928684	0.202740391399992	0.747403745658794	0.454819885085094	0.685412199581953
AAEL000953	418.156426447251	0.23324357950269	0.161591982455126	1.44341059475189	0.148904841325785	0.389078911686953
AAEL000955	858.694057235835	0.0214042431676698	0.108124511426509	0.197959212811963	0.843076975621456	0.927393130319779
AAEL000956	907.840236286674	0.0993995170259594	0.133532234833703	0.744385931604818	0.456643027602371	0.68694912409802
AAEL000958	166.931443703363	0.35090091610386	0.251751134401824	1.39384045651918	0.163365788226886	0.408340481119382
AAEL000961	26.9212871282023	-0.573876719129832	0.845268262801445	-0.678928506351168	0.497183162583366	0.716854985385002
AAEL000962	2084.95429408361	-0.228131129116499	0.162414480368007	-1.40462308902253	0.160133387084682	0.403539466361087
AAEL000964	290.589044047811	0.107801788555732	0.218858839893572	0.492563099613225	0.622321326580107	0.803990708772914
AAEL000965	978.156666239476	-0.264245977211258	0.0634012277828313	-4.16783690871701	3.07503815889117e-05	0.000602305850495
AAEL000967	311.778971489327	-0.124830506279601	0.567233213091346	-0.220069106319235	0.8258173345918	0.918501446736714
AAEL000970	257.612588803405	-0.484535109385005	0.563604264871312	-0.859708024912904	0.389950010033278	0.636690616112287
AAEL000973	110.262115301797	0.387566960809423	0.157497159137581	2.46078699407438	0.0138632645028894	0.0837673064601023
AAEL000978	430.260306471897	0.088607839365643	0.186431637568112	0.47528327552919	0.634585078056012	0.812351887317664
AAEL000979	2.77819693165646	0.74576248059498	1.15550512895928	0.645399541641726	0.518668300368331	0.733394844827385
AAEL000980	71.2727532798518	0.355499182419724	0.202805016607735	1.75291118713956	0.0796172530243082	0.27228313913606
AAEL000981	707.589763295948	-0.0346723097834728	0.0994933556474953	-0.348488696132802	0.727473201616881	0.865962941546402
AAEL000982	272.485583588208	0.247773935443982	0.197740420817104	1.25302623722621	0.210196158360131	0.467896455403396
AAEL000983	182.909044159772	-0.0288481646911514	0.109039595485634	-0.264565954804483	0.79134384991451	0.900622897295847
AAEL000984	189.415393180977	0.909012366037849	0.292232397969478	3.11058038860151	0.00186720063979745	0.0183662807181159
AAEL000985	711.015805084686	-0.203407308786491	0.123997000315867	-1.64042120590285	0.100917619138276	0.312823101712634
AAEL000986	1538.91262447226	-0.0157728516529024	0.175902545188166	-0.0896681263823099	0.928550945340673	0.967898017018908
AAEL000987	23735.4087387523	0.458642896392211	0.232950721565784	1.96884084886895	0.0489713698301231	0.200040959424088
AAEL000993	554.079850302409	-0.251283307496497	0.479278400173139	-0.524295080699904	0.600073317887726	0.789633046293606
AAEL000994	5293.45882410003	-0.582363575396717	0.252538561069427	-2.30603822612506	0.021108496483368	0.113196356280046
AAEL000996	406.424805946437	-0.204425094691093	0.104757838422883	-1.95140619326143	0.0510087453309585	0.205249139114717
AAEL000997	0.0834867905518613	-1.25691275146182	3.83963595068332	-0.327352063478346	0.743401618614088	NA
AAEL000999	144.872424247982	0.346371449573114	0.210396251300949	1.64628146856888	0.0997058229667916	0.311485902015712
AAEL001000	596.557191763387	0.0205025595335295	0.146899533490914	0.139568581644254	0.889000865816634	0.948850641453802
AAEL001001	129.953584589978	-0.171715907768112	0.229117396332506	-0.749466913105584	0.453575833767376	0.684530828538369
AAEL001005	5067.23883852008	0.118988377703133	0.158220508377292	0.752041432071461	0.452026143132962	0.683540260959747
AAEL001007	3573.22272285773	-0.507679348261933	0.140518502185165	-3.61290036804514	0.000302791069893936	0.00415280808879061
AAEL001008	260.569942533062	0.0708195826401962	0.172272960558263	0.411089368933465	0.681007005039462	0.839094824922764
AAEL001009	91.5736985815701	-0.848091854512531	0.637186844938043	-1.33099397963088	0.18319099188971	0.433821573561265
AAEL001010	13.8064381058799	-0.287677456574987	1.04234208599146	-0.275991404780853	0.78255466793827	0.896999754468465
AAEL001014	624.345747263949	-0.341944584148716	0.131766729861962	-2.59507528574881	0.00945702015859611	0.0643976631765284
AAEL001015	2.02372183876548	2.44264500825854	1.21778823861026	2.00580440080952	0.0448771209555782	0.189382753106588
AAEL001016	537.666018292426	1.34494415557073	0.215328326244933	6.24601592844255	4.21054255869898e-10	2.19400959564035e-08
AAEL001020	700.958099429427	-0.175982366841473	0.185630742490381	-0.948023826660027	0.343117324579539	0.598110271551239
AAEL001022	1541.545809769	-1.3237330817672	0.229717874208557	-5.76242961644945	8.29116226257492e-09	3.47368636810704e-07
AAEL001024	253.568581532076	0.085893225998409	0.125676701636346	0.683445896336033	0.494325126856548	0.714861105564557
AAEL001029	351.905712830596	0.244444913707088	0.188591121272352	1.29616342518095	0.194919187396658	0.448406027140099
AAEL001030	299.184560424326	0.313607265943499	0.204989014178614	1.52987352615025	0.126048037469849	0.355128588764953
AAEL001031	825.500454394529	0.210105191729944	0.449245578482192	0.467684495504218	0.640010230289535	0.815180368665609
AAEL001032	914.709263263967	-0.271182310680147	0.101192742932838	-2.67985927469257	0.00736531169663703	0.053431587547759
AAEL001033	833.843892787692	1.07277235242948	0.232654573803968	4.61100908049797	4.00719031294919e-06	9.77458603517708e-05
AAEL001036	505.836569903475	-0.0242221687238839	0.0978470733281501	-0.247551284877473	0.804481606624526	0.90716359596322
AAEL001037	517.274927066384	0.300388652749267	0.184732694290651	1.62607195170687	0.103934349936121	0.317635132721366
AAEL001038	182.347571655788	-0.109212910876385	0.202291091199755	-0.539879982992139	0.589279803162899	0.782441298600989
AAEL001039	218.910533652623	-0.752409408983023	0.205433956560668	-3.66253671778368	0.000249729943524831	0.00354202333557463
AAEL001041	580.926306937592	-0.319194820251113	0.209770870950634	-1.52163557697308	0.128100417998917	0.358001514199972
AAEL001044	1729.76702474811	0.0514982756236117	0.172850232136988	0.29793581985356	0.765752148427339	0.887396491610567
AAEL001046	1966.53862613093	-0.471570329448399	0.387090985007045	-1.21824157036314	0.223132186696049	0.482291961074512
AAEL001047	833.52844842309	-0.44832824799474	0.173222030750062	-2.5881710660789	0.00964870502607225	0.0651522868876165
AAEL001048	488.920694679243	0.308032177145306	0.169386115238195	1.81852081979767	0.0689845675388356	0.249556444560409
AAEL001050	53.6315719587144	0.237593045425347	0.369089848071267	0.643726850432014	0.519752575361456	0.734178288049441
AAEL001052	208.637336577585	0.263826432162592	0.249431558052826	1.05771071720892	0.290187347723386	0.549876344761446
AAEL001054	8.99480227443916	0.0101895813898233	0.571484424781645	0.0178300246655307	0.985774452344752	0.9948069546153
AAEL001057	0.159614351036809	-1.2569110499473	3.83963595068332	-0.327351620333593	0.74340195374643	NA
AAEL001059	0.685173314038397	0.628532980181263	1.59208259361514	0.394786666660336	0.693000335806593	NA
AAEL001060	223.63283930961	-1.81653184917831	0.817002650585933	-2.22340998266718	0.0261881671764729	0.13210394670769
AAEL001061	15143.7466970553	0.236041657599395	0.243278533263446	0.970252715819304	0.331920540025843	0.587739746979298
AAEL001062	192.167218363237	0.323907219056197	0.174708002332696	1.85399188778646	0.0637403205842263	0.23705724754502
AAEL001063	0.113489770087513	0.973834900766798	3.81651698589813	0.255163256017221	0.798597009355236	NA
AAEL001065	239.073552379437	0.370885377775542	0.242627897719085	1.52861802481162	0.126359164927274	0.355399150980846
AAEL001067	0.346978530000726	-1.73780968935941	3.04376690769167	-0.570940463597238	0.568040000982234	NA
AAEL001068	14.4053801211398	-0.186831860329557	0.459453499811692	-0.40663932347045	0.684272911147747	0.840883554554163
AAEL001071	17.0959592667171	0.325709020398283	0.412918308854565	0.788797719582355	0.430230242562834	0.667518856936084
AAEL001073	0.300691894391806	-2.19598727507827	3.08065350378004	-0.7128316353604	0.475949947147873	NA
AAEL001074	11.1531910109801	-0.509704892782471	0.491187581948457	-1.03769906144728	0.299410182054079	0.558699169131332
AAEL001076	178.37596843636	0.50952139884275	0.854161537113891	0.596516439459873	0.55083027489092	0.754648589460749
AAEL001077	833.56756263753	0.0851531525288391	0.313005499097106	0.272050020764719	0.785583558217413	0.898309807430872
AAEL001080	161.176742833669	0.112738404992865	0.183344988410485	0.614897663526308	0.538622305945796	0.747320640217408
AAEL001082	127.499734070845	0.94530835120642	0.454304292763949	2.08078234404356	0.0374538329510756	0.167236462184215
AAEL001084	52.6791776630697	0.0861107834746131	0.341734945217131	0.251981205550694	0.801055590969937	0.905848833757953
AAEL001085	313.390195015875	0.216810935102287	0.267834620229998	0.809495557057204	0.418230157394082	0.658603772551469
AAEL001086	150.024065211874	0.236567973878842	0.200714140762688	1.17863132602374	0.238545012107999	0.497670889887648
AAEL001087	135.309946594802	0.063547921022867	0.231189802780652	0.274873373559473	0.783413524287826	0.897357848731202
AAEL001088	1557.47229319624	-0.697874635368494	0.215456160333102	-3.23905630866881	0.00119925894774281	0.0128575417273488
AAEL001089	69.1664695947507	0.157698721677139	0.197647763925658	0.797877590643806	0.424941528918126	0.664090692938116
AAEL001090	1553.60525107517	-0.657846306186503	0.230860959383097	-2.84953466339389	0.00437832345274012	0.0355462814280535
AAEL001091	3604.83881368621	0.0189143878084358	0.166286928258561	0.113745488033946	0.909439552259106	0.958454515866118
AAEL001092	1458.34077624951	0.460138210457995	0.263842481283313	1.74398833811717	0.0811611233744081	0.275360656153359
AAEL001094	876.560593888801	-0.0195165679643034	0.194155231692708	-0.100520433027489	0.919931161783781	0.963819489046743
AAEL001095	188.43494222577	0.298316874581452	0.201407958975241	1.48115732913079	0.138564653968408	0.373738949794567
AAEL001096	0	NA	NA	NA	NA	NA
AAEL001098	651.414054992515	0.20496281085967	0.391518156555824	0.523507805264316	0.600620920813616	0.789710314442285
AAEL001099	1082.60441010422	-0.0928562668508561	0.145114721521105	-0.639881783719313	0.522249457596696	0.735703741719067
AAEL001100	580.549126022251	0.445705568910204	0.198725441509568	2.24282087650435	0.0249083676819521	0.127731163795492
AAEL001101	733.919476351648	0.19767330660482	0.0943948751242386	2.09411057903992	0.0362501309004765	0.163337333519191
AAEL001102	1327.42866472281	0.325228655863477	0.17046372029419	1.90790542000485	0.0564034416415772	0.219308166511166
AAEL001103	379.305442790537	0.323924046067202	0.218351755321253	1.48349641426342	0.137942568429298	0.372878454021118
AAEL001104	876.966551331756	-0.180055319240548	0.132752482969113	-1.35632355202306	0.174996245046131	0.423521792988289
AAEL001105	467.268735022448	0.147478636125707	0.235779322727997	0.625494358111475	0.531646650156632	0.743185072067415
AAEL001106	709.66632586761	-0.19313518369791	0.152194361391557	-1.26900354212875	0.204439800722613	0.460562983473394
AAEL001109	480.034433727864	0.218757868511178	0.221640299430412	0.986995005300744	0.323645087167161	0.580114899373979
AAEL001112	871.029646455183	0.0689443326616636	0.0875689052345058	0.787315228813626	0.431097357046153	0.668111565787141
AAEL001113	1728.35620221632	-0.240851457895653	0.204842519187354	-1.17578840004093	0.239679442926795	0.498991800267758
AAEL001114	750.740440143935	0.169564369097175	0.110412967581795	1.53572875370422	0.124604919876166	0.353051320436505
AAEL001116	27.7538049386071	-0.233695616105272	0.650550532345671	-0.359227461182213	0.719424934764184	0.861248328524515
AAEL001118	609.954808013297	0.0161901965090023	0.172417965718656	0.0939008672415305	0.925187904924092	0.966258760317549
AAEL001119	1150.58931116103	-0.466390346617096	0.22523949235524	-2.07064197197497	0.0383922667468109	0.169959431779883
AAEL001123	924.857534512121	-0.279932406540415	0.182460079487531	-1.53421179759787	0.124977556202739	0.353280908433874
AAEL001124	452.970712871038	0.227396125885088	0.155831248706798	1.459245997014	0.144497412977107	0.381807231890437
AAEL001126	1500.53061442895	-0.141887041714427	0.126457016366223	-1.12201794563552	0.261854809783448	0.521700044488387
AAEL001127	133.266892990079	0.12964946615156	0.309466802700484	0.418944665535063	0.675256573010746	0.835834828303978
AAEL001128	167.030215454643	0.576819951532163	0.414211942641089	1.3925719955206	0.163749256370099	0.408727576687385
AAEL001129	711.980704771035	0.202696555162975	0.124650010910426	1.6261254506318	0.103922970911519	0.317635132721366
AAEL001130	1.18791163842318	2.67180306807122	1.48709131027007	1.79666376208331	0.0723890151947034	0.257182674218132
AAEL001131	190.096699449262	-0.110672813749413	0.305658802509776	-0.362079589531446	0.71729255551525	0.859981496442714
AAEL001132	813.617491610605	0.1649923129005	0.122737318850649	1.34427177035917	0.178860520680919	0.428776713881726
AAEL001134	2280.30895249461	0.440842002090169	0.153487750523636	2.87216406902962	0.00407671252753694	0.0336554495884906
AAEL001137	9.27294539685111	-0.0963665427881434	0.563019628004539	-0.17116018340193	0.864097814478552	0.93641927166449
AAEL001139	1131.75310607312	-0.432770719283457	0.316283299610756	-1.36830088662936	0.171217913384692	0.417435187789143
AAEL001140	17.9992259826402	-0.0304704595672288	0.347638657475198	-0.0876498022070595	0.93015501802664	0.968674209822817
AAEL001141	3698.36222775128	-0.0876966605075426	0.160675496749671	-0.545799840557966	0.585203532890869	0.77895686338714
AAEL001142	256.708678174982	-0.0826669802586186	0.442435935423777	-0.186845085671981	0.851782096088584	0.930676151956401
AAEL001143	7.75635395967377	-0.144942976759114	0.667058478232263	-0.217286761939103	0.827984873099165	0.919403563040211
AAEL001144	750.961212806554	-0.159446078970873	0.0889618017991906	-1.79229821953004	0.0730852083570877	0.258806531823818
AAEL001146	2.01053885841103	-2.09984610887878	1.65668453064829	-1.26749907422451	0.204976894427918	0.4612380738154
AAEL001148	15.2675389757079	1.26761314750966	0.771182375630887	1.64372681166716	0.100232645113658	0.311924245742674
AAEL001151	224.982852940603	0.314678017738238	0.279102617156048	1.1274635148344	0.259546558063731	0.519507718306443
AAEL001152	206.190016984879	-0.201888301921605	0.12915980271737	-1.56308927138407	0.118031598750477	0.342706088824651
AAEL001154	526.583898883648	0.420375470108837	0.216059077450288	1.94565058348709	0.0516967264117231	0.207252773680091
AAEL001155	99.0454180932787	0.211574078481471	0.270915384896642	0.780959998127054	0.434826022210414	0.671045669762669
AAEL001156	49.7612527307831	0.261837143673237	0.303232634053903	0.863486031080322	0.387870296465707	0.634369071548938
AAEL001159	933.606469012586	-0.0701747301135	0.166469823756266	-0.421546251026524	0.673356245289571	0.835263379520727
AAEL001162	93.1441686625322	2.66550676861038	0.243633477070456	10.9406424792745	7.36759340539505e-28	2.43431983926439e-25
AAEL001163	149.936344734073	-0.38967888396986	0.269079859776355	-1.44819045280364	0.147563793915889	0.387095351127606
AAEL001164	2828.17747029912	0.293007800266394	0.246449514017316	1.18891612115659	0.234472675639368	0.494095341128444
AAEL001166	499.461248593856	-0.244884625174081	0.143009699512285	-1.71236374881723	0.0868296553125052	0.286047933136914
AAEL001167	467.376391569802	0.248923989738748	0.254337981735831	0.978713395615814	0.32772161137875	0.583597798564923
AAEL001168	194.784164383743	-0.426725889429357	0.392770591709037	-1.0864507130551	0.277279635326274	0.538991468547838
AAEL001169	439.346391644248	-0.154694743732908	0.118156437320471	-1.3092366970522	0.190454185151619	0.443027093814553
AAEL001170	590.452264789723	-0.00570368574002416	0.123126865444561	-0.0463236493467975	0.963052290086783	0.984173639342166
AAEL001171	458.819925589405	0.0744927930377596	0.112108068849198	0.664473073191222	0.506387577347448	0.724182464240136
AAEL001172	487.101153249255	0.84898039726261	0.146139233349585	5.80939408127134	6.26993460728199e-09	2.66527220235864e-07
AAEL001173	399.88519212957	-0.617619890906384	0.128852618054937	-4.79322733390687	1.64119468810177e-06	4.36191743612863e-05
AAEL001175	336.992286527565	0.0744873854057102	0.17840720649377	0.417513321740797	0.676302982270304	0.836619798972267
AAEL001176	1893.79250995769	-0.132745711307979	0.307103342427671	-0.432250949333916	0.665559032971349	0.830583715468687
AAEL001177	189.738110826752	0.437845637679525	0.242284186466941	1.80715730590725	0.0707377556385416	0.253359322856151
AAEL001178	0.863306847222038	-0.278921547963368	1.64494063113786	-0.169563291637115	0.865353593452307	0.93696208962764
AAEL001181	297.453244528671	0.523274854878025	0.349710194374266	1.49630998265383	0.134572894907869	0.368769519965875
AAEL001182	1528.4551118607	0.183003611230022	0.230659233348967	0.793393824183718	0.427548407790501	0.665777501334436
AAEL001183	566.550270559791	0.124279906663049	0.14455702933255	0.859729251748433	0.389938306195692	0.636690616112287
AAEL001184	212.933232827595	-0.400636024979243	0.182532039755691	-2.19488055639696	0.028172166917282	0.138662591642836
AAEL001185	413.338024512854	-0.0594733485605186	0.107348219670922	-0.554022681911589	0.579563322900236	0.775295545135833
AAEL001187	372.545739327468	-0.0631171001196479	0.116619831445489	-0.541220985636138	0.588355274516463	0.781642052537726
AAEL001188	226.220516474643	-0.193215059156487	0.148152823761031	-1.30416048949658	0.192178868105453	0.444608461657323
AAEL001189	11.1787016271053	-0.392864500085552	0.414832498995534	-0.947043688806508	0.343616517063549	0.598549835258791
AAEL001190	516.470718255386	0.172259434257182	0.156592410334695	1.10004970157239	0.271310467293234	0.532080341765686
AAEL001191	706.751140907823	1.23339540698041	0.209192141756577	5.89599301686786	3.72434723809697e-09	1.6659864660755e-07
AAEL001192	100.310927241719	-0.352107595902966	0.165521568966404	-2.12726110622135	0.0333983944417233	0.15458320865768
AAEL001194	9312.19122713843	-0.422214774386616	0.250435983395212	-1.68591896684559	0.0918114081981576	0.296454508993179
AAEL001195	0.29703527233485	0.559259943540623	2.53299388896481	0.220790087957608	0.8252558818013	NA
AAEL001196	81.0755259152659	0.820000017456629	0.918108126290307	0.893141008096626	0.371781664675002	0.624240315220355
AAEL001198	1079.83069650447	-0.195107384823071	0.140225572387631	-1.39138233847766	0.164109517392619	0.40916209292641
AAEL001199	226.228613915602	0.242149029260695	0.172588798723891	1.40304023813323	0.160604840331751	0.404447110469945
AAEL001200	211.586364061777	-0.00997141568223293	0.139689954201305	-0.0713824822926299	0.943093351146211	0.973705281996848
AAEL001201	1656.29427084459	-0.111328742505148	0.114624822187627	-0.971244625556896	0.331426476419348	0.587457588608631
AAEL001202	159.470228725813	-0.0386222540620787	0.216093188682852	-0.17872962261093	0.85815000820816	0.933154574203656
AAEL001203	585.809903358621	-0.256227390097051	0.152925494751206	-1.67550473198669	0.093835243427884	0.300239312535827
AAEL001204	842.030716098785	-0.370764730715556	0.145534934358667	-2.54759953236943	0.0108466906243379	0.0712223177512931
AAEL001205	2887.97342432069	-0.730338759385903	0.211001581750926	-3.46129518710443	0.000537583001175444	0.00670272079420285
AAEL001206	2881.0518956812	0.181317489561212	0.0832925562962545	2.17687507292132	0.0294898897492324	0.142812797193318
AAEL001207	197.119109274415	0.0792843888368038	0.268068233043244	0.295761970512984	0.767411867442812	0.888125595357714
AAEL001208	545.491195194184	-1.55521461464937	0.490008431443919	-3.17385276426078	0.00150429978304573	0.015444569382711
AAEL001209	555.069249653553	-0.370468736094468	0.101049678226923	-3.66620401563797	0.000246177552483041	0.00350188772798282
AAEL001210	1366.21160112793	0.377993041450342	0.233718394038177	1.61730120988508	0.1058132782667	0.320830359872608
AAEL001211	383.063341429134	-0.0842598320806785	0.13841063698336	-0.60876702771629	0.54267887162407	0.749735383034375
AAEL001212	607.896457611609	0.108156040401964	0.116690903121512	0.926859228172561	0.353999628534494	0.607066005646525
AAEL001215	748.198924291351	-0.560623330219287	0.144434082312493	-3.88151689160415	0.000103806940184779	0.00169376576476579
AAEL001216	3265.03196439297	-0.114116999458228	0.0897019021874536	-1.27218037383146	0.203309039194858	0.459772265930504
AAEL001218	1812.91989388301	0.0386267138277803	0.099228314184459	0.389271088048274	0.697075621355207	0.849248754149167
AAEL001219	103.288803499662	-1.05556763819866	0.26402507970815	-3.99798246198987	6.38846833080266e-05	0.00112850003150922
AAEL001220	1186.20853290427	-0.616615989098771	0.322792380318281	-1.91025571449602	0.0561002967550461	0.218890529851009
AAEL001223	142.925360693478	-0.645681100547303	0.58027129011364	-1.1127228100857	0.265827495883805	0.525867483352668
AAEL001227	54.2540616005869	-0.228243088209861	0.947606123575913	-0.240862825314547	0.809661435083187	0.909438147511348
AAEL001228	867.328081863655	0.141933055541899	0.132939243423601	1.06765355275598	0.285676817258939	0.546478340492476
AAEL001229	0.879389832794029	1.73153967682619	1.66476117005227	1.04011296513591	0.298287420819476	0.557677793708018
AAEL001231	124.268981015262	0.580492458838733	0.820656802667009	0.707351059483357	0.479348342444175	0.704556283738086
AAEL001232	348.724598160837	0.160496623245345	0.191786512604515	0.836850418028646	0.402676653299221	0.646969234329317
AAEL001233	93.1154924408309	0.225714309810856	0.164745350236294	1.37008000217981	0.170661929580753	0.416565624694255
AAEL001235	432.691421175258	-0.0736929007629988	0.12371338898604	-0.595674416221146	0.551392752519606	0.755111159494426
AAEL001236	242.626541236987	0.0919690592663151	0.171891638431016	0.535040913599904	0.592621566171706	0.784728329447514
AAEL001237	10.0263048021629	0.822520240411153	0.576592607410212	1.42651887977811	0.153718621158901	0.395743105083779
AAEL001238	490.862268338286	-0.287220787993127	0.151461835127536	-1.89632449488862	0.0579171492026512	0.223223625426337
AAEL001240	9.59615007332537	0.00895533276175451	0.683217964045108	0.0131075780102926	0.98954196534031	0.996671822926246
AAEL001241	359.368904666129	0.512580155168852	0.198912952981508	2.57690687049678	0.00996888053172608	0.0668485171449417
AAEL001242	591.711691821079	-0.928347522534368	0.711520748105166	-1.30473710711406	0.191982381421634	0.444608461657323
AAEL001243	50.2149827229452	-0.27873352197414	0.250545799085126	-1.1125052704613	0.265920965335362	0.525926824191635
AAEL001244	936.738526347759	0.74006710016622	0.18798627816413	3.93681447068212	8.25703945053559e-05	0.00141543410008251
AAEL001245	111.223426344505	0.215533843286612	0.810266696155436	0.266003581671664	0.790236450597787	0.900338630960645
AAEL001246	67.3287576069135	-0.204816798658936	0.294851402832973	-0.694644138338934	0.487278343952015	0.71018070820796
AAEL001247	346.931364711733	-0.211036632063972	0.212423029405024	-0.993473413193782	0.320479300732044	0.577656909954138
AAEL001248	0.436748793272056	1.26494500947401	3.65420444116214	0.346161532514509	0.729221322231282	NA
AAEL001249	114.695979013398	0.156278122879915	0.17470719699314	0.89451451096231	0.371046669311052	0.623615777854807
AAEL001250	447.151335985366	-0.272207524601513	0.108990676737283	-2.49753036452518	0.0125061754065717	0.0782335533824179
AAEL001252	716.565120099277	-0.382190169828166	0.187582472723597	-2.03745139020171	0.0416048284675304	0.179367352224572
AAEL001254	1578.25133938417	-0.379823090913783	0.304769668103927	-1.24626277042853	0.212667941040628	0.470883189615267
AAEL001255	778.217201065437	-0.0772239831219724	0.127282418868778	-0.606713667200074	0.544040950474001	0.750523079235267
AAEL001256	0.0555328169907703	0.0348305785655032	3.83123742890264	0.00909120857473965	0.992746364958226	NA
AAEL001257	7.17080455118336	-0.529378563238411	0.519374004906963	-1.01926272442773	0.308078255415042	0.565796068370878
AAEL001258	0	NA	NA	NA	NA	NA
AAEL001260	135.694187841361	-0.211608658651041	0.226583159372367	-0.933911678331235	0.350349454235025	0.604413956948932
AAEL001261	78.9581916473045	0.316517232791058	0.444555452041632	0.711985943120132	0.476473480638342	0.701851613360421
AAEL001263	0	NA	NA	NA	NA	NA
AAEL001267	10.9028508735319	0.583052213934434	0.921938737270352	0.632419693808199	0.527112668545809	0.73972370985353
AAEL001268	283.735199517089	0.189581995810082	0.260655965891171	0.727326517012224	0.467025957719781	0.694803865465634
AAEL001270	304.959590722804	-0.153612597322061	0.130364418193676	-1.17833224318806	0.238664178356918	0.497670889887648
AAEL001271	143.875832946494	0.594942267971435	0.335291491123752	1.77440312003578	0.0759964941519696	0.265012480686336
AAEL001273	1430.29346764807	-0.339430910624656	0.296982214569967	-1.1429334619117	0.253066218146083	0.512882311472721
AAEL001275	1286.50683708446	0.306171906119818	0.165305235587299	1.85216097380126	0.0640027109720815	0.237583645229031
AAEL001277	763.106007034435	-0.391525893220415	0.1511384812292	-2.59051096739996	0.00958335678427799	0.064861657788563
AAEL001278	0.0758688231558663	0	3.83963595068332	0	1	NA
AAEL001281	6357.51742340782	-0.0878297459648579	0.302472540280598	-0.290372626498194	0.771531182880918	0.890624133454247
AAEL001286	0.0647059885345688	0.0348305992436806	3.83123742851764	0.00909121397291137	0.992746360651286	NA
AAEL001287	555.197775920936	-0.213717554382794	0.283430466713432	-0.7540387484133	0.450825954981896	0.683040469411824
AAEL001289	179.151924789149	0.684946649393674	0.240182247736447	2.85177882982121	0.00434753383248004	0.0354682642292901
AAEL001290	28.9413722441248	-1.19415272518485	0.543735436562554	-2.1962017644724	0.0280775051459061	0.138470932212621
AAEL001292	0.434946034521491	-1.46719959394287	3.00726499692359	-0.487885036883615	0.625631273700884	NA
AAEL001293	94.4383322375177	1.91987032459175	0.437345236968595	4.3898279032352	1.13440402370624e-05	0.000250637776544702
AAEL001294	2145.03064442707	-0.143381455689857	0.282396739107195	-0.507730564252126	0.611642310709192	0.79699344923279
AAEL001295	757.609552763083	-0.472144857506187	0.216843709503919	-2.17735095284216	0.0294543921984348	0.142688421786353
AAEL001299	911.374499265658	-0.296911781101652	0.302491070719958	-0.98155552292824	0.326318868273552	0.582139160605175
AAEL001300	242.273042899076	0.211616505947158	0.167145033430255	1.26606517468232	0.205489749445379	0.461803984763784
AAEL001301	0.399662320172842	-0.454300598266359	3.03789992831314	-0.149544293422009	0.881124161187442	NA
AAEL001304	567.058129792978	-0.315695843780398	0.313571418702025	-1.00677493212604	0.314042943692803	0.571480324872446
AAEL001305	175.605206602265	0.842386999949188	0.209435636065989	4.02217605261681	5.76629308584078e-05	0.00104007901838652
AAEL001306	26286.5684439277	0.344068565163358	0.279536390852504	1.23085428739367	0.218377367190849	0.47726550875234
AAEL001307	3.40302423419636	0.475005337368604	0.96930548725785	0.490047094144063	0.624100574237801	0.805391924330159
AAEL001308	4066.12406748522	-0.746737026380661	0.264701618346632	-2.82105198693117	0.00478664451274699	0.0383118976767219
AAEL001309	0.220063638940011	-0.926960872147952	3.83123743688327	-0.241948166204504	0.80882032739853	NA
AAEL001312	780.216105807203	0.542806189621347	0.255591130810116	2.12372858127307	0.0336928459960207	0.155422344767944
AAEL001313	0.0453455937676551	0.318078944149034	3.82638701189804	0.0831277503190287	0.933749960640706	NA
AAEL001314	190.324252868058	0.293907072852227	0.360243362870917	0.815857009855697	0.414581922417202	0.655966771927635
AAEL001315	297.28982482519	-0.0621010163370751	0.125564977438288	-0.494572751128764	0.620901740688747	0.802798782117841
AAEL001316	990.118694892986	0.584296819443487	0.192990439275587	3.02759463959312	0.00246508511478164	0.0227828400500289
AAEL001317	1117.63108188245	0.0462263711005858	0.118123203796396	0.391340309227172	0.695545707360313	0.848266741409113
AAEL001318	36.7708901285214	-0.698405570501812	0.451881192189017	-1.54555131431466	0.12221296695279	0.349337812339688
AAEL001319	118.532850752019	0.837859884985966	0.296949369793979	2.82155805067802	0.00477909871845728	0.0383012884062469
AAEL001320	332.258012065266	0.0831760930458203	0.379874063534321	0.218957020313406	0.826683528175218	0.9187261758382
AAEL001321	333.553118677394	-0.126044701380337	0.212227343269356	-0.593913580779092	0.552569915150664	0.755858244868306
AAEL001323	7765.01485870464	0.681437774930916	0.243166348380297	2.80235229697651	0.00507314407658917	0.0401051487685989
AAEL001324	780.212593176423	-0.177382129119322	0.105176853824541	-1.68651297951198	0.0916970372424127	0.296290892627552
AAEL001325	312.561656815725	0.236460280000552	0.188553127483845	1.25407774008316	0.209813750363857	0.46762394992604
AAEL001326	87.5635283306062	0.107273750979186	0.304658660143515	0.35211128063339	0.72475480874907	0.864709512482066
AAEL001328	38.9785225064041	-0.505613991353357	0.229835826618067	-2.19989197851894	0.0278145599738413	0.137662740954942
AAEL001329	513.347048565559	0.111713874386087	0.149506346550646	0.747218275100068	0.454931814441956	0.685509817408494
AAEL001330	0.268776275170963	1.71769668576993	3.77346827945438	0.455203690229058	0.648962705909599	NA
AAEL001331	345.396283931256	-0.00486183325008904	0.12154257522203	-0.0400010715686053	0.968092271990028	0.986896111786763
AAEL001332	630.319894322465	-0.640243366354115	0.103088961571171	-6.21059089737851	5.27857321206984e-10	2.72127295592452e-08
AAEL001333	0.78078204224766	1.9263262660173	1.64909565050562	1.16811069474756	0.242762116939887	0.502494747481754
AAEL001334	416.692111904422	-0.00387757318694299	0.144039878791676	-0.0269201364196585	0.978523432796358	0.991475063976498
AAEL001336	765.14142365521	0.235909042016259	0.182348320806638	1.29372752637748	0.195759553814098	0.449687031658393
AAEL001339	943.664481076564	0.27756215961697	0.177624841301708	1.56263142915642	0.118139311404056	0.34274781664182
AAEL001340	108.454722607938	-0.987963644297068	0.231408088532035	-4.26935657506327	1.96037658271973e-05	0.000401973974042024
AAEL001341	314.016847777923	0.213919529964418	0.250868946866336	0.852714266299348	0.393817777525362	0.639843858925314
AAEL001343	28.410367168754	-0.459319034333581	0.306625589923337	-1.49798010808041	0.134138418712677	0.368083112730258
AAEL001344	11.5906373975073	1.20522110891165	0.84779844103245	1.4215892016078	0.155145541392361	0.397915518349747
AAEL001345	446.389507990504	0.414152004344896	0.254567378192656	1.62688560995222	0.10376139475153	0.317441741771411
AAEL001346	366.6803982708	0.629820484497069	0.260651038012393	2.41633599198298	0.0156775872290721	0.0918664905829303
AAEL001349	72.1685433978935	-1.51935311007469	0.357182333871084	-4.25371852411676	2.10249561013473e-05	0.000430508185635756
AAEL001350	449.544737337368	-0.0491062151238624	0.111461954062536	-0.440564814576203	0.659528080050169	0.826713159835261
AAEL001351	855.515928353359	0.648608476390594	0.237030843319689	2.736388510907	0.00621176398373074	0.0470592104197381
AAEL001352	6403.68474958458	-0.15057266045217	0.216077727959302	-0.696844889448904	0.485899870014839	0.709166982258381
AAEL001354	699.478170518477	0.20911137723988	0.22157931022233	0.943731510988366	0.345306867161287	0.599590182332548
AAEL001355	678.232399496926	-0.212067533800365	0.248003333046647	-0.855099531103791	0.392496049177454	0.638491504760495
AAEL001356	1904.47258972203	-0.442723853299366	0.383677452779919	-1.15389593548338	0.248542835754315	0.509132837282828
AAEL001357	184.225272596927	0.0263010930935456	0.425982340430293	0.0617422146349502	0.950768121661021	0.97766777144631
AAEL001358	109.573564780398	-0.0431513101226718	0.167470348276496	-0.257665375194828	0.796665170552503	0.903707728580859
AAEL001359	259.417812467513	0.0519036150212911	0.130028272362135	0.399171765327599	0.68976664596807	0.844590878386574
AAEL001360	990.538049077384	-0.0360013171396494	0.19344937306813	-0.1861020098885	0.852364765786124	0.930676151956401
AAEL001361	1615.59990525911	-0.177358622726989	0.163144334130205	-1.08712707476215	0.276980653854729	0.538673912947572
AAEL001363	88.1666147617401	0.248171540466888	0.304506822870638	0.81499500775494	0.415075167687892	0.656122951815437
AAEL001364	0.321042436038952	-0.40243289659598	2.49007762691285	-0.161614598776548	0.871609360291988	NA
AAEL001366	139.492923845758	0.183040868037647	0.248259941127456	0.737295220511127	0.460942838108853	0.690345830887659
AAEL001367	395.434798501597	-0.371848186709647	0.280535091589225	-1.32549616022414	0.185006642141621	0.436485972647661
AAEL001368	1342.06717264839	-0.0372844869705432	0.135419879289394	-0.27532506428296	0.783066509791603	0.897243136770991
AAEL001370	30.9151949714941	-0.767725186706589	0.870775668989984	-0.881656681561942	0.37796249315215	0.62805308904617
AAEL001371	424.62984203935	0.23750992345212	0.144336434371548	1.64552993487928	0.0998605746728472	0.311493924537876
AAEL001372	1318.97660158795	-0.17498354305054	0.133694412884453	-1.30883212899683	0.190591221070487	0.443027093814553
AAEL001373	33.5211047392012	0.515110437921116	0.41487061958641	1.24161705746875	0.214377885234915	0.472942081429902
AAEL001374	2206.18928715206	-1.0645523164219	0.165853481639998	-6.41863110677785	1.37505157127007e-10	7.870275489419e-09
AAEL001378	791.381618951246	-0.0258270553207415	0.0939199790058183	-0.274990003129596	0.783323918691675	0.897357848731202
AAEL001379	229.63849285005	-0.534292151279219	0.395152740773337	-1.35211551420238	0.176338365046889	0.425631223379645
AAEL001381	514.70901661065	0.142631056130118	0.239047435073213	0.596664239825182	0.550731572308518	0.75462163979465
AAEL001382	257.966007708351	0.315368641659002	0.255084998900494	1.23632766732012	0.216336790872441	0.474804387938338
AAEL001385	1177.63917060449	-0.0123483911045077	0.0659897101040185	-0.187126009267856	0.851561835887811	0.930676151956401
AAEL001387	711.428995954509	-0.206450854006294	0.18129392390778	-1.13876322800157	0.254801922885083	0.514606483959037
AAEL001389	813.1327719826	-0.227773820449802	0.165550832462471	-1.37585427425401	0.168866754246726	0.414887797720965
AAEL001390	63.6841710840654	1.67572249417065	0.638892365887028	2.62285571661841	0.00871961905092997	0.0608281294445393
AAEL001391	25.5950504079303	-1.86923062869989	0.367954358345145	-5.08006111710881	3.77313460433005e-07	1.14278814328646e-05
AAEL001392	27.3566893570949	-1.57776938056511	0.721079858260944	-2.18806469559457	0.0286648900989258	0.140208478493751
AAEL001394	716.748154302858	-0.139373853869436	0.212080256745485	-0.657175052540117	0.511068364748755	0.727923178869149
AAEL001395	270.582361512064	-0.114004014128711	0.128176743509181	-0.88942823017301	0.373772978742053	0.625704467146575
AAEL001396	72.2707880275247	2.22351289092353	0.260637297863223	8.53106178260943	1.45010561787651e-17	1.86563145776006e-15
AAEL001397	987.565668731081	-0.0753317141886358	0.107670066774959	-0.699653268963662	0.484143866981711	0.708025705480345
AAEL001399	35.9962496156095	0.492941235959814	0.261356423776896	1.88608808169417	0.0592830861053799	0.226149962162165
AAEL001400	67.2251021148132	-0.260230418174928	0.211518158885209	-1.23029823796904	0.218585443913038	0.477433170614144
AAEL001401	407.92598699456	0.780661890991455	0.360451604251226	2.16578836599477	0.0303273627700537	0.145345603133041
AAEL001402	463.45523771631	0.570352317957352	0.320434403376465	1.7799347134623	0.0750866458222377	0.263038471557516
AAEL001403	219.738434644435	0.234282490185911	0.220824225069163	1.0609456010206	0.288714623884865	0.548740546428295
AAEL001405	221.044641027134	0.000216343013716706	0.147229142892777	0.00146943064033363	0.998827564400833	0.999903134874794
AAEL001407	73.6367261297796	0.0410584717444874	0.247910766982804	0.16561794489279	0.868457624343716	0.938203294197183
AAEL001410	1087.33882361869	0.0477586851646769	0.104839961113728	0.45553894390393	0.648721557003787	0.820524969177054
AAEL001411	2993.96280532086	-0.0650360750059034	0.23677433112574	-0.27467536154232	0.783565661966384	0.897390703770859
AAEL001412	340.46466351256	0.0127179855634969	0.160146588081684	0.0794146520125049	0.936702814828138	0.971135817085852
AAEL001414	1400.33710592133	0.661114408702592	0.309307902116246	2.13739902595223	0.0325655505813002	0.152181926824475
AAEL001416	866.999370599297	-0.291372189593246	0.127813862569571	-2.27966031020028	0.0226278430004515	0.118888175475448
AAEL001417	31.2685889666513	0.762210637619046	0.434794983030961	1.75303457345728	0.0795960727155695	0.27228313913606
AAEL001420	1177.92414770471	0.440537326507682	0.423281018051924	1.04076797144171	0.297983248212138	0.557611077681563
AAEL001421	4542.06148312398	-0.0734355525133235	0.158048146369916	-0.464640390918887	0.642189002322997	0.816360519657276
AAEL001422	938.887647377906	-0.0453361005934513	0.249104069990083	-0.181996627334335	0.85558537269835	0.932071948167
AAEL001423	750.114355441526	0.181682978147912	0.151543718425486	1.19888161670815	0.230573980823133	0.489895457949197
AAEL001424	315.189508804315	0.64294953565668	0.208817787564485	3.07899792999259	0.00207698124872632	0.0199580372122007
AAEL001425	259.196210131975	0.656615921890121	0.280208847904162	2.34330902397022	0.0191135446389302	0.105529512802154
AAEL001426	336.456140761532	-0.144976166268801	0.127095461363372	-1.14068720246672	0.254000114009491	0.513910528527575
AAEL001427	16.223121896908	1.2966609220545	0.424791943642961	3.05246119061134	0.00226973078997492	0.0213990572144328
AAEL001428	16.375009700499	0.324407030451238	0.350074895354596	0.92667893286847	0.354093258854972	0.607066005646525
AAEL001432	2128.85162355144	0.241143374961153	0.0907777636605068	2.65641458037001	0.00789764560425794	0.0563652291579292
AAEL001433	490.15002004513	-0.312176431615214	0.27541758517523	-1.13346586572022	0.25701866780908	0.516816935195915
AAEL001434	1420.23634019588	-0.61182629275873	0.289094674485464	-2.11635269258305	0.0343148223600529	0.157272663136964
AAEL001435	61.3503104998911	-0.687117998527816	0.405204757469896	-1.69573033351876	0.0899369611982382	0.292310203867647
AAEL001437	10.1454904374019	1.07393155713343	0.595474256180367	1.80348948084188	0.0713113759943826	0.254598424412165
AAEL001438	314.444130943162	-0.229395157090766	0.143253548235385	-1.6013226891514	0.109305466187004	0.327492671452474
AAEL001439	442.903567304945	0.214011401334481	0.253928955634992	0.842800305303149	0.399340137236691	0.644709263203443
AAEL001442	3985.95395857904	-0.368854829686249	0.424832001524823	-0.868236922742028	0.385264645116439	0.633164979731267
AAEL001444	453.596365667628	-0.826000907591689	0.164390170026367	-5.02463685912122	5.04386008388426e-07	1.49954269733148e-05
AAEL001446	667.756638135979	-0.125789411998166	0.11382178837203	-1.10514352126519	0.269097404983826	0.529241505337958
AAEL001447	351.71520522636	0.111178761672509	0.246250974669374	0.451485570044064	0.651639622822957	0.822498423042208
AAEL001448	1125.57939319898	0.0790204535404506	0.16013064822123	0.493474887026493	0.621677079948797	0.803408076282641
AAEL001449	105.02974856135	-0.0412511654892313	0.176826882949217	-0.23328560002428	0.815539639678422	0.912515606991834
AAEL001451	428.534895017328	0.0481892515024505	0.146443515598905	0.329063743828962	0.742107507742605	0.873522871902214
AAEL001452	0.0226727968838276	-0.104082973342809	3.83393287759171	-0.0271478340038621	0.978341822785508	NA
AAEL001455	699.011367620217	0.0425126874625245	0.12497068365044	0.340181282687373	0.73372001279868	0.869625105663395
AAEL001457	1561.20329529568	0.435336525464677	0.199914585294926	2.17761262802532	0.0294348885965626	0.142674405392597
AAEL001458	2.99834668811365	-1.56231951026002	0.856638846599424	-1.82377849949476	0.0681855656095722	0.247449264311523
AAEL001459	169.777286504003	-0.0196971544887903	0.129802879533546	-0.151746668175414	0.879386747482578	0.943995018452464
AAEL001461	0.135584619360973	0.0348337767391282	3.83123730599596	0.0090920436289897	0.992745698708868	NA
AAEL001463	314.046168443069	-0.191176782341262	0.290157558499582	-0.658872315199528	0.509977765027435	0.726903867995362
AAEL001464	322.589070155555	-0.2515697504417	0.136969922058893	-1.83667878801547	0.0662573284952996	0.242570899437085
AAEL001472	279.669921072435	-0.026974519912139	0.25507645970381	-0.10575072252242	0.915780135191636	0.962244261738653
AAEL001473	2744.59958525783	-0.230268984546282	0.222628952299895	-1.034317334594	0.300987835640705	0.559989909719039
AAEL001474	27.0032658376622	1.3987593330149	0.676549469856149	2.06749010284837	0.0386879958375485	0.17064504960142
AAEL001475	75.5741738121309	-0.67700601842072	0.776277756573354	-0.872118275563067	0.383143857098904	0.632119292559766
AAEL001476	590.193414678305	-0.519697052370129	0.336159286039	-1.54598451970128	0.122108306494358	0.349152980112482
AAEL001478	522.440573300199	-0.345310175157983	0.445594336135897	-0.774942918153858	0.438373390151811	0.674036194562812
AAEL001479	4368.80243546518	0.0370545212470913	0.139532712180035	0.265561535127912	0.790576912637274	0.900475917903987
AAEL001480	1503.82433328139	0.00412675426051301	0.0989244574753913	0.0417162182723074	0.966724924903918	0.985977928940787
AAEL001483	253.02035715633	-0.0142425684145802	0.223248186136256	-0.0637970173960899	0.949131853196008	0.976826561229952
AAEL001484	7640.89096531213	-0.555116969347481	0.218147713375069	-2.54468387845555	0.0109376707604555	0.0715303002768789
AAEL001485	80.0677225574049	0.81762634056981	0.29461532928564	2.77523353096503	0.00551620823626963	0.0428158712065752
AAEL001487	0.94490030152402	0.163720609552332	1.5829209200212	0.10342943066931	0.917622155102552	0.962691363039178
AAEL001490	137.841239831912	-0.0730069648260539	0.340944554243685	-0.21413148829435	0.830444521133943	0.921251617569268
AAEL001491	104.767413846932	-0.347159246638225	0.247945280797289	-1.4001446025587	0.161470020901221	0.40564055059002
AAEL001492	641.798000007516	-0.720744470306581	0.141366340241085	-5.09841641990187	3.42506700348531e-07	1.04828682308778e-05
AAEL001493	332.53042931788	-0.273211332040043	0.352851541591043	-0.774295418430385	0.438756112420432	0.674251110770654
AAEL001494	16.3377313509353	0.0708609826973655	0.4216661025766	0.16804998614868	0.866543954946339	0.937534609060664
AAEL001495	298.352710369503	0.520916992603076	0.181472012589777	2.87050870913426	0.00409811907579271	0.0338129711259219
AAEL001496	801.330172379826	-0.0799788229709039	0.105519454362875	-0.757953340962717	0.448478915793899	0.681717307032846
AAEL001497	481.854023488098	-0.285666037701901	0.151915177018601	-1.88043119396111	0.0600493355486497	0.227990432081947
AAEL001498	299.715458251424	0.984474323246316	0.279599251589553	3.52101916457025	0.00042989154569593	0.00554057029372999
AAEL001500	72.8488656069027	0.875902833962804	0.476507773299593	1.8381711339095	0.0660371919067767	0.242130818648353
AAEL001501	736.685719104825	0.0250103004565095	0.206453546655154	0.12114250814148	0.903578160461169	0.955200463079595
AAEL001503	524.5945978401	-0.813106933489332	0.6727814223884	-1.20857518717264	0.226826093880037	0.486443096744059
AAEL001505	609.656843107576	-0.217683626264437	0.111224261808726	-1.95715955066341	0.0503287128091487	0.203682201158084
AAEL001506	335.158586319778	0.0858222733992092	0.163496112734427	0.52491935107114	0.599639256560161	0.789490627773195
AAEL001507	1164.70102918994	-0.366464041965646	0.129556767858548	-2.82859821237403	0.00467523535143307	0.0376765917622694
AAEL001508	2.76588312817692	-1.12967313108058	1.86580448044598	-0.605461688467246	0.544872273163684	0.750624625162297
AAEL001509	1313.91809737662	-0.00870437756451416	0.105864785963065	-0.0822216517544463	0.934470456127437	0.970380820798619
AAEL001511	75.9688090638918	0.188390704144823	0.349972782433741	0.538301015395362	0.590369250463759	0.783289396904132
AAEL001513	1222.06096749413	-0.627038751896206	0.15360954180567	-4.08202996067437	4.46440397734352e-05	0.000830284636665542
AAEL001514	0	NA	NA	NA	NA	NA
AAEL001515	270.08255310747	-0.0961147144962041	0.126824556008089	-0.757855714393934	0.448537364449579	0.681717307032846
AAEL001516	1340.67681764079	-0.18630206900869	0.180950921020824	-1.02957237220832	0.303210790042812	0.561681761677166
AAEL001517	35.98861609906	0.286199008086392	0.308035022829402	0.929111908956198	0.35283109336018	0.606318963979941
AAEL001518	324.436295896985	-0.0698107182794137	0.293826691189271	-0.237591479510772	0.812197959674036	0.910668975608602
AAEL001519	16.525320334448	1.21880005500854	0.348063979150956	3.50165523586094	0.000462377520297196	0.00588105370960685
AAEL001520	128.954587640597	-0.706665143670486	0.449463141010558	-1.57224270288693	0.115894275456758	0.338803735489714
AAEL001524	5.10114313971331	-1.07431715677745	0.94311808298295	-1.13911203290635	0.254656429308326	0.514606483959037
AAEL001526	1279.16782811351	-1.07090352843399	0.525677230934616	-2.03718834565081	0.0416311712926697	0.179381733329233
AAEL001532	270.275551484515	0.291344978169238	0.189147134559456	1.54030870648827	0.123485122536006	0.351522755321805
AAEL001533	12.6876044195695	1.42982114057631	0.472589326547969	3.02550451365554	0.00248218699758936	0.0228882310692163
AAEL001536	40.7349320907697	-0.924829407620922	0.820401875097646	-1.12728826651066	0.259620621680441	0.519507718306443
AAEL001537	0	NA	NA	NA	NA	NA
AAEL001540	1343.35858676934	-0.103420015196967	0.199677202995761	-0.517936016958144	0.604502911606402	0.792020847957271
AAEL001541	817.334966606129	-0.0523313501413702	0.125863216282148	-0.415779539782766	0.677571331892237	0.837345462686956
AAEL001543	25.4133086100397	0.452431637018415	0.390197678685324	1.1594934099628	0.246255121182215	0.506444610517335
AAEL001544	211.96806450353	0.342238748766676	0.224751641488775	1.52274193193721	0.127823282795223	0.357708351352638
AAEL001545	679.781516102221	-0.340790983357432	0.189175745060429	-1.80145178362359	0.0716317004740756	0.255303177615129
AAEL001548	375.366225440438	0.090545673085748	0.218542551993854	0.414315986793704	0.678642707335693	0.838028342754294
AAEL001549	1117.10341089196	-0.121123662030348	0.273173293022155	-0.443394962554133	0.657480078903299	0.825670903935186
AAEL001551	253.592783782697	0.244273808797158	0.135078001814357	1.80839074842752	0.0705457068089521	0.253045518279927
AAEL001552	172.851671923682	0.289756118800792	0.241034247765359	1.20213671495705	0.229310563548244	0.489176815867424
AAEL001553	92.4177167873903	0.454427968077224	0.31966552691243	1.42157326899285	0.155150169417799	0.397915518349747
AAEL001554	616.080199055076	-0.119688387736675	0.0870763829096555	-1.37452181334697	0.169279743038046	0.415006560588046
AAEL001555	1.19681120215522	1.13825263045296	2.00439548720748	0.567878264403185	0.570117631811446	0.768936833776306
AAEL001556	79.8340945741165	0.329823530000554	0.320459355035371	1.02922110033002	0.303375789194567	0.561828292756532
AAEL001557	1388.25136485502	-0.300437032115637	0.10727410853511	-2.80064813605331	0.00510000938719708	0.0402300252149057
AAEL001559	2.54079673862648	-0.374554971666927	1.11348235259442	-0.336381596703543	0.736583125459301	0.871030216197114
AAEL001561	224.289175057851	0.39846549042155	0.148276508936986	2.68731367684742	0.00720292754251599	0.0525419772268427
AAEL001562	343.3231796599	0.246636169629617	0.122826890110444	2.00799816235555	0.0446434869463484	0.188625121173595
AAEL001564	413.96064769845	0.772071865572842	0.41931768876394	1.84125756261022	0.0655838234825586	0.240954669140621
AAEL001565	266.46734637106	0.0871734552145915	0.14503485531777	0.601051761134213	0.547805511378361	0.752954195369066
AAEL001566	61.4841401995561	0.430962857250605	0.400060248518235	1.07724488710595	0.28137087677518	0.54258785071728
AAEL001568	756.417549431567	0.0129313760514044	0.183042843770774	0.0706467173750777	0.943678928183984	0.974029411284257
AAEL001569	1565.98680925579	0.0876532261503865	0.1162463764532	0.754029749784716	0.450831358212362	0.683040469411824
AAEL001570	346.330136569428	-0.0887486206639265	0.39940969273318	-0.2221994665593	0.824158609362178	0.917709701509447
AAEL001571	5.32817131316266	1.69378442813621	1.10477214772154	1.53315272441421	0.125238229404246	0.353742642136958
AAEL001573	252.940980880364	0.32186437841427	0.193259143792723	1.66545485040274	0.0958220441499574	0.303366915908554
AAEL001575	0.488922895271919	0.321347017732743	2.42169042052402	0.132695333395756	0.894434333638753	NA
AAEL001577	22.546805297326	1.15250098611555	0.586667526251356	1.96448743887311	0.0494735915567261	0.201413350336512
AAEL001580	156.989881760183	0.0796196917941679	0.155166576512792	0.513123983164016	0.607864596045278	0.794063752116654
AAEL001581	935.696295122797	-0.171911481840236	0.0913489059908121	-1.88192162758389	0.059846657466782	0.227761964987455
AAEL001582	901.282324773973	-0.529803024432653	0.696980057632896	-0.760140865768793	0.447170387600132	0.680586588665276
AAEL001583	5917.76282563745	-0.423327862089253	0.291483967219552	-1.4523195430862	0.146412775921064	0.384979008200475
AAEL001584	126.73512861237	0.381318963988205	0.173238544538056	2.2011208014071	0.0277274730546036	0.137370342856261
AAEL001586	411.480440477128	0.421438364035238	0.197331162587784	2.1356908787671	0.0327046183638642	0.152586566679672
AAEL001587	363.542167880222	0.029738303236424	0.102535506705688	0.290029319519365	0.771793807410883	0.890644417537659
AAEL001588	613.317347646979	0.395081884798769	0.182526225097113	2.16452120558876	0.0304243709249618	0.145448153443617
AAEL001591	187.840941731062	-0.351496428148062	0.167650263028819	-2.09660528887832	0.0360285307142916	0.162715992396512
AAEL001593	2593.53991875466	0.0390928468471281	0.127260752655011	0.307186984451555	0.758701051813075	0.883505988321714
AAEL001594	154.623435588069	-0.216916080685538	0.126159347716267	-1.71938175499594	0.0855448821899496	0.283744352561599
AAEL001595	261.287336767177	-0.53599505770536	0.19516118007804	-2.74642250826229	0.00602491172645594	0.0459157404722568
AAEL001596	807.501389392066	0.044394522206572	0.157782873107537	0.281364645808641	0.778430731774991	0.894875157597884
AAEL001597	52.0448339080865	-0.105681794475986	0.248945859236258	-0.424517181367093	0.671188677773016	0.834066244761442
AAEL001600	111.127942442664	0.205033019362066	0.241142673671894	0.850256058954707	0.39518274069953	0.641077862669515
AAEL001601	224.094152804814	-0.481040313525554	0.134351026596545	-3.58047367192894	0.000342971902019663	0.00460399400882905
AAEL001604	969.037356790508	-0.15175826373524	0.259673260778862	-0.584420064199361	0.558937730959074	0.761013984561643
AAEL001605	1443.90815357914	-0.22240137001755	0.135920545588197	-1.63626013311753	0.101785155987823	0.314439566032931
AAEL001607	203.712947407864	0.186436120180729	0.20192516338111	0.923293150090722	0.355854456607	0.608779958831792
AAEL001610	116.408206948366	0.106073897372558	0.144758765254407	0.73276320909575	0.463702864226533	0.692695462404988
AAEL001612	372.042279851591	-0.565492369031828	0.444185296021046	-1.27310015459187	0.202982504114738	0.459369431129658
AAEL001615	293.735964450985	0.149139681471542	0.279723233899901	0.533168730363355	0.593916785205064	0.785656253258528
AAEL001616	4319.74805478677	-0.25639499942813	0.262397804339399	-0.977123265469462	0.32850813099003	0.5845175204976
AAEL001619	231.310981405005	-0.0303702890920408	0.202106902493161	-0.150268440698449	0.880552830911728	0.944556062625606
AAEL001622	426.374452057027	-0.155380749275571	0.132274150160717	-1.17468718632309	0.240119887654711	0.499551077092758
AAEL001623	1007.38990793605	0.133646304806505	0.159446554399278	0.838188729195331	0.401924716045188	0.646629214563892
AAEL001624	34.6636749733483	-6.5956493031026e-05	0.338977802822155	-0.000194574666783211	0.99984475187843	1
AAEL001625	39.9822853684654	0.269396517389036	0.443855367752618	0.606946624872596	0.543886334569361	0.750523079235267
AAEL001626	110.723654487076	-0.0518034710742355	0.234543561586174	-0.220869294914336	0.825194206108018	0.918350932200234
AAEL001627	125.65184218934	-0.0936603750685026	0.232539673640265	-0.402771594207162	0.68711625977899	0.842982519000565
AAEL001628	14.7320903541266	0.870032336411207	0.503119771402723	1.72927478875559	0.0837599265762063	0.28026715588477
AAEL001631	171.666485723191	0.228424358317371	0.198785851915417	1.14909766523307	0.250515711026829	0.510480374865236
AAEL001632	5.49836770288615	1.06172556493145	0.615753268609162	1.72427109860031	0.0846589141979585	0.282157564101312
AAEL001634	0.0807746167195919	-1.25691275146182	3.83963595068332	-0.327352063478346	0.743401618614088	NA
AAEL001635	153.723072034087	0.213406807705116	0.181264277876115	1.17732412699081	0.239066160538817	0.498214426879776
AAEL001636	6067.45943685262	-0.100641140341915	0.0697297989863335	-1.44330174193733	0.1489354893065	0.389078911686953
AAEL001637	1.60393426013858	3.96051453750704	1.28265946785415	3.08773656357353	0.00201687174014764	0.0194696423361663
AAEL001638	453.068312447099	0.160584978668678	0.162582094834461	0.987716260097294	0.32329162885759	0.579962203890875
AAEL001639	260.386935023612	-0.273280175598924	0.171669428496356	-1.59189774202996	0.111407683001149	0.331314005109977
AAEL001640	6.03132146622058	-0.0170755134945258	0.798969591953273	-0.0213719191149447	0.98294897374808	0.993265599523847
AAEL001641	1134.46896844741	0.626067993158599	0.216232746075376	2.89534311764398	0.0037874429364317	0.0317176528858548
AAEL001642	224.808627111369	0.132019732725033	0.191666521887416	0.688799125820109	0.490949685844606	0.712650558618908
AAEL001644	76.2957689652582	-0.517051913302525	0.234378703330831	-2.20605330584449	0.0273802675829057	0.135993963143247
AAEL001645	291.238680162533	-0.0750471525360038	0.118618876710681	-0.632674618214844	0.526946148158185	0.73972370985353
AAEL001646	5.89133869443684	1.23340586785252	0.799535776434877	1.54265250437231	0.122915111538837	0.350860908776881
AAEL001647	6360.12320438438	-0.20938315442885	0.235319922799912	-0.889780822369571	0.373583586034282	0.625704467146575
AAEL001649	667.48795256028	-0.0623982453998234	0.157412503423238	-0.396399549228006	0.691810298573179	0.84552653389297
AAEL001650	0.0226727968838276	-0.104082973342809	3.83393287759171	-0.0271478340038621	0.978341822785508	NA
AAEL001651	148.778543158215	-0.889425976733659	0.693892808570292	-1.28179160491121	0.199915759941681	0.454910010460552
AAEL001652	3.89086655677651	-1.23892475324695	0.806895852385087	-1.53542089674254	0.124680473971621	0.353140033559978
AAEL001653	366.021128376065	0.158177276814014	0.235894410647852	0.670542707559716	0.502511890989094	0.72167077870798
AAEL001654	0.0555328169907703	0.0348305785655032	3.83123742890264	0.00909120857473965	0.992746364958226	NA
AAEL001655	636.094434111411	-0.157902939045106	0.0893866732527876	-1.76651544686704	0.077309412394839	0.268323814202429
AAEL001656	301.294621776187	-1.06064836569326	0.270898509936641	-3.91529789492503	9.02926538216732e-05	0.00151377003514094
AAEL001657	932.520684977234	0.122418945764498	0.118700639561404	1.03132507303105	0.30238840428659	0.561212979640994
AAEL001658	21.3083365867982	0.288247440148349	0.42982916779155	0.670609306551615	0.502469452233261	0.72167077870798
AAEL001666	6.35373937646643	-0.350268621595532	1.26087211859068	-0.277798689043135	0.78116689758182	0.896358010071278
AAEL001667	8.64454851694861	0.234725816318067	0.615224832377181	0.381528514398719	0.702811116948149	0.852717420262412
AAEL001670	684.137105278557	0.107873296814541	0.0898733966715811	1.20028062596472	0.230030371495557	0.489273085706277
AAEL001671	12.6905384396607	0.372652433819418	0.384103397782446	0.970187808727706	0.331952886397511	0.587739746979298
AAEL001672	5.30487170428962	1.23375513982033	0.679429878507679	1.81586824313671	0.0693905857895825	0.250384794293609
AAEL001673	2500.90840578717	1.0211354563644	0.463159196840421	2.20471808253054	0.0274738834357853	0.136365762167786
AAEL001674	0.229266188100388	-1.73780656095742	3.83963595068332	-0.452596700124175	0.650839175376716	NA
AAEL001675	75.9752159658266	1.102948163967	0.305550912323523	3.60970338978789	0.000306547332566689	0.0041920640004292
AAEL001677	169.493739404068	3.32224834447628	0.517160668858541	6.42401587075256	1.32725356204145e-10	7.6569890019677e-09
AAEL001680	348.871350962251	-1.61106433682199	0.215363034265794	-7.48069111449123	7.39327653858682e-14	6.2855821238582e-12
AAEL001682	286.188355974572	-0.0724549904180781	0.177792425844611	-0.407525742864902	0.683621890914871	0.840629650377517
AAEL001683	52.9499309041385	4.73226692634401	0.524906834631038	9.01544162531313	1.96078829286899e-19	3.23931138656016e-17
AAEL001685	0.0758688231558663	0	3.83963595068332	0	1	NA
AAEL001686	60.7512482822613	2.00779354394649	0.352264220689908	5.69968059774631	1.20032105513841e-08	4.94341855512812e-07
AAEL001687	470.228263304361	-0.0311003293152071	0.188525756607167	-0.164965943513019	0.868970787888367	0.938426483013006
AAEL001688	998.230457099265	-0.0443455398521974	0.0934718444401728	-0.474426712319569	0.635195648153036	0.812517115852833
AAEL001690	2.88119989093684	-0.175588758923274	1.17288184818164	-0.149707116019823	0.880995693685179	0.944783247352271
AAEL001691	591.104136552552	-0.908763508720867	0.17846614447928	-5.09207789170553	3.54160541030273e-07	1.07941005146711e-05
AAEL001693	3.00735801227286	-0.549975625241473	0.976445682367512	-0.563242416012317	0.57326982358332	0.770899703566211
AAEL001694	4.31376950737978	1.68888645540079	0.728203330825863	2.31925120897951	0.0203814192862192	0.110535959905004
AAEL001695	98.3201784563285	0.92826355420484	0.366975767764284	2.52949550282318	0.0114226637851083	0.0737728503366971
AAEL001696	42.20124240838	0.686660661727747	0.539670367093042	1.27237051281225	0.203241505846272	0.459736270731772
AAEL001697	41.7711600464418	0.154202661353261	0.291148406816736	0.529635944222509	0.596364367910854	0.787045433464067
AAEL001698	992.13934463123	0.159018135296967	0.10651086026902	1.49297578571168	0.135443525419962	0.369559629801645
AAEL001699	573.996378721202	-0.221749881922904	0.0986782953450319	-2.24720016846206	0.0246272374307022	0.126745038166891
AAEL001703	1353.84575647281	-6.40903713951973	1.43605012283481	-4.46296200780798	8.08343897955773e-06	0.000184485142676311
AAEL001704	0.129411977069138	1.01727550713705	3.81415945106054	0.266710272653702	0.789692243913719	NA
AAEL001705	678.87974823165	0.0211704672310497	0.1451375371697	0.145864864761323	0.884028068731782	0.946357897246342
AAEL001706	198.495657276776	0.222913545323879	0.26853905814934	0.830097293332699	0.406483777300641	0.649891251995681
AAEL001707	6.34207247975348	1.97202932686831	0.674235579611789	2.92483723271288	0.0034463643372178	0.0294378641213116
AAEL001708	129.092871974748	-0.029571458117491	0.347055766672616	-0.0852066467617187	0.932097106449404	0.969439671881631
AAEL001709	1120.83567479307	-0.14234804607731	0.222859882378822	-0.638733380624082	0.522996393343205	0.73661321124041
AAEL001710	359.788652644735	-0.110992629350706	0.291451720651827	-0.380826811049434	0.703331763370729	0.852939370694333
AAEL001713	1.00357160872407	-4.29522168753031	3.32327942816266	-1.29246480182529	0.196196227785441	0.450013804076457
AAEL001714	0	NA	NA	NA	NA	NA
AAEL001715	2167.29031018207	0.333672638800838	0.0950072200168585	3.51207664787612	0.000444619749307844	0.0057051031910304
AAEL001716	1479.14120646936	-0.470545656840969	0.219317263376441	-2.14550213511151	0.0319127208956609	0.150455400407419
AAEL001717	240.010056267114	0.0754338397956568	0.25123320813096	0.300254255227022	0.763983223329316	0.886631623279419
AAEL001719	392.154100541474	-0.158857639323004	0.14832451064695	-1.07101408007424	0.284163098751973	0.545379378695782
AAEL001724	19.2479150234616	0.688843026133622	0.332466144691698	2.07191931308494	0.0382729665403667	0.16963792303776
AAEL001725	1034.10473396409	-0.370434908255388	0.221946396654068	-1.66902871071504	0.095111690014794	0.302369068321687
AAEL001726	0.0680183906514827	0.612479623661743	3.82215956966764	0.160244388675536	0.872688564048421	NA
AAEL001728	0	NA	NA	NA	NA	NA
AAEL001729	1031.58382262726	-0.0489107441003943	0.159953914191921	-0.30578022643265	0.759771984835468	0.884516142975815
AAEL001730	30.5812524590701	1.19192926792429	0.683274269595677	1.74443751354724	0.0810828284464783	0.275360656153359
AAEL001732	1.38144011214146	-4.67407980375292	1.7014631071764	-2.74709441776238	0.00601258226791361	0.0458609239301826
AAEL001734	359.950022446427	-0.559785775642035	0.499350258012626	-1.12102830960764	0.262275812304493	0.522038028379343
AAEL001735	0.148875189065397	-1.2569110499473	3.83963595068332	-0.327351620333593	0.74340195374643	NA
AAEL001736	0	NA	NA	NA	NA	NA
AAEL001737	0.708561685962966	-2.71310596328563	2.83386708347932	-0.957386455808851	0.338372232155908	0.59296715418064
AAEL001738	55.8022799319459	0.759971848406407	0.283483793755427	2.68082996328907	0.00734398219932944	0.0533300765303953
AAEL001740	328.401051863092	0.125169362574943	0.143235276997885	0.873872450966051	0.382187719022173	0.631750433103394
AAEL001742	769.32357087105	-0.649101549631728	0.317763646511268	-2.04271809175853	0.0410803528279983	0.177851747889648
AAEL001743	0	NA	NA	NA	NA	NA
AAEL001744	970.338599567074	0.268876387803806	0.215936906969858	1.24516180016109	0.213072281101069	0.471397652977659
AAEL001745	2.02030681084824	3.04637603191265	1.20662584811431	2.52470642550338	0.0115794976717877	0.0744879367931196
AAEL001747	0.164020806149119	-1.73780826247194	3.83963595068332	-0.452597143268928	0.650838856219719	NA
AAEL001748	223.857862802991	-0.00537005313520216	0.138027140933615	-0.0389057767833135	0.968965510850706	0.987198351043121
AAEL001749	179.337002851794	-0.52577777198283	0.242954985844499	-2.16409541938501	0.0304570269962995	0.145478099553535
AAEL001751	269.609253707305	0.373700862225592	0.148577147004535	2.51519745640416	0.0118965734075899	0.0756213379250654
AAEL001752	1382.31341303736	-0.162615121385422	0.160957145994462	-1.01030072557957	0.312351233637716	0.569566223799012
AAEL001754	175.224637670095	0.679505421880663	0.67348651837106	1.00893693243357	0.313004881476304	0.570162256221339
AAEL001756	493.170605446623	0.106942964238127	0.144820241372563	0.73845315561246	0.460239123368268	0.689842657943767
AAEL001759	13636.2053151539	0.480623557519703	0.288039160136879	1.66860491223244	0.0951957047288602	0.302402174432162
AAEL001761	219.720534382556	-0.0762675057632733	0.235140722544668	-0.324348351650511	0.745674317205644	0.875726086399197
AAEL001762	0.804462137113713	0.0103752798696081	1.81381993652945	0.00572012671194918	0.995436024099481	0.999837565176057
AAEL001764	199.426566479623	0.243292890022908	0.290277525830379	0.838138913189835	0.401952690329749	0.646629214563892
AAEL001765	652.916093120919	-0.684078498768404	0.305440451591245	-2.23964604296706	0.0251139110620917	0.128467994025577
AAEL001766	166.141076129361	0.0192815308060495	0.410761157506811	0.0469409788478594	0.962560267676954	0.984085877038506
AAEL001767	253.48919758948	-0.0264278997004302	0.175977019302312	-0.150178130105895	0.88062407984781	0.944556062625606
AAEL001769	5000.59649613248	-0.19467249592978	0.118663801197602	-1.64053817562785	0.100893317664906	0.312814470508084
AAEL001775	81.2985992146703	0.0026212072290159	0.22201318288852	0.0118065386699676	0.990579963929195	0.997371806607289
AAEL001776	720.476518445995	-0.620158252587401	0.2479693576762	-2.50094712668977	0.0123861668924122	0.0775829790098614
AAEL001778	277.833489344857	-0.0700213580833609	0.197156662018733	-0.355155932172902	0.722472776454309	0.863332995569023
AAEL001779	1267.97973900219	-0.100804367722234	0.201188910540394	-0.501043359951965	0.616340607456208	0.799862825064105
AAEL001781	42.579280880017	-0.406280894267232	0.267620533448555	-1.51812302677938	0.12898338725131	0.359639525097727
AAEL001782	943.116607355263	0.0903175673369808	0.104454912276096	0.864656006777857	0.387227622511311	0.634057078994197
AAEL001787	947.574314026919	-0.429835307078923	0.133260227125479	-3.22553335192943	0.00125738184679825	0.0134114580254974
AAEL001789	159.82735416071	-0.276401013106685	0.161330299455285	-1.71326163801794	0.086664416508079	0.285633028155623
AAEL001794	274.076782101362	0.583440880477263	0.452015118172651	1.29075523587778	0.196788564527222	0.450679292863384
AAEL001795	311.849652163634	0.408492539489813	0.249557182640629	1.63686949486866	0.101657741102203	0.314112697161282
AAEL001796	649.806463962741	0.0300571797908225	0.151855941159315	0.197932195219738	0.843098114324213	0.927393130319779
AAEL001797	299.530777114776	0.300952674067618	0.245825373489705	1.22425390754149	0.220856458875979	0.479990030575062
AAEL001798	2336.28789946352	0.188862709499001	0.195025639832839	0.968399384106007	0.332844946948882	0.588459180194923
AAEL001799	1564.51552160484	-0.0906452521308813	0.0910686949197409	-0.995350292554068	0.319565925356704	0.576909154704553
AAEL001800	333.860505379722	-0.151963195947859	0.166678709153664	-0.911713299913796	0.361919660825936	0.614025910734911
AAEL001801	0.23741805659505	-1.73780656095742	3.83963595068332	-0.452596700124175	0.650839175376715	NA
AAEL001803	525.400420482864	-0.141878028796184	0.473994964100748	-0.299323915952042	0.7646929083211	0.887180654328073
AAEL001805	68.6330694781232	-0.101424198710705	0.306422115600228	-0.330995034454458	0.740648236288235	0.87306664110553
AAEL001807	1.17337155909033	0.735148428095727	1.37872897954249	0.533207351846392	0.593890052904832	0.785656253258528
AAEL001808	1277.46258356642	-0.521320114999124	0.406245349259425	-1.28326420462284	0.199399528899473	0.454297187140032
AAEL001809	72.2662620905302	-0.160465968637285	0.212439832261475	-0.75534784098201	0.450040300494265	0.682667559326547
AAEL001810	1394.27434859103	0.152720093606311	0.119157631526793	1.28166439404237	0.199960400436807	0.454910010460552
AAEL001811	342.753943713261	-0.111068045095972	0.122507072796182	-0.906625573208811	0.364604833506865	0.616939106207387
AAEL001812	228.259316534027	0.632560166487837	0.151479417593725	4.17588195502831	2.96833728715834e-05	0.000586327275553097
AAEL001813	125.21556295652	0.548265679702684	0.221095499129482	2.47976861519735	0.0131467664658651	0.0808492770223125
AAEL001814	0.170758385896312	-1.73780826247194	3.83963595068332	-0.452597143268928	0.650838856219719	NA
AAEL001815	746.57433588514	0.172849241190711	0.139508045047821	1.23899120750679	0.215348754237253	0.473708607822845
AAEL001816	184.72099729008	1.07444283659858	0.456191257294478	2.35524644415755	0.0185104248435881	0.103144713060975
AAEL001817	153.705543541658	0.123881268266854	0.20272833842387	0.611070308324824	0.541153035441944	0.748909832636808
AAEL001818	171.128988108913	0.235047860363728	0.278459245874238	0.844101475696319	0.398612703169598	0.643884249937221
AAEL001819	89.3475105781408	-0.42155689855245	0.476191673495089	-0.885267261097537	0.376012503050719	0.627056307917282
AAEL001820	14.6516348062193	1.04125783425381	0.774223840357709	1.34490541362395	0.178655781774076	0.428596989345134
AAEL001821	668.586446704547	-0.522413349084104	0.166183065048805	-3.14360159942098	0.00166882472666846	0.0167373703785551
AAEL001822	0.96351751468044	1.07329933408471	1.63753435493075	0.655436223889237	0.512186935468935	0.728953737711307
AAEL001826	0.0642688199029072	0	3.83963595068332	0	1	NA
AAEL001827	299.776412514176	0.0554371141291288	0.1323092185263	0.418996610716956	0.675218609349559	0.835834828303978
AAEL001830	487.892054396621	0.304059598830544	0.124242708365946	2.44730336958659	0.0143929635674683	0.0859675038388884
AAEL001831	287.571841796977	0.198654768299911	0.272199905686007	0.729812039424682	0.465505084291346	0.693407534378242
AAEL001832	367.64626158489	-0.557390313806432	0.226785967851243	-2.45778131287226	0.0139798273729524	0.0842964456026468
AAEL001833	41.7512729410752	0.428583140909814	0.285341626875136	1.50200006078104	0.133097093131475	0.36626264242767
AAEL001835	328.929505496239	0.42855334390694	0.19472514816074	2.20081149227414	0.0277493716802727	0.137404756637536
AAEL001836	16.3094927105823	0.796287931768732	0.564446360593036	1.41074154669385	0.15832083566888	0.400708271057482
AAEL001837	7.92714562182928	-0.335383222045358	1.32462024567264	-0.253191979468086	0.800119864096421	0.905248390133556
AAEL001838	474.747106680008	0.244941301113287	0.250906079184302	0.976227048422233	0.328951962091766	0.585134421251694
AAEL001839	0.980265390441698	0.444187839355478	1.31506502160514	0.337768727825572	0.735537477848127	0.870785330045282
AAEL001840	55.5351347114867	0.695778520007254	0.335358781688633	2.07472879196363	0.0380116773738963	0.168737027682963
AAEL001843	87.1489254712003	-0.3976812753768	0.434789811421974	-0.914651780997786	0.360374465663271	0.612763038808496
AAEL001844	114.786785483652	0.968970138192528	0.348820157276167	2.77785018434407	0.00547198414633483	0.0425776949629868
AAEL001845	931.989727052222	0.0859982364810712	0.127641811341512	0.673746600563186	0.500472429435169	0.720005235948789
AAEL001846	3.00804684109547	-1.91311372329435	0.881153744433309	-2.17114633556341	0.0299201124144733	0.144088111852684
AAEL001847	3894.89469231537	-0.290686486058173	0.108988303125827	-2.66713470823173	0.0076501001996993	0.0549491880944804
AAEL001850	109.107049263402	0.097874449404551	0.300050616758548	0.326193128552411	0.744278239950492	0.87486991313709
AAEL001851	154.713643589421	1.24488000647607	0.375511236711395	3.31516046597786	0.000915905316669591	0.0102840331526361
AAEL001852	1243.04005449996	0.223642497343301	0.200295823021524	1.1165609645253	0.264182089880851	0.524110155934471
AAEL001853	664.497111500285	-0.687368175340679	0.206098650656641	-3.33514156036776	0.000852559863768439	0.00973646135071922
AAEL001855	185.779561252953	0.218248139135893	0.213433309957083	1.02255893974459	0.306516431773373	0.564568083760458
AAEL001856	1345.51227234125	-0.143630619685925	0.117810840809512	-1.21916301334408	0.222782327098105	0.482037426901658
AAEL001857	29.586115715535	0.264676345707993	0.441601628551116	0.59935545658287	0.548935873989685	0.753572791032351
AAEL001859	723.777410628448	-0.121290236502078	0.0818422371999991	-1.48200050061778	0.138340161759086	0.373271950937934
AAEL001860	528.394613701543	0.162220510833087	0.109373754509797	1.48317584561437	0.138027696944852	0.372913335473751
AAEL001863	3829.80336547134	-0.182914248697736	0.339038932085851	-0.539508095935776	0.589536312229511	0.782638928608587
AAEL001864	345.052101161788	0.522614398197357	0.188143473106519	2.77774397149283	0.0054737730008132	0.0425776949629868
AAEL001865	1939.04313299837	0.0488834941592566	0.180230237885639	0.271228039937862	0.786215648230432	0.898655797938047
AAEL001867	79.1043180334735	0.967908332157699	0.706370822862719	1.37025525521431	0.170607235262983	0.416565624694255
AAEL001869	1302.42485416098	-0.327660699360721	0.202742859231343	-1.61613928403189	0.106064202412477	0.321308892409375
AAEL001871	217.600961881253	0.00317572563807252	0.181656137799996	0.0174820717677539	0.986052035318694	0.994886802596313
AAEL001874	565.624254659093	0.110775317450548	0.166039516544484	0.667162370476246	0.504668424244774	0.722986751248574
AAEL001875	3.28468334076285	-0.950327980820933	0.850962580501245	-1.11676823704887	0.264093433039792	0.524005777198375
AAEL001876	102.046948895264	0.454349752867784	0.264194342131184	1.71975580250004	0.0854768396517055	0.283648092868408
AAEL001877	27.8965198899399	0.834223770297303	0.417200371793759	1.99957580744846	0.0455460884623662	0.191372553198231
AAEL001878	1607.51731673402	-0.205292751116001	0.188381277149488	-1.08977258367929	0.275813333718376	0.537503250080128
AAEL001879	521.411647161123	-0.0612172513544487	0.158474277630854	-0.386291404949934	0.69928086530477	0.850509932217916
AAEL001881	127.064905314894	-0.0914216479135787	0.154444692469886	-0.591937776893205	0.553892255895793	0.757026005096648
AAEL001882	13.0142814343288	-1.0422383247255	0.618528683717336	-1.68502828108421	0.0919831152304817	0.296863814376064
AAEL001883	346.884394408802	-0.116081601413357	0.122367597731977	-0.948630222092062	0.34280871441573	0.597870933523539
AAEL001886	312.546493625235	-0.0328757906765319	0.09323506508261	-0.352611870302259	0.724379437310137	0.864545460932171
AAEL001887	763.125116232596	-0.156691982541014	0.114207309192881	-1.37199609769617	0.170064652621599	0.415948842498789
AAEL001888	1620.05812407008	-0.119914881366378	0.224230429526348	-0.534784157617141	0.592799119159199	0.784871750259593
AAEL001889	0	NA	NA	NA	NA	NA
AAEL001891	220.91449616279	-0.104903031871427	0.111256902166338	-0.942890102355976	0.345737118022081	0.600015067662053
AAEL001893	165.683124509891	-0.117627070964308	0.173315547549362	-0.678687357409794	0.497335978387023	0.717004210014929
AAEL001894	137.200495326332	-0.909977652765906	0.921964339583202	-0.986998752226454	0.323643250297372	0.580114899373979
AAEL001895	0	NA	NA	NA	NA	NA
AAEL001896	1777.69031347764	0.14109948644495	0.146532163762351	0.962925018112669	0.335585153465094	0.590838645299456
AAEL001897	13.6622697643145	-1.33160745916366	0.895566985291747	-1.48688761536901	0.137044495740026	0.371776988070255
AAEL001898	2000.89012281486	0.379471967314182	0.312799321990165	1.21314830511721	0.225073124383091	0.484326980799494
AAEL001899	528.045258971136	-0.121728648171901	0.13789817185109	-0.882743016371168	0.377375134809257	0.627433635619509
AAEL001900	1.06554615056453	-1.02663885076265	1.68252630335379	-0.610176999144824	0.541744564465781	0.749186686526473
AAEL001901	9.91213783224448	-0.692914492227902	0.921523396677948	-0.751922842898866	0.452097460171495	0.6835770021813
AAEL001902	0.498137379492631	-2.1239335180561	2.00455882777896	-1.05955160238894	0.289348641487476	NA
AAEL001903	239.532967438642	-0.35992276855598	0.158447898719273	-2.27155280357277	0.0231135342562502	0.12074184729334
AAEL001904	275.301687701446	-0.353549715528454	0.307508469011105	-1.14972350734082	0.250257769112862	0.510339754980912
AAEL001905	48.8737817559247	1.3603675476012	0.418208525078922	3.25284509048322	0.00114255766415494	0.0123131974214117
AAEL001906	3804.8893646189	-0.19285724353143	0.151119703442062	-1.27618860505089	0.20188885573579	0.45767350455121
AAEL001909	238.483046226668	0.57503047233525	0.331462835329006	1.73482638487806	0.0827715612892263	0.278858615483311
AAEL001910	777.674459584838	-0.190342188017653	0.106536818004409	-1.78663293669777	0.0739968346715593	0.260783412406315
AAEL001911	0.0627161802534318	0	3.83963595068332	0	1	NA
AAEL001912	397.552629737924	-0.276113665830139	0.154481508260583	-1.78735739273326	0.0738797433784718	0.260505386668984
AAEL001913	3166.81968317479	-0.111421407147554	0.247799528051604	-0.449643338805513	0.652967633163377	0.822858600402818
AAEL001914	1789.90510113613	-0.149308003763546	0.339653923097885	-0.439588633046694	0.660235074924784	0.827171451159644
AAEL001915	48.19675884762	0.250221808017577	0.582844267684614	0.429311604987725	0.667696472529999	0.831740623147201
AAEL001916	578.964828758328	0.164426271859721	0.106538289465147	1.54335378092879	0.122744961325823	0.350514684881939
AAEL001917	221.883561782016	0.0137344349017333	0.190703297056031	0.0720199132042168	0.942586060555403	0.973671985256664
AAEL001918	1119.29985938381	-0.304197563962595	0.339492550827083	-0.896036049160722	0.37023351020773	0.622749724944458
AAEL001919	989.329036603726	-0.168536622083637	0.2453141692202	-0.68702359353876	0.492067860756898	0.712907518162269
AAEL001920	469.458674330762	-0.19958256184461	0.108378657656801	-1.84153011450484	0.0655439116811282	0.240868904959616
AAEL001922	15.9886814825346	-1.23683664213425	0.485511167106684	-2.54749370545884	0.0108499810488997	0.0712223177512931
AAEL001925	3223.51656486982	-0.444253622053509	0.480184641886086	-0.925172492623991	0.354876189498153	0.60775003450632
AAEL001928	1001.4468136974	-0.260391384549881	0.315983980225763	-0.824065145213496	0.409902543353445	0.652828482989231
AAEL001929	8.33200532575623	-4.19520498234053	0.930443167596094	-4.50882453484969	6.51877934824346e-06	0.00015285486155607
AAEL001930	513.384783180601	0.257334835151215	0.144275125843371	1.78363965130472	0.0744822381825418	0.261931005974309
AAEL001931	375.39380851794	0.33199546288686	0.205615978959845	1.61463843698498	0.106389016551475	0.321994017728285
AAEL001932	136.775884491807	-0.192442801617788	0.214295550043605	-0.89802518801081	0.369172121177424	0.621687049423999
AAEL001934	362.063174318994	-0.00834768897222981	0.14546799006827	-0.0573850574845513	0.954238465786779	0.97999566222863
AAEL001935	464.901167840855	0.107298662604894	0.189434928909714	0.56641435252964	0.571112140282563	0.769273471778511
AAEL001936	27.7781179148873	0.38177165666741	0.305110184488048	1.25125831937729	0.210840246999449	0.468947860453508
AAEL001937	465.712561915095	-0.0171176297378015	0.163397071415681	-0.104760933531388	0.916565509941602	0.962652028863677
AAEL001938	16.4032526757516	0.713433583726544	0.358751167995718	1.9886585671968	0.0467389021559111	0.194765168364849
AAEL001939	1420.48895531876	-0.237929832549346	0.145253854780911	-1.63802766479567	0.101415922902075	0.313609366639743
AAEL001940	785.894543911289	0.162607208212244	0.545384995568838	0.298151231759951	0.765587741320132	0.887396491610567
AAEL001943	452.91218748057	-0.0881781338586231	0.282857271913978	-0.311740735042654	0.755237567445565	0.881453504121552
AAEL001946	1151.33205361985	0.259486818540082	0.35932614240916	0.722148454883662	0.470203210078062	0.697399848038733
AAEL001949	0.356317200824934	-1.39335528509476	3.04218065143762	-0.458012013335341	0.646943810433239	NA
AAEL001950	328.271006262735	-0.252418086804465	0.132342192381754	-1.9073137769725	0.056479967213834	0.219488308835798
AAEL001951	20.527577370905	0.634835015180262	0.528688132087314	1.20077409847251	0.229838841807272	0.489273085706277
AAEL001952	885.313145785923	-0.0541906979644996	0.152169748136204	-0.356120047698275	0.721750664238329	0.862753754045126
AAEL001954	399.938606880088	-0.0907671334967355	0.12023909422721	-0.754888699720383	0.450315766647347	0.682729233029422
AAEL001958	1.34672501214167	-0.708175623904911	2.97209446380786	-0.238274937936392	0.811667858251412	0.910443517050046
AAEL001959	101.534584312319	0.468502423876038	0.265965880669869	1.7615132538657	0.0781515717299135	0.269553392600115
AAEL001960	365.67793227226	0.101071257072042	0.150746959540279	0.670469622606459	0.502558464963515	0.72167077870798
AAEL001962	339.003675842446	-0.0267232472880861	0.154709996501189	-0.172731225469847	0.862862698319427	0.935859201203771
AAEL001963	804.72107801035	-0.296330681579889	0.281402593363969	-1.05304886510627	0.292318596983168	0.552486708650715
AAEL001964	2243.15687552444	0.340168586191262	0.411031164560836	0.827598040053028	0.407898178608713	0.651033385595747
AAEL001965	2574.12424779305	1.22578514781859	0.24555862379228	4.99182284412659	5.98121036761504e-07	1.74608105069051e-05
AAEL001967	0.922290265456506	-2.44987060937893	1.86807894328237	-1.31143847972201	0.1897096656023	0.44225021969507
AAEL001968	431.918909484066	-0.0857172071308286	0.141531228618125	-0.605641652148079	0.544752737198356	0.750624625162297
AAEL001969	625.355726122608	-0.452529349109898	0.357645092787455	-1.26530283299268	0.205762791418189	0.462274681137017
AAEL001971	361.637651246744	-0.0920823407871467	0.142693229210599	-0.645316819141037	0.51872189541751	0.733394844827385
AAEL001972	443.865505666152	0.3827897834161	0.265571984400232	1.44137863141172	0.149477743794522	0.389934943349142
AAEL001974	326.677968084827	0.269093121051226	0.30096808424014	0.894091882634699	0.37127273207485	0.623779380435013
AAEL001975	0.0642688199029072	0	3.83963595068332	0	1	NA
AAEL001976	2.39331358529478	-0.179481107816214	1.17904879591677	-0.152225343376614	0.87900920577145	0.943798806019597
AAEL001978	160.337760637908	0.240443686916941	0.164254734249621	1.46384631173878	0.143235945398542	0.380479476375663
AAEL001980	0.1468581249687	0.612479570296757	3.82215952582483	0.160244376551652	0.872688573598476	NA
AAEL001981	9.2033971814709	-1.7206851075545	0.617859650401194	-2.78491257106239	0.00535421576827356	0.0418942889338864
AAEL001982	399.969818739735	0.0426580630876549	0.104480216698202	0.408288424696471	0.68306193644292	0.840415913338454
AAEL001984	510.893117930531	0.00904661716452165	0.179431878691945	0.0504181153899257	0.959789200750736	0.98323317532238
AAEL001985	12690.3545495474	-0.378665254730309	0.325727104856865	-1.16252301108533	0.245023083173219	0.505125579009112
AAEL001986	47.1589313198798	1.42571847421189	0.387761494517359	3.67679229209299	0.000236185197786938	0.00339966376774902
AAEL001987	33.9808661076908	-1.51798144197608	0.413932408084164	-3.66722057111178	0.000245201271784617	0.00349483930314192
AAEL001988	30.3823338976422	-1.47380234211411	0.867163603377874	-1.69956665198261	0.0892124675089344	0.29107902832208
AAEL001989	0.157679468634434	0	3.83963595068332	0	1	NA
AAEL001991	0.858042012668123	-2.04382316864951	2.05134911260493	-0.996331222262862	0.319089238378947	0.576416280415836
AAEL001992	5725.1659556401	-0.272502885359706	0.336882541005358	-0.808895838135379	0.418575063038611	0.658825353779392
AAEL001993	0.352057327492183	-1.25690664251698	3.83963595068232	-0.32735047245654	0.743402821839357	NA
AAEL001994	0	NA	NA	NA	NA	NA
AAEL001995	0.929380013772559	0.521703650002006	1.57952053416887	0.330292413878952	0.741179024459288	0.873339330328183
AAEL001997	233.323209398739	0.0406779100642488	0.277931155156075	0.146359662490539	0.883637469015611	0.946182626835748
AAEL001998	387.28381969955	0.138674652270947	0.249507884003998	0.555792666931218	0.578352599083377	0.774510877438664
AAEL001999	2.07798786916691	-3.55008277044626	1.63660475878038	-2.16917539277585	0.0300693705767228	0.144511903948561
AAEL002000	0.546639318196379	-3.42824614704377	3.78810302432344	-0.905003408046447	0.365463581698578	NA
AAEL002001	0.243176018829142	-2.24704353374109	3.8365968227071	-0.585686648240401	0.558086108153159	NA
AAEL002002	281.97301093734	-0.189920690414587	0.116958738568864	-1.62382642578488	0.104412858493957	0.318349837721036
AAEL002003	1.39297876591309	-1.38603153709976	1.75044021307097	-0.791818838912587	0.42846631601295	0.665783880641858
AAEL002004	2.11545485565224	-1.56249603778479	1.5153698550143	-1.03109879915754	0.302494490883673	0.561212979640994
AAEL002005	19.9408314203493	1.19394900294391	0.377631086561264	3.161680924672	0.00156861339865861	0.0159075182054442
AAEL002006	207.125158849329	0.157416130934517	0.111808763061401	1.40790512858165	0.159159164270768	0.402060109499291
AAEL002007	0.52302493253162	-0.305321889121987	3.66869995797918	-0.083223455888763	0.933673862330995	NA
AAEL002009	734.010143577421	0.263492651452639	0.0842517297659159	3.12744500539899	0.00176332805495177	0.0175343797967776
AAEL002010	216.603949972309	0.0600059860163201	0.191482523914917	0.313375783802511	0.75399518005875	0.88067196138997
AAEL002011	191.244303414746	0.417930479769377	0.254747351819862	1.64056849574203	0.100887019159611	0.312814470508084
AAEL002012	747.604904916257	-0.060271506015562	0.148869285386238	-0.404861928766494	0.685579004352331	0.841874108055933
AAEL002015	4.72095183681904	-0.483390753881545	1.19123380049919	-0.405789991586016	0.684896913083392	0.841320770799016
AAEL002016	1013.63042999253	-0.25398374887577	0.0978435411603571	-2.59581517455007	0.00943668114867082	0.0643456521770373
AAEL002017	0.0834867905518613	-1.25691275146182	3.83963595068332	-0.327352063478346	0.743401618614088	NA
AAEL002019	371.974525382217	0.183110210280282	0.158536932493529	1.15500033588549	0.248090288919821	0.508564103259497
AAEL002021	0.234616841623794	2.01170807765005	3.76040087914665	0.534971707087401	0.59266942175243	NA
AAEL002022	21.3799943267678	0.547515902891829	0.444296433056315	1.23232117603436	0.217829132540731	0.476568838055252
AAEL002023	2999.02493131654	0.212706194968009	0.250470598605781	0.849226201206915	0.395755436452599	0.641443837978111
AAEL002024	1.52192427186563	-3.1129627431096	1.5592518569773	-1.99644639137661	0.045885355459379	0.192187063574893
AAEL002026	0	NA	NA	NA	NA	NA
AAEL002028	0.296699076177066	-0.446059059713471	3.83123719283821	-0.116426897438586	0.907314219273087	NA
AAEL002029	2.29739552313096	-1.64611491658471	1.05075662335492	-1.56659961022077	0.117208309024042	0.341272661043767
AAEL002031	1053.64206524523	-0.192173042270986	0.141361895573298	-1.35944019066539	0.174007142767557	0.421830222036808
AAEL002034	0	NA	NA	NA	NA	NA
AAEL002035	0.0642688199029072	0	3.83963595068332	0	1	NA
AAEL002036	10.2737189513468	-1.04219383178368	1.06164541887522	-0.981677887225143	0.326258562635159	0.582139160605175
AAEL002038	0	NA	NA	NA	NA	NA
AAEL002039	80.720637511942	0.0499463306755375	0.185317328146463	0.269517865248214	0.787531196206463	0.899452316006722
AAEL002040	7.50730019682822	-1.00292490646936	0.716051267890785	-1.40063281980297	0.161323901388787	0.40564055059002
AAEL002041	0	NA	NA	NA	NA	NA
AAEL002043	117.180334326895	0.296136444237413	0.168041987649062	1.76227649042013	0.0780225939754538	0.269364158445772
AAEL002047	16647.2406845346	0.486283866757105	0.375233130679887	1.29595130865978	0.194992260623904	0.448407772703899
AAEL002048	473.264320418616	0.00278016712218265	0.107974102329108	0.0257484624758318	0.979457969188496	0.991700518182162
AAEL002049	4972.36622609611	-0.0538497316212431	0.113237162905064	-0.475548223213518	0.634396269991649	0.812289124125146
AAEL002050	487.876991020126	-0.250855462949499	0.154506533796871	-1.62359129277534	0.104463065007661	0.318363797941774
AAEL002051	527.634674205968	-0.313550185264405	0.373731176031578	-0.838972516539301	0.401484732359671	0.646368157390305
AAEL002055	4518.80413823057	0.553007627744351	0.378917796354005	1.45943957519404	0.144444160228114	0.381736531460309
AAEL002056	222.69026718233	0.115823441239966	0.175699714716176	0.65921246045884	0.50975934652251	0.726903867995362
AAEL002057	624.655979675635	-0.114332809218882	0.166933504455474	-0.684900311605082	0.493406829363829	0.714243601044643
AAEL002061	1066.7819228382	-0.251806479268022	0.160818696758668	-1.56577863359939	0.117400449958929	0.341571944874557
AAEL002065	118.921335188012	0.208207609773248	0.221529371761027	0.939864579211873	0.347287028188041	0.60175548547902
AAEL002068	1136.94604824276	-0.0193756862819332	0.114836549256682	-0.168724037837681	0.866013710386412	0.937205870976622
AAEL002069	249.980040431704	-0.0164827555436382	0.240198694622061	-0.0686213368876668	0.945291034518614	0.974586274720347
AAEL002070	300.87256881905	0.371517701112286	0.558065279633333	0.66572444957763	0.505587242848936	0.723661251997423
AAEL002072	0.268803816518903	-0.64371235018485	3.82638696274693	-0.168229809596344	0.86640249046693	NA
AAEL002075	194.282153031336	-0.527999080780741	1.13565082107882	-0.464930831713892	0.641980990365897	0.816360519657276
AAEL002077	1220.30044041261	0.118365653226613	0.136957606093051	0.86425030783755	0.38745040153906	0.634122942292403
AAEL002078	335.023310579864	0.22628964649303	0.152244627921338	1.48635554227864	0.137185102586115	0.371880854260105
AAEL002079	129.255993373446	0.0203353819605036	0.255297995134288	0.0796535121625496	0.936512833832482	0.971135817085852
AAEL002080	136.838101692051	0.903277970603904	0.183740437767274	4.91605430780566	8.83059101847274e-07	2.50251719739877e-05
AAEL002083	38386.2859532084	-0.232240374931919	0.173796211597129	-1.33627984636551	0.181457821284722	0.431444857968387
AAEL002084	860.201000227484	0.219587058428697	0.123450989473139	1.77873874778845	0.0752826034418283	0.263344198469033
AAEL002085	32.9278208777536	-0.648986655716278	0.345279488545151	-1.87959805678237	0.0601628783118013	0.228307993969451
AAEL002088	2481.00853354788	-0.429240541174144	0.129329777135591	-3.31896142312318	0.000903529105100989	0.0101888505084828
AAEL002089	769.04854688196	0.115193223274624	0.136402663746988	0.844508604966064	0.39838525693116	0.643746280615043
AAEL002091	748.709148512206	-0.191118604251521	0.159395052295212	-1.19902469681151	0.230518342682512	0.489880962712815
AAEL002092	955.459183547214	-1.883056055128	0.420502156294491	-4.47811272056649	7.53058373818425e-06	0.000173501785080384
AAEL002094	0.942688016322103	-0.445755377634147	1.52821436456182	-0.291683802986604	0.770528394312238	0.889890514498833
AAEL002097	597.371276209179	0.0441604247196078	0.086862216883013	0.508396242972747	0.61117548705356	0.796742219403215
AAEL002098	400.123468820531	-0.10239335400602	0.0737679111544033	-1.3880473556002	0.165122625506554	0.410430933674593
AAEL002099	4.5451838413897	-3.31099070411487	0.814668497468868	-4.06421840834885	4.81936824459853e-05	0.000884646155807746
AAEL002102	567.268764868695	0.0647554040622148	0.103288246678687	0.626938748061608	0.530699386619857	0.742570518063473
AAEL002103	1.98821835895516	-3.09168669659759	2.47867678522444	-1.24731337099994	0.21228261660143	0.470436459576015
AAEL002104	96.8057345499778	-0.458983379157478	0.31162979987537	-1.47284816580776	0.140791981407556	0.376780075452414
AAEL002105	86.6085912462384	-0.278585806610599	0.168025836473847	-1.65799386842488	0.0973187039831024	0.306514778336916
AAEL002106	224.611110595789	0.160680386070445	0.198819759593779	0.80817111135604	0.418992085538798	0.659156899641362
AAEL002107	722.163664015268	-0.874125751331427	0.172976648388663	-5.05343212204775	4.33940581269907e-07	1.29807164002097e-05
AAEL002108	209.434892118566	0.214279843134768	0.205404343491773	1.04320989270293	0.296851092717634	0.55623099430893
AAEL002109	0.546638123516357	1.7482003847242	2.19067660233632	0.798018467381163	0.424859773390521	NA
AAEL002111	7.42943940333422	1.06514689580015	0.706296073453066	1.5080742139662	0.131535533967936	0.363657429289181
AAEL002112	73.2091932440983	1.64604568764472	0.383421487540857	4.29304496782885	1.76239294777556e-05	0.000368657103233972
AAEL002113	372.53167629527	0.0248079387781908	0.224795469561301	0.110357823610078	0.912125600644428	0.960347768117664
AAEL002115	568.62085280119	-0.0703363926294191	0.0937785749400598	-0.750026247193198	0.453238896884609	0.684391346336162
AAEL002116	620.865840077108	0.275671614563182	0.206988985149178	1.33181779873216	0.182920067760178	0.433533085278362
AAEL002117	0.0820104030745595	-1.25691275146182	3.83963595068332	-0.327352063478346	0.743401618614088	NA
AAEL002118	781.92789969732	-0.124764861882364	0.109910491666507	-1.13514970218611	0.256312599712854	0.516398319257977
AAEL002119	162.378362508407	-0.139349638798239	0.162783792529487	-0.85604123502035	0.391974971455623	0.638204965284114
AAEL002120	60.2389584614641	-0.433560150458839	0.188232827557955	-2.30331848107286	0.0212609305638597	0.113803905941602
AAEL002124	1566.29089534587	0.249441304783843	0.234593564766786	1.0632913355139	0.287649853232557	0.547721488709223
AAEL002125	2652.40243863685	-0.326360992877947	0.334568409646501	-0.975468643984573	0.329327848104201	0.585373304284005
AAEL002126	6.23220529267503	0.134333189063276	0.572353508634818	0.234703180878	0.814439118709848	0.911635040637802
AAEL002128	52.1975872471685	-0.111094619909483	0.266278937379772	-0.417211443768974	0.676523755449028	0.836619798972267
AAEL002129	228.293480519763	-0.265286478300608	0.117431611286832	-2.25907211349279	0.023878899475365	0.123761654393175
AAEL002130	680.51468781582	-0.257086208751298	0.230949172351353	-1.11317224536393	0.265634460326428	0.525740692145508
AAEL002131	811.92955369564	-0.805903623525163	0.39052589141012	-2.06363685802032	0.0390521601986232	0.17141626642836
AAEL002132	16.6879157182396	-1.66880148945209	0.701467346363142	-2.3790152144704	0.0173589594710895	0.0986955622959325
AAEL002133	4.98740274434235	-1.12432782111851	0.679604330549747	-1.65438589864344	0.0980491297695998	0.307870032092968
AAEL002134	86.4707026039995	-0.80366754000821	0.192656031589421	-4.1715150747055	3.02581035091462e-05	0.000595253462538521
AAEL002135	280.67047378491	0.312356081232011	0.184794171393598	1.69029184674183	0.0909721341623515	0.294732569207268
AAEL002137	1995.90735208659	-0.111903488887431	0.0902306054440081	-1.24019437015605	0.214903510236347	0.473336552816258
AAEL002138	0.377524851835148	-1.45008895352145	2.46291070588676	-0.588770413013959	0.556015295960774	NA
AAEL002139	363.00035660609	0.169000286439151	0.207533043173702	0.814329534491047	0.415456194519081	0.656320985199014
AAEL002140	586.102907658339	0.0541671582041124	0.226121477999677	0.239548930439017	0.810679959633884	0.909947931802997
AAEL002141	824.217790574495	0.660575853269778	0.278159487931213	2.37480971144559	0.0175579992773578	0.0995935206766399
AAEL002142	159.783666893877	-0.942311581125758	0.418802562957393	-2.25001388356266	0.0244480640049647	0.126155073853623
AAEL002145	1390.71921277671	0.09360714058049	0.132682936986323	0.705494939339027	0.480502280182376	0.705182934513566
AAEL002148	581.20774479494	0.144378154793077	0.253900949160158	0.568639681224686	0.569600689938127	0.768810215422941
AAEL002152	3503.18751071331	-0.157364328065244	0.1297893813303	-1.21245918928275	0.225336655530805	0.484635089155305
AAEL002153	199.211157570581	0.249177061764252	0.223742301437913	1.1136788178314	0.265416999694583	0.52562761770329
AAEL002155	685.612238924762	-0.113483183699155	0.112152525804458	-1.01186471624382	0.311602741673987	0.568962654917914
AAEL002157	467.731726317475	0.18190612059227	0.142991360372735	1.27214763268282	0.203320669807897	0.459772265930504
AAEL002158	5228.87496487254	0.221950198009919	0.194077560005182	1.1436159749947	0.252782933613371	0.512655535249789
AAEL002159	187.027527488115	0.629387125887998	0.234121759807491	2.68828974464192	0.00718190486110883	0.05241492613996
AAEL002160	2256.36157370638	0.277452959142366	0.135553410306827	2.0468165169312	0.0406761033189676	0.176686882698201
AAEL002161	707.302662662882	0.165473258609359	0.274218237204206	0.603436373511998	0.546218430943045	0.751625513398011
AAEL002163	1515.94140515496	-0.291057449084589	0.137666930200402	-2.1142147112665	0.0344969329413407	0.157882883308325
AAEL002165	88.5471790466547	0.259793977358004	0.22107185640695	1.17515626629458	0.239932203337407	0.499302040384772
AAEL002169	1783.48231731665	-0.315516190055255	0.287582769896839	-1.09713175851403	0.272583799005257	0.533569849190579
AAEL002170	335.868287163043	0.352780183889018	0.158567502182536	2.22479498657242	0.0260950041184439	0.13189117676239
AAEL002173	1294.37840450436	-0.486348007416764	0.173077605380916	-2.80999963193615	0.00495415566318757	0.0394433269613477
AAEL002174	878.357500846779	0.233821691401246	0.149021432287085	1.56904740353586	0.116636893906217	0.34008567260501
AAEL002175	1692.10079436042	0.253781356409981	0.119679465449604	2.12050877280067	0.0339631624912693	0.156138644463033
AAEL002176	78.9131428978804	-0.0444974508844536	0.233891235476244	-0.190248475082227	0.849114427086636	0.929624070160643
AAEL002177	0.177959301967278	0.882721782054161	3.81890656991074	0.231145163123169	0.817202029872395	NA
AAEL002178	636.154403298701	-0.388164207899855	0.408885215260084	-0.949323168001932	0.342456273777635	0.597565413139674
AAEL002179	281.970244553639	0.235935540437565	0.28638320484255	0.823845590272234	0.410027299365434	0.652828482989231
AAEL002182	1079.17602537681	0.242392296471418	0.177776980891559	1.36346277935315	0.172736707213814	0.419800442907795
AAEL002183	368.953574605192	0.296452285859412	0.233056337032365	1.27201984564892	0.203366068132832	0.459803405678866
AAEL002184	934.135049802016	0.0800587645960699	0.146761323826574	0.545503151025501	0.585407513944293	0.779078582728134
AAEL002185	467.97467786187	0.294962189202941	0.316740315446752	0.931242960931281	0.351727899662818	0.605243076560982
AAEL002186	565.930757371689	0.0658854721820949	0.128562302169885	0.512478938771901	0.608315856692718	0.794367728788173
AAEL002187	0	NA	NA	NA	NA	NA
AAEL002189	0.0820104030745595	-1.25691275146182	3.83963595068332	-0.327352063478346	0.743401618614088	NA
AAEL002190	1724.79502107136	0.129424989676153	0.167498302466606	0.772694336421452	0.439703299266634	0.674530010204331
AAEL002191	0.722802695273516	0.775197392066943	2.51953102851281	0.307675271030306	0.758329438373065	0.883336502519525
AAEL002192	4703.13567128472	0.672717734818705	0.212058799707937	3.17231699766867	0.00151227836464769	0.0155155277806974
AAEL002194	58.5532670280435	1.14338650509791	0.406376702072922	2.81361234358543	0.00489882651479073	0.0390884412030887
AAEL002195	171.847867669505	0.132093637082963	0.166017913005373	0.795658942409956	0.426230297073643	0.664956492987841
AAEL002196	398.145661018022	-0.497553904190407	0.259088677402799	-1.92040003128686	0.0548073896076949	0.215581663992605
AAEL002198	267.892057025915	-0.0119499844055705	0.190549213544004	-0.0627133756330664	0.949994746145825	0.977287264326917
AAEL002199	0.0683299147745474	-1.25691275146182	3.83963595068332	-0.327352063478346	0.743401618614088	NA
AAEL002202	0	NA	NA	NA	NA	NA
AAEL002207	307.219721268926	0.237195895710609	0.128754468490349	1.84223428120003	0.0654408880085716	0.240733712011289
AAEL002208	0.335775450450211	2.20804942685561	2.3039683927859	0.958367933244817	0.337877259110055	NA
AAEL002209	1771.336094031	-0.89924179994153	0.169110328599826	-5.31748597135927	1.052107934665e-07	3.59050355731449e-06
AAEL002211	0.0226727968838276	-0.104082973342809	3.83393287759171	-0.0271478340038621	0.978341822785508	NA
AAEL002212	0	NA	NA	NA	NA	NA
AAEL002213	10.1674129427441	2.89525969965904	0.559440000880375	5.17528188027823	2.2756714665942e-07	7.31940526135985e-06
AAEL002214	605.279386746296	-0.161231272388451	0.19774786932849	-0.815337595979963	0.414879094144213	0.655966771927635
AAEL002215	755.921924624814	0.329184847618516	0.0925229036560768	3.55787415451369	0.000373868345001073	0.00493669209775259
AAEL002216	915.643364334115	0.103789579286322	0.124889264597679	0.831052850064192	0.405943773976028	0.649599404079637
AAEL002217	0.576364492401838	1.24650942780277	1.81041243803339	0.688522350827871	0.491123900242605	NA
AAEL002219	94.8583113685925	-0.107369507663476	0.455672548506851	-0.235628650475664	0.813720839481022	0.911614740951825
AAEL002220	20.9637621166545	-0.727274136549541	0.768829362007786	-0.945950002026816	0.344174088224165	0.598803601556117
AAEL002221	366.745621961565	0.0538411068913666	0.219742886507008	0.245018656791193	0.806441985553667	0.907504728382941
AAEL002222	224.86374040775	0.310184151032536	0.101213418699388	3.0646544205152	0.00217921641946623	0.0207747202007869
AAEL002223	0.068100572345805	0	3.83963595068332	0	1	NA
AAEL002225	415.34370968464	0.354973698195275	0.231050825597175	1.5363446431226	0.12445387579368	0.352692094793084
AAEL002228	5.28880214784268	-0.575971116068494	1.41432726589284	-0.407240339600534	0.683831476319628	0.840793471137918
AAEL002229	0.0226727968838276	-0.104082973342809	3.83393287759171	-0.0271478340038621	0.978341822785508	NA
AAEL002231	60.0716909491034	1.64522279819721	0.904719477924523	1.81848941947337	0.0689893624080536	0.249556444560409
AAEL002232	178.945523416165	0.0903512957948321	0.185964753504978	0.485851722393264	0.627072299646018	0.807688233565501
AAEL002233	0	NA	NA	NA	NA	NA
AAEL002234	363.753373946885	-0.205465293724301	0.572503796003323	-0.358888963110225	0.719678156527572	0.861480530226253
AAEL002235	2341.11065767216	0.0108342177557141	0.226327590517764	0.0478696288460853	0.961820144300818	0.984058511688134
AAEL002237	0.394177437453708	-1.52161175465002	3.02936287574856	-0.50228771430165	0.615465150029398	NA
AAEL002238	894.906764491091	-0.108167306385883	0.148598973341308	-0.727914224127512	0.466666095347441	0.694387307164982
AAEL002239	0.212024430357676	-1.25690934843277	3.83963595068332	-0.32735117718884	0.743402288878821	NA
AAEL002240	744.32890616714	-0.258915554814663	0.31130918115758	-0.831699064742983	0.405578828697905	0.649515863803717
AAEL002241	1.08210068986869	0.16110880838872	2.07935125960824	0.0774803235597018	0.938241443738136	0.971936305334546
AAEL002242	12.2376734059313	1.84044848868628	0.67158699404079	2.74044688925959	0.00613556972542365	0.0465547560898794
AAEL002243	0.0683299147745474	-1.25691275146182	3.83963595068332	-0.327352063478346	0.743401618614088	NA
AAEL002244	158.485326545164	-0.131145025952295	0.169204833984722	-0.77506666248162	0.438300269561614	0.674001408809684
AAEL002245	0.395014375375282	1.212038244619	2.42634423996287	0.499532681577594	0.617404169112323	NA
AAEL002246	2.16664000111658	3.92509029353235	1.57954289694122	2.48495327422463	0.0129568440110551	0.0801552838733886
AAEL002248	828.448477601318	0.863011574622127	0.162682706452688	5.30487593574127	1.12749652759975e-07	3.8298001210853e-06
AAEL002249	306.809618637239	0.39012779393781	0.181045135921516	2.15486481838944	0.0311724141712047	0.148099528503586
AAEL002250	283.743384629866	0.0296462189405292	0.173053656376026	0.171312294471902	0.863978213777976	0.93641927166449
AAEL002253	209.871266164771	0.273075657646923	0.164560059444312	1.6594285306474	0.0970294711278221	0.30579112318584
AAEL002254	266.461981178883	0.255699649965268	0.364474631070025	0.7015567838414	0.482955610630183	0.707317102653856
AAEL002255	354.473723316632	1.70367940202823	0.257981622032661	6.60387894534804	4.00536633179031e-11	2.41618322537625e-09
AAEL002257	12.786529642297	-0.469660148069894	0.522139681007999	-0.899491391198631	0.368390979239862	0.620875035496071
AAEL002258	510.320608079842	0.0841091830033563	0.178830623791046	0.470328745828417	0.638120163042613	0.814628638067572
AAEL002260	1430.5631346025	0.0150968375078329	0.188229268819197	0.0802045165586556	0.936074598042573	0.971115658942213
AAEL002261	453.100775839278	-0.254347540974229	0.188408665690775	-1.34997793249954	0.177023061498542	0.426439315338162
AAEL002263	10.3369650605113	1.60226194762437	0.741638991028709	2.16043380540431	0.0307391028109543	0.146519697267428
AAEL002264	4.1420409705655	0.399315020789036	0.612437760060553	0.652009145793942	0.51439527242493	0.730794912774252
AAEL002267	255.791111745352	-6.27593856613211	0.367492977409014	-17.0777101929408	2.17487888220771e-65	6.32367783790713e-62
AAEL002269	812.711019412372	0.424338898560536	0.122435190873143	3.46582461737001	0.000528607974645485	0.00660782694359077
AAEL002270	0.388779102086548	0.213869932855878	2.95415695900251	0.0723962659479315	0.942286556340926	NA
AAEL002271	543.363781194095	-0.358417558974083	0.103986561163313	-3.44676807237795	0.000567335397303424	0.00698426000352907
AAEL002272	723.745288989763	-0.092063054063343	0.111913818242021	-0.822624547258772	0.410721534934539	0.653289898783186
AAEL002273	0.92349735887566	-1.73252695353403	2.03805905594795	-0.850086727603774	0.395276870096558	0.641139700710004
AAEL002275	0	NA	NA	NA	NA	NA
AAEL002276	29.1923091016328	1.79239085267993	0.746354496941236	2.40152750472548	0.0163267816269204	0.0946406504354739
AAEL002279	618.639084945736	0.150130628793255	0.125487385831698	1.19638024011918	0.231548208796484	0.490687535149937
AAEL002281	3.17904174506202	-0.554022373926299	1.42566221118589	-0.3886070414011	0.697566857143216	0.849562450293045
AAEL002282	349.183506988492	-0.00521034041864843	0.115727010255179	-0.0450226823207444	0.964089229406249	0.984821288008262
AAEL002284	165.381177616532	0.141917685474242	0.273491235974544	0.518911273220659	0.603822616046744	0.79155017875922
AAEL002285	193.430890055992	0.0660796818543724	0.165856701384561	0.398414301639569	0.690324817480508	0.844989660396702
AAEL002286	463.139730993976	0.258923134104722	0.178128110040536	1.45357818059036	0.146063289890149	0.384268568299492
AAEL002287	192.216944619926	-0.440897807028605	0.367112565368937	-1.20098805821456	0.229755833653427	0.489273085706277
AAEL002288	69.3057991866918	0.518880408473556	0.360669337626569	1.43865960962502	0.150246988323264	0.391366597348929
AAEL002290	688.194793688457	-0.250801872282187	0.151364490668111	-1.65693995451091	0.0975316154640922	0.306974372292049
AAEL002291	9.41052981776592	-0.948864209216789	0.543586241238712	-1.74556332966511	0.0808868589514723	0.274943454626258
AAEL002292	62.4759311308214	0.0914878906777292	0.261568608354282	0.349766324228836	0.726514073973653	0.865742754707292
AAEL002293	170.427995884087	0.229090287889629	0.27583663863577	0.830528855857082	0.406239840020383	0.649787082651153
AAEL002295	472.336049387987	0.11495137895731	0.144436152412013	0.795862926543515	0.426111711703013	0.664956492987841
AAEL002296	1890.82520874188	0.430474597595308	0.130516358103075	3.29824248739258	0.000972920747387971	0.0108054406612119
AAEL002298	437.115238858515	0.579272760982	0.140665903256645	4.11807515233537	3.82050116081482e-05	0.000722268476930115
AAEL002299	377.468890879499	0.048073809779137	0.112955813204566	0.425598368205045	0.670400529534375	0.833421629948532
AAEL002301	346.950350015663	0.305816984884226	0.285722635455063	1.07032816772518	0.284471619831763	0.54551402201099
AAEL002302	9.57060672006185	-1.53494357959042	0.63635715968053	-2.41207874578013	0.0158618552775298	0.0926103020179632
AAEL002303	285.97368412322	0.0286041483192032	0.193735265789468	0.147645541985564	0.882622511643621	0.945544588360769
AAEL002304	403.407463585031	0.335894921477769	0.176498503515273	1.90310350959266	0.0570270400984541	0.220846859070678
AAEL002306	4321.77615610876	-0.240385812400539	0.516539590526661	-0.465377324041015	0.641661270018784	0.816208879274925
AAEL002307	3.15250310725255	2.51829133964171	1.16147435300642	2.16818505989671	0.0301446090689566	0.144777775568051
AAEL002308	141.385289624509	-0.850478551881106	0.537402819127753	-1.58257180946966	0.113519093070168	0.334478378746772
AAEL002309	1487.74940536496	0.617398729349397	0.297094774245281	2.07812046145138	0.0376982655137086	0.167785048252183
AAEL002310	155.720413001374	-1.00825775451181	0.175884611507368	-5.7324955598493	9.89636262857212e-09	4.12244469610835e-07
AAEL002311	3249.2098154045	0.968495321774407	0.233247039048358	4.15222986635047	3.2925129517982e-05	0.000636523315069711
AAEL002312	1078.32171064158	0.378035753010442	0.179822201211505	2.10227519440606	0.0355291762052057	0.161031971167508
AAEL002313	0.130816752599237	0	3.83963595068332	0	1	NA
AAEL002316	33.5865786434264	0.823273212179321	0.257781540667799	3.19368566906141	0.00140468975302371	0.0146705313430019
AAEL002317	193.959694947358	-0.541731513499007	0.692089527354645	-0.782747740122081	0.433775261668593	0.670162035508821
AAEL002320	2.93893154625151	1.77333736497036	1.08838013560989	1.62933639355393	0.103241825849437	0.316785492654942
AAEL002321	323.273402098524	0.140174953962506	0.221591500644035	0.632582718899871	0.527006175052854	0.73972370985353
AAEL002322	191.35091218417	0.0225918123183352	0.135316958562511	0.166954774614585	0.867405634005759	0.937920647614409
AAEL002324	385.407829099069	0.0966516916603162	0.161648751979809	0.597911771520441	0.549898804918824	0.754286281216114
AAEL002329	235.761264640809	0.0461630939579612	0.139534157369521	0.330837228878016	0.740767438302154	0.87306664110553
AAEL002331	771.609035699199	0.324092768667765	0.164418589125881	1.97114432370926	0.0487073701342387	0.19928455699252
AAEL002334	2866.76858570853	0.302596699272545	0.119126436720548	2.54013053359759	0.0110811102889636	0.0722380192926548
AAEL002335	3320.55878014104	-0.385331420660534	0.268675379561428	-1.43418954609659	0.151518179467034	0.392730787635121
AAEL002337	672.703912955046	0.645729661104834	0.280577565430589	2.3014301236589	0.0213673308439483	0.114223555497676
AAEL002341	105.471961509379	0.0570601802682184	0.181298637336931	0.314730331713283	0.752966412366808	0.87977740052867
AAEL002343	84.7574304524504	1.04903237830478	0.348459631620261	3.01048466769885	0.00260831116237036	0.0237966916312906
AAEL002345	2904.97796085494	-0.435920679550891	0.185659181474689	-2.34796187340898	0.0188764534162958	0.104468768533426
AAEL002346	4291.20851067523	0.0441498927964296	0.200010329369976	0.220738063556517	0.825296391973943	0.918350932200234
AAEL002347	9.11476259435092	0.411645809800468	0.431901345764149	0.953101475227304	0.340538658759795	0.595471616676678
AAEL002348	995.227348469263	0.53519585643825	0.213408311765442	2.50784916487454	0.012146850591534	0.0766121101517228
AAEL002349	417.480516525986	-0.271415650138101	0.0896703361013289	-3.02681646951113	0.00247143964026264	0.022827058125882
AAEL002350	665.824258711818	0.0631853597675218	0.180420692851255	0.350211268834967	0.726180150329981	0.865619427396078
AAEL002351	2373.87975991923	-0.261049625991628	0.162819209814921	-1.60330974636449	0.108866285766094	0.326666266763153
AAEL002353	5.26942141752721	-1.11872749948985	0.967204082569649	-1.15666126689378	0.24741078035524	0.507929511570309
AAEL002354	79.336564562865	0.402038612841039	0.272426352308679	1.47576990784467	0.140005671654927	0.375743484312225
AAEL002355	0.898549253260144	-0.384872632633434	1.35432245828384	-0.284180942492185	0.776271719351356	0.893427062425645
AAEL002356	0.0834867905518613	-1.25691275146182	3.83963595068332	-0.327352063478346	0.743401618614088	NA
AAEL002357	6457.17173879084	-0.140552118281528	0.25370394183922	-0.554000530155736	0.579578482909357	0.775295545135833
AAEL002358	1645.80176160527	-0.649537407523588	0.298996364145992	-2.17239232784261	0.0298260832141688	0.143829213987832
AAEL002360	1.84646281903856	-0.885795881865894	1.51266752687215	-0.585585309481401	0.558154222839698	0.760439018071983
AAEL002361	37.7127938888347	-0.619618255896267	0.4154781399858	-1.49133780159275	0.135872829038884	0.370048555370418
AAEL002362	156.083117606413	-0.120565746609135	0.15900760012214	-0.758238892458745	0.448307982024328	0.681604417765078
AAEL002366	341.625080930314	-0.000445079166567684	0.13013767015826	-0.00342006404468764	0.997271189021531	0.999903134874794
AAEL002367	230.205003169157	0.0139205935548533	0.163553672451853	0.0851133046795461	0.932171313085686	0.969447496218592
AAEL002369	562.497505528743	-0.711031010556805	0.503542320657906	-1.41205809598646	0.157932855816445	0.400271849855436
AAEL002370	638.796204078118	-0.257986492818947	0.165974134531251	-1.55437769594377	0.120094350275342	0.34662133498172
AAEL002371	275.228171902745	0.234502346940958	0.207507057850858	1.13009335378608	0.258436889966972	0.518442873787752
AAEL002372	22394.6696208714	0.443752445213879	0.303566903059833	1.46179455250566	0.14379751734894	0.381135516357135
AAEL002373	138.968729972154	0.655265206226299	0.258789508091827	2.53203930506251	0.0113401278757575	0.0733701731454215
AAEL002374	525.706100896895	-0.0912171353465858	0.0914666183830339	-0.99727241434243	0.318632299811472	0.576153777942683
AAEL002375	276.426223926109	0.432845768551858	0.259385225966724	1.66873717243783	0.0951694788055725	0.302402174432162
AAEL002377	560.102273646114	0.459801223771624	0.290557687905479	1.58247825788454	0.113540431910532	0.334478378746772
AAEL002378	161.915476953505	-1.79529460569668	0.435121300272228	-4.12596350620729	3.69185812870975e-05	0.000699768363431322
AAEL002383	0	NA	NA	NA	NA	NA
AAEL002384	520.827138838642	0.0660756002416318	0.145792493830435	0.45321675009196	0.650392672228221	0.821780694320691
AAEL002385	192.799103201514	-0.511830697946284	0.210147575477083	-2.43557745924173	0.0148680409254684	0.0883332974967141
AAEL002386	1091.06266754562	0.237448259145438	0.0860245633707002	2.76023788836006	0.00577592859686617	0.0444758739095553
AAEL002387	687.414982730552	-0.0716170964080719	0.14096284501437	-0.508056547814223	0.611413686952381	0.79698127686844
AAEL002388	380.109344589612	0.171918533356453	0.123782310800586	1.38887804117193	0.164869838897207	0.410073176713019
AAEL002390	504.094360154967	-0.972532631300437	0.36032798665745	-2.69902052383454	0.00695438873460415	0.0511913435056583
AAEL002391	16.4113920437353	-1.18927582467151	0.624705955134692	-1.90373697400577	0.0569444484798322	0.220644560767537
AAEL002392	2305.70343994917	-0.65786296513756	0.532455407736393	-1.23552687338515	0.216634481328	0.47509912347963
AAEL002394	52.8018778349712	-0.88659262701932	0.739320038758711	-1.19920004942362	0.230450168067665	0.489807681778905
AAEL002395	373.23800733299	-0.0448228564808827	0.113221029032495	-0.395888086019942	0.692187590537675	0.845720877591353
AAEL002397	1530.9821201124	-0.237135477524366	0.281680042019925	-0.841861126631017	0.399865691717627	0.645056305613721
AAEL002399	2797.39452141001	0.15480896609227	0.131539764065333	1.17689861459216	0.23923597512074	0.498462713671533
AAEL002401	1116.27059168862	-0.234720633286992	0.191798144717853	-1.22378990491426	0.221031493543202	0.480250463776875
AAEL002402	260.607573664455	0.240820137242325	0.231499419040572	1.04026238268926	0.298218015868332	0.557670655270547
AAEL002404	165.543756369092	1.1642370096544	0.311038307173438	3.74306631306737	0.000181788228882211	0.00270228759866011
AAEL002406	83.8183881266087	1.40436642279237	0.307517530469289	4.56678492653485	4.95261695665093e-06	0.000118494101933509
AAEL002407	2433.43590963926	-0.277829179990979	0.110403106458514	-2.51649784959066	0.0118527623489797	0.0754886307649369
AAEL002408	323.555932501004	-0.972873950683302	0.582165395750481	-1.67112981600212	0.0946960392433627	0.301782121604475
AAEL002410	25.7801758496386	-0.65692446904913	0.721774892577575	-0.91015145553643	0.36274264126021	0.614637485271669
AAEL002411	4996.05886877873	0.0880642687218817	0.101255501883828	0.869723294867665	0.38445163868114	0.632615497809442
AAEL002412	565.507702441794	-0.525435744415384	0.297447738354505	-1.76648088609488	0.0773152055092842	0.268323814202429
AAEL002413	42.212565610846	1.64709340754445	0.583626148208448	2.82217205757577	0.00476995786527508	0.0382702248594752
AAEL002415	210.36511822067	-0.090679314781941	0.208798819732543	-0.434290360922992	0.66407760257387	0.8301707387187
AAEL002416	756.410635498297	-0.10864771451317	0.124273627330341	-0.874262036500833	0.381975568652263	0.631636056497121
AAEL002417	2449.78073141582	-0.299734822824041	0.299883304716255	-0.999504867760628	0.317550182196858	0.574930441516677
AAEL002418	290.925494650196	0.105235760735123	0.299192297180499	0.351732854511411	0.725038618731651	0.864977140909301
AAEL002419	1440.54187533881	-0.150758685603292	0.131540024203045	-1.14610504686073	0.251751689624947	0.511931470781096
AAEL002422	47.6453077562641	0.11439675315251	0.845867940097094	0.135241859550061	0.892420651959998	0.950674116635011
AAEL002423	15.9660527227527	0.0363984418875569	0.426295138317899	0.0853831972637082	0.931956751018161	0.969363042591546
AAEL002425	581.913229063237	-0.20743588285737	0.234795799694775	-0.883473567785406	0.376980457644758	0.627056307917282
AAEL002426	575.871462833102	-0.0750816486052375	0.119073138722088	-0.630550680120016	0.528334355485891	0.740901404461647
AAEL002427	226.070480786288	-0.676074089819133	0.157986481946022	-4.27931606230793	1.87468491511436e-05	0.000387683773768599
AAEL002428	2408.77264855892	-0.362186179359111	0.229840225967429	-1.57581719141904	0.115067939288855	0.337541909076145
AAEL002430	150.953991549659	-0.203329767379021	0.198985462252179	-1.0218322739645	0.306860291349829	0.564993493209698
AAEL002432	4.11630968527259	-0.212481985711622	0.775648083888962	-0.273941224280829	0.784129790500383	0.897409960923748
AAEL002433	115.088204649819	-0.601197748842073	0.191237148566668	-3.14372889027095	0.00166809903663553	0.0167373703785551
AAEL002435	2317.71640950868	-0.0338415325411037	0.0841499198632128	-0.402157632426908	0.687568020395827	0.843105927843669
AAEL002436	688.221172483787	0.253732004321583	0.261292221514987	0.971066045710929	0.331515390731564	0.587457588608631
AAEL002437	1214.88465025501	-0.085344137979373	0.0794620626657927	-1.07402369276921	0.282812062731198	0.54435746388125
AAEL002438	10.2841397914443	0.523509912374773	0.552089652003727	0.948233516920255	0.34301058776272	0.59799591376597
AAEL002439	0	NA	NA	NA	NA	NA
AAEL002440	0	NA	NA	NA	NA	NA
AAEL002442	50.1981093592602	0.050161056672556	0.229217467447754	0.218836100193757	0.826777724480064	0.9187261758382
AAEL002446	2520.79791295881	-0.0270737236824892	0.171793713893139	-0.15759437914783	0.874776433014203	0.941967245623323
AAEL002447	51.6598041736545	2.50883713806405	0.516346283826645	4.85882675376502	1.18083401795857e-06	3.25748860589787e-05
AAEL002449	1.28833672398678	2.95769136686501	1.56182684461366	1.89373833409596	0.0582597503976883	0.223713748357526
AAEL002450	501.340078601871	0.0309236908521169	0.138284771459823	0.223623256022096	0.823050466205797	0.916756640951569
AAEL002451	96.1528235508952	0.358681484755363	0.549809213899667	0.652374452241933	0.514159641157346	0.730711255854522
AAEL002453	531.991169290791	-0.0635417255622864	0.104050784047187	-0.610679930421958	0.541411495117891	0.749052180816891
AAEL002454	125.991610570398	-0.136515426815799	0.180814664123522	-0.755001965562589	0.4502478028575	0.682729233029422
AAEL002455	724.911183408442	-0.708246118374863	0.523773974727774	-1.35219799483731	0.17631198499166	0.425631223379645
AAEL002456	386.47977537282	0.0848427727111033	0.342869953225409	0.247448841500924	0.804560879080466	0.90716359596322
AAEL002458	0.0776788252027213	-1.25691275146182	3.83963595068332	-0.327352063478346	0.743401618614088	NA
AAEL002462	91.8748748419698	-0.0734490298521605	0.200312906970298	-0.366671478952933	0.713864083454797	0.858419847526225
AAEL002463	1502.88318973712	-0.327815616103287	0.208284203984805	-1.57388611249273	0.115513781083864	0.338288009438316
AAEL002464	1246.59666515251	0.254373094957382	0.236070260059052	1.0775313031542	0.281242973852188	0.542569084880241
AAEL002465	742.886681741503	0.0402750491290071	0.112846820159521	0.356900168494548	0.721166543519761	0.862339135523136
AAEL002467	1.99135181329716	-3.000370756797	1.88536955675047	-1.59139662887539	0.111520342525889	0.331339650337153
AAEL002469	487.602828203728	-0.0488193018675624	0.366067610039455	-0.133361435234056	0.893907543145816	0.951294038668756
AAEL002472	7.66875232856422	0.113725514197644	0.686928701515295	0.165556503821688	0.868505979729377	0.938203294197183
AAEL002474	178.063907778462	-0.593244947254014	0.583098913824958	-1.01740019264056	0.308963090417766	0.566490781749714
AAEL002476	3.91294965365107	-2.19194520937797	0.825370361016092	-2.65571107578848	0.00791413880612358	0.056406185398543
AAEL002481	12.9291335032782	0.442511956938797	0.671077846367681	0.659404805767268	0.509635856921802	0.726903867995362
AAEL002483	162.471449087863	-0.0298567167846041	0.14864441373268	-0.200859998938797	0.840808046440581	0.926832566547997
AAEL002485	27.8416337483705	8.50757406997313	0.892621328232349	9.53100021351788	1.55775037629614e-21	3.38008581650647e-19
AAEL002486	550.04474957528	-0.150684945140765	0.15219757681325	-0.990061394509976	0.322144111481954	0.578975286527958
AAEL002487	293.655965247821	-0.286180166023902	0.352818686443134	-0.811125308891561	0.417293713000001	0.657965371198939
AAEL002488	607.798778721728	0.101427882755321	0.118482351375399	0.856058995942424	0.391965147750038	0.638204965284114
AAEL002490	2.60203307743708	1.23613229896405	1.03312635271195	1.19649672638707	0.23150277530553	0.490687535149937
AAEL002493	283.200431503958	-0.308928500315647	0.124064204766436	-2.49006956436175	0.0127718094456334	0.0792731021330816
AAEL002499	445.295947604128	-0.382875597438552	0.257158965386618	-1.48886738933223	0.136522292389843	0.370775469225394
AAEL002501	2170.96111122954	0.497449231684205	0.172926086900946	2.87665811792265	0.00401910780667108	0.0332743674791482
AAEL002502	851.959378679847	-0.0445479630653179	0.227348700434305	-0.195945536439037	0.844652795128183	0.927646724309347
AAEL002503	194.008325947206	0.0458501743878181	0.251917937022226	0.182004405600435	0.855579268480394	0.932071948167
AAEL002504	2402.74635493164	0.504688787229132	0.241288139075275	2.09164358083794	0.0364704109427592	0.164049144271607
AAEL002506	730.839460029541	0.108363691542634	0.220361803364198	0.491753515755805	0.622893601260233	0.804515562821718
AAEL002508	1304.74810423307	-0.14398564359374	0.149711928541063	-0.961751311314171	0.336174540748709	0.591253989040011
AAEL002510	1068.45946040452	0.379040004265276	0.194972592375277	1.94406813618045	0.0518872351052494	0.207749001366047
AAEL002512	347.113793147593	-0.0576516456816164	0.178650520982542	-0.322706283555985	0.746917692961998	0.876619796583638
AAEL002514	457.537481556661	0.0101308393223912	0.13482531065803	0.0751404856621245	0.940102935956597	0.972824861765037
AAEL002518	603.399449821952	0.72583875051806	0.350476596841798	2.07100490320527	0.0383583378461292	0.169860955104181
AAEL002520	17.621455856432	0.736119672826543	0.583578763143985	1.26138872645186	0.207168828036423	0.463999448774228
AAEL002523	151.261117095518	-0.036617556429141	0.258793223374978	-0.141493490252965	0.887480102333019	0.947923424268418
AAEL002524	21.0553762358401	2.0039552830044	0.502090580502435	3.99122262162151	6.5733539079307e-05	0.00115834447410299
AAEL002525	458.640208562459	-0.185401801306605	0.115186613025012	-1.60957767953769	0.10749008422688	0.323751968797098
AAEL002526	514.104202144741	0.309672760276437	0.291624933417223	1.06188711866208	0.288286933560231	0.548503525729439
AAEL002527	5047.45374794367	-0.112357099357139	0.0967167354100362	-1.16171310870651	0.245352019167239	0.505501910107025
AAEL002529	345.066438992389	0.142901135144848	0.179151672571228	0.797654485129256	0.425071023383263	0.664090692938116
AAEL002531	314.119651348382	-0.0333649272482842	0.166569614702068	-0.200306204153512	0.841241110664104	0.926933702200603
AAEL002534	32454.0890539245	0.335339401658562	0.293416885953032	1.14287697031943	0.253089675505936	0.512882311472721
AAEL002537	4.82942538982801	-0.530985272104007	0.816213746154591	-0.650546838503548	0.515339056954665	0.731204346242406
AAEL002538	146.180194588834	0.311940434574713	0.391217157428044	0.79735877798787	0.425242692658886	0.664107666330958
AAEL002539	898.2002244504	-0.194512712284155	0.27167760767325	-0.715968879253744	0.47401056536	0.699894942027592
AAEL002541	46.4275911175888	0.906166160045568	0.453302586264369	1.99903152442437	0.0456049430912641	0.191528576226714
AAEL002542	2067.59587313439	0.504834524943881	0.201339669774494	2.50737733656417	0.012163078974741	0.0766479593128674
AAEL002543	4897.36009006405	0.107991946340947	0.0668903473700486	1.61446233405723	0.106427180481014	0.321998209609952
AAEL002544	502.246635192885	0.310507045262282	0.21893401704483	1.41826770208442	0.156112622467547	0.39910075652504
AAEL002546	981.548188438796	0.225597345612067	0.23851792727944	0.945829725191955	0.344235441641585	0.598838680218423
AAEL002547	1091.22815476543	0.121272427703963	0.150617511551982	0.805168180342088	0.420722635706059	0.660459441386706
AAEL002548	1540.46292439822	-0.104759529808272	0.118515837873637	-0.883928525400698	0.376734797479948	0.627056307917282
AAEL002549	729.036829352988	-0.180695842068222	0.128977081615421	-1.40099186464007	0.161216505884831	0.405595520859539
AAEL002550	187.26741992361	0.00893629580721539	0.190322826297918	0.0469533580445423	0.962550401385873	0.984085877038506
AAEL002551	3589.60925411719	-0.124385902796441	0.220396093357832	-0.564374353925093	0.572499388750543	0.770219888363445
AAEL002554	108.721472540268	0.0302587675626937	0.226888173139389	0.133364234653625	0.893905329307235	0.951294038668756
AAEL002555	786.2677629715	-0.0958207753455937	0.110397952163894	-0.867957905626188	0.385417377186976	0.633308624204389
AAEL002556	375.980475411839	0.0271402202842035	0.135933268208613	0.1996584106442	0.841747742286286	0.927070354345305
AAEL002557	1765.33073210534	-0.240697343689487	0.214250152145856	-1.12344071301115	0.26125036688428	0.520995587621902
AAEL002559	723.5396705919	-0.62843440300951	0.114385011965958	-5.49402751469344	3.92869240283912e-08	1.45331628886705e-06
AAEL002560	1626.22763872836	-0.364334795265898	0.191876513155378	-1.89879829101786	0.0575910019956285	0.222379279418977
AAEL002562	637.148853238587	0.0767720854589031	0.169509448536163	0.452907410895886	0.650615414287371	0.821815203474562
AAEL002563	780.972615428465	0.0641501068057466	0.160946071430994	0.398581377199076	0.690201685776772	0.844910079809929
AAEL002564	3.24807574027936	0.341048563055494	0.728909461259955	0.467888786168278	0.639864123136284	0.815137103238283
AAEL002565	7508.63561491743	0.271135831275598	0.568516417858915	0.476918208091017	0.633420365690522	0.811864009901133
AAEL002566	12.0320962709895	0.495548247354884	0.480087522620653	1.03220397116308	0.301976575113427	0.560824661343766
AAEL002567	17.727427055272	0.438517916440668	0.329708686283614	1.33001626794708	0.183512911404602	0.434159594141596
AAEL002569	89.7595519918	-0.119915027018382	0.170979617668572	-0.701341064236244	0.483090192510576	0.707338626117308
AAEL002571	217.921509038985	0.633183666572361	0.399717757274896	1.58407690188481	0.113176219985668	0.333906554066091
AAEL002572	4168.70502932659	0.356867925948704	0.24856087776836	1.43573650508781	0.151077333447603	0.392347673037023
AAEL002574	0	NA	NA	NA	NA	NA
AAEL002575	18.2826776521152	1.95172050486236	0.521414261359645	3.74312835205741	0.000181743333355279	0.00270228759866011
AAEL002577	0.355615993998503	0.229677156555222	2.4753945762094	0.0927840590597595	0.926075115402124	NA
AAEL002578	6.42702370853041	0.292669850062757	0.920074407254998	0.318093675636435	0.75041388079623	0.878524480513415
AAEL002579	104.67533597197	0.745738378256362	0.502414605354286	1.48430871696194	0.137727038815221	0.372655069848443
AAEL002580	303.628465383074	0.522136246065014	0.472156395996198	1.10585443825952	0.268789527989872	0.528991763627556
AAEL002581	385.018507652962	-0.308716866356696	0.103093018477384	-2.99454677839722	0.00274852906661857	0.0247879128849261
AAEL002583	1216.80124548269	-0.271261948402991	0.276999261655052	-0.979287622581443	0.327437884415974	0.583583666009492
AAEL002585	154.160704261015	1.05498635433643	0.52279101897907	2.01798867240807	0.0435924410724097	0.185577425566821
AAEL002586	2.92222371644963	-1.21085655375322	1.86257700010081	-0.650097447615691	0.515629277832542	0.731267041374451
AAEL002587	1005.44910543765	0.26255650973476	0.362529964382543	0.724233954514472	0.468922116258863	0.696271037296634
AAEL002588	14.9384531468714	2.41626872284664	0.799019242740157	3.02404321898467	0.00249420804403325	0.0229644056644429
AAEL002590	49.6467520123853	0.0513522917280437	0.428601782028822	0.119813528270842	0.904630865134631	0.955987752949573
AAEL002591	5309.83883503763	0.913150658242979	0.358792319768798	2.54506746084031	0.0109256628334554	0.0715161126847249
AAEL002592	16.1321394313144	0.51627946491401	0.38884919444908	1.32771128829384	0.184273502946146	0.435321447161369
AAEL002593	815.154574427183	0.296590422365035	0.294194190953479	1.00814506705176	0.313384824984346	0.570639852908621
AAEL002595	917.799228672108	0.232102157675056	0.350676888112915	0.661868989781616	0.508055187134146	0.725336964603379
AAEL002597	233.134377754512	1.39933807516151	0.313696011231102	4.46080927095566	8.16507340995816e-06	0.000186056171213122
AAEL002598	15.626403449368	-0.942094244422898	0.405182255624719	-2.32511229538015	0.0200659563661757	0.109380905006173
AAEL002599	48.7345860658843	0.751659336081676	0.29181559154762	2.57580251999324	0.0100007745933837	0.0669697195018939
AAEL002600	988.935387008307	0.492604991230985	0.27649486339712	1.78160630247758	0.0748134559494164	0.262770470189072
AAEL002601	187.541619873447	0.823088518580635	0.454081449703079	1.81264510831448	0.0698865757615818	0.25155014568504
AAEL002602	95.8169649646266	-6.49584386581427	0.778605502614771	-8.34292057274119	7.24778492961178e-17	8.16808506253458e-15
AAEL002605	1227.291935062	-0.792098227319267	0.292783365514526	-2.70540720756886	0.00682207049790003	0.05037037120288
AAEL002606	16471.3411486841	0.92787938147991	0.320892095043888	2.89156197927844	0.00383331973961431	0.0320280473416741
AAEL002607	58.0104641765981	0.431559718618731	0.226161610054713	1.90819175064384	0.0563664374505276	0.219308166511166
AAEL002610	552.368867732703	1.2533336572589	0.443760859105552	2.82434476034035	0.0047377392892389	0.0380537313740083
AAEL002612	30.4402213926339	-1.05885681328823	0.570982208893657	-1.85444799644438	0.063675093555264	0.23705724754502
AAEL002613	0.451332052539398	-0.772804003078423	2.1289258170602	-0.363001846699185	0.71660350482512	NA
AAEL002614	917.315032285106	-0.261147549856709	0.202692753712504	-1.28839114903494	0.19760983820913	0.45198813252892
AAEL002615	17.2728495425493	0.119241273246291	0.496082850888914	0.240365642619224	0.810046810738874	0.909589907663687
AAEL002617	6026.11757472608	0.710227857996259	0.332030359286323	2.13904493409231	0.0324320294163364	0.151801945799967
AAEL002618	0.138755288118316	-0.446064929551844	3.83123742884822	-0.116428422366385	0.907313010775395	NA
AAEL002619	0	NA	NA	NA	NA	NA
AAEL002622	276.671156358503	0.984009795507669	0.443829592571168	2.21708919814733	0.0266169967944637	0.133571936278189
AAEL002623	0.0647059885345688	0.0348305992436806	3.83123742851764	0.00909121397291137	0.992746360651286	NA
AAEL002624	286.298143531309	1.1365052281964	0.390455055373511	2.910719716791	0.00360597332462835	0.0304862510365941
AAEL002625	0.678985851061702	-0.0232864439456333	2.46644066519261	-0.00944131528248819	0.992467032215422	NA
AAEL002626	0.800184749156885	-0.894444701309712	2.45026122558819	-0.365040548317455	0.715081138488662	0.858864603183051
AAEL002627	0	NA	NA	NA	NA	NA
AAEL002629	533.523793786436	0.181604988031367	0.311412133419267	0.583166063689835	0.55978151413491	0.761518083163862
AAEL002630	0	NA	NA	NA	NA	NA
AAEL002631	0	NA	NA	NA	NA	NA
AAEL002632	84.8211436420466	-0.270535676168059	0.384259584986204	-0.704044054432038	0.481405338841242	0.705866950688248
AAEL002633	127.652081103599	0.521637596165572	0.430666502688664	1.21123326961575	0.225806015324304	0.485257627610456
AAEL002636	613.514575870451	-0.0145695256445897	0.117794403943653	-0.123686059412119	0.901563849875028	0.95410486714614
AAEL002638	485.959395625192	0.485092836235389	0.414831203770739	1.16937402930634	0.242252968656689	0.502278435320441
AAEL002639	5752.66970298609	0.0350444644975674	0.342514064389995	0.102315402901718	0.918506329721012	0.963159623592331
AAEL002641	0	NA	NA	NA	NA	NA
AAEL002642	162.937208531023	-0.998063107105976	0.740577994325566	-1.34768129049648	0.177760912200606	0.427084472247961
AAEL002643	9.49731783887353	-0.322563508781644	1.28784882401083	-0.250466904785504	0.802226295331596	0.906329798386456
AAEL002644	643.283687870193	0.0135823800109683	0.185383513265823	0.0732663858381645	0.941594140001008	0.973397966816088
AAEL002645	726.207520973292	-0.214821218849515	0.154080363432895	-1.39421542150681	0.163252562392263	0.408215643628951
AAEL002646	580.202379541201	-0.480481169781921	0.147126505074604	-3.2657689349603	0.00109167288683747	0.0118676777440605
AAEL002647	179.666496461464	-0.124642018283649	0.145257660151515	-0.858075354880688	0.390850854987539	0.637374058307217
AAEL002651	1160.89413803676	-0.290379438536331	0.150318552050151	-1.93176048182962	0.0533890757886436	0.212126368902788
AAEL002652	12.0921312468803	-2.00157514289978	1.41715723444362	-1.41238748549	0.157835899260787	0.400247392892608
AAEL002654	142.293407529486	-1.0726995676996	0.254206067860443	-4.2198031570533	2.44515718980365e-05	0.000494404662383385
AAEL002655	376.507300543498	-3.52562842960348	0.31861546040285	-11.0654656404487	1.84502108971199e-28	6.54217478103242e-26
AAEL002656	286.180650810325	1.40177656658659	0.852930588398031	1.64348258305449	0.100283126020112	0.311950475373397
AAEL002657	0	NA	NA	NA	NA	NA
AAEL002658	881.423332724965	0.594262028890324	0.126623103994372	4.69315638413617	2.69021679598854e-06	6.89777280071983e-05
AAEL002661	11.2411825626886	-1.17152751984129	0.468041373953978	-2.50304264758543	0.0123130705857426	0.0773250195142661
AAEL002662	3.16446547981452	-1.56406977013869	1.08146478737286	-1.44625122186196	0.148106751658317	0.387887030684127
AAEL002665	90.6375475544953	0.719869348453942	0.37019175098485	1.94458506041482	0.0518249388053079	0.207648183700597
AAEL002666	4417.81220035212	0.0282585496455419	0.209501308405824	0.134884836092777	0.892702929021011	0.950674116635011
AAEL002668	551.578071012744	-0.0289759083750828	0.226606700032771	-0.127868718669362	0.898252866675723	0.952619358929468
AAEL002669	4558.83705775158	-0.90786122304966	0.168069035877033	-5.40171613594484	6.60063449787094e-08	2.35774015552943e-06
AAEL002670	9.16974153266171	0.84422777418399	0.883828613822371	0.955193983291494	0.339479607929762	0.594191492906679
AAEL002671	4.12448229571975	-1.5022685253213	0.674731808717057	-2.22646762152467	0.0259828754278184	0.13157054788214
AAEL002672	12.9690926085976	1.11412431993619	0.765403357411876	1.45560417150962	0.145502074205549	0.383416558781997
AAEL002673	303.004131130314	1.17956833157464	0.424935178640957	2.7758782771226	0.00550528152725366	0.0427770084677786
AAEL002674	0.0226727968838276	-0.104082973342809	3.83393287759171	-0.0271478340038621	0.978341822785508	NA
AAEL002675	425.345300507169	0.948707520535826	0.362146554038531	2.61967844221123	0.00880127131676837	0.0612214748340568
AAEL002676	297.277596382665	-0.255663022058638	0.232935226612585	-1.09757131103168	0.272391725976535	0.533409336240148
AAEL002677	0.177632804322045	1.05488531196778	3.81216999017262	0.276715181822208	0.781998813506358	NA
AAEL002678	277.464388388067	0.0337063795447748	0.126178275256599	0.267132986849192	0.789366770313796	0.900142183325648
AAEL002680	187.805076844843	0.0968904324996223	0.209269992554606	0.462992478361846	0.643369758529346	0.816995103768523
AAEL002682	0.0794176819275838	0.557673275631605	3.82288931559718	0.145877431856666	0.884018147755135	NA
AAEL002683	591.985128758077	0.315375747426996	0.287681365291991	1.09626755666602	0.27296170291115	0.534165733870278
AAEL002684	375.381571581114	-0.0178655840638667	0.301772112838208	-0.0592022367336677	0.952791028113618	0.978928429971533
AAEL002686	95.019395801908	0.634175493204441	0.329718310139323	1.92338573170677	0.0544316249005134	0.214659394545022
AAEL002687	2814.219384015	-0.269434994367829	0.168274599828174	-1.60116259163861	0.109340911914966	0.327492671452474
AAEL002688	925.283673540459	-2.8489816110604	0.197195823235637	-14.4474744156018	2.60047750933647e-47	2.7004101450524e-44
AAEL002689	0	NA	NA	NA	NA	NA
AAEL002690	7.20948599170704	0.0294419823474927	0.742905461745276	0.0396308599997716	0.968387424036687	0.987058569069996
AAEL002692	415.272778443765	0.0661953107979969	0.228115010737633	0.290183932148733	0.771675527902015	0.890644417537659
AAEL002693	444.388386937503	0.4755270604115	0.951758207148076	0.499630112816581	0.61733555043589	0.800537350123714
AAEL002694	665.229523773697	-0.130429241756642	0.143864689619963	-0.906610524800684	0.364612794093677	0.616939106207387
AAEL002696	28.8486597872597	-0.331427587641333	0.508624228867079	-0.651615807566939	0.514649047606086	0.730875046800554
AAEL002699	0.447061939602682	-0.330060977371401	3.02413133730136	-0.109142408367071	0.91308953876642	NA
AAEL002700	851.264790728855	0.0558681146343502	0.104102892344665	0.536662463223228	0.591500789050509	0.784029765792879
AAEL002701	832.404089793539	0.464796550641242	0.194117156846536	2.39441251969654	0.0166470140273774	0.0959232223266002
AAEL002703	652.800214872701	-0.139856358183431	0.179658306655385	-0.778457510743988	0.436299345904089	0.672275558108494
AAEL002704	790.877736832775	0.789378194680812	0.740592298593033	1.06587416069606	0.286480530988591	0.547068495896757
AAEL002711	216.220934729001	-0.935981667784857	0.704613479491374	-1.32836185373646	0.184058594954586	0.435096561536549
AAEL002713	13.3251522296152	1.02774055773545	0.629254076623458	1.63326801671313	0.102412640334065	0.315707159706667
AAEL002714	24.0290702811636	0.215583647421131	0.3679132641331	0.585963237637282	0.557900219603617	0.760216833123759
AAEL002716	67.7742315967296	0.109304923928179	0.212742674753206	0.513789365744224	0.607399263668362	0.793812522043387
AAEL002718	257.235831738363	1.06122552389505	0.260254687558285	4.07764230435768	4.54946853276001e-05	0.000843624662363074
AAEL002719	214.320085349139	0.0944329180105642	0.20601714628266	0.45837407086981	0.646683716890697	0.819206032961016
AAEL002720	482.792640535694	0.794631820512481	0.389904166408421	2.03801828493444	0.041548104281261	0.179183132613756
AAEL002721	470.959746536799	-0.14493852842837	0.188836372588527	-0.767535016912181	0.442763481847619	0.677282775578776
AAEL002722	501.920530534999	0.384834181939819	0.273081104025183	1.40923035782194	0.158767063878092	0.401418360810382
AAEL002723	633.855970451018	-1.04929159627767	0.166889497725359	-6.28734348523494	3.22944325207829e-10	1.71976725270015e-08
AAEL002724	649.107635884827	-0.20088429000459	0.58277272230985	-0.34470434581834	0.730316650676316	0.867571781952303
AAEL002725	0.602778236585057	0.543378556306212	1.87539304206139	0.289741160449728	0.772014264831132	NA
AAEL002726	12.024084736463	1.3561278879786	0.704508692602231	1.92492711902461	0.0542384766394837	0.214213250036624
AAEL002728	524.127564839099	0.297853593489189	0.181895716055698	1.63749647296797	0.101526775301714	0.313841432986672
AAEL002730	53.1821086236436	1.56131211359825	0.357232119305165	4.37058156090523	1.23916057171539e-05	0.000270088701523212
AAEL002731	40.2952171099064	0.603517656763594	0.523803141793849	1.15218411003941	0.249245425842045	0.509909183118206
AAEL002733	66.7852093625947	0.749856170107609	0.572728964249783	1.30926881110307	0.190443310539418	0.443027093814553
AAEL002737	1990.94066284316	0.307008088069758	0.30572152602022	1.00420828087013	0.315278231519516	0.572745691136053
AAEL002739	403.424865255201	-0.127748795282225	0.112707144619828	-1.13345782747965	0.257022041647163	0.516816935195915
AAEL002740	79.4673948286592	1.27457212980038	0.416877489412037	3.05742613159092	0.00223246657400596	0.0211712974904753
AAEL002741	12.8072838428882	0.456726267787543	0.783216844929147	0.583141528102426	0.559798029630774	0.761518083163862
AAEL002742	0.519349519528975	1.79741302750423	2.93515646762439	0.612373836737566	0.54029044786137	NA
AAEL002745	225.977042316174	-0.463742972734197	0.579515230342224	-0.800225685976088	0.423580050329651	0.663127250500579
AAEL002748	814.107500307275	0.0613579054755371	0.105206050779153	0.583216507236248	0.559747560109094	0.761518083163862
AAEL002751	128.445426964319	-0.0313331999116252	0.314390475877375	-0.0996633241645856	0.920611618601508	0.964115524508624
AAEL002752	520.830946094705	-0.000860109313288555	0.155397587243863	-0.00553489490115956	0.995583815361058	0.999850995705144
AAEL002753	132.964065725819	-0.346505396954519	0.133648242545521	-2.59266706658337	0.00952349137448007	0.064563327489417
AAEL002754	238.490945628779	-0.328971480357325	0.543949860375725	-0.604782727823652	0.545323371499553	0.750820264689886
AAEL002756	1416.95786425857	-0.290421937737895	0.472483558365128	-0.614670992452739	0.538772020231026	0.747320640217408
AAEL002757	16.8908525270399	-1.07157482828179	0.531401997159703	-2.01650508279845	0.0437471872620123	0.185897245733186
AAEL002758	131.061814209275	0.25976912795295	0.275002170817732	0.944607554116806	0.344859268979681	0.599467477585361
AAEL002759	2983.52871817843	0.315087744343788	0.306402243001011	1.0283467289851	0.303786757313868	0.561952254057249
AAEL002760	85.4567509014483	-0.0419426218208548	0.167962161010685	-0.249714706982048	0.802807983927257	0.906329798386456
AAEL002761	3011.36737967519	0.322189208914735	0.188294605667954	1.7110910202223	0.0870643115990016	0.286568235664528
AAEL002764	2936.72151411245	-0.0457697560820611	0.109237015778396	-0.418994932769969	0.675219835648858	0.835834828303978
AAEL002765	69.5575714437168	0.186329972339077	0.395270660097804	0.47139843947176	0.637356230171222	0.814164416354803
AAEL002766	271.765991074348	0.353982019626042	0.106120048378629	3.33567525679086	0.00085092499698544	0.00973308230226147
AAEL002769	750.357632492959	-0.882252854443448	0.432857845861549	-2.03820460430245	0.0415294752393666	0.179155937991072
AAEL002771	1508.88128002965	-0.177032815983084	0.141197328358151	-1.25379720736667	0.209915724519968	0.46762394992604
AAEL002772	265.074567707224	0.0485281615855646	0.189584021976752	0.255971790658156	0.797972619609178	0.904414589840043
AAEL002773	9.44907004120162	0.685549039188302	0.51250958307227	1.33763164988786	0.181016541858904	0.431059538991769
AAEL002775	445.93633816359	0.458752958783112	0.116399559130495	3.94119154926355	8.10778465912685e-05	0.00139492276182705
AAEL002777	498.646403353051	0.130916301588255	0.158017985648951	0.828489877595928	0.407393125177903	0.650824190890763
AAEL002779	380.976220043095	-0.0421329049272523	0.196976601632344	-0.213898019247449	0.830626584901088	0.921383281801619
AAEL002780	19.5676001247339	2.27819332223745	0.530521788498517	4.2942502487696	1.75284674976472e-05	0.000367188559770599
AAEL002781	301.754223177009	0.58325429807864	0.300607711653273	1.9402506172276	0.0523492396878701	0.209263584393865
AAEL002782	780.045512669685	-0.1007396606602	0.12738787489104	-0.790810434245538	0.429054620134647	0.666298119441727
AAEL002783	641.639739445416	0.275003597856449	0.205111643687358	1.3407507877789	0.180001378996335	0.429760616585945
AAEL002784	476.156407986352	0.00143724987744262	0.186491215812227	0.00770679665089295	0.993850926809473	0.998989374774304
AAEL002785	88.3681816473596	1.02951751387016	0.262889593065586	3.91615925858775	8.99708262167407e-05	0.00151038784242376
AAEL002786	4472.06623969107	-0.189798132506642	0.186942336429778	-1.0152763474096	0.309974115903268	0.567548441037503
AAEL002788	1305.7210821871	-0.299933760519745	0.112059119069787	-2.67656718176552	0.00743806520839529	0.0538250831257594
AAEL002789	858.312961415934	0.0245654473151293	0.165252953589532	0.14865360516428	0.881826972079196	0.944939966100638
AAEL002790	231.937573154226	-0.238088391286577	0.208430141873943	-1.1422934761066	0.253332052099708	0.513158892772126
AAEL002791	774.83213447914	-0.207602202802521	0.179880992271618	-1.15410861470591	0.248455641969306	0.509025947428096
AAEL002792	244.789324572227	1.07352012514826	0.262365831980046	4.09169180699531	4.28237534293422e-05	0.000802283153808991
AAEL002796	478.457188278949	0.33246340254875	0.208866508381596	1.5917506599064	0.111440740472403	0.331314005109977
AAEL002797	479.955496779049	0.363454937985458	0.319833077380171	1.13638945966003	0.255793605127964	0.515845114627597
AAEL002800	2117.88076494538	0.801330430352805	0.234548708666171	3.4164776898999	0.000634368615314796	0.00769178559586865
AAEL002801	272.339633711195	0.272356491816035	0.23480519129736	1.15992534198752	0.24607920388941	0.506314125902285
AAEL002803	1.23950874987333	1.461701162124	1.5380068790734	0.950386621810579	0.341915839149675	0.59708978613309
AAEL002804	1465.90535205015	0.0287500359568311	0.112436964393001	0.255699147624984	0.798183153390081	0.904533315513412
AAEL002805	170.506905805395	-0.275260896490932	0.164677550759218	-1.67151439417145	0.0946201179690987	0.301730044973625
AAEL002808	318.889992571581	0.129000227462792	0.25455438897223	0.506768820540215	0.612317035909247	0.79740830229597
AAEL002809	346.296635141562	0.233163442025216	0.176463965916326	1.32130908888093	0.186398324672508	0.437992378226753
AAEL002810	51.6978788459601	1.14159778525439	0.246464083478417	4.6319032336992	3.62319500004994e-06	8.94295567244924e-05
AAEL002811	10.5720640905432	-0.832204445042913	0.600055276124491	-1.38687963951884	0.165478467315141	0.411094661282898
AAEL002812	180.929935717909	-0.339406511903306	0.340249057623924	-0.997523738268366	0.318510357285552	0.576004922778624
AAEL002813	2724.49875269689	0.487110786475	0.321505572916979	1.51509282422543	0.129748898638644	0.360529336469534
AAEL002814	463.451630450449	-0.134756339895351	0.133041653232494	-1.01288834452365	0.311113496246374	0.568575445635969
AAEL002815	667.53045150899	0.147129268149848	0.403344845195435	0.364772898184824	0.71528093728439	0.858864603183051
AAEL002816	254.968100497149	-0.0376240193634996	0.152272763646338	-0.247083053216815	0.804843948771407	0.90716359596322
AAEL002817	739.953697093443	-0.404061097568885	0.160568122134556	-2.51644655363336	0.0118544878275107	0.0754886307649369
AAEL002818	1011.87410711425	0.220252772255546	0.084406790502499	2.60942005902978	0.00906958341958865	0.062697861984774
AAEL002819	440.492568722515	-0.0230026532926842	0.086365514599625	-0.266340719433218	0.789976815682854	0.900236491617584
AAEL002820	31.4051384712206	0.129458989151545	0.265536931198891	0.487536662290408	0.625878068205495	0.806650297479741
AAEL002822	177.381025203087	0.044371623324331	0.182890980416618	0.242612419832046	0.80830565900069	0.908823375067106
AAEL002825	1042.97982429822	0.352224544471817	0.268238567286127	1.3131017960445	0.18914864874919	0.441670905158323
AAEL002827	13775.2123584265	0.305707671405368	0.102854133778557	2.97224486925873	0.00295630798354423	0.0261694369046774
AAEL002828	467.203802714442	0.00663629692282303	0.0943737195813358	0.0703193320371732	0.943939495853436	0.974159563866133
AAEL002831	172.316338328306	0.127859732709602	0.230550122924474	0.554585402461433	0.579178275941164	0.775045450628925
AAEL002832	10521.0138739541	0.473526431313983	0.287931842562146	1.6445781998279	0.100056825575896	0.311683336237921
AAEL002833	2464.07701728094	0.483218176917673	0.224870612404468	2.14887206358705	0.0316445428967243	0.149657893504417
AAEL002834	5112.69186258787	-0.154792894367351	0.105417940440079	-1.46837335012571	0.142002836477264	0.378902444451752
AAEL002835	1587.49750821925	-0.431789969527202	0.274509466627176	-1.57295110741531	0.11573013976682	0.338625535132331
AAEL002836	613.183477106921	0.00139695097264638	0.132305749574918	0.0105585054098905	0.991575688075161	0.998052179062836
AAEL002837	342.782642613109	0.0576278057680117	0.144679871393492	0.398312531058858	0.690399824598272	0.845010325813241
AAEL002838	100.461396581912	-0.202394551960382	0.155672846062803	-1.30012752435148	0.193557265456945	0.446384799376442
AAEL002840	228.771710283711	-0.214993958569405	0.129401139508496	-1.66145336421314	0.0966224277887537	0.30503731926013
AAEL002843	153.059038591487	0.13098768557893	0.17027075801229	0.769290552929093	0.441720844177357	0.67639958212033
AAEL002844	444.384979966686	0.17611678931901	0.161705171798917	1.08912279897896	0.276099737200232	0.537628981973878
AAEL002846	356.493073122147	-0.127065815538997	0.146288841900781	-0.86859540268408	0.385068469935757	0.632985687011085
AAEL002847	112.396458107917	-0.128326372187296	0.231189659571121	-0.555069687914907	0.578846995142223	0.77485928971842
AAEL002848	82.6235009480306	1.18034928096675	0.346810973671292	3.4034369456991	0.000665437704335056	0.00802166944081513
AAEL002849	119.169752120499	0.103478456815075	0.165310610616328	0.625963792821744	0.531338690302564	0.74310744392676
AAEL002850	317.406684084263	-0.336353668292485	0.384682355321065	-0.874367289375039	0.381918265171802	0.631636056497121
AAEL002851	12017.215162849	0.121082024739273	0.0593806171905504	2.03908329801836	0.04144171482303	0.178830409645951
AAEL002852	124.295372967741	-0.0690660967771568	0.173474147621232	-0.398134809850501	0.69053081626097	0.845028367575925
AAEL002853	15.9849113685556	0.445675156512474	0.397284012311483	1.12180491210668	0.261945397224745	0.52171541356464
AAEL002854	112.442710698683	0.0910400782558414	0.204571168109364	0.44502888211095	0.656298882050483	0.825441054351581
AAEL002855	0.664281680969444	0.801534645276649	1.8098675986109	0.442869216450883	0.657860334639546	NA
AAEL002856	210.995685505565	-0.0151085113734296	0.150181893114638	-0.100601417788074	0.919866871186195	0.963819489046743
AAEL002859	4241.95094640936	-0.115919372378624	0.333571096601354	-0.347510241623713	0.728208025673954	0.866199335399112
AAEL002860	338.341749689558	-0.0760792683497494	0.118681064004425	-0.641039655213345	0.521496918969254	0.735427510716366
AAEL002861	817.950985729009	0.405220533878197	0.241514743124707	1.67782938894525	0.0933804102990861	0.299418704218816
AAEL002863	331.207156126657	-0.0621083218484778	0.11053448499823	-0.561890905353858	0.574190350483377	0.771663894902956
AAEL002864	513.256065976971	0.105298842206982	0.150285676480171	0.700657871549558	0.483516553102606	0.707621708785975
AAEL002866	2590.84670810469	0.00747013056535635	0.106862771954896	0.0699039565294944	0.944270103980469	0.974159563866133
AAEL002867	543.693375917046	0.182930109606173	0.141382609779457	1.29386570166957	0.195711813465624	0.449687031658393
AAEL002869	832.754137736208	-0.222465249447123	0.187914546273793	-1.18386390973155	0.236466938522202	0.495971372992807
AAEL002870	1297.00746011257	-0.144081920673083	0.103489569173363	-1.39223616277425	0.163850895373097	0.408727576687385
AAEL002874	159.34667870896	0.38219254740066	0.249044596707641	1.53463497081739	0.124873517528874	0.353188449415837
AAEL002876	554.281129339493	0.367146102120172	0.604665445544614	0.607188826193778	0.543725606758238	0.750446791424683
AAEL002877	2193.5673185722	-0.130332511751481	0.214606109029474	-0.60731035263111	0.543644969206347	0.750435401351706
AAEL002878	0	NA	NA	NA	NA	NA
AAEL002879	1318.7054849797	-0.310637330041586	0.505549814046742	-0.614454444271371	0.538915067917734	0.747356333165168
AAEL002880	218.466195285988	0.301224924290218	0.169679815149095	1.77525490598594	0.0758558075180355	0.26464884321987
AAEL002881	4779.65871646912	0.438836536003533	0.296918034901062	1.47797198021252	0.139415278207503	0.375147262787404
AAEL002882	12.4468758253699	1.43392927263549	0.457001432912881	3.13769097723779	0.00170284301855582	0.0170143861194258
AAEL002886	4185.79082582094	-0.224949719823494	0.17190814632417	-1.30854601502888	0.190688177851919	0.443059729840371
AAEL002887	6994.44308820383	-0.172777405388722	0.164875269619708	-1.04792796267894	0.29467179788082	0.554353120929609
AAEL002888	403.011218814157	0.115100886433806	0.152815611185608	0.753201099945249	0.451329078479952	0.683333835162671
AAEL002890	1039.70663117343	0.0570815863879695	0.127378863847197	0.44812447421767	0.654063365854573	0.823645080585075
AAEL002891	86.9063445294496	-0.125745677817997	0.213123585237537	-0.590012962093553	0.555181959410455	0.757981979737244
AAEL002892	506.574921120213	-0.0944353821439828	0.201123406749131	-0.469539491550955	0.638684063722363	0.814704651960666
AAEL002893	49.77695730775	0.0618228796607199	0.394974230409423	0.15652383092597	0.875620136381835	0.942457803715768
AAEL002895	1134.04313435215	-0.189582673709853	0.113446731538316	-1.67111622467344	0.0946987232603944	0.301782121604475
AAEL002896	776.886024366214	0.292082893752215	0.376444775409387	0.775898386249542	0.437808985528665	0.67353090281648
AAEL002897	0.889061346639425	3.30000655928426	1.83661453971299	1.79678777877907	0.0723693172736175	0.257175540093828
AAEL002898	233.358771206274	0.494443787595713	0.270932843343735	1.82496806770823	0.0680058482270109	0.246920335046025
AAEL002900	444.668902093942	0.282759094088433	0.17066900219482	1.65676889448067	0.0975662080682447	0.307016782012152
AAEL002902	82.906396834657	0.366533614471521	0.164309024358215	2.23075765864467	0.0256971860285816	0.130487492309996
AAEL002903	504.119728321159	-1.03277071655791	0.535084857307038	-1.93010641668241	0.0535936535651007	0.212638872115811
AAEL002904	4742.02741347897	-0.514655149762493	0.26069113765135	-1.97419503554738	0.0483595702851347	0.198658217803133
AAEL002905	160.706562543844	-0.324972266721111	0.232423773322737	-1.39818858490807	0.162056443739211	0.406264425373277
AAEL002906	2454.63914814107	-0.0953301075355415	0.0794154277567145	-1.20039783488393	0.229984869349528	0.489273085706277
AAEL002907	0.990586398281079	-0.322582550750227	1.61390175256483	-0.199877440022341	0.841576434664005	0.927070354345305
AAEL002908	0	NA	NA	NA	NA	NA
AAEL002909	0.841089376867345	-1.8201561532842	3.00066352080922	-0.606584557269299	0.544126651199595	0.750523079235267
AAEL002910	302.662568730276	0.0134475932131921	0.121743483766753	0.110458422883282	0.912045821772777	0.960333320557154
AAEL002912	509.269628207371	0.11191761072816	0.213965594637282	0.523063583740574	0.600930006347631	0.789759576232315
AAEL002913	1455.37751937962	-0.181727396210372	0.121697174256393	-1.49327539707295	0.135365112962691	0.369427071945111
AAEL002915	1.07846250549509	0.213236660147754	1.62195612593386	0.131468821343722	0.895404449431365	0.951366226570762
AAEL002916	0	NA	NA	NA	NA	NA
AAEL002917	8091.15230931493	-0.157557653899182	0.249467946015985	-0.631574743029659	0.527664794811801	0.740248073624815
AAEL002918	99.9239838883185	-0.730679983579252	0.641506216059153	-1.13900686429495	0.254700291175744	0.514606483959037
AAEL002919	2995.81982789841	-0.0640296098757544	0.238547650390204	-0.2684143389005	0.788380403501404	0.899916499751847
AAEL002921	40.0890096389711	0.528774325433039	0.27111522422238	1.95036751237296	0.0511323311527279	0.205518891428908
AAEL002924	1494.76168853853	-0.417286384234177	0.163839118997	-2.54692766165214	0.0108675958418866	0.0712643700267694
AAEL002925	727.690041022986	-0.114371881925619	0.128979928838258	-0.886741704354967	0.375217979680055	0.626720725586788
AAEL002929	3.6621323757269	0.308883497839686	0.730441282641251	0.422872454200252	0.672388321261839	0.835057356441535
AAEL002930	59.4616164926085	0.475173992247563	0.250034698730584	1.90043219865083	0.0573764247819833	0.221786350300578
AAEL002932	6.39089912228915	-0.356768327757875	1.07314021854524	-0.332452667034988	0.739547475230279	0.872477578097687
AAEL002933	471.176982835368	0.124659540264666	0.150938171186398	0.825898043449332	0.408861930588561	0.651615297840002
AAEL002934	160.852634420661	0.368264756639756	0.17387990973652	2.11792585582651	0.0341813474755133	0.156825847982769
AAEL002935	164.852872224991	-0.302602224701867	0.244586130100625	-1.2372010815878	0.216012440093261	0.474384952079139
AAEL002938	1947.03192311567	-0.0515149730125861	0.0630527011903041	-0.817014529751943	0.413920124716993	0.65529465023801
AAEL002940	1268.40185751707	-1.34628616601532	0.285847980876617	-4.70979771096032	2.47962773405474e-06	6.41438220599427e-05
AAEL002943	2049.27839298556	-0.0311393633877814	0.189387669551699	-0.164421281815715	0.86939951109527	0.938540884555063
AAEL002944	1232.00358867158	0.0666785523212512	0.111479988262536	0.598121271453876	0.549759017869572	0.754284315004515
AAEL002948	153.456759875259	0.258310215494519	0.196704661362358	1.31318807447412	0.189119581460048	0.441670905158323
AAEL002949	0.571283899265507	-2.63145563882419	2.38021424550717	-1.10555410874935	0.268919562245046	NA
AAEL002950	357.377246325954	0.257014432492576	0.164286324780377	1.56442986253518	0.117716652271252	0.34219398886261
AAEL002951	297.735648736054	-0.94562696359636	0.213890852724307	-4.42107248417593	9.82122190066859e-06	0.000221023102154675
AAEL002953	367.589307035119	0.103470516571806	0.170493399660927	0.606888693507109	0.543924782046546	0.750523079235267
AAEL002955	0	NA	NA	NA	NA	NA
AAEL002959	32.7399578338194	0.731028578596797	0.44498716116247	1.64280824796626	0.10042261315894	0.31212567193833
AAEL002960	0.166973581103723	-1.73780826247195	3.83963595068332	-0.452597143268928	0.650838856219719	NA
AAEL002961	8.12129225137604	-1.50504822619967	0.715908644318884	-2.10229089722974	0.0355278014822916	0.161031971167508
AAEL002962	0.583877823630279	2.08597113125363	2.28914133073911	0.911246109291173	0.362165714175296	NA
AAEL002964	427.019704354191	0.240482738642814	0.250387374798403	0.960442749305698	0.336832431575546	0.591845915055914
AAEL002965	0.356619959091273	-2.02797430991009	3.80832709961066	-0.532510537269085	0.594372445671654	NA
AAEL002967	33.9007503202088	-0.0503106079369892	0.764040723374944	-0.0658480711797084	0.947498783988718	0.975921073590846
AAEL002968	4.02476894394983	-1.12600172206933	1.55415129165802	-0.724512296912921	0.46875128053115	0.696208248474336
AAEL002969	607.526134968387	0.0631240508932953	0.213740802434513	0.295329905073391	0.767741873825877	0.888295372994875
AAEL002972	895.983644768556	-0.181309820300659	0.162990612704361	-1.11239424953587	0.265968676007821	0.525926824191635
AAEL002974	457.500830342605	-0.386832941719331	0.143630709292387	-2.69324675499486	0.00707598781162302	0.0519024777020058
AAEL002978	946.827743157208	-0.0821992277655181	0.121558818629342	-0.67620949835125	0.498907642853028	0.718486311223113
AAEL002979	143.221520218006	-0.521937760074888	0.438862335392379	-1.18929723055006	0.234322724761068	0.493920596232046
AAEL002980	292.113756898847	0.129411397592494	0.213794499608059	0.605307422921258	0.544974750212412	0.750624625162297
AAEL002983	1924.59032351402	0.122679984781611	0.165270204578582	0.742299467072299	0.457905914645773	0.688421529174793
AAEL002986	1886.53460643486	-0.801262278510578	0.31269351325608	-2.56245251194062	0.0103935800254083	0.0689333332159606
AAEL002988	1647.27614021294	-0.0361115769619304	0.134814584732913	-0.267861055489452	0.788806271778945	0.89998945056681
AAEL002989	292.448403254154	0.195876228121713	0.214533950520638	0.91303137636889	0.361226039816576	0.613278543367205
AAEL002993	273.992418338042	0.396557123282975	0.243498861141519	1.62857896510859	0.103402180222489	0.317116530841507
AAEL002994	19.3619832485952	1.1876128071688	0.547473915288857	2.16925916286293	0.0300630137275792	0.144511903948561
AAEL002995	7962.60439637253	-0.227616039163044	0.17664835324785	-1.28852624424799	0.197562839245403	0.451954139567219
AAEL002996	577.196472513883	-0.185966815197372	0.121423187747951	-1.53155932278273	0.125631216862802	0.354439478119816
AAEL002997	38.5088328052445	0.762445437169558	0.328753905884159	2.31919810996319	0.0203842969119078	0.110535959905004
AAEL002998	286.227899802405	-0.253852581860857	0.106791790020625	-2.3770795658714	0.0174503235527623	0.0991374770652829
AAEL002999	131.096303259993	-0.196915631580075	0.161502856329537	-1.21927027208906	0.222741627910592	0.482021105472489
AAEL003000	1.11474490534214	2.46240187319876	1.41784929337094	1.73671622556188	0.0824372723370936	0.278326304049388
AAEL003001	393.539847678462	0.122740991873555	0.131002317451294	0.936937561575499	0.348790676485451	0.603083620696206
AAEL003002	3485.3502556583	0.0783915118173426	0.15318833047413	0.511732921004586	0.608837942421212	0.794621241307081
AAEL003003	627.56055332426	0.748125638397188	0.412819715611925	1.8122333069491	0.0699501546729465	0.251592119899875
AAEL003004	120.952088209141	-0.0697319935774409	0.180432572684749	-0.386471203840099	0.699147725153889	0.850496021261481
AAEL003005	708.574375087752	-0.0129666511736094	0.115106724107466	-0.112648946220582	0.910308878515355	0.959060111301995
AAEL003006	1607.01554187787	-0.00512071630200573	0.17463402989792	-0.0293225570354128	0.976607336723012	0.990562665436488
AAEL003008	424.206890494932	-0.0478539433252374	0.0797732174204764	-0.599874806014207	0.548589674066093	0.753390958017462
AAEL003009	1110.21719820375	-0.124572664554264	0.17990108144852	-0.692450893297778	0.488654214513024	0.711021884858018
AAEL003010	1.98832477496648	0.970774844180372	1.3676404638551	0.709817287391419	0.477817447375804	0.703078839451803
AAEL003011	866.837554830299	0.392104732111915	0.318832631326201	1.22981368149469	0.218766883692853	0.477685934984484
AAEL003012	0.67606728006816	0.275217888647598	1.74717114824095	0.157521997157913	0.874833473076383	NA
AAEL003013	454.309058974055	-0.218460698837341	0.187494295648011	-1.16515917501546	0.243954567452289	0.503930674150776
AAEL003014	572.429332758174	-0.686693775350477	0.611426947092174	-1.12310027979018	0.261394907324344	0.521069403905294
AAEL003016	0	NA	NA	NA	NA	NA
AAEL003018	248.948653001847	0.434144622928323	0.325120753926031	1.33533346513799	0.18176723041355	0.431927426569498
AAEL003019	584.287017971134	0.0407228437560863	0.136295661557377	0.298783125528491	0.765105527032163	0.887194983109067
AAEL003020	1.01849960924168	2.05820414390709	1.46569684882947	1.40424955238924	0.160244550801884	0.403679653362985
AAEL003022	691.817982675532	-0.365680923230137	0.266752063064925	-1.37086446128491	0.170417211699224	0.416460820925082
AAEL003026	1783.5807396669	-0.263852535570632	0.479080956299296	-0.55074728415169	0.581806925925658	0.7765375587907
AAEL003032	728.985016328157	-0.587206518345354	0.123447421540172	-4.75673376583462	1.96750374431586e-06	5.19001966604917e-05
AAEL003034	265.84766518293	-0.113926052824316	0.13113200253263	-0.868789087514832	0.384962502928553	0.632883056380788
AAEL003035	4332.02750375465	1.81265217466419	0.790809711445074	2.29214708472898	0.0218971571852157	0.115962532295162
AAEL003036	279.064862017436	-0.0934812416592263	0.473438989581704	-0.197451506353162	0.843474226642618	0.927459647993722
AAEL003039	2724.6897145899	0.0178024727055717	0.180801169801444	0.0984643668241879	0.921563565581906	0.964417730811241
AAEL003041	47.6843497686818	0.158010677437782	0.308621365638019	0.511988783119806	0.608658859926076	0.79458433266754
AAEL003043	497.704074030936	-0.32667580062453	0.332290172136499	-0.983104009739829	0.325556251043172	0.581656234197571
AAEL003046	9045.98586503063	0.187033273962624	0.206589914349645	0.90533593835601	0.365287442674915	0.617649318633161
AAEL003047	298.919694088203	0.499780768756018	0.376781044340975	1.32644881228083	0.18469107959994	0.435953712489677
AAEL003049	14.894245286218	0.801565635816876	0.576707764981703	1.38989915601762	0.164559501946736	0.409721876914137
AAEL003051	70.2211729797693	0.255606960984693	0.249526994053812	1.02436596871587	0.305662449634009	0.563780854196806
AAEL003052	61.9802197681587	-0.00244616362040864	0.353458533157898	-0.00692065232816402	0.994478162435172	0.999244667381736
AAEL003053	771.511228440344	1.24238532148747	0.938140808956705	1.32430580742896	0.185401502584058	0.436850412409568
AAEL003055	754.589840988979	0.1876360550912	0.133346008336447	1.40713664722361	0.15938687303251	0.402350120232905
AAEL003056	3.70632912605726	-6.0529014766189	1.54231332381743	-3.92456019353911	8.68883322670616e-05	0.00147224076281881
[truncated: 16,669 more rows]
