# Supplementary material for: The Dysregulation of Tuning Receptors and Transcription Factors in the Antennae of Orco and Ir8a Mutants in Aedes aegypti Suggests a Chemoreceptor Regulatory Mechanism Involving the MMB/dREAM Complex
Source: Insects. 2025 Jun 17;16(6):638. doi: 10.3390/insects16060638 (PMC12193925; doi:10.3390/insects16060638)
Supplement: Supplementary file 1 [file insects-16-00638-s001.zip › Supplementary 13 DESeq2_results_ir8a_vs_orlando.csv]

	baseMean	log2FoldChange	lfcSE	stat	pvalue	padj
AAEL000001	539.959691781708	-0.0740619604947871	0.122284326008977	-0.605653749028718	0.544744702642675	0.837306120663508
AAEL000004	182.281186706027	0.359985810635699	0.18468108376729	1.94922946786095	0.0512680273374182	0.213794803191107
AAEL000005	178.443558173444	0.256817061794594	0.163398910136806	1.57171832773898	0.116015889767947	0.368997506637188
AAEL000006	313.365151916172	1.70736775144076	0.280307045886703	6.09106255620438	1.12163707830345e-09	6.34615410046073e-08
AAEL000008	749.777236129855	-0.129803507637701	0.0880718808508569	-1.47383598923603	0.140525755767069	0.413585298060191
AAEL000010	3772.97428093509	0.207311864749008	0.31175159275335	0.664990555198311	0.506056534040225	0.8116585338602
AAEL000013	321.875742209748	0.258010573058987	0.151786220205026	1.69982869795742	0.0891631518071808	0.311323437704095
AAEL000016	377.464925341567	0.151343595181836	0.244507320284154	0.618973677376828	0.535933699737192	0.831814982317585
AAEL000017	0.504993611429221	0.483888021328668	2.77095186255531	0.174628808196775	0.861371310729632	NA
AAEL000020	953.384402770909	0.0528159221913018	0.112839914565231	0.468060636121538	0.639741228150993	0.889786225302665
AAEL000021	74.4267856478524	0.227570699230989	0.29442784422507	0.772925196086504	0.439566652234367	0.763589040158213
AAEL000022	413.235219064541	0.130843845634414	0.228365353461055	0.572958391679706	0.566672866756978	0.850810011531984
AAEL000024	157.175333643901	1.22785434410521	0.353892778616056	3.46956597675403	0.000521300015581887	0.00660995398883224
AAEL000025	19.8006417911094	2.79715436464625	0.795772632870178	3.51501704017833	0.00043972577209281	0.00573945098671001
AAEL000026	110.393673396993	0.153679245134832	0.266489613965911	0.576680054609899	0.564155608580656	0.849010886221858
AAEL000028	1447.35470632151	0.182776590486584	0.247879436040941	0.737360845279619	0.46090293973664	0.780181518930198
AAEL000029	0.664447005347415	-1.52020567885353	1.65735893660247	-0.917245893620307	0.359013802817765	NA
AAEL000032	37209.7226842253	0.0346155405305792	0.235302363012053	0.147110892077212	0.883044492784029	0.970956588985801
AAEL000033	232.543615278522	-0.650911032160993	0.0907910421526719	-7.1693309904565	7.53651449862662e-13	7.14160113889858e-11
AAEL000035	50.4776522119044	-1.04921623009801	0.901608796264409	-1.16371560974691	0.244539281354429	0.567305589223413
AAEL000036	1.30923336823999	1.68269731644908	1.48488612916626	1.13321640184887	0.257123387972888	0.582621349330584
AAEL000037	287.383314713796	1.69186292661819	0.405161296738948	4.17577626549133	2.96971594488234e-05	0.000610876156882165
AAEL000038	489.068980679403	-0.173742012391885	0.28735845744897	-0.604617709651849	0.545433036807156	0.837481618643202
AAEL000042	214.974048357127	0.0411629529793762	0.195819349698909	0.210208812574795	0.833504701787026	0.956810192492649
AAEL000044	87.7760026749769	1.8358410366201	0.382815982763393	4.79562275161008	1.62170225510843e-06	5.01514568191782e-05
AAEL000046	374.108187607501	0.0194003071779297	0.254593772577819	0.076201027941482	0.939259164890051	0.986961615269253
AAEL000049	563.806750610224	-0.284478745214418	0.139750898254183	-2.03561299976047	0.0417892313804166	0.185506600512568
AAEL000050	389.399825105442	0.245060204617708	0.172933925213154	1.41707420516624	0.156461233264354	0.439941084905097
AAEL000051	20014.8819808765	-0.244105768300192	0.247133793098083	-0.987747427173227	0.323276360785921	0.659923910988235
AAEL000053	16.0972345160259	-0.488016753679036	0.525436832906973	-0.928782915691481	0.353001600006596	0.688924594380933
AAEL000055	553.859818331933	-0.198975793014921	0.11940622592442	-1.66637703749942	0.0956383414165418	0.327015488307608
AAEL000057	49.7688392981565	0.0469634291516398	0.315121374627983	0.149032826500845	0.881527730403701	0.970816349425273
AAEL000058	0.877077487236497	1.85718312978739	1.85876605557311	0.999148399670326	0.317722808043201	NA
AAEL000064	216.292388876184	1.63712990426508	0.454292853565346	3.60368843889285	0.000313733101297562	0.00436340734035572
AAEL000065	169.842792745331	-0.177244431460647	0.153506801131381	-1.15463569141116	0.248239644388849	0.572619004437374
AAEL000071	1020.21844156364	-0.471723314233336	0.3085870477531	-1.52865558573528	0.126349848235071	0.389912449590382
AAEL000073	26091.9725508635	-0.556450889035712	0.280607417051586	-1.98302274003476	0.0473648895276568	0.202296440899763
AAEL000074	555.798881151661	0.411321136823324	0.238798783553988	1.72245909590378	0.084986386429536	0.302235849712009
AAEL000076	128.586442762539	0.0198709830959194	0.215404882863678	0.0922494552200796	0.926499845943005	0.982762706031448
AAEL000077	432.229666171035	0.0471126019146469	0.0843802503359365	0.55833683506604	0.576614396420537	0.856426022018967
AAEL000079	130.94179842225	-0.356373593761309	0.791256992682814	-0.450389187150181	0.652429840232834	0.894680784038337
AAEL000080	512.119667527589	1.32029811499112	0.229225679264032	5.75981765755984	8.42048502667014e-09	4.15586021420449e-07
AAEL000081	1063.10683063086	0.104290072590713	0.125903450759134	0.828333710965796	0.407481536423629	0.737921080230024
AAEL000084	571.692717498296	0.00562403191040325	0.130070103180821	0.0432384673562135	0.965511441232457	0.991230464586966
AAEL000085	1.2756283616844	-2.43215183153236	1.3842904161571	-1.75696645959899	0.0789235263160144	0.288459501942872
AAEL000087	70.6062631321737	1.5925306266256	0.517917051372733	3.07487583659317	0.0021059020403649	0.0202251970282072
AAEL000088	502.284474195879	-0.0656379644272635	0.0760043394127599	-0.86360811677871	0.38780320377433	0.717832365991448
AAEL000090	521.544689121873	0.125965528825735	0.202467969020151	0.622150404507676	0.533842974042328	0.830565240043525
AAEL000091	285.164058971988	0.242832543003218	0.169823041234712	1.42991517074294	0.152741367319026	0.433606110459883
AAEL000092	0.734708399596424	-1.20700833209436	2.6060727049675	-0.463152209757483	0.643255268896525	NA
AAEL000094	307.790872604241	0.865351617087071	0.165671091559479	5.22331089233148	1.7575194316526e-07	6.88192319600828e-06
AAEL000097	26.8203311844893	0.829990718272564	0.322069876854241	2.57705168325379	0.00996470501076114	0.0665593595032701
AAEL000098	1.48126963834193	1.40273534356329	1.08180310762953	1.29666418377832	0.194746757902809	0.499116325032232
AAEL000099	190.80632248368	1.29455142910998	0.358653972449122	3.60947188252214	0.000306821027405899	0.00428825376946652
AAEL000101	37.9857403991651	1.54943001803565	0.332237784827083	4.66361771236245	3.10698327032854e-06	8.99443181353357e-05
AAEL000102	629.001081882885	1.06706708708015	0.281787787521735	3.78677548968598	0.000152614875765971	0.00239698104324586
AAEL000106	304.652278851255	-0.184298148322757	0.228838343790746	-0.805363931891076	0.420609698927071	0.748440943984651
AAEL000107	371.066523261228	-0.257766217747508	0.141256007476479	-1.82481596607798	0.0680288056684679	0.26169457206268
AAEL000108	1.40277663670644	0.762965144675732	1.55413413995216	0.490926185238564	0.623478656034836	0.881271342801803
AAEL000109	710.51718768327	0.655415620937754	0.166977917324573	3.9251634673569	8.66708613478321e-05	0.00151158235975225
AAEL000111	267.503757985136	0.708979069335056	0.395399737328589	1.79306914598649	0.0729618684161437	0.274142214556454
AAEL000113	127.379417706495	-0.413492316672898	0.216287775003424	-1.91176924662688	0.0559057979716919	0.228084102287494
AAEL000115	184.957716104482	-0.0354419824703019	0.193400288883149	-0.183257133042421	0.854596267623286	0.963701103645757
AAEL000116	219.258335236644	-0.240638440097714	0.132125513750845	-1.82128669373802	0.0685632880514885	0.262825937530706
AAEL000117	0.298967843221023	0.965569996984373	3.60185087275215	0.268076061751715	0.788640771608305	NA
AAEL000118	679.213384959325	0.113197403931674	0.0767444509789262	1.47499138358235	0.140214859956009	0.41305990039683
AAEL000119	122.170369396474	-0.0861904119826386	0.161006055948035	-0.535324037814185	0.592425807188529	0.864941367155349
AAEL000122	271.144538718357	0.0991250557221371	0.110728389510239	0.895209044045306	0.37067535101349	0.705042076716947
AAEL000123	27.4612313977965	0.283960381398826	0.818757262555151	0.346818763491211	0.728727479830466	0.92220424830566
AAEL000124	247.585581010852	-0.826496057492738	0.676799324010804	-1.22118333776519	0.222016611496648	0.53687661705373
AAEL000126	1628.08334087493	-0.218226087014553	0.174723385376888	-1.24898041864189	0.211672235915247	0.523494916418816
AAEL000127	43.8641866462614	-0.00362986690118051	0.229599416728585	-0.0158095649932397	0.987386317629966	0.997140874331954
AAEL000128	860.493140720313	0.112753313764384	0.210764169523898	0.534973824151827	0.592667957798214	0.865172265805055
AAEL000134	811.957286306604	-0.00832619827517786	0.140599496890372	-0.0592192608034007	0.95277746866119	0.988473246413148
AAEL000137	68.3772889501168	0.564586521234782	0.173636265949299	3.25154723955903	0.00114778700068679	0.0125497264828938
AAEL000138	1286.19872696815	-0.0106722580614019	0.243649995979987	-0.0438015934228808	0.965062556937213	0.991214504078123
AAEL000139	41.0164322238456	-0.413927039870788	0.798499207990168	-0.518381277938455	0.60419227460506	0.871116921300218
AAEL000140	439.453025017164	-0.0363395256546569	0.160228378949187	-0.226798310592539	0.820580577429224	0.953671323523762
AAEL000143	313.334948811969	-0.0110336267222854	0.17650449597229	-0.0625118734880139	0.950155206757454	0.988328291902704
AAEL000146	0.291122574409558	0.388510993188318	3.60185087274852	0.107864263933795	0.914103364933651	NA
AAEL000147	135.790893143553	0.205969988499278	0.230657780378699	0.892967877177658	0.371874375347343	0.705243782049765
AAEL000148	256.887964337409	0.0432611887083522	0.156925480758179	0.275679822673396	0.782793994477308	0.94272324979025
AAEL000149	313.869241234789	0.00277641498360889	0.22439316318119	0.0123729927607778	0.990128031990719	0.998169819473974
AAEL000151	1.35466384786736	-0.764594065179252	1.63250143505878	-0.468357361751244	0.63952905414579	0.889786225302665
AAEL000152	252.897382237055	-0.214859313835158	0.280380923405033	-0.766312169978755	0.443490578702307	0.767458923084878
AAEL000154	35.3354182518443	0.626029655297803	0.240676285929037	2.60112728963412	0.00929179700783869	0.0631326972607166
AAEL000157	338.839186310239	-0.204365950472406	0.11167694862409	-1.8299743410819	0.0672537757721458	0.25952479864489
AAEL000159	553.739331219636	0.153936181362743	0.0918166098376681	1.67656137200995	0.0936282856710611	0.32239158249236
AAEL000163	347.040196183052	0.194262694479423	0.180291111561644	1.07749457417374	0.281259373464299	0.61467108462816
AAEL000164	10.1498578888859	0.541209054419617	0.545762478051653	0.991656766789298	0.321364987507756	0.658765782006813
AAEL000165	76.2548124733406	1.70463997560406	0.590458577145842	2.88697639696241	0.00388963408164337	0.0325086080331517
AAEL000166	47.9497907867576	-0.42198702507258	0.813206853037355	-0.518917202303994	0.603818481233039	0.871116921300218
AAEL000170	349.558439800052	-0.263922718194995	0.133493106752407	-1.97705128463673	0.0480358335192344	0.203815324669372
AAEL000172	3703.58655966148	-0.199280790486025	0.16367928654242	-1.21750769260824	0.223411111386164	0.538051657675956
AAEL000173	176.031465328423	-0.119470148904793	0.272900730095977	-0.437778780814459	0.661546654301457	0.89939972685231
AAEL000174	63.0209838440398	-0.0013123078311089	0.685090963383627	-0.0019155234870235	0.998471634318503	1
AAEL000175	4152.57367767852	-0.0106559161575452	0.0590846346345113	-0.180350038947708	0.856877774246287	0.963970847080032
AAEL000176	859.924209307383	0.0999041157312026	0.30960610996238	0.322681344187108	0.746936582167715	0.929515843116798
AAEL000178	159.115624278901	0.0623079498164847	0.153960607254306	0.404700597949494	0.685697602602415	0.908765102414054
AAEL000179	583.16916851251	0.281078256154451	0.138436710128225	2.03037370574689	0.0423185673231105	0.18738819810925
AAEL000180	243.655780221568	0.114813534036163	0.159573449415931	0.719502739687597	0.471831214787963	0.789291383664365
AAEL000181	2829.20336037723	-0.273008061679603	0.121245056571126	-2.25170468306431	0.0243409405291149	0.12622478244467
AAEL000182	1010.1424510101	-0.0392552155805225	0.319387351581095	-0.122907859018817	0.902180062219004	0.976782042047655
AAEL000184	105.219494435163	-0.213775230008023	0.138806679677004	-1.54009324699263	0.123537625627961	0.385164248887002
AAEL000185	5016.70835054249	0.0508163922775284	0.0907333468025886	0.560063020579316	0.575436452650245	0.856270166893133
AAEL000186	460.849743245275	-0.0941779147690865	0.1465386950866	-0.642682908520717	0.520429873453095	0.819564615694914
AAEL000187	17.4490633526103	-0.204787671869299	0.540420950500804	-0.378941030468052	0.704731654488606	0.916437544524425
AAEL000188	1.03616077397954	1.02792008188598	1.77167206027348	0.580197715443628	0.561781294078239	0.84750151921334
AAEL000191	502.39358107776	0.0436613487844794	0.253078507587573	0.172520966717694	0.86302797942367	0.964924069812636
AAEL000193	217.593202549872	-0.207575220631784	0.63259764031253	-0.328131512677209	0.742812228203804	0.928026996180913
AAEL000194	5827.06874382061	-0.137006600132289	0.198632505716631	-0.689749140695745	0.490351957214429	0.801963263128051
AAEL000195	3024.69990789727	-0.220639863019424	0.148440421053604	-1.48638666916572	0.137176873860984	0.408000017798708
AAEL000196	2.13478521526997	-0.296167627403911	0.920565364942668	-0.321723626243918	0.747662077547821	0.929690754270386
AAEL000199	440.997941426708	0.0555205791208357	0.0933981141495885	0.594450751242287	0.552210672561316	0.841638698240032
AAEL000200	612.341015724155	0.21391582519073	0.279570832783026	0.765157878099356	0.444177538591031	0.768350922907742
AAEL000201	100.830889363019	-0.114304859574404	0.154987036695336	-0.73751238820765	0.460810812447056	0.780181518930198
AAEL000203	13.8417365642751	0.583172483565279	0.420526999322006	1.3867658545242	0.165513172206478	0.454170700722563
AAEL000204	137.994336449805	-0.155902660218923	0.168796856117771	-0.923611160803544	0.355688800867688	0.692242012672812
AAEL000206	7.34626382300242	-2.49585480345844	0.831277350665948	-3.00243330515257	0.00267830653664583	0.0245158252249635
AAEL000208	778.152295506462	0.125336345132817	0.155341630064772	0.806843246594978	0.419756799753171	0.747897786718989
AAEL000210	469.130356924128	0.0184336136533345	0.176505454302884	0.104436510056524	0.916822950249769	0.981365415859684
AAEL000211	1757.39581171365	-0.317067637502252	0.199746636524647	-1.58734906889473	0.112433607596159	0.361977644025323
AAEL000213	78.9815280165553	2.75015105590646	0.382950298504916	7.18148299307607	6.89592636814471e-13	6.58977926061291e-11
AAEL000214	372.669928119034	0.231964687719974	0.104869546127449	2.21193565039431	0.026971111529054	0.136032553719968
AAEL000215	114.384015467639	-0.495985751232791	0.145895671258121	-3.39959196154136	0.000674864814808855	0.00815691197082743
AAEL000216	2.46865961070808	0.361485096004256	1.05466798610941	0.342747765899055	0.731788224881791	0.92368686870347
AAEL000217	378.515523103767	-0.103980839236122	0.613783879050238	-0.169409531245788	0.865474527013631	0.965643910741379
AAEL000219	1091.26545649766	0.0667239289452936	0.223949715962857	0.297941565401941	0.765747763161382	0.937174157549706
AAEL000221	521.140019927564	-0.0461669617483632	0.200281217498243	-0.230510690543251	0.817694957289647	0.952915973019188
AAEL000223	1.24894594107514	-2.62668599020784	1.43216015158438	-1.83407280764095	0.0666431872510411	0.258181047584164
AAEL000224	8.84441782021474	0.472794469069761	0.77411089161225	0.610758063466936	0.541359760203564	0.835632209135314
AAEL000226	261.803750695408	-0.293399241872478	0.157883909632189	-1.8583226280372	0.0631232123428569	0.248403471827621
AAEL000227	91.2526101295668	1.23306568247848	0.460714288670004	2.67642161921679	0.00744129689250399	0.053500553378883
AAEL000229	503.315349300825	0.891521631517614	0.715446159652053	1.24610583129161	0.212725544294635	0.524671332049963
AAEL000230	233.831895414958	-0.146467241665574	0.229395329597554	-0.638492692604216	0.523153009337361	0.821577380921583
AAEL000231	1294.17673513639	-0.0733505948285724	0.0822106260432473	-0.892227663976017	0.372270917167075	0.705553100898356
AAEL000234	100.331419246088	1.24201009069943	0.457479912554256	2.71489535740463	0.00662967149160208	0.0492856436096402
AAEL000235	1699.13475448065	-0.112054749732668	0.0680580455787626	-1.6464585307991	0.0996693911377932	0.335111737073793
AAEL000236	11.4442483674458	1.4743470589743	0.747872366681459	1.97138860139523	0.0486794438437434	0.205931432974693
AAEL000238	5.61616952574069	-0.0373853708364056	0.674948307351334	-0.0553899764311065	0.955827781228635	0.988585904270088
AAEL000239	7553.94173621342	0.402776406747501	0.288978383128405	1.39379424297121	0.163379747140129	0.451190931775752
AAEL000240	402.743133463182	-0.0227942282857319	0.127631083441364	-0.178594646939622	0.858255998035083	0.963970847080032
AAEL000241	340.913116904956	-1.26252431451678	0.196220191295265	-6.43422221832911	1.24107179572146e-10	8.28196925088493e-09
AAEL000242	176.911586987096	0.311699250816289	0.353222038190919	0.882445649237246	0.37753585899839	0.70981698723504
AAEL000243	42.0470292995966	1.21120731451474	0.897961756348152	1.34884064488504	0.177388156427193	0.471816819926317
AAEL000244	67.9385496085695	-0.052661087141412	0.227356978855392	-0.23162291919311	0.81683090461026	0.952555751623817
AAEL000245	277.222148322214	0.259343145042457	0.217233130062396	1.19384711239932	0.232537778774748	0.550606694570094
AAEL000246	450.077946235916	-0.370992289950603	0.770937497109789	-0.481222266839318	0.630358536907718	0.885717303638425
AAEL000247	215.719102407536	-0.272533600548895	0.209027566042585	-1.30381655256595	0.192296137513268	0.495622612600735
AAEL000248	1617.13473377333	0.0290450649701942	0.0753828175960196	0.385300866914371	0.700014519320358	0.915532423409972
AAEL000249	319.682860222206	-0.00187103230143168	0.180621550922654	-0.0103588541448905	0.991734978024662	0.998169819473974
AAEL000250	299.302979623089	0.784577865463781	0.384925787429796	2.03825747997431	0.041524189782291	0.184458034472237
AAEL000251	2188.69713036939	0.429472106535538	0.483295015710683	0.888633427977738	0.374200119672659	0.707015884757036
AAEL000252	53.2141955632147	0.279200311859443	0.604286308560713	0.462033158627143	0.644057541946119	0.891916786946818
AAEL000254	147.599227782844	0.14911973373451	0.419607452104179	0.355379135872656	0.722305577250035	0.922048142112183
AAEL000255	46.3036056254013	-0.117118980452181	0.510033097127745	-0.229630157555925	0.818379170656138	0.953166300533132
AAEL000256	534.50273839459	-0.169097353961646	0.532963631572139	-0.317277472503783	0.751033069340637	0.930948088114896
AAEL000257	601.979707827309	-0.167212266210681	0.116757962642725	-1.43212730357709	0.152107391772942	0.432830854516342
AAEL000258	1245.93281587232	0.0637907804884404	0.0781384811560036	0.816381116508805	0.41428219343282	0.743251688265206
AAEL000260	239.086839884471	-0.21810703058654	0.232506361689815	-0.938069087664427	0.348208906636602	0.684884485520628
AAEL000261	230.356462976943	0.0865792719074408	0.16559554302987	0.522835761901055	0.601088550700582	0.869428376885933
AAEL000263	234.649497281442	-0.188522155169372	0.739819813263006	-0.254821717112289	0.798860801023142	0.947675471579323
AAEL000265	619.792103037874	-0.0374323306238437	0.206481535767432	-0.181286575987139	0.85614264226177	0.963970847080032
AAEL000266	55.5486194013203	-0.0480992261571985	1.04788574447538	-0.0459012124277719	0.963388987819856	0.990782944278375
AAEL000267	7.61964888052364	0.121227884865949	0.58453516450829	0.207391945303968	0.835703772576255	0.957418668767542
AAEL000268	271.077163889372	0.0294101668580545	0.229667760362177	0.12805526910558	0.898105234608231	0.976640486934542
AAEL000269	1891.56747100441	0.11910672158018	0.26715433743243	0.445834878538348	0.655716525345213	0.89618795108239
AAEL000270	673.227318974236	0.17406212298776	0.151026001660417	1.15253082961926	0.24910300859538	0.573772510804527
AAEL000271	796.987932736952	0.0450699706396715	0.141595907972036	0.318299951496992	0.750257421100498	0.930311348121999
AAEL000272	227.634447833083	0.0161159282545242	0.204073129263645	0.0789713389150017	0.937055420078661	0.985957934784077
AAEL000275	4024.90684597174	-0.42521125656448	0.13618580929143	-3.12228754799666	0.00179451572179953	0.017968631270271
AAEL000276	1129.11322917185	-0.0663553358983164	0.127655309503109	-0.519800830506783	0.603202400436143	0.871067654150091
AAEL000278	1169.11392213709	-0.130769026298344	0.146619021650564	-0.891896732267148	0.372448286325282	0.705581759539859
AAEL000279	115.29433425081	-0.457339483021559	0.190552051062636	-2.4000764120415	0.0163916497394372	0.0950983303658612
AAEL000281	58.4064358696109	-0.271036518132591	0.36930102655951	-0.73391758657599	0.462998967921269	0.782156801762886
AAEL000282	96.1507351751779	0.0831686926207042	0.476388132054441	0.174581789563137	0.861408258641211	0.964796454995228
AAEL000283	12.1368948649005	1.53622425701967	0.617837821145546	2.48645227670156	0.0129023873519927	0.080015067112227
AAEL000284	348.581923492027	0.344954373056753	0.175819103898001	1.96198459330605	0.0497642779952319	0.208965863345414
AAEL000285	59.5852088587642	1.23993303027916	0.22467226769201	5.51885216193622	3.4122109912882e-08	1.53484705791679e-06
AAEL000287	102.15364830023	0.0569116158535884	0.210652995272864	0.270167608012739	0.787031311433662	0.944006479234858
AAEL000288	690.653006000293	0.850975972501302	0.303100479399207	2.80757052640785	0.00499167482949193	0.0395053819746093
AAEL000289	369.742969909281	0.00637431305439175	0.133154180449419	0.0478716705166698	0.961818517148839	0.990313821697884
AAEL000290	316.867632710539	0.0475295731719705	0.192372121113767	0.247071004347152	0.804853273370481	0.949828604088718
AAEL000291	1453.57163575986	0.0805935637816563	0.226032570076014	0.356557303907808	0.721423245685794	0.921764979558359
AAEL000292	246.882428310259	-0.111527132801971	0.178680717761088	-0.624169939540385	0.532515986262415	0.82949942232701
AAEL000293	1057.89334647989	0.351978437223732	0.173759713656601	2.02566193173719	0.0427994402999766	0.189046378006174
AAEL000294	55.6039523531352	0.381372686781246	0.583168539882325	0.653966496303456	0.513133391019148	0.815027156100813
AAEL000297	365.777488821285	0.278903079690595	0.220974149002221	1.26215252304373	0.206893908731016	0.51656244839323
AAEL000298	6.81152433171665	0.255519538670773	0.597231157950532	0.427840267992076	0.668767417507571	0.902785764906365
AAEL000299	201.568291138057	0.543187844612329	0.0952357655877371	5.70361188635493	1.17294983752523e-08	5.67085339815771e-07
AAEL000301	1288.72214046446	-0.21687401740866	0.10959042591468	-1.97895040190376	0.0478215907349531	0.20339200799121
AAEL000304	501.395934059711	0.857700759663934	0.199206767771692	4.30558042408948	1.66548467542592e-05	0.000370472600571269
AAEL000305	118.870126142448	-0.0223604592991996	0.167340617380532	-0.133622426217969	0.893701149662688	0.974698986085278
AAEL000308	146.573462487273	-0.118974184107629	0.18669946778178	-0.637249722889886	0.523962194279322	0.821899666102281
AAEL000311	338.005997079585	1.0624124548281	0.316766665179098	3.3539275801872	0.000796732121378571	0.00932078220022634
AAEL000312	136.191178983967	-0.991132092589684	0.313307247654364	-3.1634508936834	0.00155910652029233	0.0160355572210095
AAEL000314	449.238800548663	1.12672558246432	0.229635823868689	4.90657582724813	9.26801678987766e-07	3.06361838724003e-05
AAEL000315	1450.891029147	0.015539170469976	0.136049288602998	0.114217212229021	0.909065607813042	0.978350512687966
AAEL000316	107.358984936152	1.44550855701265	0.416420662587436	3.47127000862773	0.00051800285432207	0.00657988612272913
AAEL000320	45.6599145931097	-1.14566891691707	0.425187826634245	-2.69450074802493	0.00704941684004591	0.051414351620546
AAEL000322	529.43152889733	-0.125643725756815	0.114309552595731	-1.09915333324038	0.271701190078382	0.602114236946386
AAEL000323	0.644848334946995	-0.311765166623894	1.96148904325361	-0.158943108908095	0.873713696384874	NA
AAEL000324	67.6884081752163	0.58941096462736	0.37235624936005	1.58292217638445	0.113439203479358	0.363829252133688
AAEL000326	0.130816752599237	0.9655538988599	3.60185087276083	0.268071592347687	0.788644211816295	NA
AAEL000327	246.654123645898	0.174270285153667	0.252917475619939	0.689040109729485	0.490798026979303	0.80234631239266
AAEL000328	1397.5058726063	0.169503829454862	0.23500228823446	0.721285868015673	0.470733649978058	0.788205481951901
AAEL000329	46.1699666583698	-0.795768207847563	0.332882479066265	-2.39053797628428	0.0168237091544993	0.096971695832138
AAEL000330	364.732323386052	0.119687614311678	0.225369251345103	0.531073398865771	0.595367917110162	0.866976700522882
AAEL000332	284.718374960137	-0.0235210598003505	0.192706741315748	-0.122056237575059	0.902854480022103	0.976872465481782
AAEL000334	828.377501632184	-0.111158292855732	0.138830729078197	-0.80067499172407	0.423319823966162	0.751288297896745
AAEL000335	15.4187087395117	0.733377027594377	0.783012016951182	0.936610181858933	0.34895911262992	0.685476067844346
AAEL000336	188.19314625529	-0.0619843819255449	0.290893861928185	-0.213082467655668	0.831262639408361	0.956472578519755
AAEL000337	121.078069421628	-0.233935091637178	0.219671215173231	-1.06493284271541	0.28690632144629	0.620996871179772
AAEL000338	0.49973075625263	0.906478995756665	2.76337468068631	0.328033328991613	0.742886462753911	NA
AAEL000340	1477.62467440464	-0.63713957075044	0.27194987871614	-2.34285660930735	0.019136736219303	0.106503354980882
AAEL000341	79.1983252992642	0.808620439138925	0.386009412702008	2.09482052128911	0.0361869501688318	0.168864753641792
AAEL000342	494.482317530793	1.09889920641092	0.401062825657273	2.73996774597598	0.00614452139734091	0.0464812278562021
AAEL000343	1476.30853424997	-0.176527394731188	0.336043347851683	-0.525311379795861	0.599366747821065	0.868552491397941
AAEL000344	0.078839734317217	0.388491536588458	3.60185087276083	0.107858862099607	0.914107649974776	NA
AAEL000348	166.243924680927	0.312645678071795	0.266069999813927	1.17505046901357	0.239974525018284	0.562592429261074
AAEL000351	25.3159224148936	-2.34159544194832	0.659706615043478	-3.54944969256371	0.000386037219127376	0.0051367171960546
AAEL000354	66.6867722754166	-0.403792485906248	0.269666583430457	-1.49737680052738	0.134295241338503	0.403564015929047
AAEL000356	0	NA	NA	NA	NA	NA
AAEL000357	0.431779567794315	1.51265542724999	1.94861069831061	0.776273797819862	0.437587340578306	NA
AAEL000359	0	NA	NA	NA	NA	NA
AAEL000360	17.4273138003496	-1.20946992720363	0.49156458124834	-2.46044970150647	0.0138763021102146	0.0841084828380825
AAEL000362	543.929879525638	-0.186169870698792	0.385790720316116	-0.482567000435482	0.629403214796168	0.885034003953816
AAEL000370	479.982911595545	0.0272298286751712	0.1669917554745	0.163060916377571	0.870470472085076	0.967516995723697
AAEL000372	661.870006316405	0.42586985442471	0.154432929626861	2.75763631146345	0.00582209335011122	0.0446360490175193
AAEL000377	0	NA	NA	NA	NA	NA
AAEL000378	584.725587611858	-0.0142620965854781	0.0828047039178846	-0.172237758372054	0.863250614533443	0.965021174595231
AAEL000379	0.891501396356302	-0.831475171670575	1.70796193406994	-0.486823011148285	0.626383761718874	NA
AAEL000382	429.925340865287	-0.391180611630404	0.157364625659479	-2.48582303672796	0.0129252220497079	0.0801217209832309
AAEL000383	221.266470314289	0.290782877838411	0.230999542942683	1.258802827634	0.208101558772584	0.51774541964886
AAEL000384	12.2053384028579	1.24376926134187	0.749589125193744	1.65926801702251	0.0970617970396215	0.330135530777981
AAEL000385	1142.63331420875	-0.246166827669655	0.119866703468471	-2.05367145793247	0.0400075008271919	0.180151074364468
AAEL000386	1735.46119445766	-0.0548749493760459	0.235537490398491	-0.232977558193417	0.815778832273669	0.952429026787562
AAEL000387	3.3009378192756	1.37493710995503	0.834365430266441	1.64788360121291	0.0993765591463066	0.334724742110332
AAEL000388	1729.8646914068	0.378771997857823	0.122072208833738	3.10285200437153	0.00191665461827725	0.0189058492326112
AAEL000394	643.609450577869	0.164194617041647	0.237380225130616	0.691694588086689	0.489129146357682	0.801203179120708
AAEL000395	1522.6289547352	0.139593908531874	0.123673236560832	1.12873174838609	0.259011012035754	0.585400306102115
AAEL000396	305.282284211841	-0.145610481622514	0.155077907801964	-0.938950516462085	0.347756151001208	0.684769907024891
AAEL000397	14.4862237712907	-5.24564333051301	1.34516039995854	-3.89964150793814	9.63352204666677e-05	0.00164580387465531
AAEL000399	115.795895475099	0.600785632484545	0.22165334115037	2.71047406443998	0.00671871028131255	0.0496618554022759
AAEL000401	143.227399913022	-0.139238770898443	0.302496034389025	-0.460299491792263	0.645301265918014	0.892083579301177
AAEL000403	132.286922157721	-0.67585897503253	0.199077986266634	-3.39494580845982	0.000686421858011271	0.00826147357305013
AAEL000405	2751.29059999624	0.0480987996991577	0.490557245220329	0.0980493105907641	0.921893137782081	0.982219403375646
AAEL000406	8.31358200774609	-0.378676670811067	0.577000183060416	-0.656285183139044	0.511640649174927	0.814698191638465
AAEL000407	58.9391344361203	6.09236724040972e-05	0.293604861514142	0.000207502260316499	0.99983443715135	1
AAEL000408	134.333002837622	0.207230442301354	0.221717084198454	0.93466158934269	0.349962727846963	0.686404058730058
AAEL000410	1321.89643690988	0.011620359662164	0.167988513747987	0.069173536945488	0.944851487096913	0.987742608075014
AAEL000411	175.7713118688	-0.0380375688524057	0.204572001202158	-0.185937316098389	0.852493918420998	0.962687578965286
AAEL000412	263.556803879725	0.0907883632492846	0.135608596776489	0.669488258173801	0.503184068358838	0.810567247516866
AAEL000414	3.36173997188106	0.65363124409377	1.28860778029874	0.507238318817414	0.611987611485915	0.875570398556697
AAEL000415	1526.10426333633	-0.566184563279892	0.172796987950904	-3.27658815118212	0.00105069508337929	0.0116767630298306
AAEL000416	141.131541105956	0.194256241481989	0.158608712176261	1.22475139490517	0.220668903256673	0.535162564560716
AAEL000417	2538.10896659719	-0.0390556377754548	0.191037157544833	-0.204440006736852	0.838009669452296	0.958776380172014
AAEL000418	266.067676229085	-0.101654470619126	0.17114977776345	-0.593950351250966	0.552545320568399	0.841848526366235
AAEL000419	140.909303608548	0.498761380578688	0.255569760832719	1.95156648796626	0.050989695214635	0.212978997290867
AAEL000420	59.279103692122	0.711525871936464	0.396983203719314	1.79233243439576	0.0730797307313276	0.274424669879406
AAEL000421	207.600423684212	-0.0247626563602589	0.127194543005927	-0.194683323474852	0.845640868047923	0.961768439061572
AAEL000422	228.999175610942	-0.114605099616402	0.138220502232565	-0.829146890405389	0.407021293155323	0.73746901915479
AAEL000424	960.853959650463	-0.124390080171449	0.0803663505937215	-1.54778808857804	0.121673325252763	0.381315572946935
AAEL000425	124.521882326772	-0.264002043720539	0.131965458599035	-2.00053897832982	0.0454420953344897	0.196768941023268
AAEL000427	865.665355531734	0.0237388135968878	0.104207557415351	0.227803186118925	0.819799249652085	0.953570092844086
AAEL000428	102.179780903225	0.966567984976817	0.465821065390281	2.07497697461791	0.037988668812151	0.174071869276568
AAEL000429	346.352657895714	-0.0494498385905109	0.0973057098974246	-0.508190512587994	0.611319743712492	0.875231550879268
AAEL000431	1145.46756399522	0.13678960922341	0.135501610353601	1.0095054137471	0.312732306586214	0.649798208847836
AAEL000432	0	NA	NA	NA	NA	NA
AAEL000433	207.710874724858	0.253628869678496	0.528153203898884	0.480218368091267	0.631072127251777	0.8859728779576
AAEL000434	1154.4694468347	-0.45996493514105	0.112213350662646	-4.09902148385065	4.14900526290503e-05	0.000814773915422651
AAEL000435	175.230689184423	0.0770041164003939	0.164499630938706	0.468111180316788	0.639705084382826	0.889786225302665
AAEL000436	398.59086493007	-0.0417417905343902	0.15839901543787	-0.263523042861102	0.79214746538293	0.945644488333935
AAEL000438	341.154705840246	1.36867610274443	0.59940309648559	2.28339845217555	0.0224069083615549	0.119746559183038
AAEL000439	195.307327133088	0.0558673397916371	0.128208807722486	0.435752744168439	0.663016133184834	0.900580999100607
AAEL000440	347.493133278695	0.0522698196860092	0.106769866915596	0.489555913067961	0.624448179917665	0.88172051408324
AAEL000441	0.424418524992625	0.89196376327676	2.72601226529009	0.327204603821488	0.743513139034656	NA
AAEL000442	59.5633781369879	-1.11936243802485	0.972414029757418	-1.15111712066113	NA	NA
AAEL000444	2675.98594862496	0.072090451447243	0.13388563216342	0.538448004332904	0.590267792717437	0.863711040917818
AAEL000445	967.402299247963	0.72937751636847	0.205398239038613	3.55104074787784	0.00038371100500917	0.00512085697844175
AAEL000448	1224.99613597427	0.0857541521744633	0.0942322482261509	0.910029780555159	0.362806804443842	0.699505578249473
AAEL000449	0	NA	NA	NA	NA	NA
AAEL000450	657.050459861634	-0.095632040160848	0.42109001356604	-0.227105932413308	0.820341371171022	0.953671323523762
AAEL000451	936.21435444026	-0.0279895241089696	0.121093189768532	-0.231140365221788	0.817205757133847	0.952658298359756
AAEL000452	873.425051994281	-0.00307929422770414	0.0986146851508303	-0.03122551395864	0.975089692635832	0.993523780842436
AAEL000454	2115.28065253724	-0.0185003761909724	0.106096303230228	-0.174373428929251	0.861571995042037	0.964796454995228
AAEL000455	362.182841452209	0.366813395007606	0.198524842820501	1.84769517908278	0.0646464517859063	0.2525102131588
AAEL000457	481.244191767286	1.7336615140719	0.700050215809688	2.47648165077233	0.0132684445162134	0.0814724758558189
AAEL000458	579.197215316479	0.0839304501001446	0.303502726146681	0.276539361493516	0.78213383175391	0.9426990828924
AAEL000460	325.558959393544	-0.269797274517789	0.107519738555171	-2.50928134818101	0.012097708564166	0.0763913058778569
AAEL000461	1374.53305469213	0.0230812084974574	0.166434119214626	0.138680750115263	0.889702430276689	0.973182811504576
AAEL000463	0.28468350863042	-0.0923917525014391	3.01312782213531	-0.030663071052845	0.975538242335161	NA
AAEL000464	297.885277750251	-0.32405943745792	0.155703710152637	-2.08125700498879	0.0374103882892886	0.172474869461261
AAEL000465	187.994847754455	-0.00402518185479157	0.20391455395957	-0.0197395515750663	0.984251139324712	0.996496712700181
AAEL000467	348.193153305766	-0.0354956595028098	0.196042342852339	-0.181061188039083	0.856319548486534	0.963970847080032
AAEL000468	453.137518690585	0.0275090265766436	0.0854106728579996	0.322079497282254	0.74739247016898	0.929515843116798
AAEL000469	701.830449865099	-0.124102711803897	0.34525365904034	-0.359453719183889	0.719255694097674	0.920960952748099
AAEL000471	20.2505103490012	1.45208222103297	0.557344423588723	2.60535884019984	0.00917780828754188	0.062537568072445
AAEL000474	793.363360192907	0.375442567545074	0.535063931041578	0.701677959892047	0.482880020960384	0.797543181260853
AAEL000475	495.41413831419	0.0746786496207741	0.102174826645262	0.730890886461189	0.464845803067957	0.783507440389889
AAEL000476	35.5853577810584	0.0561638592915974	0.291792813994809	0.192478555323835	0.84736736421673	0.96184785651711
AAEL000477	37.1859181676612	8.99298325164209	0.882845488455833	10.1863614519586	2.28143759597735e-24	9.00787610811723e-22
AAEL000478	227.76765632336	-0.0663873843662072	0.187908319298016	-0.3532966747519	0.723866038170033	0.922048142112183
AAEL000483	541.637371929115	0.0692191427481558	0.163754887238582	0.422699706344075	0.672514369876615	0.903679263889791
AAEL000484	5.44251825006647	-0.360855277780311	0.751049112940201	-0.48046828304961	0.630894450751342	0.8859728779576
AAEL000485	1961.85848620525	-0.0042650795231837	0.0762560930812359	-0.0559309997515883	0.955396775244462	0.988526894745915
AAEL000486	2676.7185747719	-0.139771337066188	0.0946251625357873	-1.47710538423991	0.139647390498524	0.412242577060441
AAEL000487	160.937188981171	-0.257190002663895	0.134878350594409	-1.906829387596	0.0565426844772517	0.230022243033674
AAEL000488	341.128686358102	-0.0167003324981413	0.172558846430303	-0.096780506149748	0.922900705091326	0.982362035351315
AAEL000492	0	NA	NA	NA	NA	NA
AAEL000495	2.18439871455994	1.04933921230174	1.18263643479293	0.887288080622569	0.374923821159334	0.707556174647239
AAEL000496	0.961216353892048	2.11133521594789	1.76216034253352	1.19815158983339	0.2308580077314	0.548340383024978
AAEL000498	52.258829945741	0.245553299180727	0.677035252140091	0.362689089533432	0.716837150857536	0.920310909615264
AAEL000500	1.53986493577046	-2.29229270019291	1.32767696492072	-1.72654400186102	0.0842495903166581	0.300913106015249
AAEL000501	0.0834867905518613	-0.669462933664055	3.60185087276083	-0.185866366297089	0.852549558372917	NA
AAEL000502	67.9110187611181	0.722448245100581	0.214494732643153	3.36813979624615	0.000756772130123596	0.0089490507966529
AAEL000504	321.005687975034	0.615176874658582	0.46871596325823	1.3124726334948	0.189360713821528	0.491701349334893
AAEL000505	137.071536982292	0.588298123815019	0.191160193871532	3.07751374331824	0.00208735213137787	0.0201559940186175
AAEL000507	0.068100572345805	0.388491536588458	3.60185087276083	0.107858862099607	0.914107649974776	NA
AAEL000508	68.6110673857725	-2.57121839020439	0.324892673503109	-7.91405470145139	2.49138749527537e-15	3.37262684360421e-13
AAEL000509	376.67329213951	0.488049794024594	0.2505675993679	1.94777694823986	0.0514416581910019	0.214254858196344
AAEL000510	2196.32004478326	-0.185458071807233	0.138866610188029	-1.33551234206781	0.181708718551186	0.47882976000863
AAEL000511	933.831556418877	-0.158062791848067	0.599521555968803	-0.263648221276453	0.792050997513225	0.945644488333935
AAEL000512	74.7340730363157	-0.601502308495856	0.410001469201518	-1.46707354407116	0.142356050091551	0.41674629811344
AAEL000515	337.628236849358	0.0541596779821791	0.141606193639257	0.382466872318814	0.702115096561335	0.916001277994689
AAEL000516	2625.21107591105	0.291357980345117	0.120432126659632	2.41927123954691	0.0155516390805874	0.0916645947153341
AAEL000517	0.318103632175655	-0.669443206430184	3.60185087274827	-0.185860889326433	0.852553853530099	NA
AAEL000518	0	NA	NA	NA	NA	NA
AAEL000519	90.3427727874719	-0.315406698705434	0.250749580997292	-1.25785533698993	0.208444078649927	0.517754876594183
AAEL000521	1.51885200910918	0.00378387842794077	2.02936828164208	0.00186455975594484	0.998512297420058	1
AAEL000523	751.715640968868	-0.150909062698594	0.560712279232815	-0.269138144977086	0.787823377567132	0.944006479234858
AAEL000528	52.122037066813	0.589155430189049	0.346935688877536	1.69816899522555	0.089475870521959	0.312100619288129
AAEL000529	0.990879987800095	-1.90642945641815	1.74252562951256	-1.09406107097055	0.273928194500518	0.60506843148879
AAEL000530	76.8204024359067	1.2796927157053	0.261842102727049	4.88726871033144	1.02244501469834e-06	3.31048597697545e-05
AAEL000533	1274.50545848542	0.93698908111538	0.679011869549309	1.37993034162614	0.167608093435536	0.457622251266367
AAEL000534	0.148875189065397	-0.0924005713926129	3.60185087276083	-0.0256536360490093	0.979533604745956	NA
AAEL000536	637.91505439968	0.450023291477499	0.204514922920582	2.20044232005629	0.0277755280443562	0.139010683649746
AAEL000541	338.357543458787	0.42053035888263	0.13892506102367	3.02703022610859	0.0024696926155815	0.0230191546477872
AAEL000542	1.8002192635752	1.21918493893094	1.56776120869605	0.777659845241973	0.43676957044294	0.760907301663924
AAEL000543	47.8923576162461	2.14980162406965	0.555123906652773	3.87265184998481	0.000107657559122967	0.00179817220372956
AAEL000544	127.094533950079	-0.687858820864226	0.814047049383807	-0.844986566052787	0.398118339670912	0.729798050049309
AAEL000545	654.594697076328	0.909020338254776	0.183519091684316	4.95327396137315	7.29751179034067e-07	2.47558073002153e-05
AAEL000546	53.1169544359759	1.49221378196164	0.355088587928743	4.20237043005474	2.64134438775176e-05	0.000549693545058617
AAEL000547	0.0647059885345688	0	3.60185087275949	0	1	NA
AAEL000549	701.95619116007	-0.163097909821928	0.17169391561677	-0.949934126879441	0.342145724989982	0.679321041347619
AAEL000550	473.520782297392	-0.00502513190354549	0.168021540843748	-0.0299076646857953	0.976140693049928	0.993523780842436
AAEL000551	235.225291277096	0.41095655909662	0.348221250552538	1.18015933388481	0.237936849600922	0.559476324272539
AAEL000552	0.106159587435689	-0.669458178746363	3.60185087275992	-0.185865046165387	0.852550593647949	NA
AAEL000554	3.33748661459481	-0.955923441974045	1.18845601256348	-0.804340616622517	0.421200286506809	0.748928246990145
AAEL000556	297.416694568091	-1.29301490106806	0.617199536203534	-2.09497062979266	0.0361736034135676	0.168864753641792
AAEL000558	1865.41341637768	-0.283714359957073	0.201873965119942	-1.4054034148906	0.159901351865955	0.445392478036977
AAEL000559	559.003051265608	-0.0271079241396676	0.130158974389879	-0.208267806862617	0.835019866885946	0.957318319779608
AAEL000561	85.7421102448607	-0.414850482249196	0.269227940771662	-1.54088940791268	0.123343704165403	0.384863943420451
AAEL000562	356.396548293743	0.640982167660239	0.12726418315297	5.03662658086438	4.73807824677109e-07	1.67359007325907e-05
AAEL000563	4.01002188227241	-2.71254229324368	1.04619074794353	-2.5927798525992	0.00952036900069944	0.0642862351429652
AAEL000564	2312.75177099064	-0.0299353207170361	0.184818335751195	-0.161971595487882	0.871328221994868	0.967516995723697
AAEL000566	7.18474258527242	1.2530146353938	0.593930648135452	2.10969856384316	0.0348843282875327	0.165116830595734
AAEL000568	1216.34538496263	0.201778192833981	0.165727203421734	1.21753211704482	0.2234018243876	0.538051657675956
AAEL000569	742.190320614613	0.037592832232502	0.131892743342222	0.285025781402999	0.775624390100017	0.940536387616999
AAEL000571	446.73839444457	-0.0648686697835995	0.14689565496582	-0.441596926734785	0.658780908309939	0.898136797173895
AAEL000572	1392.14732173169	-0.224935359344402	0.137964194578303	-1.63038939220378	0.103019225183821	0.341810286359204
AAEL000574	713.41349730071	0.292259340536072	0.113404810748177	2.57713353258932	0.00996234566188837	0.0665593595032701
AAEL000575	133.270531011957	1.46505855311267	0.275454503491492	5.31869522749669	1.04514035748941e-07	4.26885777050417e-06
AAEL000576	87.3983899271475	0.879034983020998	0.4284382285002	2.05171930174897	0.0401969498107511	0.180581366817325
AAEL000578	548.837987701573	0.18647322033148	0.189450200096513	0.984286214722831	0.324974805562053	0.662103595802488
AAEL000579	551.896975286215	0.0364877634490772	0.160166577492307	0.227811345040633	0.81979290652049	0.953570092844086
AAEL000580	392.640816206137	-0.0778337018075011	0.363544992687108	-0.214096476015804	0.830471823819357	0.956435103827518
AAEL000581	526.97308546282	-0.0919798383162986	0.141778404555607	-0.648757747025027	0.516494972207229	0.817336334958388
AAEL000582	77.6713344503617	-1.52222092376882	0.288486550108278	-5.2765750195199	1.31620644814812e-07	5.27001646590912e-06
AAEL000583	482.562626491397	-0.0931941381046027	0.107728554083291	-0.865082975424963	0.386993248164057	0.717267183388173
AAEL000584	22.256462174607	-0.0227237494625255	0.890209212197852	-0.0255263023019302	0.979635169116768	0.994467525626749
AAEL000585	0.0642688199029072	0.388491536588458	3.60185087276083	0.107858862099607	0.914107649974776	NA
AAEL000589	1117.31008964989	-0.0567794710315189	0.325299530976101	-0.174545197963075	0.861437013051251	0.964796454995228
AAEL000590	1192.20747332597	-0.0121716110775094	0.120522210158915	-0.100990606307837	0.919557917131372	0.981396318864055
AAEL000593	182.731571689469	0.151013449580444	0.212170711080112	0.711754458528557	0.476616838261146	0.793405625721078
AAEL000594	730.009007061807	0.0401293060167363	0.106290223670145	0.377544656799963	0.705768884171357	0.916526086993805
AAEL000595	382.974034116213	-0.066436468545689	0.154561046755912	-0.429839664909927	0.667312277316808	0.902701275269906
AAEL000596	6876.94054849064	2.30534132518963	0.690099268721472	3.34059378074791	0.000835994414957148	0.00966083301967553
AAEL000597	2424.30725152272	0.256834262330586	0.447762148952007	0.573595295921529	0.566241695748142	0.850709170633558
AAEL000599	80.6054730480429	-0.126385625889987	0.28858953159429	-0.437942517151538	0.661427953612493	0.899324367002868
AAEL000600	22.5582040251285	1.12990740345671	0.616267504973498	1.83346906065622	0.0667328455686545	0.258393263111062
AAEL000603	0.131046095027979	-0.0924005713926134	3.60185087276083	-0.0256536360490095	0.979533604745955	NA
AAEL000604	135.811470881819	-0.0585585570691046	0.717565105448636	-0.0816073086949965	0.934958989185389	0.98584676722183
AAEL000605	322.784540200808	-0.0361266110695095	0.102309944470258	-0.353109477837823	0.724006367710738	0.922048142112183
AAEL000609	388.902912372609	-0.479214599585315	0.200308522411343	-2.39238247986885	0.0167393879166122	0.0966031911679762
AAEL000618	3.79099236655573	0.581017757165642	0.645827258882973	0.899648859929781	0.36830714660678	0.703455762143076
AAEL000622	4872.25317281588	-0.103453416986797	0.104198801410796	-0.992846516333141	0.32078475721399	0.6585260743847
AAEL000623	12.1912494512083	0.113948375272684	0.406451431771236	0.28034930219367	0.77920952896	0.941489650173193
AAEL000626	7.97112796422823	-0.595246043788702	0.612873205286488	-0.971238485634976	0.331429533210104	0.668882491132816
AAEL000629	72.9832848600298	0.134329139455621	0.209898740321888	0.639971155851734	0.522191351847089	0.820792643498234
AAEL000630	94.3444342281012	0.97055139376981	0.775506682149233	1.25150616507911	0.210749865800171	0.521608670117297
AAEL000631	8.46352057675989	-0.518783202460206	0.556830536260619	-0.931671610440192	0.351506262443435	0.687504435397062
AAEL000633	1.28287925122154	-0.18001228005795	1.52465865569454	-0.118067266653825	0.906014359430323	0.977825790556984
AAEL000634	354.524505266149	-0.0660624303696274	0.236984311710274	-0.278762884736405	0.780426799449412	0.942129379514486
AAEL000635	760.907323886136	0.0244942256384225	0.137574601966537	0.17804322373675	0.858689030365528	0.963970847080032
AAEL000636	7.65529204449966	1.09886273294765	0.682166804222767	1.61084169758106	0.107214230160124	0.350573514491833
AAEL000637	0.884363551057197	0.188509043667214	2.13863322256682	0.0881446344693751	0.929761721236573	NA
AAEL000641	6032.35111757109	0.208093523244433	0.109742539587103	1.89619744565205	0.0579339408321188	0.233941203121516
AAEL000642	231.549381934643	0.732215360855102	0.303145843300689	2.41538974403426	0.0157183804847702	0.092462281366038
AAEL000643	326.139363224405	0.0683085471349642	0.111931417058496	0.610271440584602	0.541682012240934	0.835899264139902
AAEL000644	1095.97317606996	-0.0388896836054084	0.23609700330864	-0.164719090290907	0.869165090351786	0.966987805460095
AAEL000645	166.155276888937	0.249163379473415	0.261130116933689	0.954173277288761	0.339995938940208	0.677513286989502
AAEL000646	0.0776788252027213	-0.669462933664055	3.60185087276083	-0.185866366297089	0.852549558372917	NA
AAEL000647	82.2325628966762	0.145214122331215	0.401743365110096	0.361459914319731	0.71775566590361	0.920310909615264
AAEL000649	323.031102342344	0.43229922690182	0.380099328392228	1.13733225662458	0.255399415018505	0.580932514814055
AAEL000650	289.593901188922	0.32270103548657	0.373835811377636	0.86321595113473	0.388018745127942	0.718044322776795
AAEL000651	2.88907212805267	0.480494745177644	1.01196391234179	0.474814110777655	0.634919474417078	0.887646854271622
AAEL000652	62.3913702465249	0.280155741842069	0.368977851499467	0.759275226693313	0.447687933660191	0.770397291218006
AAEL000654	467.571306937487	0.0925660020214408	0.0949131853024468	0.975270208522382	0.329426244070291	0.667112784330406
AAEL000656	81.169828051983	0.211655649938879	0.332689031832715	0.636196657199404	0.524648251683527	0.822493160378798
AAEL000658	0.341649573872737	-2.16881404571257	3.57191434802418	-0.607185344999176	0.543727916754901	NA
AAEL000659	137.640335739323	-0.183258162710461	0.223574226930333	-0.819674813267117	0.412401511970984	0.742434362517669
AAEL000660	104.460264930074	0.270043922961149	0.262414610473677	1.02907350499159	0.303445135362712	0.640411158729856
AAEL000661	25.4660930581106	-0.256317171570591	0.698842731903586	-0.366773753047994	0.713787787316561	0.919410546467851
AAEL000663	316.736171213441	0.114082241074978	0.13460517892608	0.847532331112074	0.396698474011538	0.72841649781682
AAEL000665	2.17526566606586	-1.18155487510862	1.01279658873775	-1.16662604144549	0.243361422020263	0.566329281695485
AAEL000666	336.305667756852	-0.685303104893941	0.15729573235149	-4.35678129755343	1.31989032043884e-05	0.00030705271709849
AAEL000667	176.297718513868	-0.32468925755626	0.331963550679134	-0.97808707278859	0.328031260897785	0.665805560816951
AAEL000668	141.492523721906	1.86961574793715	0.454650154411016	4.11220744081605	3.91893924104683e-05	0.000775818974543727
AAEL000669	1426.58934089741	1.54333574985423	0.846605250919036	1.82296973492529	0.0683079748652514	0.262195765446234
AAEL000670	1017.99725947438	0.385957443770593	0.318043835835112	1.21353536929007	0.224925200188481	0.54012121681016
AAEL000671	715.039050653292	0.17386693201869	0.538263918703037	0.323014279756346	0.74668442759737	0.929515843116798
AAEL000672	271.02311257519	-0.0210937378443349	0.131958415214004	-0.159851403263111	0.872998130714821	0.968604748261686
AAEL000673	230.95676970286	0.153970855909778	0.167902943086845	0.917022972194947	0.359130602484808	0.695102069178343
AAEL000674	216.66392451351	0.220799253902922	0.144305985504997	1.53007689272374	0.125997697131536	0.38952935119825
AAEL000677	196.776755569439	0.156646136086425	0.261725279105792	0.598513588834907	0.549497294546408	0.840296346926589
AAEL000678	0.466554270913495	0.0792547909654897	1.74056827477402	0.0455338593229154	0.963681787040184	NA
AAEL000679	487.143684579286	-0.240687729158445	0.346962648652733	-0.69369925002891	0.487870836435979	0.800542446040738
AAEL000682	1500.32564372916	-0.166960401511361	0.295914810162041	-0.56421779437107	0.572605919118698	0.854609178044865
AAEL000683	21.0709138267125	-0.056594319400393	0.383922381654785	-0.147410836420788	0.882807752735231	0.97092458970741
AAEL000685	379.672003090317	-0.281353041913859	0.120482081691246	-2.33522726337738	0.0195315516131083	0.107939331254708
AAEL000686	0	NA	NA	NA	NA	NA
AAEL000687	189.431050847379	0.0459447663597922	0.150406395118963	0.305470830036531	0.760007583186347	0.93453018935399
AAEL000689	230.864169024713	0.00781951594119037	0.269827702200607	0.0289796632347884	0.976880810169376	0.993641123623337
AAEL000690	388.570432889901	-0.237660813523015	0.245592069763669	-0.967705568635478	0.333191436228859	0.670105083203767
AAEL000692	98.7928717942679	-0.168005687669238	0.223098258052458	-0.753056922702349	0.451415708844959	0.773057470461208
AAEL000694	0.227606469467599	1.62853864355007	3.57563508341366	0.455454375393169	0.648782383897851	NA
AAEL000697	135.747172132285	-0.152326212675066	0.245193837542854	-0.621248128425914	0.534436377294345	0.8309427550713
AAEL000698	0.0642688199029072	0.388491536588458	3.60185087276083	0.107858862099607	0.914107649974776	NA
AAEL000699	155.012536226188	-0.198537428462024	0.234102546976304	-0.848078891179771	0.396394036551065	0.728233790298157
AAEL000701	559.460344009653	-0.0626835881329089	0.195829862569871	-0.320092080494332	0.748898528945412	0.930176315093835
AAEL000703	1565.26421550021	0.233844849619126	0.237260881774964	0.985602210822609	0.324328352726363	0.661501392689413
AAEL000704	2527.98506710883	0.231019213751088	0.39396995545488	0.586387897230266	0.55761487555658	0.845089338993469
AAEL000705	376.827354311395	-0.333244618490051	0.280586053083364	-1.18767349562824	0.234962069780674	0.554499561657396
AAEL000706	1794.42396834984	-0.154725310728789	0.0803907445623359	-1.9246657257766	0.0542711909951233	0.223467760372156
AAEL000707	602.679325054041	-0.0890669067344602	0.129463868674787	-0.687967288836361	0.491473380816829	0.802412432222652
AAEL000708	196.830859077715	0.0694843925950751	0.231866640990505	0.299673951795077	0.764425869406613	0.936685285150482
AAEL000709	1772.92339864552	-0.0666852149996177	0.123913666691727	-0.538158677569582	0.590467505474549	0.863717251880282
AAEL000713	3127.71087723201	0.269665733165645	0.17632036910332	1.52940771697016	0.126163400565673	0.389584121586927
AAEL000714	4031.15631009405	0.217430090619032	0.170775005627426	1.27319621404898	0.202948423700979	0.511806346656199
AAEL000715	224.49952046222	0.0400087550435295	0.200753991612825	0.19929245103475	0.842033983937638	0.960960440040541
AAEL000716	651.326745626839	0.099887838640607	0.145168127105136	0.688083814488182	0.491400002351605	0.802384794190202
AAEL000717	138.12145984291	-0.0420331851050574	0.355051916353927	-0.118386025166972	0.905761798209684	0.977804747743615
AAEL000719	1282.52247041827	-0.168474808273919	0.19855497881074	-0.848504576833135	0.39615702464339	0.728033564498785
AAEL000720	102.438630158848	-0.198238772837209	0.247306358168314	-0.801591897213941	0.422789066249657	0.750729485216791
AAEL000721	163.049648942786	-0.242628199210953	0.167662798856037	-1.44712005803556	0.147863301168182	0.425001939479116
AAEL000722	59.7792499750506	0.0406934637532453	0.232504449875226	0.175022300756323	0.861062110576137	0.964775093782848
AAEL000723	1257.49779703556	-0.413343223366717	0.17891638957275	-2.31025913474878	0.0208738119052285	0.113757544753406
AAEL000724	455.140252650435	-0.288683038634039	0.225296815837124	-1.28134540011759	0.200072372937038	0.507133253854417
AAEL000725	0.0627161802534318	0.388491536588458	3.60185087276083	0.107858862099607	0.914107649974776	NA
AAEL000726	538.823758618775	1.08243583345867	0.634297829466855	1.70651038545803	0.08791309435151	0.308618602892656
AAEL000729	2808.12762405001	-0.296266589653657	0.267188484244539	-1.10882993513487	0.267503553982568	0.596065152083477
AAEL000730	1465.83960758843	0.00614212617439609	0.119317871668209	0.0514770007922675	0.958945428257417	0.989711776448063
AAEL000732	507.360755687131	1.30675512242833	1.3029305354766	1.00293537287491	0.315892044177288	0.65291399097513
AAEL000733	48.1343089064655	0.0650940057063727	0.532865162225698	0.122158493969628	0.902773497215006	0.976872465481782
AAEL000735	74.8200162989942	0.94261577361637	0.205162634254351	4.59448074958795	4.3382817267814e-06	0.000119736575659167
AAEL000739	4.77976854184022	0.59334466945661	1.43267758425988	0.414150871051095	0.678763619053927	0.906108021492642
AAEL000744	273.867097226587	0.993669332294238	0.206138985863756	4.82038527613107	1.43281235651635e-06	4.5257766301163e-05
AAEL000746	2247.22660032753	0.0152611168522619	0.163200706176883	0.093511340788693	0.925497340526895	0.982726735754339
AAEL000747	237.207818131135	0.0955433755110333	0.630744804578141	0.15147707094462	0.8795993968554	0.970816349425273
AAEL000748	191.094993540947	0.115388607910336	0.646252942710236	0.178550224353985	0.858290881488948	0.963970847080032
AAEL000749	513.033789210801	-0.104539395279112	0.701536510259352	-0.149014903359007	0.881541873085587	0.970816349425273
AAEL000750	422.604834774723	-0.0625589868859956	0.111570842624476	-0.560710893764206	0.574994639595588	0.856073893949328
AAEL000751	0.358003640356484	0.484673739385352	2.39141744832166	0.202672159862974	0.839391284768555	NA
AAEL000752	1393.58137654882	0.034490458839149	0.0964165716165022	0.357723348392174	0.72055035833634	0.921614576927269
AAEL000753	301.653743619161	-0.0556534008046481	0.122750047499215	-0.45338801848532	0.650269362537907	0.893295517455669
AAEL000755	51.953522219957	-0.178068035054021	0.226241252677284	-0.787071468827222	0.431240030152109	0.756837371712443
AAEL000757	55.9048348620806	0.949825839681936	0.308840910819043	3.0754534338181	0.00210182746400234	0.0202051658616532
AAEL000758	4694.11378475222	0.175791289932218	0.225113808804667	0.780899629683552	0.434861529906708	0.75953818949299
AAEL000759	532.860569675679	-0.484312822397029	0.153065841979853	-3.16408165357217	0.00155573141829659	0.0160240336084549
AAEL000760	32.5752634604435	0.626342148214809	0.350838815387179	1.78527038840782	0.0742174695307681	0.277101946916296
AAEL000762	2857.56759730301	-0.233116650269116	0.24397220329485	-0.955504959667005	0.339322398433496	0.676580827572787
AAEL000769	0.840094908304191	0.991099287903621	2.85417922618746	0.34724493781265	0.728407313207887	NA
AAEL000770	8249.96628286041	-0.228592350417805	0.215023523650934	-1.06310391782482	0.287734827953225	0.621755894416651
AAEL000776	9.70880643666156	0.450906335690336	1.70446848398331	0.264543662688662	0.791361024781423	0.94549740869892
AAEL000780	390.649115025027	0.724679155182898	0.311069575866821	2.32963687677755	0.019825351380356	0.109229297038784
AAEL000781	0	NA	NA	NA	NA	NA
AAEL000782	142.319628384343	0.175030591396478	0.283957377691607	0.616397407312906	0.537632264101907	0.833014934984977
AAEL000785	351.87917505472	0.045180481345132	0.255334864290626	0.176945993923129	0.859550810662128	0.964026052414043
AAEL000786	186.759934786285	1.19413368893398	0.396336151222731	3.01293153614671	0.00258737281842816	0.0238038299295391
AAEL000787	155.156173035824	0.228352240959916	0.151616024674668	1.5061220702093	0.132035839939555	0.400137565886269
AAEL000788	356.64691221383	0.149069278184191	0.246238992493609	0.605384535871427	0.54492352365986	0.837359921129943
AAEL000791	276.959311298594	-0.125099094131127	0.188389993116525	-0.664043201348542	0.50666266129931	0.8116585338602
AAEL000793	3429.55948288773	1.01330070069732	0.898872750567356	1.12730161199985	0.259614981082113	0.586112983021149
AAEL000795	16367.1245834504	0.0217223682467067	0.125119552533455	0.173612899078252	0.862169693978329	0.964799246591715
AAEL000797	124.882348496693	1.77005658659691	0.234036846830131	7.56315345455689	3.93413014007333e-14	4.64268516030299e-12
AAEL000800	894.023429017772	-0.0807744830900266	0.259099224908534	-0.311751156795398	0.755229646495853	0.932315821218087
AAEL000801	0.531752526718899	-1.55266744987441	2.85646389836678	-0.543562777307342	0.586742380135086	NA
AAEL000802	1241.28807621952	-0.172622886209977	0.0854213015323105	-2.02084120838035	0.0432962054875285	0.190464925107323
AAEL000803	442.201089374944	-0.0546003343510654	0.301101119849615	-0.181335540626138	0.856104211040551	0.963970847080032
AAEL000804	247.910577600592	-0.285002792066428	0.133941847220902	-2.12780992632116	0.0333528460322029	0.158848376520256
AAEL000805	134.237586484261	0.123956245113887	0.379502786361912	0.326628023741771	0.743949245209352	0.928238638641654
AAEL000807	679.112253480383	0.125442615615519	0.0924760650911263	1.35648738397236	0.174944146765101	0.468444203807953
AAEL000808	0	NA	NA	NA	NA	NA
AAEL000809	190.923815497776	-0.0891862413769717	0.220433008827212	-0.404595672179392	0.685774740271767	0.90878259912576
AAEL000810	288.942235629696	0.0708795551608017	0.618094786706237	0.114674248489478	0.908703325978108	0.978350512687966
AAEL000811	19.1578974534104	0.909447511778272	0.372457822383536	2.4417463055502	0.0146164139540925	0.0875875665866234
AAEL000812	337.617408700293	0.00811078195582014	0.150937043223029	0.0537361921409539	0.957145347287419	0.989314426903966
AAEL000813	0	NA	NA	NA	NA	NA
AAEL000815	1417.97741747736	-0.171449246471441	0.237180788203525	-0.722863128038519	0.469763978564443	0.787269265615583
AAEL000820	7.48719686763729	0.438507182470067	0.527230474400353	0.831718202497313	0.405568023772651	0.736375323953219
AAEL000821	7.83903484271883	-1.31985836948488	0.645630064331299	-2.04429508847594	0.0409244041618506	0.182924365017781
AAEL000822	875.538449508445	0.0985938983590729	0.288927081952763	0.34124145681571	0.732921816198815	0.924119848367249
AAEL000823	24889.24089219	-0.0801446994651878	0.292189213797177	-0.274290410736449	0.783861453155563	0.943251767420672
AAEL000824	1807.45025741797	-0.146604310277591	0.205843453059438	-0.712212645574199	0.476333107475367	0.793377374493006
AAEL000825	0.500920743311168	-2.69935772826001	3.55122811386496	-0.760119497173665	0.447183159303223	NA
AAEL000826	0	NA	NA	NA	NA	NA
AAEL000827	0.0627161802534318	0.388491536588458	3.60185087276083	0.107858862099607	0.914107649974776	NA
AAEL000829	294.30408105476	0.208150647432925	0.118202597999022	1.76096507992698	0.0782443135602672	0.286640379625164
AAEL000832	966.328055893925	0.0643726563594877	0.0667303106209227	0.964668915227621	0.334710669506412	0.67140903130702
AAEL000833	0.0794176819275838	0	3.60185087275815	0	1	NA
AAEL000834	373.604762482653	1.36490357367742	0.313895066978239	4.3482797828487	1.37209496398572e-05	0.000316606458085925
AAEL000835	0.13616256697134	0	3.60185087275492	0	1	NA
AAEL000836	288.25097841796	-0.382816599837846	0.1091993065145	-3.5056687817611	0.000455461621923128	0.00592850869415325
AAEL000837	0.463825962282119	-0.997822895215633	2.37877137146409	-0.419469860443752	0.674872777179568	NA
AAEL000839	115.599181389222	0.130973031059062	0.160020882720298	0.818474619265726	0.41308622883987	0.742865341185464
AAEL000840	1686.99598976312	0.0149343459413807	0.0797297310641151	0.187312132401038	0.851415911059175	0.96267629091646
AAEL000842	24.3217368142111	-1.54748721153238	0.377130888444999	-4.10331600764139	4.07270362517464e-05	0.000801792372967207
AAEL000843	1.17915233745876	3.42041049784653	2.24370293238262	1.52444891366004	0.127396609195639	0.392121135363103
AAEL000844	352.605736859814	-0.326852353598096	0.242357836557916	-1.34863538245849	0.177454109984951	0.471816819926317
AAEL000845	237.148884982749	-0.653425554811121	0.179024666019803	-3.64991913873388	0.000262322874712949	0.00375116432713266
AAEL000846	0.308921226209351	-1.08252499234235	3.59861089884041	-0.300817460618255	0.763553693104226	NA
AAEL000847	596.119208456078	-0.207514740882623	0.299736649209029	-0.692323549456601	0.488734164354277	0.801179538372622
AAEL000849	75.6904190585899	-0.50304460044696	0.634336205552866	-0.793025206575626	0.42776313701037	0.754550602698498
AAEL000850	714.714123859297	-0.23284878750588	0.135746163657315	-1.71532499506723	0.0862856583959855	0.304787362932539
AAEL000851	323.264770125451	-0.0958525077795681	0.1437288689687	-0.666898087122927	0.50483723289365	0.811094882824725
AAEL000852	204.077320265073	0.574026536953589	0.302572582641129	1.8971531787281	0.0578077243188939	0.233497866856709
AAEL000853	96.8524916071795	-0.335089216523678	0.186468354380158	-1.7970299445048	0.0723308660609948	0.272708469546679
AAEL000854	523.868376590911	-0.117135300341121	0.196892332021796	-0.594920579884004	0.551896560075409	0.841586412064572
AAEL000855	152.566679073097	-0.622579676371099	0.169259496330652	-3.67825551811212	0.000234834640101334	0.00342002005573807
AAEL000856	455.407550586946	-0.0806310813036073	0.200024687243445	-0.403105648681621	0.686870505307536	0.909556303562635
AAEL000857	580.407337307616	-0.024932905339031	0.264778642437353	-0.0941650924316154	0.92497801372936	0.982615543499583
AAEL000859	76.9942919760104	-0.446933866338666	0.274294268061412	-1.62939557394835	0.103229305162833	0.342028366816475
AAEL000860	747.231863386472	0.133434708239066	0.387506704116523	0.344341676728623	0.730589344982388	0.922789382229486
AAEL000861	5.38485116274558	-1.31722787559187	1.11769040717791	-1.17852660015019	0.238586734195695	0.560170439355403
AAEL000863	5.41839035932923	1.4276459827647	0.714965006955773	1.99680539449536	0.0458463273452705	0.197832330566386
AAEL000867	537.095337540195	0.0529580019010468	0.0880597211775065	0.601387344780443	0.547582025682275	0.839535207965469
AAEL000869	21.0856398998123	-0.0913591673392236	0.415730589180663	-0.219755701689591	0.826061421175328	0.955530637228994
AAEL000870	0	NA	NA	NA	NA	NA
AAEL000871	1.41947621461334	3.53631191870111	1.18944057938897	2.97308834083814	0.00294819584346341	0.0263226480646916
AAEL000873	3.05379538478411	-0.0688583187867249	1.86204650849054	-0.036979913483764	0.970501021502349	0.991956432793823
AAEL000874	437.129748370379	0.0723307692447194	0.316565573928869	0.228485897398849	0.819268518435418	0.953513204453474
AAEL000875	550.960205667185	-0.0367882713826819	0.225160233828174	-0.163387072207235	0.870213680993999	0.967516995723697
AAEL000876	0.576267588226062	-0.885068970796107	2.00886202003868	-0.440582260985283	0.659515447333997	NA
AAEL000878	2.0414343912631	1.83644638877734	1.2418757423263	1.47876822631004	0.139202270595245	0.411720775899863
AAEL000881	0.41745134331298	-1.35059916259246	2.82012232237378	-0.478915099489594	0.631999028622424	NA
AAEL000882	7.31152321925209	-1.1928773090422	0.669917148473717	-1.78063408551333	0.074972247629335	0.278863200976731
AAEL000883	486.339199531622	0.0372320911665766	0.175766453379105	0.211827060572656	0.832241956260721	0.956479338873726
AAEL000885	1854.78053232813	-0.638832312373353	0.265365275036362	-2.40736966163269	0.0160678965373881	0.0939225752254731
AAEL000886	819.549436734244	-0.0037826654882651	0.433967724804025	-0.00871646731326232	0.993045353371419	0.998654127804826
AAEL000889	0.641684645970215	0.0325333831151209	2.04162592750569	0.0159350362261846	0.987286218680194	NA
AAEL000890	0.650653081682712	1.62842204209356	1.85647857630381	0.877156387840304	0.380401700662192	NA
AAEL000893	234.927800698363	0.24364308489106	0.181952027424595	1.33905122322438	0.180553997968052	0.477025005040501
AAEL000894	0.670685233747177	1.22779516657004	2.03000732715921	0.604823022135696	0.545296594970903	NA
AAEL000896	3.09079436275317	2.02114172834965	0.991192818788214	2.0391004555709	0.0414400027597073	0.184244041046756
AAEL000897	140.504372926437	-0.160938263181427	0.270147474559384	-0.595742245763803	0.551347431439359	0.841420775105002
AAEL000898	5.23081109421932	-0.114844715948185	1.25763819014533	-0.0913177707611709	0.927240097958458	0.982979620553514
AAEL000899	501.0855283625	-0.0329849433185773	0.0856598548173962	-0.385068867894913	0.700186392710098	0.915672958504125
AAEL000900	27.9821185372581	0.50074631166169	0.337996517656842	1.48151322721639	0.13846986282661	0.410385869519899
AAEL000902	660.153172077912	0.58566350917518	0.18723943955169	3.12788539945133	0.00176068817403535	0.0176990252515831
AAEL000903	119.655696189017	0.109052016353653	0.308717372421012	0.353242240624326	0.723906842993418	0.922048142112183
AAEL000904	13.0598177370845	-0.788352221353363	0.419665652264971	-1.87852452803454	0.0603094448476646	0.239988367599301
AAEL000905	2.52169264207358	-1.71142655404982	1.3300774015036	-1.28671200045585	0.19819468875742	0.504682785022926
AAEL000910	5.79885279214036	-1.62752784728197	0.903010790354965	-1.80233488311054	0.071492733432861	0.27048115864112
AAEL000911	78.7732187309859	-0.503199650121167	0.188944668358062	-2.66321169310568	0.0077398705071075	0.0550347770825543
AAEL000912	1.35734176964559	-2.4771463673386	1.47960755590755	-1.67419148236182	0.0940929729471887	0.323521412063701
AAEL000914	0	NA	NA	NA	NA	NA
AAEL000915	2.33044161247402	-1.37357336319886	1.30490391970604	-1.05262413765168	0.292513289987017	0.627066385975794
AAEL000916	0.106159587435689	-0.669458178746363	3.60185087275992	-0.185865046165387	0.852550593647949	NA
AAEL000918	48.5223521717977	0.0425602086005787	0.220010150342679	0.193446568416451	0.846609247808102	0.961786465574337
AAEL000921	0	NA	NA	NA	NA	NA
AAEL000922	201.568816618916	-0.137881557352563	0.138359022035667	-0.996549088913182	0.318983428346946	0.656154913245078
AAEL000923	15.232236803309	0.686820058884709	1.39328540598172	0.492950012923426	0.622047907750467	0.881087899674784
AAEL000924	858.798270253795	-0.33808763616567	0.114681021708189	-2.94806962067316	0.00319765041714833	0.0280218267751827
AAEL000925	808.967877723016	0.217071567614634	0.142755466074154	1.52058322937964	0.128364457984045	0.393820938006737
AAEL000926	28.07795107988	-0.0635854749211394	0.341421958682874	-0.186237215574644	0.852258740638866	0.96267629091646
AAEL000928	1.23429514468168	-2.84154950855487	1.78045252903286	-1.59597038517977	0.110495405425774	0.357600567559643
AAEL000930	1330.5477145812	-0.0617968188679214	0.185906830885878	-0.332407467619393	0.739581600492237	0.926737263053694
AAEL000931	4072.42311729916	-0.174930368870949	0.159053222266942	-1.09982285412212	0.271409312643126	0.601655017141203
AAEL000932	117.638207347897	1.14083536404813	0.580044035196586	1.96680819872836	0.0492053270253407	0.207292388363424
AAEL000933	226.912667669816	0.252096790196872	0.162231830029696	1.55392927609043	0.120201287512776	0.378375251216707
AAEL000934	1903.7916159398	0.112175975852221	0.115423936477374	0.971860597339878	0.331119904442147	0.668413445299449
AAEL000936	101.480165878929	0.20013775141293	0.277970748620904	0.719995727629159	0.471527626072046	0.788934774551093
AAEL000937	332.582973662727	1.9475674949303	0.547099395387722	3.55980560634706	0.000371129415755624	0.00498604302036903
AAEL000938	188.512378275304	-0.0865995895442355	0.204708334809535	-0.423038903739848	0.672266877038377	0.903679263889791
AAEL000939	115.731679883557	-0.282497776815084	0.530069014643195	-0.532945275069968	0.594071463141571	0.865833297232925
AAEL000940	84.4754233972381	0.481471591620961	0.317340820224924	1.51720661489343	0.129214526736324	0.395575120187403
AAEL000941	548.43038006992	0.113255866747765	0.233643253247966	0.484738442789813	0.627861893326817	0.883869362359848
AAEL000942	471.590186988182	-0.101546973871656	0.223946571100191	-0.453442860825162	0.650229879214628	0.893295517455669
AAEL000943	81.3753652971625	-0.12935737967791	0.215486786360054	-0.600303071306512	0.548304272235056	0.8396746589174
AAEL000944	3114.76274245697	-0.204323694029625	0.0954422187688915	-2.14081039465757	0.0322893313767144	0.155896928053199
AAEL000947	554.285871022207	0.0780982088120227	0.207361043112516	0.376629127823425	0.706449238252278	0.916526086993805
AAEL000948	14.9504689862557	-0.510817421840236	0.436501424300974	-1.17025373435671	0.241898874420573	0.564634467137941
AAEL000949	593.177485465781	0.0854434065239679	0.25550453344063	0.334410530307955	0.738069794326923	0.926382801161661
AAEL000950	1575.5378691297	-0.59592497463521	0.223145630393319	-2.67056528772187	0.00757236439428525	0.0541416436118564
AAEL000951	3301.61730375882	-0.30717751628919	0.256767426488351	-1.19632587548299	0.231569414966981	0.549137081137916
AAEL000952	65.7426056298618	-8.94036851512498	0.93060652559847	-9.60703398181681	7.46688779074828e-22	2.21113214703533e-19
AAEL000953	418.156426447251	0.0438727714485113	0.153105739397619	0.286552101972955	0.774455294005455	0.940431912267603
AAEL000955	858.694057235835	0.0552053226072461	0.102211469296444	0.540108883936833	0.58912194435608	0.863146658394305
AAEL000956	907.840236286674	-0.105166540172547	0.126139130298654	-0.833734463869764	0.404430632806544	0.735300206537761
AAEL000958	166.931443703363	-0.0816797895245299	0.239411600708296	-0.341168887735103	0.732976443681748	0.924119848367249
AAEL000961	26.9212871282023	0.57039824181426	0.788813751893234	0.723108896675858	0.469612983846773	0.787155536839391
AAEL000962	2084.95429408361	-0.413692009008504	0.152676354409677	-2.7096010420739	0.00673641831211097	0.0497151868579155
AAEL000964	290.589044047811	-0.0244140674172455	0.206809503187898	-0.11805099398679	0.906027252971468	0.977825790556984
AAEL000965	978.156666239476	-0.0366678583498517	0.0602359872532762	-0.608736737320717	0.54269895213832	0.83638644654031
AAEL000967	311.778971489327	-1.29151956893298	0.533862511763181	-2.41919883954296	0.0155547349411415	0.0916645947153341
AAEL000970	257.612588803405	-0.384339988567461	0.529144048245167	-0.726342835834723	0.467628625525834	0.785739663222416
AAEL000973	110.262115301797	-0.263075517856151	0.157399928934881	-1.67138269779646	0.0946461112378764	0.324649999989782
AAEL000978	430.260306471897	-0.0576750060829557	0.176105718975852	-0.327502175502115	0.743288097797324	0.928026996180913
AAEL000979	2.77819693165646	1.18765881685804	1.09469929689073	1.08491785847615	0.277958037639711	0.610554094732012
AAEL000980	71.2727532798518	-0.152266360520739	0.200408310296586	-0.759780671247611	0.447385698425258	0.770397291218006
AAEL000981	707.589763295948	0.00593415688559446	0.094357551891847	0.0628901107183897	0.949854009760211	0.988284602806304
AAEL000982	272.485583588208	0.133176935227733	0.187209628057322	0.711378664707114	0.476849616399588	0.793405625721078
AAEL000983	182.909044159772	-0.096152979039038	0.106829622868685	-0.900059145179507	0.36808877621151	0.703254292621326
AAEL000984	189.415393180977	0.750885166621979	0.27592313596583	2.72135630813854	0.00650146431848318	0.048593844499178
AAEL000985	711.015805084686	0.0356374112030608	0.116810808595749	0.305086589430199	0.760300204705891	0.93453018935399
AAEL000986	1538.91262447226	-0.244885219741748	0.165422206474575	-1.48036484919808	0.13877590542491	0.411161529341691
AAEL000987	23735.4087387523	0.0923047871717135	0.218549845543204	0.422351189232327	0.672768699739264	0.903850122693186
AAEL000993	554.079850302409	0.103741345708403	0.449698303734625	0.230690987372776	0.817554875730514	0.952848249361529
AAEL000994	5293.45882410003	-0.242548652574549	0.236920430551397	-1.02375574791103	0.305950656698051	0.642622922809299
AAEL000996	406.424805946437	-0.134281862408393	0.0998996241137118	-1.34416784447102	0.178894117225896	0.474226218248581
AAEL000997	0.0834867905518613	-0.669462933664055	3.60185087276083	-0.185866366297089	0.852549558372917	NA
AAEL000999	144.872424247982	0.350505978170827	0.199897833121115	1.75342560095917	0.0795289797847138	0.289950551284241
AAEL001000	596.557191763387	0.122375269564435	0.138522543020762	0.883432161262684	0.377002820528025	0.709388150779103
AAEL001001	129.953584589978	0.0205727729742638	0.216638038373401	0.0949638075045905	0.924343574388537	0.982615543499583
AAEL001005	5067.23883852008	0.313903951052953	0.14848678553557	2.11401943897397	0.0345136070661579	0.163689159438895
AAEL001007	3573.22272285773	-0.10815037897203	0.131850077447816	-0.820252676869563	0.412072077905199	0.742361017805333
AAEL001008	260.569942533062	-0.167619351296949	0.16409387691583	-1.02148449684645	0.307024950491409	0.643540382881531
AAEL001009	91.5736985815701	-0.0586097469340279	0.596854588146473	-0.0981976985651397	0.921775309912441	0.982192050083742
AAEL001010	13.8064381058799	0.235434718458068	0.977970502133321	0.240738056970528	0.809758141038942	0.951434012386082
AAEL001014	624.345747263949	0.0335070404594236	0.123885695499486	0.270467387895986	0.78680070296033	0.944006479234858
AAEL001015	2.02372183876548	3.90334599472439	1.13466198822978	3.44009584811608	0.000581508209710656	0.00723145904884275
AAEL001016	537.666018292426	-0.641035998430322	0.205506245413274	-3.11930178638219	0.00181280184279776	0.0181076355541302
AAEL001020	700.958099429427	0.466498690751511	0.17404635845679	2.68031284818479	0.00735533815885221	0.0530166209888059
AAEL001022	1541.545809769	0.0380303674333965	0.215006489527789	0.176880091000607	0.859602577115607	0.964026052414043
AAEL001024	253.568581532076	0.00104172807113151	0.120715745408549	0.00862959564724465	0.993114664325599	0.998654127804826
AAEL001029	351.905712830596	-0.302419617230509	0.17927392379693	-1.68691358355647	0.0916199697677916	0.317708282576089
AAEL001030	299.184560424326	0.227339854962359	0.193735767403301	1.17345319354017	0.240614116481395	0.563022679637316
AAEL001031	825.500454394529	0.701659867539166	0.421469260770532	1.66479488031082	0.0959536857119486	0.327857136709048
AAEL001032	914.709263263967	0.103106602370404	0.0951862322781579	1.0832091984595	0.278715577781244	0.611459107642161
AAEL001033	833.843892787692	-0.079303440637687	0.219467193265195	-0.361345308416371	0.717841327279889	0.920310909615264
AAEL001036	505.836569903475	0.00995774050400069	0.0932760583094816	0.106755588566594	0.914982881240802	0.980811966361746
AAEL001037	517.274927066384	-0.186685660451292	0.174821117280715	-1.06786676206586	0.285580617473295	0.619640822332778
AAEL001038	182.347571655788	-0.290463399589378	0.192630637861495	-1.50787747377043	0.131585888928288	0.399512824253461
AAEL001039	218.910533652623	0.0702313725462262	0.191575912417539	0.366598136790586	0.713918798228124	0.919410546467851
AAEL001041	580.926306937592	-0.130630246913818	0.197189204703444	-0.662461452239613	0.507675531445998	0.812314721946302
AAEL001044	1729.76702474811	-0.174647727257454	0.162515168452338	-1.07465493172519	0.282529248386674	0.615647821028389
AAEL001046	1966.53862613093	-0.418351455799335	0.363216718886447	-1.15179570225159	0.249405034361672	0.574095939759506
AAEL001047	833.52844842309	0.368041333963707	0.162201398788918	2.26903921120101	0.0232659414725404	0.122482256329885
AAEL001048	488.920694679243	0.118497052163521	0.160131422192616	0.739998749408378	0.459300753162125	0.778871499098837
AAEL001050	53.6315719587144	1.16860477602093	0.344522047499203	3.39195933759111	0.000693947378907265	0.00831683646187847
AAEL001052	208.637336577585	0.274309727575243	0.235439306700418	1.1650974147842	0.24397956321517	0.566804297957615
AAEL001054	8.99480227443916	-0.644745308228709	0.571092807596841	-1.12896765578575	0.258911478246524	0.585268408364518
AAEL001057	0.159614351036809	-0.0924005713926129	3.60185087276083	-0.0256536360490093	0.979533604745956	NA
AAEL001059	0.685173314038397	0.115935139860265	1.62219919459311	0.0714678815318632	0.943025385997065	NA
AAEL001060	223.63283930961	-0.574406432349164	0.765382399445639	-0.750482938679022	0.452963895606963	0.774076336607923
AAEL001061	15143.7466970553	-0.413481468855153	0.228262972903354	-1.81142593385139	0.0700749445464553	0.266731707949242
AAEL001062	192.167218363237	-0.431991725529245	0.16950389171458	-2.54856523445879	0.0108167054720625	0.0707215508647177
AAEL001063	0.113489770087513	0	3.60185087275714	0	1	NA
AAEL001065	239.073552379437	-0.0406117183768435	0.229899129332514	-0.176650161724209	0.859783190266837	0.964026052414043
AAEL001067	0.346978530000726	0.48217434114389	2.83759722316106	0.169923461021276	0.865070330205061	NA
AAEL001068	14.4053801211398	-0.846314871769427	0.459744469229879	-1.8408375269573	0.0656453716592771	0.255499264174415
AAEL001071	17.0959592667171	0.423777954904083	0.3968500750593	1.06785403742398	0.285586358201972	0.619640822332778
AAEL001073	0.300691894391806	-1.03147068727664	2.88956223499567	-0.356964343866497	0.721118499010764	NA
AAEL001074	11.1531910109801	0.110717261689443	0.459272333674512	0.241071045589933	0.809500053337553	0.951387631621999
AAEL001076	178.37596843636	1.01311444314888	0.801403265917153	1.26417558579504	0.206167011657607	0.515467514211793
AAEL001077	833.56756263753	-0.342869492035198	0.294166979796408	-1.1655607718871	0.243792075984495	0.566804297957615
AAEL001080	161.176742833669	0.110771506236025	0.174633951556897	0.634306818625325	0.525880607441751	0.823143795522037
AAEL001082	127.499734070845	1.70213621583207	0.426292219551839	3.99288595419715	6.5273967193119e-05	0.00119408516046717
AAEL001084	52.6791776630697	-0.187251435218905	0.327054713357157	-0.572538561810661	0.56695716896613	0.850974572300378
AAEL001085	313.390195015875	-0.112464173659262	0.252718022554952	-0.445018414287439	0.656306446743358	0.896598210400514
AAEL001086	150.024065211874	-0.0606335417966175	0.192211558034886	-0.315452111290897	0.752418405845547	0.931162925288382
AAEL001087	135.309946594802	0.379542038501072	0.218020169676882	1.74085745857173	0.0817085672519132	0.294847823030895
AAEL001088	1557.47229319624	-0.51231883936079	0.202264362259792	-2.53291698862283	0.0113117737610847	0.0729517024682656
AAEL001089	69.1664695947507	-0.0786133953481204	0.193518717600321	-0.406231481496703	0.684572524720491	0.908120752811672
AAEL001090	1553.60525107517	-0.35228435073057	0.21664938149686	-1.62605749574076	0.103937424836837	0.343174577614587
AAEL001091	3604.83881368621	0.0513646925918009	0.156111107088483	0.329026509066313	0.742135651233665	0.92781945978427
AAEL001092	1458.34077624951	-0.0778837194964777	0.247898262268407	-0.314176141388804	0.753387262331001	0.931429637885783
AAEL001094	876.560593888801	-0.0350495859867137	0.182598793345731	-0.191948617756477	0.847782453985376	0.96184785651711
AAEL001095	188.43494222577	0.181255861988704	0.191378598090306	0.94710622711937	0.34358465192636	0.681036430411558
AAEL001096	0	NA	NA	NA	NA	NA
AAEL001098	651.414054992515	-0.588581139827377	0.368070220609498	-1.59910013598147	0.109798354487173	0.356562442467599
AAEL001099	1082.60441010422	0.0305687535264811	0.136508044774459	0.223933714507356	0.822808881435342	0.954103886500404
AAEL001100	580.549126022251	0.849752740992702	0.186679532994162	4.55193307677321	5.315524546369e-06	0.000142287883054781
AAEL001101	733.919476351648	0.102070821409826	0.0898532577428262	1.13597240627567	0.255968112908267	0.5815746094754
AAEL001102	1327.42866472281	0.102774155238451	0.160379715478639	0.640817667818719	0.521641152607252	0.820290667458733
AAEL001103	379.305442790537	-0.259339063343574	0.206772820126107	-1.25422220959896	0.209761249423021	0.519704793323832
AAEL001104	876.966551331756	-0.158874159132005	0.125174700304156	-1.26921940892181	0.204362820526263	0.513622945019873
AAEL001105	467.268735022448	-0.203929367648969	0.222339388636697	-0.917198562519168	0.35903859994845	0.69509325247443
AAEL001106	709.66632586761	-0.335811038330171	0.143699966814162	-2.33689015923333	0.0194448961672936	0.107628408925978
AAEL001109	480.034433727864	-0.00230000411924176	0.208924727700325	-0.0110087692565564	0.991216450394566	0.998169819473974
AAEL001112	871.029646455183	0.182504127787676	0.0829629325692702	2.19982734621024	0.027819146999464	0.139042251142016
AAEL001113	1728.35620221632	0.101952035038964	0.19223629430253	0.530347484115135	0.595871029925438	0.867316090545821
AAEL001114	750.740440143935	-0.0151554945720395	0.104814251933406	-0.144593834258995	0.885031565621771	0.971566162631129
AAEL001116	27.7538049386071	-0.206108094728344	0.614383759911861	-0.335471261085925	0.737269620276785	0.926000740709925
AAEL001118	609.954808013297	-0.468379918585103	0.163193078922215	-2.87009670801268	0.00410346276325538	0.0338911212765322
AAEL001119	1150.58931116103	-0.0380782319137346	0.211340892177524	-0.180174463736764	0.857015605330774	0.963970847080032
AAEL001123	924.857534512121	-0.313391627950477	0.171658790505524	-1.82566606130429	0.0679005783373916	0.261342762114185
AAEL001124	452.970712871038	-0.356826219020336	0.148494556189921	-2.40295825096755	0.0162630440006849	0.0945451564113438
AAEL001126	1500.53061442895	-0.0783553536918329	0.118986017611826	-0.658525726505574	0.510200371430066	0.813808722335363
AAEL001127	133.266892990079	0.597902228391515	0.290717717358363	2.05664186491424	0.0397206880569703	0.179348748424961
AAEL001128	167.030215454643	1.38897605238499	0.388400799401637	3.57614107521103	0.000348703523062512	0.00474303528881392
AAEL001129	711.980704771035	0.00268809083486185	0.118108889765032	0.0227594285257409	0.981842170980591	0.995714281180159
AAEL001130	1.18791163842318	0.987385888251778	1.55555960976331	0.634746416694385	0.52559381537178	0.823006599435992
AAEL001131	190.096699449262	0.0773520600825054	0.287601631945337	0.268955567321702	0.787963875269043	0.944006479234858
AAEL001132	813.617491610605	0.019721659285175	0.116108059091568	0.169856075792478	0.865123325504356	0.965545004675937
AAEL001134	2280.30895249461	0.640743534498362	0.144135615201096	4.4454213041267	8.77197880771111e-06	0.000218362358621376
AAEL001137	9.27294539685111	-0.584724213465443	0.558355706502156	-1.0472252842699	0.294995686468136	0.630536644730538
AAEL001139	1131.75310607312	-0.126149382193929	0.296786036194929	-0.425051608934437	0.670799053078941	0.903292413912613
AAEL001140	17.9992259826402	-0.164387002653956	0.342062327578491	-0.48057616814361	0.630817756668499	0.8859728779576
AAEL001141	3698.36222775128	-0.150153794960063	0.150872260834144	-0.995237919349062	0.319620563322649	0.656814596362649
AAEL001142	256.708678174982	0.335378554512236	0.41520961794783	0.807733106400187	0.419244240938896	0.747508484784931
AAEL001143	7.75635395967377	1.22501694436912	0.606596973689572	2.01949069563941	0.0434362434087915	0.190544948713341
AAEL001144	750.961212806554	-0.0286075920869689	0.0843488322436458	-0.339158128524345	0.734490610389571	0.925372233298827
AAEL001146	2.01053885841103	-0.805787657602316	1.48986529486424	-0.540845981431993	0.588613746489104	0.862941295092048
AAEL001148	15.2675389757079	1.81122615016435	0.726707807823206	2.49237194188092	0.012689307906538	0.0790131337302914
AAEL001151	224.982852940603	0.650875440486074	0.262388421996143	2.480579880524	0.0131168869905846	0.0809527695215141
AAEL001152	206.190016984879	0.0105428282058639	0.123040506763247	0.0856858321150308	0.931716165037261	0.984776470128035
AAEL001154	526.583898883648	0.00447665189304555	0.203850960703989	0.0219604159704996	0.982479531396131	0.995928664223305
AAEL001155	99.0454180932787	0.0681634415387946	0.257746710341755	0.264459016560927	0.791426240957068	0.94549740869892
AAEL001156	49.7612527307831	-0.421921077685659	0.296242400666138	-1.4242427037349	0.154376227054615	0.436330024130901
AAEL001159	933.606469012586	0.0479088008988533	0.156549844733598	0.306029054071436	0.759582524391531	0.93429439267058
AAEL001162	93.1441686625322	2.15349096228475	0.236322014706384	9.11252794184382	8.04843482074632e-20	1.81588019908077e-17
AAEL001163	149.936344734073	0.287283076644635	0.251912712237216	1.14040722317385	0.254116684985356	0.579870695196959
AAEL001164	2828.17747029912	0.0336982371695832	0.231350712612049	0.14565867028943	0.884190849637666	0.971238478322335
AAEL001166	499.461248593856	0.0512173407635799	0.134646024094976	0.38038509571922	0.703659576533317	0.916194647456235
AAEL001167	467.376391569802	0.389797241920282	0.239081920583861	1.63039196342559	0.103018682102949	0.341810286359204
AAEL001168	194.784164383743	-0.0400402141574725	0.368703226944989	-0.108597406345582	0.913521818024687	0.979964970672185
AAEL001169	439.346391644248	0.0397651101439288	0.111818321648782	0.355622491534348	0.722123297566077	0.922048142112183
AAEL001170	590.452264789723	0.0600360541011968	0.116442234982071	0.515586583428606	0.606143182825939	0.872101631237779
AAEL001171	458.819925589405	-0.067955742600151	0.107068101700277	-0.634696436389468	0.525626418297449	0.823006599435992
AAEL001172	487.101153249255	0.542085554310194	0.138718788082873	3.9078019769488	9.31395933214822e-05	0.00160406581726896
AAEL001173	399.88519212957	-0.172602743588753	0.121080542459456	-1.42552007186909	0.154006922251516	0.435646062118863
AAEL001175	336.992286527565	-0.0811848426102998	0.169011907048155	-0.48034984060128	0.630978654495531	0.8859728779576
AAEL001176	1893.79250995769	0.0613814980686723	0.288172542601542	0.213002590442994	0.831324942166801	0.956472578519755
AAEL001177	189.738110826752	-0.044647695531112	0.230380757279688	-0.193799586642163	0.846332810688158	0.961786465574337
AAEL001178	0.863306847222038	-0.706973578459463	1.65293678420432	-0.42770757188986	0.668864036463341	NA
AAEL001181	297.453244528671	0.678389694899538	0.328626754971676	2.06431668948564	0.0389876996381548	0.177260959806866
AAEL001182	1528.4551118607	-0.164446331808841	0.216736291858023	-0.758739251276684	0.448008551839756	0.770570372198728
AAEL001183	566.550270559791	0.135875222322363	0.136527349472202	0.99522346876021	0.3196275899142	0.656814596362649
AAEL001184	212.933232827595	0.397060724134941	0.17029674368409	2.33158142396141	0.0197227219991482	0.10878493228401
AAEL001185	413.338024512854	-0.0206650650264509	0.102351986590327	-0.201901943624843	0.839993382575524	0.959564242535611
AAEL001187	372.545739327468	-0.0776901645853782	0.111255004874185	-0.698307142885261	0.484985133166179	0.79907020781547
AAEL001188	226.220516474643	-0.0923474837127824	0.140906238455609	-0.655382506303124	0.512221511765102	0.814842237213549
AAEL001189	11.1787016271053	-0.326643058663824	0.405170755597877	-0.806186167562423	0.420135513244267	0.748346639756142
AAEL001190	516.470718255386	-0.0338737370193708	0.148201883141536	-0.228564821858712	0.819207168880406	0.953513204453474
AAEL001191	706.751140907823	1.13541814797264	0.196891441459941	5.76672169980356	8.08283604395727e-09	4.01711299051779e-07
AAEL001192	100.310927241719	-0.260637254845096	0.159423393677003	-1.63487458668177	0.102075340905295	0.339788968531114
AAEL001194	9312.19122713843	-0.0614586467917901	0.234939464571663	-0.261593542420983	0.793634823104509	0.946210818286151
AAEL001195	0.29703527233485	1.51889044726353	2.37225036783556	0.640274090735776	0.521994421905914	NA
AAEL001196	81.0755259152659	0.656319384824979	0.862587904741691	0.760872464379754	0.446733246746789	0.770240947265752
AAEL001198	1079.83069650447	-0.162696065702453	0.132025051319561	-1.23231208074787	0.217832528759962	0.531184004768244
AAEL001199	226.228613915602	-0.0203668513821183	0.164799234911704	-0.123585836991479	0.901643206953255	0.97671587905416
AAEL001200	211.586364061777	0.026293910665648	0.133534744786253	0.196906885228532	0.843900405532148	0.961272932012705
AAEL001201	1656.29427084459	-0.178784499005983	0.10798855409209	-1.65558748803618	0.097805385712668	0.331633051650731
AAEL001202	159.470228725813	-0.388547278601748	0.206518416404628	-1.88141709280044	0.0599152035089245	0.23902180821663
AAEL001203	585.809903358621	0.0182178156546862	0.14387786939708	0.126619998829757	0.899241167567012	0.97671587905416
AAEL001204	842.030716098785	-0.0532141162301429	0.136771756863458	-0.38907240391207	0.697222586820687	0.914742648058819
AAEL001205	2887.97342432069	-0.376846088324121	0.197971716511762	-1.90353498451246	0.0569707732246338	0.231102331796503
AAEL001206	2881.0518956812	0.289845013759445	0.0783952398502792	3.69722720809321	0.000217967243654439	0.00322056798472369
AAEL001207	197.119109274415	0.162502086500418	0.25271091464741	0.643035488701176	0.520201072430615	0.819443873483341
AAEL001208	545.491195194184	-0.661532711314524	0.459296588814485	-1.44031705748576	0.149777717662492	0.428444451369422
AAEL001209	555.069249653553	-0.260513577287014	0.0959237608656212	-2.7158399017733	0.00661078775859469	0.0491967210474685
AAEL001210	1366.21160112793	0.140145901347676	0.219586267570724	0.63822707539094	0.523325874727403	0.821615056716386
AAEL001211	383.063341429134	-0.0226790504316538	0.131146529867843	-0.172929092782764	0.862707163413306	0.964924069812636
AAEL001212	607.896457611609	0.225370878106981	0.110333638279907	2.04263071190706	0.0410890084929659	0.183157417619338
AAEL001215	748.198924291351	0.0756665031482573	0.135313764336463	0.559192950689846	0.576030043588317	0.856326012113575
AAEL001216	3265.03196439297	-0.251809167698596	0.0844835796983873	-2.98056934374199	0.00287713090101717	0.0258342000170929
AAEL001218	1812.91989388301	0.10534849729993	0.0934603815531792	1.1271995207936	0.259658133062869	0.586117310362971
AAEL001219	103.288803499662	-0.0887516519050076	0.244587429671277	-0.362862686869431	0.716707461254015	0.920310909615264
AAEL001220	1186.20853290427	-0.247470751293182	0.30285717905409	-0.817120307552572	0.413859678757317	0.742968279837317
AAEL001223	142.925360693478	-0.210922971098757	0.544452269183778	-0.387403970994492	0.698457164457282	0.915163486135194
AAEL001227	54.2540616005869	-0.181501045811517	0.890307575624037	-0.203863306098793	0.838460320356608	0.958953572058966
AAEL001228	867.328081863655	-0.0316184842211188	0.125584863112854	-0.25176986650617	0.801218950208409	0.948362303070771
AAEL001229	0.879389832794029	1.27081695031788	1.64582039879161	0.772148012778876	0.440026768161993	NA
AAEL001231	124.268981015262	0.707420454593736	0.77046207939373	0.918176862319296	0.358526279943507	0.694678085821149
AAEL001232	348.724598160837	0.456927131666084	0.180488965471842	2.53160701803329	0.011354116356907	0.0730388128526951
AAEL001233	93.1154924408309	0.251897312303814	0.15951295013127	1.57916527840854	0.114298151823088	0.365497242980486
AAEL001235	432.691421175258	-0.0583820298329884	0.117471586565743	-0.496988519009361	0.619197147566207	0.879335423669304
AAEL001236	242.626541236987	0.0598651437832618	0.163210944575959	0.366796135754244	0.71377109027306	0.919410546467851
AAEL001237	10.0263048021629	1.59443138746124	0.541833541340183	2.9426590748102	0.0032540655651637	0.0282894727481571
AAEL001238	490.862268338286	-0.187314190586427	0.142938432978378	-1.31045364555495	0.190042415834635	0.492456344467434
AAEL001240	9.59615007332537	0.467451126626002	0.643734302617986	0.726155379206821	0.467743522662507	0.785739663222416
AAEL001241	359.368904666129	-0.146071622674428	0.188947867959191	-0.773078967506406	0.439475647661991	0.763562749769898
AAEL001242	591.711691821079	-0.584913629068657	0.667516166054639	-0.876253877903503	0.380892032506395	0.71247662225329
AAEL001243	50.2149827229452	-0.0593136631433973	0.238957317865223	-0.248218651235664	0.80396523623919	0.94968518805816
AAEL001244	936.738526347759	0.201914634979999	0.177179690043334	1.13960372619805	0.254451432257515	0.580261937768059
AAEL001245	111.223426344505	0.741842463816996	0.760216552448044	0.975830454398973	0.329148490252228	0.666900241059405
AAEL001246	67.3287576069135	0.126430986661389	0.278189874520519	0.454477312947865	0.649485317347764	0.892822466226414
AAEL001247	346.931364711733	-0.0405819304976585	0.199986449575345	-0.202923400979571	0.839194903449045	0.959330574040914
AAEL001248	0.436748793272056	-1.15033620131313	3.51193892980343	-0.327550172228511	0.743251801898367	NA
AAEL001249	114.695979013398	0.0448794848105583	0.168559616641092	0.266252888472798	0.790044453396119	0.944862588184471
AAEL001250	447.151335985366	-0.157092142283464	0.103523702453034	-1.51745096592476	0.129152864532343	0.395575120187403
AAEL001252	716.565120099277	0.111791043655635	0.176000673949093	0.635173952163217	0.525314969645114	0.822931137706155
AAEL001254	1578.25133938417	0.0615867197379962	0.285922945872886	0.215396212955137	0.829458422340248	0.956204553053632
AAEL001255	778.217201065437	-0.092948808552422	0.120207164914487	-0.773238505529548	0.43938124174847	0.763492050148258
AAEL001256	0.0555328169907703	0	3.60185087275949	0	1	NA
AAEL001257	7.17080455118336	0.435128559716211	0.473301596057008	0.919347332316625	0.357913927872228	0.694144981685884
AAEL001258	0	NA	NA	NA	NA	NA
AAEL001260	135.694187841361	-0.0678307636924752	0.214428607685378	-0.316332621960594	0.751750052716429	0.930948088114896
AAEL001261	78.9581916473045	1.15081752577233	0.416414738634978	2.76363302976439	0.00571617862136856	0.0440856011525409
AAEL001263	0	NA	NA	NA	NA	NA
AAEL001267	10.9028508735319	-0.173640346671856	0.882974220603413	-0.196653925584818	0.844098367978102	0.961272932012705
AAEL001268	283.735199517089	0.559747735938627	0.244916979200365	2.28545908808022	0.0222859227172347	0.119401472108094
AAEL001270	304.959590722804	0.0436922977916498	0.123571218550036	0.35357988942998	0.723653747902501	0.922048142112183
AAEL001271	143.875832946494	0.872023359333892	0.315501435695454	2.76392833969743	0.00571100800314626	0.0440856011525409
AAEL001273	1430.29346764807	-0.115883117996633	0.278697155707321	-0.415803016369244	0.677554151460297	0.905822443468205
AAEL001275	1286.50683708446	0.391592086758539	0.1553794269371	2.52023124603917	0.0117277758871167	0.0747527383226354
AAEL001277	763.106007034435	0.127586485236934	0.141789105046468	0.8998327847201	0.368209244428515	0.703363284546017
AAEL001278	0.0758688231558663	0.388491536588458	3.60185087276083	0.107858862099607	0.914107649974776	NA
AAEL001281	6357.51742340782	-0.167145443396052	0.283790570357551	-0.588974620211882	0.555878299049478	0.843970747990737
AAEL001286	0.0647059885345688	0	3.60185087275949	0	1	NA
AAEL001287	555.197775920936	-0.500627165627217	0.266673655501811	-1.87730267050626	0.0604766224284288	0.240518945494596
AAEL001289	179.151924789149	0.928305255234953	0.226526267689924	4.09800269391117	4.16730432328878e-05	0.000814773915422651
AAEL001290	28.9413722441248	-1.10996020711361	0.51497449860552	-2.15536926608837	0.0311329494113386	0.151653099017398
AAEL001292	0.434946034521491	-0.527842291509152	2.83039970357786	-0.18649037125107	0.852060229039331	NA
AAEL001293	94.4383322375177	2.66616566161468	0.411548458421801	6.47837601394219	9.27150710080811e-11	6.39733989955759e-09
AAEL001294	2145.03064442707	-0.212947972960934	0.265056645647621	-0.803405522772807	0.421740383951627	0.749514605837513
AAEL001295	757.609552763083	-0.281962708649149	0.203715748014269	-1.3840987326586	0.166328224941612	0.455311373422533
AAEL001299	911.374499265658	-0.348871851611282	0.284076201836945	-1.22809249544785	0.219412247860068	0.53329782679258
AAEL001300	242.273042899076	0.00563191494254863	0.159401259452878	0.0353316840900716	0.971815258845789	0.992483265500363
AAEL001301	0.399662320172842	1.36877894754974	2.81028433073068	0.487060662361468	0.626215342440092	NA
AAEL001304	567.058129792978	-0.314884366129562	0.294596995439665	-1.06886482552077	0.285130583635552	0.619275939596302
AAEL001305	175.605206602265	0.598728871634812	0.199416471312374	3.00240430338845	0.00267856174014129	0.0245158252249635
AAEL001306	26286.5684439277	0.322470285380582	0.26223916715176	1.22968010035651	0.218816921507362	0.532163324808406
AAEL001307	3.40302423419636	1.85858376702422	0.887823749678405	2.09341523888886	0.0363121032498588	0.169004661294529
AAEL001308	4066.12406748522	-1.06599433745745	0.248450453595234	-4.29057110595632	1.78214210626523e-05	0.000392734386022543
AAEL001309	0.220063638940011	-1.15034930371392	3.60185087275949	-0.319377271395081	0.749440443862585	NA
AAEL001312	780.216105807203	1.10905689930423	0.239834968296225	4.62425019663692	3.75955856148543e-06	0.000106028502763797
AAEL001313	0.0453455937676551	0	3.60185087275871	0	1	NA
AAEL001314	190.324252868058	-0.158633323238615	0.339990463551446	-0.466581684620138	0.64079919334435	0.889972676655522
AAEL001315	297.28982482519	-0.116731501154364	0.12010702980571	-0.971895661254743	0.331102458490344	0.668413445299449
AAEL001316	990.118694892986	-0.0562551378882726	0.181899899804156	-0.309264259897011	0.757120515669849	0.932315821218087
AAEL001317	1117.63108188245	0.0217813645887834	0.11141831060866	0.195491786491784	0.845007967068526	0.96161925990826
AAEL001318	36.7708901285214	0.522275864034803	0.417352369064904	1.25140265815427	0.210787607972269	0.521611256914665
AAEL001319	118.532850752019	1.01051969750401	0.280335274785513	3.60468263680755	0.000312534603734303	0.00435526162497979
AAEL001320	332.258012065266	0.590471701235956	0.356436768114962	1.65659593525859	0.0976011947054294	0.331366955531218
AAEL001321	333.553118677394	0.213235709209645	0.199506534063597	1.06881566666719	0.285152738473181	0.619275939596302
AAEL001323	7765.01485870464	0.170622860156463	0.228186304344304	0.747734885521504	0.454620084551548	0.774927290171173
AAEL001324	780.212593176423	-0.0529890338076999	0.0993969294619295	-0.53310533931529	0.593960663235626	0.865833297232925
AAEL001325	312.561656815725	0.361414518558303	0.177911961708542	2.03142337978588	0.0422120647334197	0.187182057691557
AAEL001326	87.5635283306062	-0.0157237296361959	0.289332804355509	-0.0543447870393425	0.956660467354352	0.98908727691117
AAEL001328	38.9785225064041	-0.0640402049893551	0.217861517328156	-0.293949136932218	0.768796769968948	0.938400797624613
AAEL001329	513.347048565559	-0.0927945807314551	0.141630306651563	-0.655188729907556	0.512346249563318	0.814842237213549
AAEL001330	0.268776275170963	0.388509183249678	3.60185087275032	0.10786376143136	0.914103763546965	NA
AAEL001331	345.396283931256	0.00992002161032082	0.11583009966976	0.0856428651844685	0.9317503221287	0.984776470128035
AAEL001332	630.319894322465	-0.133729080411114	0.0967187080110735	-1.3826599130729	0.166769168937952	0.455944790783621
AAEL001333	0.78078204224766	0.484748974094163	1.73150887081376	0.2799575458521	0.779510076438512	NA
AAEL001334	416.692111904422	0.0705834291490488	0.136239837763342	0.518082157963642	0.604400948210409	0.871116921300218
AAEL001336	765.14142365521	-0.00746562069529613	0.171848035448788	-0.0434431541553522	0.965348278112809	0.991230464586966
AAEL001339	943.664481076564	0.15213085318395	0.167184003241876	0.909960583751862	0.362843297342997	0.699505578249473
AAEL001340	108.454722607938	-0.648284589821583	0.218117464109594	-2.97218103313291	0.00295692275973224	0.0263509091578897
AAEL001341	314.016847777923	-0.166842741434057	0.236999486392877	-0.703979337564807	0.4814456413726	0.7966552207765
AAEL001343	28.410367168754	-0.136695337658525	0.291645744367684	-0.468703350891998	0.639281691444573	0.889786225302665
AAEL001344	11.5906373975073	1.97902288591719	0.796954985302911	2.48323044891298	0.0130196828881339	0.0805328180599804
AAEL001345	446.389507990504	-0.60802694995707	0.240890123586783	-2.52408417955758	0.0116000147646757	0.0741527201511045
AAEL001346	366.6803982708	0.724004673145469	0.245219123078044	2.95248047565623	0.00315232004447983	0.027727151678364
AAEL001349	72.1685433978935	0.378685992926481	0.323806509209345	1.16948233638396	0.242209353792501	0.564850492995341
AAEL001350	449.544737337368	0.120447883533676	0.105653306439437	1.14002947558219	0.254274021345141	0.580104581276081
AAEL001351	855.515928353359	0.582123488494408	0.222780163842727	2.61299515384754	0.00897525748808858	0.0615112391203911
AAEL001352	6403.68474958458	0.101403400766117	0.20272824000294	0.500193760694845	0.616938651216755	0.878585912072434
AAEL001354	699.478170518477	0.050830631116199	0.208494011725525	0.243798997848992	0.807386496517269	0.951040823012272
AAEL001355	678.232399496926	-0.140909076999114	0.233045862924157	-0.604640971657034	0.545417577029234	0.837481618643202
AAEL001356	1904.47258972203	0.0528138799991589	0.359924742133287	0.146735897304889	0.883340483321281	0.971059677488684
AAEL001357	184.225272596927	0.149858756236945	0.400365706675247	0.374304676295619	0.708177653359959	0.917573121017115
AAEL001358	109.573564780398	0.118003284062333	0.160257042792562	0.736337586205663	0.461525277658009	0.780594990079835
AAEL001359	259.417812467513	0.195973101481923	0.12372528172022	1.58393740355408	0.113207964564132	0.363647007528715
AAEL001360	990.538049077384	0.22290425361791	0.181684885338752	1.22687285297456	0.219870383300158	0.534102224878367
AAEL001361	1615.59990525911	-0.147426040508147	0.153320040066462	-0.961557539668264	0.336271908923819	0.673112084698375
AAEL001363	88.1666147617401	-0.401009923107239	0.292117049599264	-1.37277137249386	0.169823433037627	0.460908259454785
AAEL001364	0.321042436038952	-0.573295430452283	2.361436677092	-0.242774001104391	0.808180477223365	NA
AAEL001366	139.492923845758	-0.0232102111182932	0.235937724697302	-0.0983743110520835	0.921635072530802	0.982192050083742
AAEL001367	395.434798501597	-0.27147956054838	0.263733913334605	-1.02936917408854	0.30330622883034	0.640213058597336
AAEL001368	1342.06717264839	-0.128162909799618	0.127532376170082	-1.00494410633967	0.314923764630382	0.652430606392107
AAEL001370	30.9151949714941	-0.686977363744107	0.819443833139023	-0.838345882856327	0.401836473725055	0.732927452525079
AAEL001371	424.62984203935	-0.0156659610423958	0.13722281730838	-0.114164403192435	0.909107469507715	0.978350512687966
AAEL001372	1318.97660158795	-0.0397682486366149	0.125743423638594	-0.316265037851324	0.751801345960949	0.930948088114896
AAEL001373	33.5211047392012	0.647008511978566	0.393718495303062	1.6433277067173	0.100315148731691	0.336199159087809
AAEL001374	2206.18928715206	-0.489931895360308	0.155525673521856	-3.15016732778499	0.00163176975791683	0.0166503771278032
AAEL001378	791.381618951246	0.124963194557745	0.0888707278037147	1.40612322691614	0.159687536361702	0.445151965742942
AAEL001379	229.63849285005	-0.107746911646796	0.370817396200104	-0.290565957128539	0.771383299458799	0.939166051961957
AAEL001381	514.70901661065	0.194999156968914	0.224811351152925	0.867390173889698	0.385728263886827	0.71628045418979
AAEL001382	257.966007708351	0.149736263515516	0.240792781254252	0.621846978699127	0.534042492068012	0.830602908661201
AAEL001385	1177.63917060449	0.257904148518162	0.062441131562589	4.13035673864506	3.62200748584578e-05	0.000725115695828338
AAEL001387	711.428995954509	-0.216477100281025	0.170684871055962	-1.26828522611151	0.204696111064029	0.51411894472988
AAEL001389	813.1327719826	-0.0856672823815842	0.155721196837715	-0.550132442604217	0.582228536130937	0.859287344259696
AAEL001390	63.6841710840654	2.31456898814204	0.600493622723665	3.85444391173352	0.000115992970346856	0.00190603939943377
AAEL001391	25.5950504079303	-1.82051898930483	0.357419490908699	-5.0935078685171	3.5149845536954e-07	1.27780026716692e-05
AAEL001392	27.3566893570949	-4.35909327556255	0.777777203906763	-5.60455263238225	2.08793539167512e-08	9.8597719791595e-07
AAEL001394	716.748154302858	0.274537414812944	0.19907377101112	1.37907376455741	0.1678720118482	0.458175974202018
AAEL001395	270.582361512064	-0.230686625126044	0.123018800596695	-1.87521439005349	0.0607632352713032	0.241186435673361
AAEL001396	72.2707880275247	-1.70227659162568	0.305575308268979	-5.57072690613885	2.53678695380386e-08	1.17836241050223e-06
AAEL001397	987.565668731081	-0.0641190965123591	0.101717716764775	-0.630363112265254	0.528457039415426	0.825619736013505
AAEL001399	35.9962496156095	0.0869549215225826	0.25894692826034	0.335802097004062	0.737020108730948	0.925893139570039
AAEL001400	67.2251021148132	-0.315537921366592	0.204725694546729	-1.54127171025213	0.123250671025657	0.384775980223739
AAEL001401	407.92598699456	0.745114640907872	0.338702975065886	2.19990580467422	0.0278135788011617	0.139042251142016
AAEL001402	463.45523771631	-0.0238907821223518	0.301653563393623	-0.0791994029627195	0.936874019469134	0.985957934784077
AAEL001403	219.738434644435	0.04224934430845	0.20927465134198	0.201884671829697	0.840006885455931	0.959564242535611
AAEL001405	221.044641027134	-0.00475778325395596	0.1405420271936	-0.0338530996667779	0.97299429277477	0.992760094573296
AAEL001407	73.6367261297796	-0.00271426097193935	0.237184371641774	-0.0114436754544636	0.990869467322085	0.998169819473974
AAEL001410	1087.33882361869	-0.109740304215568	0.0992233774996597	-1.10599242820519	0.268729796690985	0.598140515215419
AAEL001411	2993.96280532086	0.03283998917752	0.222202487764978	0.147793076071474	0.882506073824468	0.970816349425273
AAEL001412	340.46466351256	-0.316852246719742	0.152557148373774	-2.07694133049364	0.0378069745039085	0.173487695268146
AAEL001414	1400.33710592133	0.887817054277128	0.290278748313623	3.05849828633653	0.00222449351451474	0.0210933627853986
AAEL001416	866.999370599297	0.014099197422623	0.120197637457152	0.117300121041473	0.906622229116614	0.977971341326824
AAEL001417	31.2685889666513	0.600243390967339	0.415130527746616	1.44591484087075	0.148201088802483	0.425733685577706
AAEL001420	1177.92414770471	0.535185997051959	0.397203932554142	1.34738342999414	0.177856774442765	0.472501156238211
AAEL001421	4542.06148312398	-0.0165074252346922	0.148357894773481	-0.111267588825633	0.911404156148381	0.978840817233743
AAEL001422	938.887647377906	0.0307243348149501	0.233962277434806	0.131321746188385	0.895520789787903	0.975819044695667
AAEL001423	750.114355441526	0.112086678669721	0.142918480097628	0.784270015978025	0.432881689325962	0.757979538118701
AAEL001424	315.189508804315	0.169320890914256	0.197991771472811	0.855191554955645	0.392445110653136	0.723831261876318
AAEL001425	259.196210131975	0.320046709096217	0.264510710065435	1.20995746832725	0.226295213574533	0.541782072721647
AAEL001426	336.456140761532	-0.199778748204964	0.121261038785745	-1.64750978719513	0.0994533061890259	0.334839525972265
AAEL001427	16.223121896908	0.270240262056062	0.428369186437662	0.630858312436972	0.528133171496815	0.825407899134955
AAEL001428	16.375009700499	0.324495134744023	0.342294548688501	0.947999715412717	0.343129599079216	0.68045848769331
AAEL001432	2128.85162355144	0.209852798630218	0.0855757613924942	2.45224576697279	0.0141967660658103	0.085433036773678
AAEL001433	490.15002004513	0.017391178372402	0.258576844193805	0.0672572922243849	0.946376875731688	0.987742608075014
AAEL001434	1420.23634019588	-0.208933583157893	0.271229605604085	-0.770319975551912	0.441110109928101	0.765280007630663
AAEL001435	61.3503104998911	0.741126634329454	0.374436297724908	1.97931300686545	0.0477807760683018	0.203340105100252
AAEL001437	10.1454904374019	-0.27665366961255	0.602373218146859	-0.459272858218443	0.646038236004278	0.892139172220832
AAEL001438	314.444130943162	-0.257908231412812	0.136237331648914	-1.89308046694166	0.0583471693524417	0.235208923759389
AAEL001439	442.903567304945	-0.267275881016723	0.239513262085922	-1.11591265840153	0.264459522846857	0.592085309936953
AAEL001442	3985.95395857904	-0.0868651694316308	0.398548241287847	-0.217953964997912	0.827464979718189	0.956201516183668
AAEL001444	453.596365667628	-0.565893432428241	0.154725316294289	-3.65740685481559	0.000254779799515936	0.0036617189790895
AAEL001446	667.756638135979	0.11496108081869	0.107350754049185	1.0708921594162	0.284217921698813	0.617812133204914
AAEL001447	351.71520522636	0.209401677251832	0.231735940826404	0.903621926340279	0.366195910675562	0.701588343718861
AAEL001448	1125.57939319898	0.205282049834542	0.150545624005427	1.36358696036984	0.172697598358277	0.465601413692939
AAEL001449	105.02974856135	-0.271019184953836	0.171945949227469	-1.57618825085145	0.11498242541652	0.366799730522944
AAEL001451	428.534895017328	-0.0389206430747746	0.138803939546554	-0.280400132747824	0.779170535213401	0.941489650173193
AAEL001452	0.0226727968838276	0	3.60185087275992	0	1	NA
AAEL001455	699.011367620217	-0.250277035556816	0.118611217666552	-2.11006210441589	0.0348530068721286	0.165023530872897
AAEL001457	1561.20329529568	0.516866665059745	0.187751305137282	2.75293247459354	0.00590640773510868	0.0450395276538813
AAEL001458	2.99834668811365	-0.344162150163708	0.748940445429733	-0.459532065952496	0.645852130612396	0.892139172220832
AAEL001459	169.777286504003	-0.0318282130893721	0.12546310063084	-0.253685848104637	0.799738268057152	0.94773688583838
AAEL001461	0.135584619360973	0.38849727453329	3.60185087275949	0.107860455154172	0.91410638627332	NA
AAEL001463	314.046168443069	-0.394308772800691	0.273399515489696	-1.44224386094624	0.149233591136871	0.42749017823851
AAEL001464	322.589070155555	-0.0953274717736211	0.12975864498794	-0.734652182769639	0.462551348912874	0.78195823899234
AAEL001472	279.669921072435	0.475634532667406	0.239417013846062	1.98663630886828	0.0469627145403717	0.201244505419609
AAEL001473	2744.59958525783	-0.0590016931729496	0.208929395150162	-0.282400153078239	0.777636697630186	0.941024873084936
AAEL001474	27.0032658376622	1.91084826878016	0.637163087638025	2.99899398733801	0.00270872652244573	0.0247123483889882
AAEL001475	75.5741738121309	0.029288835739082	0.727641929659435	0.0402517152259084	0.967892448221765	0.991890180567425
AAEL001476	590.193414678305	-0.226813280972849	0.315508964533938	-0.718880622957549	0.472214476488226	0.7896537139769
AAEL001478	522.440573300199	0.176185651189472	0.418006962168299	0.421489752887262	0.673397492258866	0.904281425613677
AAEL001479	4368.80243546518	-0.330733918008156	0.131110697649498	-2.52255478719453	0.0116505800029719	0.0742940081481576
AAEL001480	1503.82433328139	0.0286278009532784	0.0932943653140168	0.306854555008986	0.75895408114069	0.933763811073641
AAEL001483	253.02035715633	0.123093277006034	0.210452658716451	0.584897704580114	0.558616502126451	0.845335301649864
AAEL001484	7640.89096531213	-0.20009191944812	0.204654039941482	-0.977708133713525	0.328218697792309	0.66590073799884
AAEL001485	80.0677225574049	1.27211072724792	0.277803677138756	4.57917166666059	4.66820953200138e-06	0.000127114808980589
AAEL001487	0.94490030152402	-2.10475099287557	1.68377625831444	-1.2500182149988	0.21129289350372	0.522770615885444
AAEL001490	137.841239831912	0.548542443795625	0.319698269341373	1.71581299118605	0.0861962756528158	0.304623038818778
AAEL001491	104.767413846932	-0.687485998175716	0.237909367640451	-2.88969705141962	0.00385613245027041	0.0323058581245775
AAEL001492	641.798000007516	-0.666165940407201	0.133432647452873	-4.99252584074286	5.95947372887801e-07	2.04608598024812e-05
AAEL001493	332.53042931788	-0.024204518209345	0.331349875464558	-0.0730482188212984	0.941767746901673	0.987317214720268
AAEL001494	16.3377313509353	0.468616229218902	0.399796978088945	1.1721354960183	0.241142660757036	0.56384303010372
AAEL001495	298.352710369503	0.701998539462242	0.171285707346324	4.09840698525339	4.16003347295479e-05	0.000814773915422651
AAEL001496	801.330172379826	-0.00602162901574033	0.0997807454256333	-0.0603486072393422	0.95187798948371	0.988473246413148
AAEL001497	481.854023488098	-0.146705954564917	0.143296804713364	-1.023790829519	0.305934082787958	0.642622922809299
AAEL001498	299.715458251424	1.13891327754622	0.263080948810205	4.32913627040271	1.49695288747515e-05	0.000338816693353055
AAEL001500	72.8488656069027	0.727876900572314	0.449810594297145	1.61818532022276	0.105622665506706	0.347286737800674
AAEL001501	736.685719104825	-0.0536076340492131	0.194249714878654	-0.275972781132272	0.782568972203945	0.94272324979025
AAEL001503	524.5945978401	-0.0690442675152122	0.63100101058911	-0.10942021701479	0.912869199164629	0.979802370831838
AAEL001505	609.656843107576	-0.00159721456566362	0.105031910469326	-0.0152069457608322	0.987867080387636	0.99745321312318
AAEL001506	335.158586319778	0.144151981570521	0.15463738467351	0.932193608129579	0.351236478180579	0.687504435397062
AAEL001507	1164.70102918994	-0.0860356364604288	0.121772495051107	-0.706527663938561	0.479860055331719	0.79548795603794
AAEL001508	2.76588312817692	-4.78474447473279	1.94034907924676	-2.46591941929863	0.0136662074531819	0.0832450983938289
AAEL001509	1313.91809737662	-0.0111475193699315	0.0998670886202308	-0.111623554105223	0.911121895259455	0.978736028149959
AAEL001511	75.9688090638918	0.427303290508517	0.330051057628476	1.29465814646628	0.195438184089968	0.500311734561012
AAEL001513	1222.06096749413	-0.429190057171453	0.144354085704391	-2.97317568170775	0.00294735699887477	0.0263226480646916
AAEL001514	0	NA	NA	NA	NA	NA
AAEL001515	270.08255310747	-0.075991833675787	0.12119300248033	-0.627031529218204	0.530638567936711	0.827935960993679
AAEL001516	1340.67681764079	0.0174778399483761	0.169942857068155	0.102845393150985	0.918085677726489	0.981379190954218
AAEL001517	35.98861609906	1.21516022624338	0.286387541740077	4.24306245606958	2.20490039057359e-05	0.000469871876336027
AAEL001518	324.436295896985	-0.208116095016832	0.276660849425871	-0.752242666241779	0.451905139681222	0.773435238462238
AAEL001519	16.525320334448	1.44267521394662	0.338715185089562	4.25925756344569	2.05107022930969e-05	0.000445097896784853
AAEL001520	128.954587640597	-0.480938355068222	0.422382611855453	-1.138631992817	0.25485667869823	0.580448762982557
AAEL001524	5.10114313971331	-0.00591918619047958	0.864058650055203	-0.00685044492072548	0.994534178513711	0.998654127804826
AAEL001526	1279.16782811351	-1.087287581298	0.493268559497968	-2.20425072784814	0.0275067160184662	0.138058072558785
AAEL001532	270.275551484515	0.257812650040836	0.179027894464275	1.4400697210472	0.149847674585014	0.428472107533976
AAEL001533	12.6876044195695	0.100185357988676	0.48477325117323	0.206664368849171	0.836271986164319	0.957915223735968
AAEL001536	40.7349320907697	-0.606203256263359	0.770402920695891	-0.786865210370421	0.431360774935512	0.756837371712443
AAEL001537	0	NA	NA	NA	NA	NA
AAEL001540	1343.35858676934	0.201335748813203	0.18744041089278	1.07413202870309	0.282763511287996	0.615673935970147
AAEL001541	817.334966606129	-0.275546911166774	0.119149742856315	-2.31261020427935	0.0207440799868658	0.113145185315929
AAEL001543	25.4133086100397	1.00174598227468	0.367751738705345	2.72397347678433	0.00645016862699132	0.0483813703768098
AAEL001544	211.96806450353	-0.223940573434896	0.214136688826413	-1.04578330160149	0.295661092438859	0.631484112385566
AAEL001545	679.781516102221	-0.704981325483299	0.178569091489322	-3.94794709209492	7.88242185567813e-05	0.0014057809818897
AAEL001548	375.366225440438	0.00376204649674601	0.206096090404193	0.018253846976757	0.985436346101836	0.996908780923404
AAEL001549	1117.10341089196	0.0107876286660188	0.256448867983872	0.0420654173708312	0.966446548696099	0.991416804501035
AAEL001551	253.592783782697	-0.104614212242719	0.130378744511468	-0.802387019714838	0.422329119241047	0.75027947767682
AAEL001552	172.851671923682	0.311048207660926	0.227893718424665	1.3648827611883	0.172289901254676	0.464957026093404
AAEL001553	92.4177167873903	-0.374621553654005	0.306569206714112	-1.22198037327133	0.221715049153003	0.536509654181272
AAEL001554	616.080199055076	-0.0688280121860933	0.0830203644045818	-0.829049747971171	0.407076257512909	0.73746901915479
AAEL001555	1.19681120215522	-1.33876957903667	2.06665513259953	-0.647795347137915	0.51711732519212	0.817336334958388
AAEL001556	79.8340945741165	0.234084298918564	0.304120184107725	0.769709842197278	0.441472030476626	0.765534151664605
AAEL001557	1388.25136485502	-0.227618774076323	0.101084936222794	-2.25175760683713	0.0243375940301881	0.12622478244467
AAEL001559	2.54079673862648	-1.06671994516543	1.11720377607245	-0.95481233416119	0.339672608821576	0.677058822295594
AAEL001561	224.289175057851	0.261728165885058	0.141960819710838	1.84366479721782	0.0652320063510958	0.254099133536442
AAEL001562	343.3231796599	0.29454529327581	0.116919083511912	2.5192234186971	0.011761400156366	0.0748328298221066
AAEL001564	413.96064769845	0.761994424417966	0.393819916714596	1.93488036556107	0.053004978129131	0.21939800789967
AAEL001565	266.46734637106	-0.123555627727512	0.138835573513655	-0.889942142352731	0.373496953815837	0.706759170186274
AAEL001566	61.4841401995561	1.11121017260474	0.37527382365831	2.96106496790064	0.00306577261477564	0.0271521450081461
AAEL001568	756.417549431567	-0.0877810175391859	0.172369576831174	-0.50926050381363	0.610569638471708	0.874774401898685
AAEL001569	1565.98680925579	0.297136789609951	0.109315860597706	2.71814893086233	0.006564828140503	0.0489829224089815
AAEL001570	346.330136569428	-0.0352106496368081	0.375179907061721	-0.0938500409378682	0.925228280149162	0.982679128300097
AAEL001571	5.32817131316266	2.09406589463105	1.04776509438972	1.99860245950525	0.0456513840694827	0.197410513626857
AAEL001573	252.940980880364	0.112282992410463	0.183439235777168	0.612099107013606	0.540472188332948	0.834848042269563
AAEL001575	0.488922895271919	-0.997955877627474	2.36741021857146	-0.42153905977041	0.673361495275527	NA
AAEL001577	22.546805297326	0.635948474070793	0.561006413220924	1.13358503411682	0.256968653644098	0.582451354313061
AAEL001580	156.989881760183	0.166547247972796	0.148310977092411	1.12295968402272	0.261454617314931	0.588159567244276
AAEL001581	935.696295122797	-0.150675877252431	0.0865740445642171	-1.74042783851534	0.0817839208349828	0.294905973577037
AAEL001582	901.282324773973	-0.122153725260571	0.653847847521916	-0.186822860583748	0.851799522325372	0.96267629091646
AAEL001583	5917.76282563745	-0.607124988443415	0.273500701178205	-2.21982973289648	0.0264303277900282	0.134123769799165
AAEL001584	126.73512861237	-0.308644480087994	0.170455003054676	-1.81070942217514	0.0701858435791865	0.267029331004967
AAEL001586	411.480440477128	1.37834755464013	0.184718760322165	7.4618709666315	8.53024033151441e-14	9.47256531813639e-12
AAEL001587	363.542167880222	0.0735866904392718	0.0981399906922458	0.749813505383652	0.453367033628432	0.774162094965697
AAEL001588	613.317347646979	0.48605317368965	0.171812851842871	2.82896866256642	0.00466982713249769	0.0376330138251613
AAEL001591	187.840941731062	-0.273889790664651	0.159447374887607	-1.71774412001273	0.0858432980380472	0.304045977030832
AAEL001593	2593.53991875466	0.299466986833024	0.119506294418474	2.50586789834169	0.0122151247434134	0.0768855758468891
AAEL001594	154.623435588069	0.164206384362437	0.119838640618339	1.37022903059624	0.170615418808328	0.46210509964588
AAEL001595	261.287336767177	0.717662427601114	0.180981858126369	3.96538324355147	7.32781147939014e-05	0.00131678271008915
AAEL001596	807.501389392066	-0.174258708177017	0.148867695556966	-1.17056093012695	0.241775309434641	0.564486571666226
AAEL001597	52.0448339080865	0.134512105268787	0.237156136441003	0.567187960165853	0.570586487087605	0.853987188318755
AAEL001600	111.127942442664	0.00251100339203686	0.230130789189122	0.0109112014123991	0.991294293595566	0.998169819473974
AAEL001601	224.094152804814	-0.319291353524419	0.127926022989035	-2.49590619691028	0.0125635819826449	0.0785252294572944
AAEL001604	969.037356790508	0.135500003836652	0.243737660180591	0.555925595315294	0.578261720035553	0.856860736351217
AAEL001605	1443.90815357914	-0.0750990714591113	0.127789103244693	-0.587679775131611	0.556747253313902	0.844797816684275
AAEL001607	203.712947407864	0.537297723891213	0.190219367780856	2.82462154174653	0.00473364912886032	0.0379492886168192
AAEL001610	116.408206948366	0.0178859842786849	0.141221731342317	0.12665178445752	0.899216008847084	0.97671587905416
AAEL001612	372.042279851591	-0.35595587024056	0.416958964342761	-0.853695209075652	0.393273889385694	0.724843758263518
AAEL001615	293.735964450985	-0.142288243119157	0.263845267070328	-0.539286698977361	0.589689045207065	0.86352765024793
AAEL001616	4319.74805478677	-0.0160464884725922	0.246187687561095	-0.0651798984407376	0.948030765810466	0.987742608075014
AAEL001619	231.310981405005	-0.100321582117782	0.191468757023686	-0.523957974539792	0.600307770205469	0.869272070670388
AAEL001622	426.374452057027	-0.0482896967386951	0.125196823950548	-0.385710237807385	0.699711279811977	0.915532423409972
AAEL001623	1007.38990793605	0.0369791481927887	0.150134938000571	0.246306080951311	0.805445303008931	0.95009124788124
AAEL001624	34.6636749733483	-0.522555490162797	0.331476738317819	-1.57644694108753	0.114922837583096	0.366799730522944
AAEL001625	39.9822853684654	0.130186328924135	0.421774870656922	0.308663075923341	0.757577834295743	0.932474137225467
AAEL001626	110.723654487076	0.0664782409106633	0.222390651134822	0.298925519447135	0.764996875154809	0.936943896254774
AAEL001627	125.65184218934	0.00922001823500969	0.220313422089985	0.0418495530029207	0.966618632005107	0.991450226246254
AAEL001628	14.7320903541266	0.483692308350241	0.488846927359351	0.989455556083878	0.322440304418384	0.659588519640918
AAEL001631	171.666485723191	0.197078126218083	0.188867167739854	1.0434747795315	0.296728455603238	0.632718011992862
AAEL001632	5.49836770288615	0.798956438027613	0.610844933972131	1.3079529576062	0.190889265631501	0.493367695649194
AAEL001634	0.0807746167195919	-0.669462933664055	3.60185087276083	-0.185866366297089	0.852549558372917	NA
AAEL001635	153.723072034087	0.518000149920055	0.171466319829624	3.02100231949203	0.00251939430064153	0.0233294270940187
AAEL001636	6067.45943685262	-0.196028305455871	0.0656288819285356	-2.98692130195559	0.00281802254622083	0.0254158454771465
AAEL001637	1.60393426013858	1.40026896134169	1.41381056055801	0.990421913943708	0.321967938697491	0.659241181308865
AAEL001638	453.068312447099	0.130061641256435	0.153616096246432	0.846666751951493	0.397180895724456	0.728781902840806
AAEL001639	260.386935023612	-1.23258897899219	0.166958012372925	-7.38262849128215	1.55194633709961e-13	1.64622128623387e-11
AAEL001640	6.03132146622058	0.693609401286276	0.746930413924583	0.928613145690316	0.353089606730343	0.688924594380933
AAEL001641	1134.46896844741	0.454123996663141	0.203247939404789	2.23433505890904	0.0254610351817465	0.130650958149222
AAEL001642	224.808627111369	-0.0264454591624026	0.182102593281025	-0.145222858642058	0.884534918658839	0.971396069985069
AAEL001644	76.2957689652582	-1.03093567786157	0.229899266035174	-4.48429303686354	7.31560709114019e-06	0.000187696821648857
AAEL001645	291.238680162533	-0.0151752928682767	0.11331632362007	-0.13391974239437	0.893466038735867	0.974698986085278
AAEL001646	5.89133869443684	-0.348233101257024	0.814711186619159	-0.42743134865019	0.669065178277275	0.902803908871926
AAEL001647	6360.12320438438	-0.225287405035627	0.220803139566452	-1.02030888454747	0.307581991031167	0.644147414086338
AAEL001649	667.48795256028	0.00264463529514466	0.148312490985859	0.0178315074985613	0.985773269403236	0.996995962096029
AAEL001650	0.0226727968838276	0	3.60185087275992	0	1	NA
AAEL001651	148.778543158215	-0.57556589041731	0.651191965846991	-0.883865158976101	0.376769007068581	0.709388150779103
AAEL001652	3.89086655677651	0.906404025576536	0.660889431299856	1.37149117938502	0.170221891317664	0.461412661823646
AAEL001653	366.021128376065	-0.143262429843387	0.222676523333599	-0.643365666477383	0.519986856103592	0.819311582306442
AAEL001654	0.0555328169907703	0	3.60185087275949	0	1	NA
AAEL001655	636.094434111411	-0.0594223655511101	0.0849908899098038	-0.699161587955742	0.484451052977942	0.79874576812765
AAEL001656	301.294621776187	-0.842422046027722	0.254687700375134	-3.30766678087282	0.000940766752238928	0.0106550267859156
AAEL001657	932.520684977234	0.262167161614772	0.111877247832269	2.34334654002058	0.0191116226031016	0.106433786255306
AAEL001658	21.3083365867982	-0.701293486012388	0.428533026087833	-1.63649810707623	0.101735381548312	0.33937261519073
AAEL001666	6.35373937646643	0.446352249695745	1.17836813903279	0.378788457452792	0.704844959417427	0.916453188177763
AAEL001667	8.64454851694861	1.19788430292491	0.570743696301755	2.09881302358105	0.0358333863267896	0.167707558635865
AAEL001670	684.137105278557	-0.0290408836989677	0.0858801338232245	-0.338156013575216	0.735245621374849	0.925816468763117
AAEL001671	12.6905384396607	1.21718307505678	0.358308989632887	3.397020756593	0.000681237993900369	0.0082199633661289
AAEL001672	5.30487170428962	1.42975280165618	0.656883006816463	2.17657145461164	0.029512556926221	0.145070304623718
AAEL001673	2500.90840578717	1.86456324004074	0.434482511983109	4.2914575123641	1.77504169258153e-05	0.000391777059291209
AAEL001674	0.229266188100388	-0.573292679373684	3.60185087276083	-0.159166134197625	0.873537984676746	NA
AAEL001675	75.9752159658266	0.0878038437416391	0.29567064416424	0.296965036856569	0.766493202201341	0.937351817337023
AAEL001677	169.493739404068	1.90130462318239	0.488598653064392	3.89134233436337	9.96911604067724e-05	0.00169701814852918
AAEL001680	348.871350962251	-0.0905817536977867	0.19904390813314	-0.455084280384994	0.649048606634415	0.892740167863516
AAEL001682	286.188355974572	0.0636620906253113	0.167933029354566	0.379092134942067	0.704619446595403	0.916437544524425
AAEL001683	52.9499309041385	2.8525669738804	0.510513392822213	5.58764376015854	2.30171197624403e-08	1.07975359836081e-06
AAEL001685	0.0758688231558663	0.388491536588458	3.60185087276083	0.107858862099607	0.914107649974776	NA
AAEL001686	60.7512482822613	-1.1038657021691	0.365182991953112	-3.02277413377134	0.00250469110587734	0.0232538728797783
AAEL001687	470.228263304361	0.0628979710761308	0.177572471080957	0.354210146951522	0.723181399765952	0.922048142112183
AAEL001688	998.230457099265	-0.0299430297768857	0.088494593153544	-0.338359991383119	0.735091920151348	0.92580157301358
AAEL001690	2.88119989093684	-2.78971136845604	1.35911274650861	-2.05259745788012	0.0401116343110274	0.180432785815147
AAEL001691	591.104136552552	-0.0533104083595287	0.166817199802296	-0.31957381146974	0.749291429500978	0.930176315093835
AAEL001693	3.00735801227286	-1.77653830145712	1.03887140594103	-1.71006564556264	0.0872537346657099	0.306910315401732
AAEL001694	4.31376950737978	0.440179954580611	0.755392761329354	0.582716670207396	0.560084049197454	0.846116700084627
AAEL001695	98.3201784563285	0.84754212626914	0.346759803786374	2.44417639246122	0.0145183262424688	0.0870364779462049
AAEL001696	42.20124240838	1.1239283032739	0.507644719363721	2.21400570202449	0.0268283866913998	0.135514814652294
AAEL001697	41.7711600464418	0.178509885389077	0.279330642956508	0.639063024019428	0.522781933043513	0.821266843090241
AAEL001698	992.13934463123	0.114303195296222	0.100701848111178	1.13506551707003	0.25634786828083	0.58196401295991
AAEL001699	573.996378721202	-0.107629904281831	0.0936700207814659	-1.14903256542383	0.250542552681151	0.575408580815148
AAEL001703	1353.84575647281	-5.3540564872313	1.34586923221204	-3.97814019303457	6.94564172138947e-05	0.00125764778888955
AAEL001704	0.129411977069138	0	3.60185087275676	0	1	NA
AAEL001705	678.87974823165	-0.0656920185288145	0.137059539013498	-0.479295487214099	0.631728432127726	0.886173775021191
AAEL001706	198.495657276776	0.0160189567898787	0.253885571014577	0.0630951838888038	0.949690709359614	0.988279064560917
AAEL001707	6.34207247975348	1.65435328272467	0.663723839002624	2.49253256476468	0.0126835699174495	0.0790131337302914
AAEL001708	129.092871974748	-0.261767280252565	0.32806878289814	-0.797903652825875	0.424926403461011	0.752354745739265
AAEL001709	1120.83567479307	0.00787955253916411	0.209282337720885	0.0376503465365189	0.969966465622952	0.991956432793823
AAEL001710	359.788652644735	0.144220635882436	0.273795541583959	0.526745742637343	0.598370165667438	0.868552491397941
AAEL001713	1.00357160872407	-3.70775761905188	3.10728495565897	-1.19324673210268	0.232772757459795	0.550796023071057
AAEL001714	0	NA	NA	NA	NA	NA
AAEL001715	2167.29031018207	0.256332188599198	0.0895467577076281	2.86255131018956	0.00420245210632954	0.0345480938342209
AAEL001716	1479.14120646936	-0.170395732956873	0.205835271816117	-0.827825724198988	0.407769204134491	0.738347957651931
AAEL001717	240.010056267114	-0.125432740290812	0.2374323405815	-0.528288353573116	0.597299213797114	0.868120947297261
AAEL001719	392.154100541474	-0.220272308238991	0.14064530278294	-1.56615474445628	0.117312394506926	0.371595614273079
AAEL001724	19.2479150234616	0.501583251526106	0.327891445080609	1.52972350773835	0.126085182312256	0.389584121586927
AAEL001725	1034.10473396409	0.0147976614480447	0.208290754105336	0.0710432948001203	0.943363298251799	0.987317214720268
AAEL001726	0.0680183906514827	0	3.60185087275804	0	1	NA
AAEL001728	0	NA	NA	NA	NA	NA
AAEL001729	1031.58382262726	-0.14536270206847	0.150603495127388	-0.965201384904878	0.334443953438512	0.671264628223246
AAEL001730	30.5812524590701	2.34026170638221	0.640054832755303	3.65634565449317	0.000255836332928278	0.00367318953155813
AAEL001732	1.38144011214146	-3.50955971665171	1.57464851938379	-2.22878926531814	0.0258279295250343	0.132056902974402
AAEL001734	359.950022446427	-0.033304839361931	0.468410069861124	-0.0711018859432406	0.94331666720617	0.987317214720268
AAEL001735	0.148875189065397	-0.0924005713926129	3.60185087276083	-0.0256536360490093	0.979533604745956	NA
AAEL001736	0	NA	NA	NA	NA	NA
AAEL001737	0.708561685962966	-2.34913258778656	2.65970451450003	-0.883230665278674	0.377111656391198	NA
AAEL001738	55.8022799319459	0.151901835288979	0.275721818958785	0.550924246266072	0.581685605608996	0.858777203967217
AAEL001740	328.401051863092	0.0534237153940645	0.136220906882347	0.392184405586185	0.694921965618493	0.913011519067527
AAEL001742	769.32357087105	-0.302580027251642	0.298182858790923	-1.01474655008188	0.310226658279187	0.647132627059049
AAEL001743	0	NA	NA	NA	NA	NA
AAEL001744	970.338599567074	0.413770062001014	0.202843551554445	2.0398482418109	0.0413654432143104	0.184085287992551
AAEL001745	2.02030681084824	3.6136009591685	1.1618217460048	3.11028862353	0.00186904615078778	0.0185780573337744
AAEL001747	0.164020806149119	-1.15035504164513	3.60185087276083	-0.319378864445705	0.749439235992822	NA
AAEL001748	223.857862802991	0.0160619983135203	0.131925126606913	0.12175086525692	0.903096328197034	0.976985402922037
AAEL001749	179.337002851794	-0.406845429153137	0.229326505153654	-1.77408812330934	0.0760485749926432	0.281607542878955
AAEL001751	269.609253707305	0.34893849342408	0.141397726158967	2.46778009026669	0.013595381325918	0.0829376610157077
AAEL001752	1382.31341303736	0.0553270882260726	0.151196450224652	0.365928486706308	0.714418439077013	0.91964713756934
AAEL001754	175.224637670095	0.93190659861819	0.632213977063686	1.47403669078375	0.140471712582052	0.413585298060191
AAEL001756	493.170605446623	-0.312511744314284	0.137802325444769	-2.26782634694753	0.0233397928940805	0.122689281137744
AAEL001759	13636.2053151539	0.0412165498673431	0.27023924442076	0.15251874299637	0.878777808599364	0.970816349425273
AAEL001761	219.720534382556	-0.315688388914483	0.222789211510228	-1.41698238785674	0.156488076796076	0.439941084905097
AAEL001762	0.804462137113713	1.0332987268385	1.66982680112053	0.618805930139047	0.536044215113288	NA
AAEL001764	199.426566479623	-0.083514971052879	0.27441850370734	-0.304334328496833	0.76087319435014	0.935072763660115
AAEL001765	652.916093120919	-0.196123602609457	0.286528760060642	-0.684481385282054	0.493671239892699	0.803929961440692
AAEL001766	166.141076129361	0.892649631354427	0.384800974805801	2.31976967263382	0.0203533405019955	0.111398683825708
AAEL001767	253.48919758948	-0.0264534964562037	0.166823800951001	-0.158571476644232	0.874006502752757	0.968939498470471
AAEL001769	5000.59649613248	-0.396373179722162	0.111501517876137	-3.55486801679668	0.000378168868533522	0.00507103046918441
AAEL001775	81.2985992146703	-0.331314923246966	0.215361145903429	-1.53841549206621	0.123947056724313	0.386186642761812
AAEL001776	720.476518445995	-0.241229722523458	0.232718086673499	-1.03657487895172	0.299934025820267	0.636188535727913
AAEL001778	277.833489344857	-0.094920710057855	0.186432614222586	-0.509142193031349	0.610652558825206	0.874805026319439
AAEL001779	1267.97973900219	0.149942736235789	0.188894130895459	0.793792456785078	0.427316264734416	0.754065320109974
AAEL001781	42.579280880017	-0.373748360485021	0.257902613708006	-1.4491840742187	0.147286183829348	0.424165510783988
AAEL001782	943.116607355263	-0.0993817544589732	0.0990444630439459	-1.0034054545268	0.315665273422819	0.652730025666562
AAEL001787	947.574314026919	-0.508543789524615	0.125748536945572	-4.04413285336853	5.25171348975772e-05	0.000997965983200751
AAEL001789	159.82735416071	-0.398219360668128	0.155207498317394	-2.56572243599844	0.010296118188648	0.0682916583917141
AAEL001794	274.076782101362	1.01489424514843	0.424264266999121	2.39212755843643	0.0167510194756579	0.0966310839395296
AAEL001795	311.849652163634	0.140031643243177	0.235548364766041	0.594492105187245	0.552183021106864	0.841638698240032
AAEL001796	649.806463962741	0.0873254089598016	0.143152833539573	0.610015231976959	0.541851717504134	0.835979627982607
AAEL001797	299.530777114776	0.0175394204810994	0.232171866842624	0.0755449862191461	0.93978110594553	0.987090090274851
AAEL001798	2336.28789946352	-0.215922880105316	0.183247281901088	-1.17831423126846	0.238671356348073	0.560257331082217
AAEL001799	1564.51552160484	0.0893356658943588	0.085794489719537	1.0412751003753	0.297747889447672	0.633932287087904
AAEL001800	333.860505379722	0.160894015686149	0.156963441236315	1.02504133713478	0.305343683341819	0.642390730122695
AAEL001801	0.23741805659505	-0.573292679373684	3.60185087276083	-0.159166134197625	0.873537984676746	NA
AAEL001803	525.400420482864	-0.0599665615220561	0.444907892613706	-0.134784216053731	0.89278248571547	0.974580312722502
AAEL001805	68.6330694781232	0.117418413799625	0.289710092682424	0.405296248785979	0.685259763531833	0.908608421533719
AAEL001807	1.17337155909033	-1.50807619578892	1.54285214585178	-0.977459959363986	0.328341491390789	0.666054796436232
AAEL001808	1277.46258356642	-0.0336724200032904	0.38109652826259	-0.0883566695209799	0.929593199261783	0.983859846188159
AAEL001809	72.2662620905302	0.417603763375848	0.199427887062513	2.09400886469275	0.0362591905818954	0.168864753641792
AAEL001810	1394.27434859103	0.0487394034008835	0.112327929093407	0.433902803997694	0.664359023487773	0.900896695273345
AAEL001811	342.753943713261	-0.195444097100316	0.117093506088235	-1.66912840540482	0.0950919349590596	0.325617143702258
AAEL001812	228.259316534027	0.565069371100182	0.144618340116453	3.9073147336995	9.33275518604212e-05	0.00160406581726896
AAEL001813	125.21556295652	0.858882049883142	0.208973204799084	4.11001042314926	3.95641258378054e-05	0.000781061784248008
AAEL001814	0.170758385896312	-1.15035504164513	3.60185087276083	-0.319378864445705	0.749439235992822	NA
AAEL001815	746.57433588514	0.0811265546032574	0.131727954466919	0.615864376939297	0.537984034403595	0.833014934984977
AAEL001816	184.72099729008	1.15841177997207	0.428837905306278	2.70128121986962	0.00690729072945713	0.0506867477689745
AAEL001817	153.705543541658	-0.115373257808359	0.193742134418562	-0.595499054217631	0.551509931123025	0.841472967044084
AAEL001818	171.128988108913	0.511420550173256	0.262097828469331	1.95125825024948	0.0510263328072657	0.213028792415362
AAEL001819	89.3475105781408	0.0190469539752834	0.446981944309743	0.0426123565342151	0.966010545348281	0.991230464586966
AAEL001820	14.6516348062193	1.03829002148848	0.733693808291071	1.41515440058964	0.157023230886689	0.440918254409996
AAEL001821	668.586446704547	-0.569314337743056	0.156697056965581	-3.63321653110631	0.000279909930191269	0.00396913344201622
AAEL001822	0.96351751468044	-0.310835628374232	1.70654888337792	-0.182142821340674	0.855470644194123	0.963970847080032
AAEL001826	0.0642688199029072	0.388491536588458	3.60185087276083	0.107858862099607	0.914107649974776	NA
AAEL001827	299.776412514176	-0.0200941848357624	0.126348349943582	-0.159037968004608	0.873638960359199	0.968861994425033
AAEL001830	487.892054396621	0.107661072552317	0.118252881709707	0.910430857969352	0.362595330141182	0.699217205620235
AAEL001831	287.571841796977	0.0597496687427106	0.256568403015309	0.23288007424338	0.815854531540841	0.952429026787562
AAEL001832	367.64626158489	-0.0812992702427039	0.212798968026428	-0.382047295608159	0.702426283796473	0.916001277994689
AAEL001833	41.7512729410752	0.174744890779932	0.276986422415826	0.630878904661963	0.528119706080775	0.825407899134955
AAEL001835	328.929505496239	0.242897781949552	0.184246897863335	1.31832766123271	0.187393985029045	0.48828929481262
AAEL001836	16.3094927105823	0.246290176729054	0.545474318515886	0.451515622952067	0.651617967708038	0.894197508496047
AAEL001837	7.92714562182928	-1.98131260941684	1.28916613458813	-1.53689470756214	0.124319095757852	0.38685593414772
AAEL001838	474.747106680008	-0.0163332415294426	0.23631726291543	-0.0691157358880198	0.944897495553924	0.987742608075014
AAEL001839	0.980265390441698	-0.671392829339949	1.42357988427242	-0.47162286904826	0.637196000302337	0.888822762345183
AAEL001840	55.5351347114867	1.19652177184572	0.316006893939416	3.78637869867204	0.000152858661743128	0.00239816006403622
AAEL001843	87.1489254712003	-0.137994295421513	0.408896220994047	-0.337479996968527	0.735755088725775	0.925816468763117
AAEL001844	114.786785483652	0.984265471071929	0.329238794969915	2.98951850787167	0.00279417519206165	0.0252809714703783
AAEL001845	931.989727052222	0.225378323157063	0.120226191356113	1.87461917087173	0.060845133873873	0.241376704684128
AAEL001846	3.00804684109547	-0.00483670588387585	0.707918586964476	-0.00683229113197245	0.994548662802509	0.998654127804826
AAEL001847	3894.89469231537	-0.572594440685971	0.102536250632402	-5.58431225205172	2.3462682648772e-08	1.09703477358436e-06
AAEL001850	109.107049263402	0.204773947796448	0.283391089866066	0.722584284118554	0.469935326477149	0.787410355734542
AAEL001851	154.713643589421	1.69784542852374	0.353037225111367	4.80925326780525	1.51495160996695e-06	4.72226363685752e-05
AAEL001852	1243.04005449996	-0.0408694154897788	0.188349677559447	-0.216986915079159	0.828218542270651	0.956201706410417
AAEL001853	664.497111500285	-0.381744163611631	0.193556117303297	-1.9722660742024	0.0485792403374646	0.205568717522097
AAEL001855	185.779561252953	-0.365813283587138	0.204333138917511	-1.79027878456278	0.073409105111559	0.275240575060855
AAEL001856	1345.51227234125	-0.251340599058713	0.111109883159192	-2.26209039117256	0.0236918191538786	0.124080883365228
AAEL001857	29.586115715535	0.254997121457476	0.420312414725187	0.606684724323932	0.544060161623036	0.836988224503547
AAEL001859	723.777410628448	-0.0220862445458592	0.0778673041639613	-0.283639517034688	0.776686650053924	0.940536387616999
AAEL001860	528.394613701543	0.19195620255916	0.103874063226067	1.84797048076761	0.0646066133129163	0.252493374107724
AAEL001863	3829.80336547134	0.230386863561864	0.318060554998192	0.724349058509231	0.468851465731336	0.786528352874449
AAEL001864	345.052101161788	0.0991689395903763	0.178539964971859	0.555443928792118	0.578591052535075	0.856860736351217
AAEL001865	1939.04313299837	-0.157435430346045	0.169376586361928	-0.929499370176423	0.352630351475384	0.68859566092473
AAEL001867	79.1043180334735	1.98212211521876	0.662320936138296	2.99269131786116	0.00276529284480492	0.0250835178660225
AAEL001869	1302.42485416098	0.0219031102149747	0.190286172067351	0.115106158145964	0.908360978856376	0.978350512687966
AAEL001871	217.600961881253	-0.283142710769726	0.173451756885476	-1.63240036223256	0.102595172886388	0.340960436616114
AAEL001874	565.624254659093	-0.01146775590541	0.156759584809691	-0.0731550540870092	0.941682732149402	0.987317214720268
AAEL001875	3.28468334076285	-3.20603597020856	1.10942917787609	-2.88980678906089	0.00385478667802499	0.0323058581245775
AAEL001876	102.046948895264	0.472685152955008	0.250641512839068	1.88590129225126	0.0593082573606647	0.237533832100447
AAEL001877	27.8965198899399	0.848541781404994	0.398232405100311	2.13077030030054	0.0331080702472228	0.158131085515465
AAEL001878	1607.51731673402	-1.19920579350824	0.177613582119839	-6.75176852578264	1.4605376435239e-11	1.13443071393709e-09
AAEL001879	521.411647161123	0.0199255755285021	0.149458085799638	0.133318819265584	0.893941244832373	0.97479715029132
AAEL001881	127.064905314894	0.195788164290949	0.146977433030331	1.33209677332264	0.182828390510983	0.480799767386329
AAEL001882	13.0142814343288	1.51521679017042	0.531590015630246	2.85034847461158	0.00436713531831548	0.0355081824163302
AAEL001883	346.884394408802	0.0768355555879404	0.116004205601163	0.662351465533159	0.507746000734918	0.812314721946302
AAEL001886	312.546493625235	0.00264643281411015	0.0900418292511394	0.0293911489373331	0.976552631881559	0.993609098751931
AAEL001887	763.125116232596	0.285768776748388	0.107319703849213	2.66278014659732	0.00774980298862374	0.0550778498401489
AAEL001888	1620.05812407008	-0.199535135640425	0.210592418216149	-0.947494393818229	0.343386911618929	0.68083436486978
AAEL001889	0	NA	NA	NA	NA	NA
AAEL001891	220.91449616279	-0.00115724813934069	0.107053383117831	-0.010810009974808	0.991375027919713	0.998169819473974
AAEL001893	165.683124509891	0.0155197412783595	0.164668755781357	0.094248245240683	0.924911961143051	0.982615543499583
AAEL001894	137.200495326332	-0.0337023229879942	0.86434194603963	-0.0389918864199713	0.968896857394896	0.991890180567425
AAEL001895	0	NA	NA	NA	NA	NA
AAEL001896	1777.69031347764	0.285402069212902	0.13767923678048	2.07294923974598	0.0381770038231446	0.174653341597096
AAEL001897	13.6622697643145	1.3947858219009	0.801302436053617	1.74064842329716	0.0817452241368071	0.294905232456999
AAEL001898	2000.89012281486	0.206278123752075	0.293590561336692	0.702604752730838	0.482302099803377	0.797515361401257
AAEL001899	528.045258971136	0.213686911716094	0.129782626896496	1.64649858633632	0.0996611508955079	0.335111737073793
AAEL001900	1.06554615056453	-1.42000935562818	1.67928239304462	-0.845604861641901	0.39777321253345	0.729353514312494
AAEL001901	9.91213783224448	-0.513543473025077	0.87023418407907	-0.590121006989098	0.555109526123077	0.843629613696126
AAEL001902	0.498137379492631	-1.73697190357444	1.88675675975657	-0.920612524424476	0.357252760937745	NA
AAEL001903	239.532967438642	-0.316796149770991	0.150576515651015	-2.10388816875811	0.0353882032710033	0.166635420240561
AAEL001904	275.301687701446	0.00862128705113346	0.288748597855716	0.0298574161577103	0.976180767678046	0.993523780842436
AAEL001905	48.8737817559247	0.11273040575495	0.404215800868605	0.278886687538459	0.780331785187113	0.942129379514486
AAEL001906	3804.8893646189	-0.19629150799802	0.141898653010583	-1.38332185565835	0.166566199463791	0.455565125876145
AAEL001909	238.483046226668	0.0920065910590524	0.312720027275127	0.294213939096732	0.768594429925124	0.938234389123645
AAEL001910	777.674459584838	-0.130277446056081	0.10077888491636	-1.29270577030301	0.196112841286323	0.501254930507693
AAEL001911	0.0627161802534318	0.388491536588458	3.60185087276083	0.107858862099607	0.914107649974776	NA
AAEL001912	397.552629737924	-0.194672624894476	0.145999177249445	-1.33338165708887	0.182406588796881	0.480223606808458
AAEL001913	3166.81968317479	0.327631404694389	0.23247649420871	1.4093098134913	0.158743578293567	0.443782383965438
AAEL001914	1789.90510113613	-0.174088495579669	0.318756859356239	-0.546148233268636	0.584964046847344	0.860732811789663
AAEL001915	48.19675884762	0.601078493913366	0.547928238942589	1.09700221889156	0.272640422129541	0.603250805883075
AAEL001916	578.964828758328	0.271349864961207	0.100970559268161	2.68741568758224	0.00720072783977494	0.0521401658250438
AAEL001917	221.883561782016	-0.0374770462112695	0.180899778999514	-0.207170215566544	0.835876927232779	0.957539864900606
AAEL001918	1119.29985938381	-0.103540912307213	0.318596855135623	-0.324990377771106	0.745188354189301	0.928806319400799
AAEL001919	989.329036603726	0.114926481337126	0.230274578825074	0.499084536050454	0.617719831141934	0.878762088968284
AAEL001920	469.458674330762	-0.322791308931174	0.103597583367927	-3.11581890655482	0.001834348842126	0.018271502762424
AAEL001922	15.9886814825346	-1.6928429864682	0.483016796265766	-3.50472902713877	0.000457072240289743	0.00593859673078465
AAEL001925	3223.51656486982	-0.114594418043832	0.450470532544733	-0.254388266856174	0.799195614579683	0.947675471579323
AAEL001928	1001.4468136974	-0.131685208434535	0.296603257423284	-0.443977620402889	0.65705876422575	0.897151678808589
AAEL001929	8.33200532575623	-3.26566095444731	0.822467135416989	-3.97056710696607	7.17017561187515e-05	0.00129008703983789
AAEL001930	513.384783180601	0.374842064299947	0.136179433866847	2.75256001333107	0.00591313074384249	0.0450424653767294
AAEL001931	375.39380851794	0.009481751539866	0.194447030403364	0.0487626451285828	0.961108451610265	0.990227557562442
AAEL001932	136.775884491807	-0.531911960728981	0.205578547047895	-2.5873904080325	0.00967059527829405	0.0651458963439202
AAEL001934	362.063174318994	-0.331339535237441	0.138856878724244	-2.38619460758187	0.0170237399030706	0.0977958556951055
AAEL001935	464.901167840855	0.126842640277699	0.178547660112314	0.710413343966032	0.477447850700017	0.793744052555074
AAEL001936	27.7781179148873	0.591714518006821	0.292714361458005	2.02147416020007	0.0432307045922101	0.190464925107323
AAEL001937	465.712561915095	0.109980395082266	0.154061822101863	0.713871831332418	0.475306437070931	0.792640677635893
AAEL001938	16.4032526757516	0.208390070858541	0.360492290364708	0.578070811577451	0.563216312394088	0.848509036274635
AAEL001939	1420.48895531876	-0.210966289732727	0.136618293003605	-1.54420235456433	0.122539318626875	0.383259863628998
AAEL001940	785.894543911289	0.247133537972933	0.511768099087563	0.482901412599868	0.629165738753832	0.884916070715116
AAEL001943	452.91218748057	-0.259025351884895	0.266149067865335	-0.97323411260623	0.330436960292123	0.668017487354891
AAEL001946	1151.33205361985	0.464235489023633	0.337199367156298	1.37673890950232	0.168592984357459	0.459020228046749
AAEL001949	0.356317200824934	-1.03154374738213	2.86332812940766	-0.360260403544991	0.718652407399392	NA
AAEL001950	328.271006262735	-0.205227098887609	0.12581621237948	-1.63116576954816	0.102855345979008	0.341505696740392
AAEL001951	20.527577370905	0.817229300107216	0.501384841603965	1.62994417121356	0.103113296912194	0.341962763021449
AAEL001952	885.313145785923	-0.0756120370201929	0.143343941553837	-0.527486799934231	0.597855580644499	0.868355563713272
AAEL001954	399.938606880088	-0.206225576529187	0.114778252839727	-1.79673040342542	0.0723784298170555	0.272815433948456
AAEL001958	1.34672501214167	1.16424425867583	2.73413445464733	0.425818217058387	0.670240311572411	0.903013818833199
AAEL001959	101.534584312319	0.530455564007916	0.252107142103016	2.10408780799697	0.0353707881673204	0.166635420240561
AAEL001960	365.67793227226	-0.0168611301812124	0.143113627720696	-0.117816384433486	0.9062131470655	0.977826893827451
AAEL001962	339.003675842446	0.0728967330152431	0.146345476202287	0.498114016961351	0.618403681466788	0.87882074131429
AAEL001963	804.72107801035	-0.0183304229657632	0.264138401900754	-0.069397038953278	0.944673585812033	0.987742608075014
AAEL001964	2243.15687552444	0.375115997728309	0.385659620144869	0.972660807961696	0.330721909944881	0.668283262647902
AAEL001965	2574.12424779305	0.864681388623938	0.230551018281481	3.75049910891412	0.000176482932295776	0.00272074663736677
AAEL001967	0.922290265456506	-0.0115945367170287	1.61851778275293	-0.00716367582771165	0.994284262545456	NA
AAEL001968	431.918909484066	0.200641754176308	0.133388280466311	1.50419327301384	0.132531609343961	0.400864406337917
AAEL001969	625.355726122608	-0.339887247651495	0.335774456818229	-1.01224867094489	0.311419170244796	0.648668242359251
AAEL001971	361.637651246744	-0.00403541541374752	0.135126880240621	-0.0298638983343775	0.976175597954692	0.993523780842436
AAEL001972	443.865505666152	-0.0228623175115679	0.250249239076001	-0.0913581899229056	0.927207982377295	0.982979620553514
AAEL001974	326.677968084827	-0.294649016705276	0.283951313863235	-1.03767442628279	0.299421654941442	0.635600269315659
AAEL001975	0.0642688199029072	0.388491536588458	3.60185087276083	0.107858862099607	0.914107649974776	NA
AAEL001976	2.39331358529478	-0.0746363811950042	1.1290251390689	-0.0661069258887862	0.947292696853695	0.987742608075014
AAEL001978	160.337760637908	0.197534432540579	0.157263757345583	1.25607092107371	0.209090257933024	0.518765740314191
AAEL001980	0.1468581249687	0.388501362222128	3.60185087275804	0.107861590039857	0.914105486017602	NA
AAEL001981	9.2033971814709	-0.588406108425207	0.554506850802635	-1.06113406457198	0.288628978913554	0.62258113278743
AAEL001982	399.969818739735	0.021593615668901	0.0999567497668267	0.216029589990404	0.828964682627704	0.956204553053632
AAEL001984	510.893117930531	-0.205574572129192	0.169508093285143	-1.21277142669158	0.225217222651887	0.540384470420986
AAEL001985	12690.3545495474	-0.472536975764023	0.305581982966311	-1.5463509045169	0.122019844276147	0.382024243731531
AAEL001986	47.1589313198798	1.23801655728509	0.369700281947297	3.34870330843182	0.000811906879066633	0.00945163339807791
AAEL001987	33.9808661076908	-0.99362963854797	0.387260763811763	-2.56578959553709	0.0102941250160392	0.0682916583917141
AAEL001988	30.3823338976422	-2.28363105276292	0.827374828316279	-2.76009249327799	0.00577849988618603	0.0443736344582649
AAEL001989	0.157679468634434	0.965553898859901	3.60185087276083	0.268071592347687	0.788644211816295	NA
AAEL001991	0.858042012668123	-2.53974956765604	1.95109682241627	-1.30170350260259	0.193017761778639	NA
AAEL001992	5725.1659556401	-0.144468639184467	0.316054001384976	-0.457101123704787	0.647598362642118	0.892234082850365
AAEL001993	0.352057327492183	1.40236313227654	3.56103190680047	0.393808078382689	0.693722739709478	NA
AAEL001994	0	NA	NA	NA	NA	NA
AAEL001995	0.929380013772559	-1.21514706916166	1.68610296081372	-0.720683788239851	0.47110408906867	NA
AAEL001997	233.323209398739	-0.153229246302327	0.262344153159726	-0.584077230068989	0.559168353453065	0.845623893603773
AAEL001998	387.28381969955	-0.0453951832343667	0.235120799835938	-0.193071745528436	0.846902780114648	0.961786465574337
AAEL001999	2.07798786916691	-3.40744082839932	1.56445349577458	-2.17803906450557	0.029403128540848	0.144865188589121
AAEL002000	0.546639318196379	-2.84078096393181	3.54686638104345	-0.800926975742479	0.423173922251887	NA
AAEL002001	0.243176018829142	-1.65958670934056	3.59861102596148	-0.461174241219124	0.644673600740035	NA
AAEL002002	281.97301093734	-0.138220758419616	0.111911385454195	-1.23509112016301	0.21679659383334	0.529650146358614
AAEL002003	1.39297876591309	-0.544524127706839	1.61250628456524	-0.337688065416533	0.735598269414462	0.925816468763117
AAEL002004	2.11545485565224	-1.6895812758794	1.46703555206137	-1.15169756690991	0.249445372446511	0.574095939759506
AAEL002005	19.9408314203493	1.49280734081892	0.362310322248318	4.1202451300733	3.78469521301798e-05	0.000751336002204435
AAEL002006	207.125158849329	0.353970206698041	0.107261220962689	3.30007623930712	0.000966585662880926	0.0108961818919891
AAEL002007	0.52302493253162	-2.14155902525311	3.4984830679167	-0.612139314005135	0.540445588509393	NA
AAEL002009	734.010143577421	0.0406632540924296	0.080770876322688	0.503439555737586	0.614655266960625	0.877719709400561
AAEL002010	216.603949972309	0.040741736044725	0.181557760418303	0.224400961715199	0.822445322429197	0.95383794166193
AAEL002011	191.244303414746	0.270665490250905	0.240946175798106	1.12334420479743	0.261291336530651	0.588122732770652
AAEL002012	747.604904916257	0.0381228192378864	0.140219402189227	0.271879773003449	0.785714464411228	0.943891630431011
AAEL002015	4.72095183681904	-1.14769349991864	1.15518540251425	-0.993514545302159	0.320459265695939	0.658143043288843
AAEL002016	1013.63042999253	-0.169156982788062	0.0924497562156644	-1.82971799723795	0.0672921183064458	0.25952479864489
AAEL002017	0.0834867905518613	-0.669462933664055	3.60185087276083	-0.185866366297089	0.852549558372917	NA
AAEL002019	371.974525382217	0.10190794489415	0.150214516029279	0.678416091786272	0.497507908990228	0.806683697069114
AAEL002021	0.234616841623794	0	3.60185087274827	0	1	NA
AAEL002022	21.3799943267678	0.168663886269957	0.430094929664844	0.392155021221455	0.69494367561507	0.913011519067527
AAEL002023	2999.02493131654	0.245750228769028	0.235058098854728	1.04548717940967	0.295797862933427	0.631581445280822
AAEL002024	1.52192427186563	-3.52704494297844	1.49517886472523	-2.35894515779329	0.0183269639906984	0.103333709625226
AAEL002026	0	NA	NA	NA	NA	NA
AAEL002028	0.296699076177066	0.484667528830548	3.60185087275949	0.134560687255558	0.892959225864152	NA
AAEL002029	2.29739552313096	-0.639115807889837	0.941417641647263	-0.67888658509897	0.497209726235766	0.806653828710839
AAEL002031	1053.64206524523	-0.14788694878281	0.133087098166698	-1.11120424759412	0.266480443341094	0.595090812513795
AAEL002034	0	NA	NA	NA	NA	NA
AAEL002035	0.0642688199029072	0.388491536588458	3.60185087276083	0.107858862099607	0.914107649974776	NA
AAEL002036	10.2737189513468	0.206034244627711	0.98380593170648	0.209425698694793	0.834115932880004	0.957098305193313
AAEL002038	0	NA	NA	NA	NA	NA
AAEL002039	80.720637511942	-0.843208622087284	0.188762627366062	-4.46703160394177	7.93124166535219e-06	0.000200595496497004
AAEL002040	7.50730019682822	-1.03518056800537	0.690353430807803	-1.49949362429339	0.133745621488416	0.402767005050072
AAEL002041	0	NA	NA	NA	NA	NA
AAEL002043	117.180334326895	0.265217289753611	0.161834685321138	1.6388161118077	0.101251562637767	0.338234949784542
AAEL002047	16647.2406845346	-0.024197391385745	0.352023251274904	-0.0687380486888596	0.945198131340522	0.987742608075014
AAEL002048	473.264320418616	0.247795396284954	0.102168776930297	2.42535345660454	0.0152934887348784	0.0907606091962723
AAEL002049	4972.36622609611	0.0570169075843872	0.106334197365931	0.536204805197081	0.591817012902952	0.864462750118442
AAEL002050	487.876991020126	-0.0392938709293679	0.145563163848163	-0.269943781727329	0.787203504072904	0.944006479234858
AAEL002051	527.634674205968	0.141504573498545	0.350644257679277	0.403555941383687	0.686539290014682	0.909287128985156
AAEL002055	4518.80413823057	0.635136332141515	0.355496005650423	1.78662016463295	0.0739989003356776	0.276576484189146
AAEL002056	222.69026718233	-0.380475771242252	0.16869124015332	-2.25545660163768	0.0241046833883154	0.12546779618032
AAEL002057	624.655979675635	-0.0333365125729394	0.157226781341086	-0.212028207208666	0.832085028408582	0.956479338873726
AAEL002061	1066.7819228382	-0.059311054659938	0.151147463786324	-0.392405225824931	0.694758825410043	0.913011519067527
AAEL002065	118.921335188012	0.125702031445568	0.211173072314482	0.595255967381915	0.551672384359322	0.841586412064572
AAEL002068	1136.94604824276	-0.0170048171664391	0.108314866292561	-0.156994305107747	0.875249336313063	0.969673173567584
AAEL002069	249.980040431704	-0.239765062927607	0.227166797668812	-1.05545821567271	0.291215809944176	0.625432249077771
AAEL002070	300.87256881905	1.15749733301752	0.523420468328221	2.21141014357827	0.0270074480510588	0.136032553719968
AAEL002072	0.268803816518903	-0.573284937056953	3.60185087275871	-0.159163984659327	0.873539678172631	NA
AAEL002075	194.282153031336	-0.03633455571772	1.06534137800227	-0.0341060212885513	0.972792606986085	0.992760094573296
AAEL002077	1220.30044041261	0.221985215917194	0.128852670992282	1.72278319267818	0.0849277392777982	0.302168432063736
AAEL002078	335.023310579864	0.0766278445129977	0.144726896076028	0.52946512770331	0.596482829261763	0.867741839747177
AAEL002079	129.255993373446	-0.130600639557776	0.242497100297316	-0.538565778302718	0.590186506124988	0.863711040917818
AAEL002080	136.838101692051	0.689769023807011	0.176545988130931	3.90702179703716	9.3440727219551e-05	0.00160406581726896
AAEL002083	38386.2859532084	-0.118727825924969	0.163044346280479	-0.728193455544455	0.46649517146279	0.784891378689879
AAEL002084	860.201000227484	0.123456112219005	0.116652663444223	1.0583222754964	0.289908540812827	0.623601694781102
AAEL002085	32.9278208777536	0.271262128371283	0.318809670187858	0.850859160612796	0.394847593348441	0.72642553609303
AAEL002088	2481.00853354788	-0.321347907113916	0.121515353073435	-2.64450457482288	0.00818106007811384	0.0573601466210631
AAEL002089	769.04854688196	0.153437381678727	0.128640407048202	1.19276194159766	0.23296261914355	0.551061851973111
AAEL002091	748.709148512206	-0.0640974771111078	0.150019815762874	-0.427260070845722	0.66918991225538	0.902803908871926
AAEL002092	955.459183547214	-0.552565852376314	0.393933850857967	-1.40268690079021	0.160710225172692	0.446725184632458
AAEL002094	0.942688016322103	-0.493603707178203	1.49688654544969	-0.329753586655371	0.741586159943789	0.92781945978427
AAEL002097	597.371276209179	-0.10939353360691	0.0834102795844878	-1.31151141264433	0.189685040520061	0.492094025543374
AAEL002098	400.123468820531	-0.0908117659403605	0.0719095680505239	-1.2628606790762	0.206639253230052	0.516198654729695
AAEL002099	4.5451838413897	-2.09153482735082	0.675203419616279	-3.09763660340975	0.00195070469500603	0.0191619326432728
AAEL002102	567.268764868695	0.119631356049617	0.0980914813968468	1.21958965596234	0.222620469644558	0.537237242025084
AAEL002103	1.98821835895516	-1.1551556285184	2.22154805343593	-0.519977781588739	0.60307906108333	0.870978030302627
AAEL002104	96.8057345499778	-0.199104306407002	0.293640600820501	-0.678054417034489	0.497737190935078	0.806683697069114
AAEL002105	86.6085912462384	-0.239713335386893	0.162884849957061	-1.47167361145058	0.14110903687557	0.41474852153626
AAEL002106	224.611110595789	-0.153177083829303	0.189234458256181	-0.809456613984835	0.418252548946818	0.746583163472318
AAEL002107	722.163664015268	-0.387765780430403	0.162251331012272	-2.38990816291717	0.0168525862603719	0.0970594250830334
AAEL002108	209.434892118566	0.0721170431590892	0.194925901376403	0.369971577147312	0.711403668282262	0.918458273968073
AAEL002109	0.546638123516357	-1.15036289188389	2.21415579511965	-0.5195492089669	0.603377806511263	NA
AAEL002111	7.42943940333422	-0.299405273896965	0.713667529526813	-0.41953046973495	0.674828491265731	0.905077578302614
AAEL002112	73.2091932440983	1.6736459509249	0.363049991061111	4.60996003892804	4.0274637833244e-06	0.000112468310837275
AAEL002113	372.53167629527	-0.480322128362553	0.212739452477121	-2.25779526444071	0.023958426604157	0.125016547632704
AAEL002115	568.62085280119	-0.00909510151502471	0.0892831733871212	-0.101868035935388	0.918861421571966	0.981396318864055
AAEL002116	620.865840077108	0.00434688660723844	0.195058804819579	0.0222850058537943	0.982220609508589	0.99574094169853
AAEL002117	0.0820104030745595	-0.669462933664055	3.60185087276083	-0.185866366297089	0.852549558372917	NA
AAEL002118	781.92789969732	0.00601162439872467	0.103792660383974	0.0579195520808993	0.953812708956627	0.988473246413148
AAEL002119	162.378362508407	0.245092309760777	0.153694202372877	1.59467504939555	0.110784920308068	0.357885649377019
AAEL002120	60.2389584614641	-0.175276243243609	0.180673717313594	-0.970125848129769	0.331983766287955	0.669145952072744
AAEL002124	1566.29089534587	-0.268831007864432	0.220482605234825	-1.21928443097864	0.222736255736511	0.53742541827173
AAEL002125	2652.40243863685	-0.173837827991158	0.313914432389139	-0.553774564196089	0.579733137982918	0.857747483754342
AAEL002126	6.23220529267503	0.635988690845679	0.542653269929355	1.17199826498507	0.241197752736422	0.563879088387419
AAEL002128	52.1975872471685	-0.421949206269552	0.258872193267449	-1.62995183431549	0.103111677180921	0.341962763021449
AAEL002129	228.293480519763	0.179550692808369	0.110842871406085	1.61986684872648	0.105260882504865	0.346337542575037
AAEL002130	680.51468781582	0.323575289034784	0.216614080690997	1.49378695975156	0.13523131096379	0.405166641079822
AAEL002131	811.92955369564	-0.177592182799259	0.366267167376565	-0.484870604349513	0.627768135415838	0.883824908557916
AAEL002132	16.6879157182396	3.30980819762995	0.48227649289073	6.86288518395579	6.74834656663568e-12	5.41926542927455e-10
AAEL002133	4.98740274434235	0.0355498372384698	0.606067477331758	0.0586565664189403	0.953225654713767	0.988473246413148
AAEL002134	86.4707026039995	-0.328761934709337	0.181201267140884	-1.81434677525585	0.0696243544726734	0.265418435390734
AAEL002135	280.67047378491	0.184436659371259	0.17516261404239	1.05294534669724	0.292366041295761	0.626990179688887
AAEL002137	1995.90735208659	-0.0951365307303944	0.0850605942671102	-1.11845598481999	0.263372295053379	0.590655380544136
AAEL002138	0.377524851835148	-1.07687908816716	2.32187545227311	-0.463797094332901	0.642793125324324	NA
AAEL002139	363.00035660609	-0.0503856323459745	0.196110252853073	-0.256925028717003	0.797236648848612	0.947119863604997
AAEL002140	586.102907658339	-0.17513478210807	0.212952952149169	-0.822410679638719	0.410843203206648	0.741364134871055
AAEL002141	824.217790574495	0.518082721278767	0.261353193040159	1.98230874952104	0.0474446953655237	0.202296440899763
AAEL002142	159.783666893877	-0.22268286456228	0.39223445481935	-0.567728973898635	0.570219014492115	0.853676933183222
AAEL002145	1390.71921277671	0.0706690740620357	0.124900416772207	0.565803348686354	0.571527469819786	0.854059769946784
AAEL002148	581.20774479494	-0.0838988588911251	0.238918791218475	-0.351160569929409	0.725467889391304	0.922048142112183
AAEL002152	3503.18751071331	-0.0118610978740296	0.121876183999791	-0.0973208832502501	0.922471572283345	0.982220173489302
AAEL002153	199.211157570581	-0.0769485627492517	0.212629194523541	-0.361890863207556	0.717433587955686	0.920310909615264
AAEL002155	685.612238924762	-0.0448529962433627	0.106093273812177	-0.422769461547286	0.672463470615916	0.903679263889791
AAEL002157	467.731726317475	0.244918880941817	0.135166181317393	1.81198343072744	0.0699887567453786	0.266493487377126
AAEL002158	5228.87496487254	0.177228282100135	0.182142103667861	0.973022044498365	0.330542345997596	0.668040509883383
AAEL002159	187.027527488115	0.315832378613387	0.222297015310782	1.42076751760179	0.155384356730942	0.4381339509172
AAEL002160	2256.36157370638	0.14565062352905	0.127468448830283	1.14264058961741	0.253187845782111	0.578773245407997
AAEL002161	707.302662662882	-0.176567993035109	0.257888745533387	-0.684667307485312	0.493553883434681	0.803929961440692
AAEL002163	1515.94140515496	-0.194181275086004	0.12944688233839	-1.5000846028751	0.133592488806306	0.402561720562398
AAEL002165	88.5471790466547	0.0279565162406	0.212961124709383	0.131275209401485	0.895557602091202	0.975819044695667
AAEL002169	1783.48231731665	-0.0744226485924804	0.269857023975361	-0.27578547890336	0.78271283751305	0.94272324979025
AAEL002170	335.868287163043	0.337494206637265	0.150238580882081	2.24638840872809	0.0246791401338771	0.127420740233538
AAEL002173	1294.37840450436	-0.394918371162727	0.162651356671576	-2.42800539291008	0.0151821175201877	0.0901791134274749
AAEL002174	878.357500846779	0.249928127393403	0.140364475597049	1.78056539113846	0.0749834778481121	0.278863200976731
AAEL002175	1692.10079436042	0.32055674459205	0.112605024576646	2.84673571003805	0.00441700160009506	0.0358761489964292
AAEL002176	78.9131428978804	0.266137523556816	0.221407242810088	1.20202717932355	0.229352997893337	0.546250588481214
AAEL002177	0.177959301967278	0.388503274581025	3.60185087275752	0.107862120977705	0.914105064847613	NA
AAEL002178	636.154403298701	-0.00164518907131571	0.383642512041832	-0.00428833880416338	0.996578411163753	0.999320320019865
AAEL002179	281.970244553639	-0.110552099704326	0.270204608837443	-0.409142168891853	0.682435331581413	0.907233053039488
AAEL002182	1079.17602537681	-0.564085773950455	0.167827406398397	-3.36110642508174	0.000776309069316608	0.00913448436363102
AAEL002183	368.953574605192	0.118749255316247	0.219795278559537	0.540272093624982	0.589009400658528	0.863146658394305
AAEL002184	934.135049802016	0.0203380989970765	0.138295436813266	0.147062690322445	0.883082538436199	0.970956588985801
AAEL002185	467.97467786187	-0.496829714821864	0.298465959859254	-1.66461098296151	0.0959903927475432	0.327861599279894
AAEL002186	565.930757371689	0.258504467132337	0.121307877083251	2.13097841086553	0.0330909208093659	0.158102301977925
AAEL002187	0	NA	NA	NA	NA	NA
AAEL002189	0.0820104030745595	-0.669462933664055	3.60185087276083	-0.185866366297089	0.852549558372917	NA
AAEL002190	1724.79502107136	-0.231792430042944	0.157575839755756	-1.47098965426568	0.14129391477491	0.415075794149077
AAEL002191	0.722802695273516	-0.0550826676528191	2.46620457278048	-0.0223349953449795	0.982180733590452	NA
AAEL002192	4703.13567128472	-0.0817768755909612	0.199109631247847	-0.41071280720302	0.681283134767067	0.906888787935858
AAEL002194	58.5532670280435	1.06530221458883	0.385126007459487	2.76611341211718	0.00567288019081384	0.0438945667023559
AAEL002195	171.847867669505	-0.0345316437507939	0.159268498660559	-0.21681402186373	0.828353284008281	0.956204553053632
AAEL002196	398.145661018022	-0.506733323280962	0.243843328977439	-2.07811025795111	0.0376992050749744	0.173266526745033
AAEL002198	267.892057025915	0.0224632130535771	0.180173497860535	0.124675456270294	0.900780488825523	0.97671587905416
AAEL002199	0.0683299147745474	-0.669462933664055	3.60185087276083	-0.185866366297089	0.852549558372917	NA
AAEL002202	0	NA	NA	NA	NA	NA
AAEL002207	307.219721268926	0.0297917619306815	0.123452312785115	0.241322023529344	0.809305542903873	0.951387631621999
AAEL002208	0.335775450450211	0.388500401979404	2.29198278101391	0.169504066608887	0.86540017395422	NA
AAEL002209	1771.336094031	-0.390339531761919	0.158616890124681	-2.46089512570252	0.0138590871049388	0.0840772787492958
AAEL002211	0.0226727968838276	0	3.60185087275992	0	1	NA
AAEL002212	0	NA	NA	NA	NA	NA
AAEL002213	10.1674129427441	1.28894382969762	0.576590777658115	2.23545689532671	0.0253873684627864	0.1303670720123
AAEL002214	605.279386746296	0.336440772724834	0.185567698298437	1.81303522008317	0.0698263893132725	0.26601776941808
AAEL002215	755.921924624814	0.188647667577499	0.088162227507731	2.13977882490499	0.0323726452640915	0.156140067792262
AAEL002216	915.643364334115	0.14386893046545	0.11778100422335	1.22149519282947	0.221898584617112	0.536862379871938
AAEL002217	0.576364492401838	1.5127151476483	1.73515779069231	0.871802642827507	0.383316052594486	NA
AAEL002219	94.8583113685925	0.359631114254627	0.427753030244676	0.840744749485273	0.400490945328891	0.731483721072108
AAEL002220	20.9637621166545	-0.198327671884329	0.720873604400842	-0.275121284332737	0.783223059797306	0.942812717814948
AAEL002221	366.745621961565	0.00629372406830987	0.207174357024167	0.0303788758353704	0.975764891720756	0.993523780842436
AAEL002222	224.86374040775	-0.0769590847993162	0.100670517110977	-0.764464979498204	0.444590198606995	0.768684083148866
AAEL002223	0.068100572345805	0.388491536588458	3.60185087276083	0.107858862099607	0.914107649974776	NA
AAEL002225	415.34370968464	-0.0109509814407058	0.218064226795008	-0.0502190643630894	0.959947819556162	0.989988151099814
AAEL002228	5.28880214784268	-1.31568932110633	1.35830889324522	-0.968623063317308	0.332733291856774	0.669813151254809
AAEL002229	0.0226727968838276	0	3.60185087275992	0	1	NA
AAEL002231	60.0716909491034	1.27734026772497	0.851111475261409	1.50079079515718	0.133409680228277	0.402306289725984
AAEL002232	178.945523416165	-0.11009569359942	0.177632451347262	-0.619794934790313	0.535392803875776	0.831778991332061
AAEL002233	0	NA	NA	NA	NA	NA
AAEL002234	363.753373946885	0.10148907020311	0.537212377329395	0.188917967057339	0.850157111464477	0.962187224293186
AAEL002235	2341.11065767216	0.665356172763852	0.212296128128362	3.13409471303006	0.00172385204771334	0.0174025802600834
AAEL002237	0.394177437453708	-0.454520985198468	2.84833387219359	-0.159574335591644	0.873216397111875	NA
AAEL002238	894.906764491091	-0.27726363489818	0.140174555715496	-1.977988326647	0.0479300235672536	0.203670360234662
AAEL002239	0.212024430357676	0.48466179087883	3.60185087276083	0.134559094199071	0.892960485483984	NA
AAEL002240	744.32890616714	0.094218140673889	0.292144400911922	0.322505378777719	0.747069863589488	0.929515843116798
AAEL002241	1.08210068986869	-0.00757072300163993	1.99543888765191	-0.0037940139627872	0.996972822098097	0.999433788934505
AAEL002242	12.2376734059313	2.10434511390563	0.640195070960479	3.28703735683015	0.0010124740162323	0.0113675400211106
AAEL002243	0.0683299147745474	-0.669462933664055	3.60185087276083	-0.185866366297089	0.852549558372917	NA
AAEL002244	158.485326545164	-0.33366487615563	0.162816350376849	-2.04933273214479	0.0404295900532268	0.181175308706855
AAEL002245	0.395014375375282	0.484674996523653	2.37090266642937	0.204426357684933	0.838020334611155	NA
AAEL002246	2.16664000111658	3.02877458848839	1.54285238313145	1.96310069686709	0.0496344746061792	0.208482394223473
AAEL002248	828.448477601318	-0.0764449568871514	0.154131876917706	-0.495971102252695	0.619914799454343	0.879784186821828
AAEL002249	306.809618637239	-0.0685852998983753	0.172348724922983	-0.39794492201218	0.690670785734397	0.911446898934985
AAEL002250	283.743384629866	-0.147086709955616	0.164433951215573	-0.894503287601386	0.371052671552444	0.705243782049765
AAEL002253	209.871266164771	0.0695353807052052	0.157396284152499	0.441785402238806	0.658644502935037	0.898117130153359
AAEL002254	266.461981178883	0.590425408942527	0.342263563871578	1.72506065870354	0.0845165414703302	0.301308783661719
AAEL002255	354.473723316632	-0.44002163231926	0.246701581409046	-1.78361901778682	0.0744855932057291	0.277607129969692
AAEL002257	12.786529642297	-0.275594409863931	0.497709951128107	-0.553724934048978	0.579767108320124	0.857747483754342
AAEL002258	510.320608079842	-0.129876110111264	0.168937351938526	-0.768782679620335	0.442022332718307	0.766021145727629
AAEL002260	1430.5631346025	0.0140875323239234	0.17686005207993	0.0796535574780712	0.936512797790446	0.985948748009408
AAEL002261	453.100775839278	0.140128330154618	0.176984434477293	0.791755108682152	0.428503482384673	0.754837113977428
AAEL002263	10.3369650605113	0.0704504565591586	0.733006812025305	0.096111598696475	0.923431939527404	0.982448529711753
AAEL002264	4.1420409705655	-0.598795153637148	0.659732373945416	-0.907633424226488	0.364071928964076	0.701018477146488
AAEL002267	255.791111745352	-0.273240703661853	0.237437039740777	-1.15079224353607	0.249817716552048	0.574493364957046
AAEL002269	812.711019412372	0.592642134871769	0.115427785951788	5.13431085925276	2.83179712942897e-07	1.05924116836061e-05
AAEL002270	0.388779102086548	-1.57084744917859	2.84304839312407	-0.552522233873224	0.580590605570288	NA
AAEL002271	543.363781194095	0.022220965632407	0.0979600828542581	0.226836941996738	0.82055053679151	0.953671323523762
AAEL002272	723.745288989763	-0.0420137481820984	0.105856263933229	-0.396894303851488	0.691445404837481	0.91196111945439
AAEL002273	0.92349735887566	-1.95910273998867	1.96360375778324	-0.997707776950047	0.318421080989627	NA
AAEL002275	0	NA	NA	NA	NA	NA
AAEL002276	29.1923091016328	2.01936876972613	0.703975480406122	2.86852145555008	0.00412395227071591	0.0340405676979999
AAEL002279	618.639084945736	0.0183658481756367	0.118943721329176	0.154407882739849	0.877288138670402	0.970637004986463
AAEL002281	3.17904174506202	0.601643272425152	1.31714017078225	0.456779988775102	0.647829190605199	0.892234082850365
AAEL002282	349.183506988492	-0.111809094816127	0.110875745216199	-1.00841797814399	0.313253845735403	0.650392954029071
AAEL002284	165.381177616532	0.0743152494424994	0.258463522477597	0.287527031784304	0.7737088069813	0.939796358095385
AAEL002285	193.430890055992	-0.153339913344814	0.158987697449893	-0.964476596644473	0.334807036295494	0.67140903130702
AAEL002286	463.139730993976	-0.073910868234662	0.168590064605736	-0.438405836117981	0.66109211656491	0.89901771238182
AAEL002287	192.216944619926	-0.225370574257649	0.345023010367632	-0.653204474732019	0.51362446584172	0.815169512893502
AAEL002288	69.3057991866918	1.12079237447149	0.3387609987978	3.30850475246259	0.000937955928977734	0.0106362376612586
AAEL002290	688.194793688457	-0.00920224553786567	0.142398735688802	-0.0646230845614828	0.948474104302312	0.987742608075014
AAEL002291	9.41052981776592	0.621821929135805	0.476980639127942	1.30366282848016	0.192348568585783	0.495622612600735
AAEL002292	62.4759311308214	0.255361495555602	0.248837038253344	1.02621979970528	0.304787990565753	0.641720707732428
AAEL002293	170.427995884087	-0.458864298738106	0.262609279963734	-1.74732705105271	0.0805806233356044	0.292186984717419
AAEL002295	472.336049387987	0.087638105351466	0.136678176338321	0.641200429354093	0.521392470720659	0.820213488519394
AAEL002296	1890.82520874188	0.280912000583815	0.122824990295305	2.28709157565106	0.0221904785044252	0.119204633961413
AAEL002298	437.115238858515	0.335061639148564	0.133717196774456	2.50574830486255	0.0122192567776926	0.0768855758468891
AAEL002299	377.468890879499	-0.16995411559308	0.108521864807318	-1.56608178356349	0.117329472130124	0.371595614273079
AAEL002301	346.950350015663	0.998104920198697	0.26796981570332	3.72469159475685	0.000195554144789985	0.00296966518594535
AAEL002302	9.57060672006185	-0.305365740011255	0.572205585065217	-0.533664382140643	0.593573755980263	0.865833297232925
AAEL002303	285.97368412322	-0.277536191501969	0.183955303034687	-1.50871536141384	0.131371538185701	0.399340257436176
AAEL002304	403.407463585031	0.116755198019737	0.167059383444623	0.698884406325131	0.484624273429186	0.798846042273275
AAEL002306	4321.77615610876	-0.101705562898207	0.484582341783707	-0.209882932431745	0.833759043493313	0.956810192492649
AAEL002307	3.15250310725255	-0.889714193738403	1.30989040937604	-0.679227962408103	0.496993432451005	0.806607061984309
AAEL002308	141.385289624509	-0.453142051438219	0.504300076736664	-0.898556380103113	0.368889001643365	0.703558156392342
AAEL002309	1487.74940536496	-0.0123898186852753	0.279066118191496	-0.0443974308510408	0.964587609515196	0.991214504078123
AAEL002310	155.720413001374	-0.803440000943112	0.166894127521763	-4.81406993088085	1.47887018005355e-06	4.65054810539613e-05
AAEL002311	3249.2098154045	-0.056987477434956	0.219092300337193	-0.260107166464771	0.794781110101886	0.946406031122497
AAEL002312	1078.32171064158	0.156451126181937	0.1692348951763	0.924461388527198	0.355246145574345	0.691708042903252
AAEL002313	0.130816752599237	0.9655538988599	3.60185087276083	0.268071592347687	0.788644211816295	NA
AAEL002316	33.5865786434264	0.3888997028351	0.256922438668796	1.51368523843275	0.130105690645137	0.397145046194187
AAEL002317	193.959694947358	-0.631633683455713	0.6499589091677	-0.971805562700181	0.331147287970546	0.668413445299449
AAEL002320	2.93893154625151	0.833402894486885	1.08067624466438	0.771186466438625	0.440596414795338	0.764762173635478
AAEL002321	323.273402098524	0.246487437524092	0.208744930472264	1.18080681991385	0.237679474199926	0.55914863394203
AAEL002322	191.35091218417	-0.410425824378041	0.132474725114447	-3.09814437450968	0.00194736534307927	0.0191423589118456
AAEL002324	385.407829099069	0.084970532080601	0.152903571319426	0.555713194579947	0.578406935092879	0.856860736351217
AAEL002329	235.761264640809	0.0399759401468651	0.133298047844381	0.299898916700828	0.764254260668364	0.936636494321445
AAEL002331	771.609035699199	0.0360059591161389	0.155150664010626	0.232070931476471	0.816482921901419	0.952555751623817
AAEL002334	2866.76858570853	0.0940408228778966	0.112057077817093	0.839222516862309	0.401344454027599	0.732405966048053
AAEL002335	3320.55878014104	-0.401332605076263	0.252131392634471	-1.59175976019019	0.111438694911726	0.359344285271159
AAEL002337	672.703912955046	-0.0275160235223125	0.264095225896852	-0.104189780140363	0.917018744097861	0.981365415859684
AAEL002341	105.471961509379	-0.0634791999596115	0.175062600258448	-0.362608574680691	0.716897303972815	0.920310909615264
AAEL002343	84.7574304524504	1.27303907307577	0.328959083548376	3.86990095954764	0.000108879575778063	0.0018125578641414
AAEL002345	2904.97796085494	-0.381869311182552	0.174294722361619	-2.19094018458153	0.0284561212804521	0.141623006960906
AAEL002346	4291.20851067523	0.212021893738881	0.187688539731916	1.12964752158934	0.25862477827638	0.585085563969515
AAEL002347	9.11476259435092	1.02266669669379	0.40937826373283	2.49809720567189	0.0124861950231178	0.0781156584764947
AAEL002348	995.227348469263	0.152130355915134	0.200793028852357	0.757647597551782	0.448661977647569	0.770876716302451
AAEL002349	417.480516525986	-0.115940929822217	0.0856714321951875	-1.35332078443682	0.175953172017541	0.469526735739835
AAEL002350	665.824258711818	0.165812532445466	0.169771407636256	0.976681142920889	0.328727033570228	0.666628887598615
AAEL002351	2373.87975991923	-0.348548133793083	0.152976120287291	-2.27844799004253	0.0226998999147348	0.120451497126153
AAEL002353	5.26942141752721	0.748339355216689	0.859653949743369	0.870512321196325	0.38402048877872	0.71526579737266
AAEL002354	79.336564562865	-0.617653162605359	0.266378236099037	-2.31870730751337	0.0204109120342385	0.111627819797871
AAEL002355	0.898549253260144	-2.25394220387364	1.47272302206875	-1.53045900016386	0.125903154535231	NA
AAEL002356	0.0834867905518613	-0.669462933664055	3.60185087276083	-0.185866366297089	0.852549558372917	NA
AAEL002357	6457.17173879084	0.0938268689562434	0.238021727468496	0.394194555069189	0.693437405353935	0.9121339329725
AAEL002358	1645.80176160527	-0.0418760387363559	0.280446575475666	-0.149319130266896	0.881301820723563	0.970816349425273
AAEL002360	1.84646281903856	2.94770520402806	1.19078209387612	2.47543628610753	0.0133073503239769	0.0815656220375197
AAEL002361	37.7127938888347	2.17029572897224	0.363427614302011	5.97174139653765	2.34734409085984e-09	1.27347896593442e-07
AAEL002362	156.083117606413	-0.400469961155276	0.154082912272086	-2.59905498442365	0.00934807984331446	0.0633867534412406
AAEL002366	341.625080930314	-0.213381741601525	0.124531387085428	-1.71347759464965	0.0866247118489799	0.305302170647508
AAEL002367	230.205003169157	0.122141692257391	0.155100213518948	0.787501767316842	0.430988194257201	0.756743197579051
AAEL002369	562.497505528743	-0.164231211376351	0.472329397712211	-0.347704826698966	0.728061871416859	0.922195583175129
AAEL002370	638.796204078118	0.00606286940782839	0.15606492730193	0.0388483787654539	0.969011273246635	0.991890180567425
AAEL002371	275.228171902745	0.0294895296772353	0.196494756571094	0.150077947075222	0.88070311859893	0.970816349425273
AAEL002372	22394.6696208714	-0.00526625728068368	0.284791237881494	-0.0184916408238481	0.985246646083089	0.996908780923404
AAEL002373	138.968729972154	0.934362237530997	0.244100035797418	3.82778410694883	0.000129302093813251	0.0020861520561425
AAEL002374	525.706100896895	-0.015527232638361	0.0872206261845469	-0.17802248524916	0.858705317118503	0.963970847080032
AAEL002375	276.426223926109	0.0138477694209612	0.245184239752999	0.0564790356627797	0.954960195980318	0.988526894745915
AAEL002377	560.102273646114	0.218144036207976	0.273232713262927	0.798381839432453	0.424648938746847	0.752257924329003
AAEL002378	161.915476953505	0.368492603356385	0.402695124552298	0.915065966507695	0.360157000377579	0.696120696677578
AAEL002383	0	NA	NA	NA	NA	NA
AAEL002384	520.827138838642	0.0263183822508699	0.137854338682687	0.190914428246248	0.848592635980244	0.961853268019567
AAEL002385	192.799103201514	-0.414426161133209	0.198752329731834	-2.08513863305337	0.0370567183454077	0.171631456206828
AAEL002386	1091.06266754562	0.15240039630444	0.0816410595927013	1.86671262064395	0.0619417303488359	0.24470254451872
AAEL002387	687.414982730552	-0.0472271096884657	0.132997577965301	-0.355097516894535	0.722516536824754	0.922048142112183
AAEL002388	380.109344589612	0.048382059308486	0.118120838570372	0.409598000607333	0.682100863851133	0.907042911290111
AAEL002390	504.094360154967	-0.351452997986075	0.337866262026068	-1.04021335506698	0.298240788173108	0.634312061166438
AAEL002391	16.4113920437353	0.304363440367377	0.568321058227901	0.535548412223931	0.592270690323786	0.864941367155349
AAEL002392	2305.70343994917	-0.236268905767439	0.499495989364648	-0.473014620333528	0.636202748472551	0.888479680787711
AAEL002394	52.8018778349712	-0.129037570761662	0.692334680049055	-0.186380336678381	0.852146511314419	0.96267629091646
AAEL002395	373.23800733299	-0.116292302637317	0.10830991348234	-1.07369952480184	0.282957374428219	0.615731188016335
AAEL002397	1530.9821201124	-0.0194302550503809	0.264343862692534	-0.073503711614371	0.941405290625423	0.987317214720268
AAEL002399	2797.39452141001	-0.0490215236898409	0.123681287979948	-0.396353599566239	0.691844191215183	0.912097809129656
AAEL002401	1116.27059168862	0.0748763535218323	0.180072814686426	0.415811535196025	0.677547917327821	0.905822443468205
AAEL002402	260.607573664455	0.0503710998177918	0.218868395159249	0.230143323256615	0.817980401187704	0.952936105440704
AAEL002404	165.543756369092	1.15125493270837	0.293465495719609	3.92296521908092	8.7465782098105e-05	0.00152036198081239
AAEL002406	83.8183881266087	1.15408406056813	0.292920502719268	3.93992243579547	8.15079579180638e-05	0.00144458118933586
AAEL002407	2433.43590963926	0.0519576321355396	0.103675398687604	0.501156810518751	0.616260767410351	0.878400261435105
AAEL002408	323.555932501004	0.0352363807455582	0.545631989471732	0.0645790229045647	0.94850918713613	0.987742608075014
AAEL002410	25.7801758496386	0.0548355357675152	0.675338408712093	0.081197122894416	0.935285187560601	0.98584676722183
AAEL002411	4996.05886877873	0.122221067364926	0.0951280543400193	1.28480570966023	0.198860186649684	0.505676044585489
AAEL002412	565.507702441794	-0.145545055750191	0.279143668544986	-0.521398377075262	0.602089281804611	0.870283439766027
AAEL002413	42.212565610846	2.52869766717715	0.548613646765807	4.60925039339497	4.04123388674041e-06	0.000112631565619859
AAEL002415	210.36511822067	0.157125701787389	0.196850336735181	0.798198796066921	0.424755135976892	0.75233264832094
AAEL002416	756.410635498297	0.246104099060308	0.116877989700717	2.10564965816484	0.0352347957394421	0.166277352802268
AAEL002417	2449.78073141582	0.434268025761948	0.281277631802158	1.54391240775021	0.122609553823416	0.38336387990454
AAEL002418	290.925494650196	0.116413468411566	0.281530504345373	0.413502148487446	0.679238748642662	0.906234316732009
AAEL002419	1440.54187533881	0.0135586064167003	0.123677705804324	0.109628540799034	0.912703974793505	0.979773000356082
AAEL002422	47.6453077562641	0.562123061994271	0.793954604375656	0.70800403309747	0.478942752927692	0.794699308884702
AAEL002423	15.9660527227527	-0.610390202151812	0.426064943181929	-1.43262244857159	0.151965762852169	0.432566841162446
AAEL002425	581.913229063237	-0.625576692357785	0.22134052337561	-2.82630890546958	0.00470878303274979	0.0378520988361062
AAEL002426	575.871462833102	0.111421032601189	0.112453668067537	0.990817236253002	0.321774831303244	0.6589407076998
AAEL002427	226.070480786288	0.0891800623899296	0.147130956832321	0.606127114986169	0.544430346732034	0.837141167075847
AAEL002428	2408.77264855892	-0.014797479012789	0.21565491848257	-0.0686164689259564	0.945294909456681	0.987742608075014
AAEL002430	150.953991549659	-0.106013309600276	0.188818110091097	-0.561457317569427	0.574485819510304	0.85567865854757
AAEL002432	4.11630968527259	0.31190331003698	0.730788457315356	0.426803826626924	0.6695222190862	0.902803908871926
AAEL002433	115.088204649819	-0.316639961464302	0.181103771457667	-1.74838966033524	0.0803965770868572	0.291817402122724
AAEL002435	2317.71640950868	-0.014357126952118	0.0793209441560954	-0.181000454607105	0.856367219183438	0.963970847080032
AAEL002436	688.221172483787	0.510308712627613	0.245358453172378	2.07984973017861	0.0375393180955548	0.172795067094426
AAEL002437	1214.88465025501	-0.182786867473704	0.0754991162599079	-2.42104645098699	0.0154758995910363	0.0914654622814929
AAEL002438	10.2841397914443	0.205946827022779	0.538675786097813	0.382320557815797	0.70222360789281	0.916001277994689
AAEL002439	0	NA	NA	NA	NA	NA
AAEL002440	0	NA	NA	NA	NA	NA
AAEL002442	50.1981093592602	-0.352269435974	0.227031276472398	-1.55163394862394	0.120749835294045	0.379301250578909
AAEL002446	2520.79791295881	-0.0844560966163261	0.161353441821581	-0.523422963048504	0.600679947750072	0.869368167938043
AAEL002447	51.6598041736545	2.95938680170406	0.488494087843111	6.0581834567761	1.37667335925213e-09	7.70395083795662e-08
AAEL002449	1.28833672398678	2.46530412214315	1.53166398204051	1.60955937532646	0.107494082987151	0.351326947707374
AAEL002450	501.340078601871	0.039681163050582	0.130819912562923	0.303326628746183	0.761640954720671	0.935074302983476
AAEL002451	96.1528235508952	0.60837043134981	0.516640824876092	1.1775500542291	0.238976031483606	0.560713983411684
AAEL002453	531.991169290791	-0.0332519021687957	0.0989456726602222	-0.336062217525997	0.736823949151813	0.925893139570039
AAEL002454	125.991610570398	-0.359418464230222	0.174584370792233	-2.05870927964081	0.039522096741029	0.178679097670797
AAEL002455	724.911183408442	-0.276660527420499	0.491365770445165	-0.563043956378669	0.573404952497773	0.855054342719612
AAEL002456	386.47977537282	0.0663415252230478	0.322237777708855	0.205877553199203	0.836886559795627	0.958125471301999
AAEL002458	0.0776788252027213	-0.669462933664055	3.60185087276083	-0.185866366297089	0.852549558372917	NA
AAEL002462	91.8748748419698	-0.182045034020157	0.193071668870376	-0.942888384843133	0.345737996614485	0.682806865084237
AAEL002463	1502.88318973712	-0.169601328224329	0.195559881675962	-0.86726033361666	0.385799385204989	0.71628045418979
AAEL002464	1246.59666515251	0.0400244553737915	0.221813258837362	0.180442123178661	0.856805487486324	0.963970847080032
AAEL002465	742.886681741503	0.107977641622886	0.10667022125303	1.01225665752352	0.311415352562993	0.648668242359251
AAEL002467	1.99135181329716	-2.37889496655073	1.7457757526056	-1.36265781157757	0.172990379756248	0.465785055798453
AAEL002469	487.602828203728	0.183153472091488	0.343649809785645	0.53296544003831	0.594057503997267	0.865833297232925
AAEL002472	7.66875232856422	-0.0991442927151334	0.665144126387107	-0.149056856675049	0.881508768881773	0.970816349425273
AAEL002474	178.063907778462	-0.274369463663023	0.547264155852848	-0.501347403678303	0.616126649021291	0.878400261435105
AAEL002476	3.91294965365107	0.0705295761710481	0.63400470992189	0.111244561857809	0.911422415652778	0.978840817233743
AAEL002481	12.9291335032782	0.316324926273177	0.640316654973578	0.494013272677141	0.621296805906723	0.880658153016884
AAEL002483	162.471449087863	-0.0395089725767618	0.142773309413256	-0.276725199822913	0.781991120549929	0.942696246303456
AAEL002485	27.8416337483705	6.50314483156771	0.895586121858639	7.26132827747657	3.83307409383563e-13	3.89166536926997e-11
AAEL002486	550.04474957528	-0.400278208290942	0.144172790591246	-2.77637830723411	0.00549682081898725	0.0428119512992245
AAEL002487	293.655965247821	0.117660877333216	0.331150326082982	0.355309562049871	0.722357692740753	0.922048142112183
AAEL002488	607.798778721728	0.131479006233438	0.112162635832942	1.17221751483504	0.241109738186374	0.56384303010372
AAEL002490	2.60203307743708	0.943671230891747	1.0129338692789	0.931621756871003	0.351532035147971	0.687504435397062
AAEL002493	283.200431503958	-0.520928543669855	0.11965150773598	-4.35371483006568	1.33849800320229e-05	0.00031036558919278
AAEL002499	445.295947604128	-0.119004946763372	0.241567840340353	-0.492635719207084	0.622270004743247	0.881087899674784
AAEL002501	2170.96111122954	0.426286150177253	0.16244856281893	2.62413001863491	0.00868706162434947	0.0599747261833688
AAEL002502	851.959378679847	0.242202637438865	0.2134630386259	1.13463501221555	0.256528276954772	0.582039820355326
AAEL002503	194.008325947206	0.0188090468378007	0.237975370404903	0.0790377878424901	0.937002566710992	0.985957934784077
AAEL002504	2402.74635493164	0.165128201873681	0.226557677067236	0.728857234110301	0.466088997048826	0.784604786753369
AAEL002506	730.839460029541	0.908612840321992	0.206565848488601	4.3986595411106	1.08921540947629e-05	0.000261522091727973
AAEL002508	1304.74810423307	0.229265520515879	0.14056738774962	1.63100079034156	0.102890152743906	0.341541483209222
AAEL002510	1068.45946040452	0.383968212615334	0.183266556821103	2.09513519146948	0.036158976390148	0.168864753641792
AAEL002512	347.113793147593	-0.184409133389346	0.169141921509539	-1.09026273169627	0.275597426920519	0.607057465713352
AAEL002514	457.537481556661	-0.0871767194402089	0.127958557528335	-0.681288700999187	0.495688831367026	0.805317299011419
AAEL002518	603.399449821952	0.869072023615912	0.329074671771328	2.64095689570367	0.00826722367817031	0.0578298805912956
AAEL002520	17.621455856432	1.14598743600809	0.550996787647597	2.07984413285007	0.0375398316580546	0.172795067094426
AAEL002523	151.261117095518	-0.128744082007767	0.245092440816527	-0.525287852937674	0.599383100332236	0.868552491397941
AAEL002524	21.0553762358401	1.97363123523166	0.481592141679176	4.09813837150698	4.16486292913116e-05	0.000814773915422651
AAEL002525	458.640208562459	0.210664650660536	0.108488361979298	1.94181796846315	0.0521591408321546	0.21659071802169
AAEL002526	514.104202144741	-0.144102025418278	0.274506515377944	-0.524949381328441	0.599618379811133	0.868749365529451
AAEL002527	5047.45374794367	-0.119727668881279	0.090888734784085	-1.31729932390085	0.187738311763219	0.489007213377754
AAEL002529	345.066438992389	-0.13340795156455	0.169940664338922	-0.785026656706997	0.43243793962156	0.757646383677051
AAEL002531	314.119651348382	0.11241839368754	0.157349294710464	0.714451208023517	0.474948216771904	0.79254683648695
AAEL002534	32454.0890539245	-0.0712640315297442	0.275263389958821	-0.258893968937915	0.795717051677321	0.946457655830944
AAEL002537	4.82942538982801	0.319092260786527	0.75488534767173	0.422702946574196	0.672512005499067	0.903679263889791
AAEL002538	146.180194588834	1.16503752924622	0.366570637383219	3.1782074460816	0.00148188683030911	0.01543116440001
AAEL002539	898.2002244504	0.106262502588695	0.254993947024992	0.416725588306926	0.676879135734933	0.905822443468205
AAEL002541	46.4275911175888	0.995035355569571	0.428665416634584	2.32124010231921	0.0202738889429293	0.111092157839166
AAEL002542	2067.59587313439	0.234989898717753	0.189142063440824	1.24239893782947	0.214089407339069	0.526737067538416
AAEL002543	4897.36009006405	-0.504029985632833	0.0632742563873573	-7.96579864245614	1.64160063667949e-15	2.3102684603725e-13
AAEL002544	502.246635192885	-0.0311818179611668	0.206503001259094	-0.150999345147743	0.879976232471754	0.970816349425273
AAEL002546	981.548188438796	0.566965188909832	0.223891541491437	2.532320717134	0.0113310298184989	0.0729765554327793
AAEL002547	1091.22815476543	0.202327107803818	0.141691348374996	1.42794256758956	0.153308390001227	0.434169228253344
AAEL002548	1540.46292439822	-0.0496471550041214	0.111557140927244	-0.445037893508769	0.656292369888587	0.896598210400514
AAEL002549	729.036829352988	-0.128323771506594	0.12173862072497	-1.05409253647207	0.291840552888384	0.626335741922919
AAEL002550	187.26741992361	0.246404178239676	0.179817502635461	1.37030141464708	0.170592831656528	0.46210509964588
AAEL002551	3589.60925411719	-0.127093279664128	0.206847860909733	-0.614428784059754	0.538932019836091	0.833737454282782
AAEL002554	108.721472540268	-0.463445959377119	0.219043692845467	-2.11576947665905	0.0343644182975248	0.163035995220633
AAEL002555	786.2677629715	-0.622417777956226	0.105446546744595	-5.90268526729283	3.57632143427423e-09	1.91104634837496e-07
AAEL002556	375.980475411839	-0.0159662762061233	0.129153045151617	-0.123622917193938	0.90161384637711	0.97671587905416
AAEL002557	1765.33073210534	-0.210286425176701	0.201177937305986	-1.04527577920665	0.295895528637333	0.631581445280822
AAEL002559	723.5396705919	-0.595525045805372	0.108238262317341	-5.50198269129049	3.75543830939113e-08	1.66811875405267e-06
AAEL002560	1626.22763872836	-0.367520778716741	0.180250819764032	-2.03894095570753	0.0414559207350809	0.184257178651795
AAEL002562	637.148853238587	-0.289034017795402	0.160229623421626	-1.80387378827472	0.0712510949450986	0.269782382405336
AAEL002563	780.972615428465	-0.0968163801945703	0.151775720507057	-0.637891092667017	0.5235445764248	0.821653997762943
AAEL002564	3.24807574027936	0.0834221476745321	0.731901465843818	0.113980025410051	0.909253627653939	0.978433724239011
AAEL002565	7508.63561491743	0.734885348769712	0.533319999248492	1.37794447949683	0.16822043058293	0.458501476568701
AAEL002566	12.0320962709895	1.29273758925227	0.449310318782025	2.87715980518002	0.00401272324351836	0.0332382565171153
AAEL002567	17.727427055272	0.83192088290809	0.315772526254748	2.63455751763832	0.00842470287405439	0.0586168219047819
AAEL002569	89.7595519918	0.175619837904173	0.16303044693732	1.07722110319488	0.281381499574084	0.61474894481187
AAEL002571	217.921509038985	0.847499581917274	0.375588728207793	2.256456379725	0.0240420641648282	0.12530760430226
AAEL002572	4168.70502932659	0.499856735299494	0.233227514114859	2.14321512278061	0.0320958285129329	0.155088945094195
AAEL002574	0	NA	NA	NA	NA	NA
AAEL002575	18.2826776521152	3.34151807886259	0.490857434337432	6.80751241625388	9.93007431516897e-12	7.79812576330451e-10
AAEL002577	0.355615993998503	-0.573293381886374	2.37476520803209	-0.241410552903227	0.809236934556461	NA
AAEL002578	6.42702370853041	-0.826258810848151	0.907074114751796	-0.910905511920866	0.362345161216196	0.699019289023753
AAEL002579	104.67533597197	0.93639477979209	0.472417772708096	1.98213283641782	0.0474643752920155	0.202296440899763
AAEL002580	303.628465383074	1.27972811606517	0.442869445687575	2.88962837361321	0.00385697490061967	0.0323058581245775
AAEL002581	385.018507652962	-0.357082289394907	0.0989375248643935	-3.60916942165608	0.000307178950480569	0.00428903890189667
AAEL002583	1216.80124548269	-0.183620620375005	0.260039652096479	-0.706125465461241	0.480110116541603	0.795556679473345
AAEL002585	154.160704261015	1.74817005485416	0.490626762989919	3.56313635277592	0.000366450211850174	0.00493138207574459
AAEL002586	2.92222371644963	1.47890432819489	1.66557540946021	0.887923968974894	0.374581650568119	0.70745463475621
AAEL002587	1005.44910543765	-0.422740954010218	0.340577956273642	-1.2412457888806	0.214514964374357	0.527072723183599
AAEL002588	14.9384531468714	-0.526150543227705	0.80396987723994	-0.654440617892303	0.512827973028265	0.814899421476484
AAEL002590	49.6467520123853	0.0948473387551579	0.405412353014457	0.233952759579024	0.815021653324022	0.952426341225751
AAEL002591	5309.83883503763	-2.66648044477388	0.337281597648921	-7.90579878463881	2.66220905112562e-15	3.56987164648108e-13
AAEL002592	16.1321394313144	0.591663127592554	0.376234354342524	1.57259197828039	0.115813326304115	0.368683229582686
AAEL002593	815.154574427183	0.1266088441948	0.276392831395221	0.458075716203216	0.646898044676623	0.892139172220832
AAEL002595	917.799228672108	0.170472757349952	0.329227269028771	0.517796590339709	0.604600197531368	0.87131574649811
AAEL002597	233.134377754512	-8.38910355549559	0.880235031612239	-9.5305267959287	1.56487098005975e-21	4.27751463664794e-19
AAEL002598	15.626403449368	-0.118883706223258	0.372519857238601	-0.319133876793881	0.74962499573659	0.930176315093835
AAEL002599	48.7345860658843	0.819328779760481	0.278901623492717	2.93769813707046	0.00330658805372558	0.0285713328848969
AAEL002600	988.935387008307	0.450130232358742	0.259677108379842	1.73342284642324	0.0830205397812839	0.297918190469874
AAEL002601	187.541619873447	1.09366960914758	0.42656904302303	2.56387477487093	0.0103510882864151	0.0685283506768066
AAEL002602	95.8169649646266	1.8394058449581	0.302843080381585	6.07379188799834	1.24924608168611e-09	7.01849162256376e-08
AAEL002605	1227.291935062	-0.680876058387331	0.274832260246104	-2.47742407597138	0.0132334560788632	0.0813582805817309
AAEL002606	16471.3411486841	-0.642727138593383	0.301085770006961	-2.13469782573425	0.0327857007217363	0.157225354270837
AAEL002607	58.0104641765981	0.374800473145503	0.218733841598213	1.71350016260385	0.0866205634705304	0.305302170647508
AAEL002610	552.368867732703	1.84296038114234	0.416419089577332	4.4257346199305	9.61146270460914e-06	0.000237595358057938
AAEL002612	30.4402213926339	1.77447031890835	0.508337637654688	3.49073172526671	0.000481699681780219	0.00620750614399278
AAEL002613	0.451332052539398	-0.497011120243161	2.0308530962908	-0.244730217636576	0.806665329079394	NA
AAEL002614	917.315032285106	0.0135177784929731	0.190341500833115	0.0710185557737355	0.943382987406541	0.987317214720268
AAEL002615	17.2728495425493	0.891824218982096	0.463396941807001	1.92453626367161	0.0542873997637257	0.22346976549134
AAEL002617	6026.11757472608	-0.498736156460101	0.311602668451377	-1.60055162216278	0.109476264610819	0.355952947735693
AAEL002618	0.138755288118316	-0.669457195729793	3.60185087275949	-0.185864773245568	0.85255080767744	NA
AAEL002619	0	NA	NA	NA	NA	NA
AAEL002622	276.671156358503	0.786017471922885	0.417195021193856	1.88405285775846	0.0595578260197123	0.237996890369466
AAEL002623	0.0647059885345688	0	3.60185087275949	0	1	NA
AAEL002624	286.298143531309	1.53684115780265	0.366693623479947	4.19107685379943	2.77633588901226e-05	0.000576096481961643
AAEL002625	0.678985851061702	0.424704286398211	2.32521761600697	0.182651414420102	0.855071539997018	NA
AAEL002626	0.800184749156885	0.694045480292681	2.22252402782146	0.312278054862242	0.754829216408414	NA
AAEL002627	0	NA	NA	NA	NA	NA
AAEL002629	533.523793786436	0.222143560266631	0.292558084327414	0.759314379492657	0.447664517736952	0.770397291218006
AAEL002630	0	NA	NA	NA	NA	NA
AAEL002631	0	NA	NA	NA	NA	NA
AAEL002632	84.8211436420466	0.452537038694504	0.35972944110652	1.25799277730094	0.208394368362503	0.517754876594183
AAEL002633	127.652081103599	0.0761910393172521	0.406475683170316	0.18744304388149	0.851313276486722	0.96267629091646
AAEL002636	613.514575870451	-0.195681651976939	0.111941607628802	-1.74806898097998	0.0804520834412644	0.291869809605445
AAEL002638	485.959395625192	0.00233074020021243	0.38985098438668	0.00597854127232534	0.995229842639293	0.99882494327398
AAEL002639	5752.66970298609	-0.429708559118072	0.321382223971243	-1.33706386684449	0.181201790425117	0.477956446379949
AAEL002641	0	NA	NA	NA	NA	NA
AAEL002642	162.937208531023	-0.381535656542861	0.694496032923268	-0.549370534107881	0.582751191212139	0.859577115022117
AAEL002643	9.49731783887353	0.385275364291706	1.20618436821137	0.319416645121196	0.749410590419399	0.930176315093835
AAEL002644	643.283687870193	-0.191489726688173	0.174803572347502	-1.09545659803507	0.273316650041383	0.604187070558043
AAEL002645	726.207520973292	-0.115138611883897	0.145103702045713	-0.793491897592135	0.427491288087171	0.75417167293919
AAEL002646	580.202379541201	-0.354187050701769	0.138719863545602	-2.5532540304535	0.0106721627921686	0.0700989472864532
AAEL002647	179.666496461464	-0.0924117170641137	0.139132835689771	-0.664197754656327	0.506563750372773	0.8116585338602
AAEL002651	1160.89413803676	-0.079660153479179	0.141276733037299	-0.563858972150408	0.572850113866473	0.854609178044865
AAEL002652	12.0921312468803	0.286624086498302	1.30337060240995	0.219909890531772	0.825941333330356	0.955530637228994
AAEL002654	142.293407529486	-2.46040786411366	0.253021124384693	-9.72412034804201	2.37953132877085e-22	7.68696779707928e-20
AAEL002655	376.507300543498	0.39827854740636	0.285163174727952	1.39666893450152	0.162513150151924	0.449234133850534
AAEL002656	286.180650810325	0.420818508794051	0.800952933429408	0.525397300178737	0.599307029960787	0.868552491397941
AAEL002657	0	NA	NA	NA	NA	NA
AAEL002658	881.423332724965	-0.372194547410799	0.12073401734801	-3.08276453965719	0.00205087356521845	0.0198848000382094
AAEL002661	11.2411825626886	-0.75960394211659	0.442765487049177	-1.71558977457568	0.0862371513498019	0.30469173981757
AAEL002662	3.16446547981452	-0.046499487565308	0.953345156122805	-0.0487750813718071	0.961098540716857	0.990227557562442
AAEL002665	90.6375475544953	1.16121417005381	0.348223968054836	3.33467617562427	0.000853987849152499	0.00982881237882884
AAEL002666	4417.81220035212	-0.892843954996036	0.196786753353876	-4.53711410844031	5.7029252947895e-06	0.000151516598392781
AAEL002668	551.578071012744	-0.159932323465349	0.213346465924485	-0.749636619347415	0.453473589607739	0.774162094965697
AAEL002669	4558.83705775158	-0.675034592133674	0.157717221707785	-4.28003096189689	1.86867314871866e-05	0.00040989691567727
AAEL002670	9.16974153266171	1.95682174413082	0.825324541205707	2.37097244348523	0.0177413537666991	0.101020199129866
AAEL002671	4.12448229571975	0.0110274252401977	0.565635354934203	0.0194956435166265	0.984445712353984	0.996504155775497
AAEL002672	12.9690926085976	2.50840750724903	0.713392961352201	3.51616520366905	0.0004378284607841	0.00572520123420901
AAEL002673	303.004131130314	-2.00880791697931	0.406005359483346	-4.94773743759337	7.50810909665645e-07	2.53492310451009e-05
AAEL002674	0.0226727968838276	0	3.60185087275992	0	1	NA
AAEL002675	425.345300507169	0.823469186698376	0.340342970657956	2.41952752867624	0.0155406843849536	0.0916577957874398
AAEL002676	297.277596382665	-0.117773518146422	0.219342480904595	-0.536938935224541	0.591309795300603	0.864260534906319
AAEL002677	0.177632804322045	0.388504492889801	3.60185087275645	0.107862459222939	0.914104796532339	NA
AAEL002678	277.464388388067	0.0481875992141743	0.120550181201706	0.399730624490281	0.689354933379992	0.910541425768493
AAEL002680	187.805076844843	0.485299537956783	0.196997675481376	2.46347849928139	0.0137596147746693	0.0836523372143495
AAEL002682	0.0794176819275838	0	3.60185087275815	0	1	NA
AAEL002683	591.985128758077	0.936892666973826	0.269880877042106	3.47150445501056	0.000517550744006016	0.00657988612272913
AAEL002684	375.381571581114	0.366146539194748	0.283304343892438	1.2924141372635	0.196213763426537	0.501254930507693
AAEL002686	95.019395801908	0.955157794490011	0.31067754330219	3.07443461905113	0.00210901942495339	0.0202414598962103
AAEL002687	2814.219384015	-0.0826377486159033	0.157960264121945	-0.523155295258985	0.600866188372959	0.869372149993204
AAEL002688	925.283673540459	-1.73177829554407	0.183485340022882	-9.4382379285893	3.79100725129886e-21	9.79734128544765e-19
AAEL002689	0	NA	NA	NA	NA	NA
AAEL002690	7.20948599170704	0.555912273795518	0.698944088361499	0.795360148332775	0.426404034576985	0.753562967484429
AAEL002692	415.272778443765	0.102372216277471	0.214748247336425	0.476708040914041	0.633570036243163	0.887160328554853
AAEL002693	444.388386937503	1.08378721001321	0.89284488822292	1.21385833565149	0.224801825398171	0.540038111225414
AAEL002694	665.229523773697	0.122078255994495	0.135391862714325	0.901666123407125	0.367234253824366	0.702633959329592
AAEL002696	28.8486597872597	0.388089563650132	0.475498498045918	0.816174110423068	0.414400561888836	0.743251688265206
AAEL002699	0.447061939602682	0.573010011078722	2.83290466402911	0.202269429802751	0.839706097494512	NA
AAEL002700	851.264790728855	0.161698913690891	0.0983660508757083	1.64384878981477	0.100207440390794	0.336169119120779
AAEL002701	832.404089793539	0.07634295251023	0.182893586090652	0.417417330711589	0.676373180615573	0.905525891425991
AAEL002703	652.800214872701	-0.267972658378087	0.169363484461012	-1.58223396991915	0.113596168171001	0.364031367588301
AAEL002704	790.877736832775	0.148512041842514	0.695011598072382	0.213682825228259	0.830794405493961	0.956472578519755
AAEL002711	216.220934729001	-0.0929976924174803	0.660569423214687	-0.140784131310383	0.888040479578325	0.972525316536956
AAEL002713	13.3251522296152	0.659639091927999	0.604998973371161	1.09031439880364	0.275574674638983	0.607057465713352
AAEL002714	24.0290702811636	0.53049693961508	0.349646475261292	1.51723805943886	0.129206590395075	0.395575120187403
AAEL002716	67.7742315967296	0.245187723441272	0.203839514596421	1.20284687650829	0.229035580932981	0.545728583101193
AAEL002718	257.235831738363	0.703477223832448	0.245971802518016	2.85999133490483	0.00423652583619533	0.0347678858173674
AAEL002719	214.320085349139	-0.796474109551448	0.198364072702379	-4.0152135348948	5.93919975091749e-05	0.00111078664815186
AAEL002720	482.792640535694	0.96772807842776	0.366086383339453	2.64344188276032	0.00820678531168411	0.0574742863132619
AAEL002721	470.959746536799	-0.0279156131845755	0.177824303674903	-0.156984240104832	0.875257268669769	0.969673173567584
AAEL002722	501.920530534999	-1.92733141541306	0.260836329851825	-7.38904513994634	1.47886960918064e-13	1.60059968249804e-11
AAEL002723	633.855970451018	-0.425913318836008	0.156286803018363	-2.72520334801374	0.00642618952273685	0.0482524341659702
AAEL002724	649.107635884827	0.0415434540640222	0.546799286527193	0.0759756917897079	0.939438437430666	0.987053904477322
AAEL002725	0.602778236585057	0.957467362851968	1.78136535950279	0.537490727404293	0.590928688275954	NA
AAEL002726	12.024084736463	2.45290377217481	0.66043617623373	3.71406634046455	0.000203955289662719	0.00307425290272098
AAEL002728	524.127564839099	-0.183870023681137	0.172155106031216	-1.0680486215018	0.285498580019995	0.619640822332778
AAEL002730	53.1821086236436	0.931517982895119	0.34336939329784	2.71287424295012	0.00667024148541979	0.0495095626494814
AAEL002731	40.2952171099064	1.20017789885394	0.491989976836762	2.4394356701542	0.0147102215088485	0.0881125531086272
AAEL002733	66.7852093625947	1.57021203594028	0.537103270539406	2.92348254435938	0.00346139632436847	0.0296030609834978
AAEL002737	1990.94066284316	0.405847719171936	0.286897210304796	1.41461019694395	0.157182817407527	0.441192055021839
AAEL002739	403.424865255201	-0.188419863297977	0.107658280131976	-1.75016601665006	0.0800896709458533	0.291075065922874
AAEL002740	79.4673948286592	1.4693964874992	0.393159444375295	3.73740605375506	0.000185928526271726	0.00285398279959644
AAEL002741	12.8072838428882	0.390870546795078	0.743280346415126	0.525872301992464	0.598976934697015	0.868552491397941
AAEL002742	0.519349519528975	0.484679090302925	2.85954128628729	0.169495398659626	0.865406991338064	NA
AAEL002745	225.977042316174	-0.073343812360869	0.543770348453373	-0.134880124614147	0.892706654195892	0.97457237962676
AAEL002748	814.107500307275	0.288990674913388	0.0992380596210872	2.91209517816872	0.00359013223655806	0.0305752783765346
AAEL002751	128.445426964319	1.42518676197786	0.292138611024787	4.87846079975007	1.06916907213629e-06	3.4539020889421e-05
AAEL002752	520.830946094705	-0.867855216643885	0.148571671019915	-5.84132365669868	5.17876788060631e-09	2.70936427352577e-07
AAEL002753	132.964065725819	0.0338375867992877	0.126976260212946	0.266487505164669	0.789863781042769	0.944800355003408
AAEL002754	238.490945628779	0.0761636253224345	0.510404244646648	0.149222162866538	0.881378332343756	0.970816349425273
AAEL002756	1416.95786425857	0.110336094293168	0.44325617114476	0.24892173302001	0.80342132379862	0.949515688147102
AAEL002757	16.8908525270399	-0.028250842422042	0.487938876752958	-0.0578983224498123	0.953829619373641	0.988473246413148
AAEL002758	131.061814209275	-0.496654231352324	0.263300055454084	-1.88626709742161	0.0592589707361199	0.237533832100447
AAEL002759	2983.52871817843	0.691164066014636	0.287463892858603	2.40435088783343	0.0162012141886346	0.094345421137246
AAEL002760	85.4567509014483	-0.161905430819504	0.164348967487559	-0.985132023003189	0.324559225478041	0.66178235991176
AAEL002761	3011.36737967519	0.590912517711159	0.176712237942683	3.34392526850813	0.000826019851043897	0.00957468944848682
AAEL002764	2936.72151411245	-0.0498160455570972	0.102715175658024	-0.484992068970927	0.627681971413441	0.883791138352714
AAEL002765	69.5575714437168	0.280782609058861	0.373145132194406	0.752475604887632	0.451765094988092	0.773288663314154
AAEL002766	271.765991074348	0.380442526520825	0.102177789493561	3.72333878435292	0.000196605420670514	0.00298078074723338
AAEL002769	750.357632492959	-0.386901310826902	0.406042654159967	-0.952858786787648	0.34066162398106	0.678364292976574
AAEL002771	1508.88128002965	-0.0647431014169578	0.132740671123191	-0.48774125419987	0.625733126724913	0.883059041229936
AAEL002772	265.074567707224	-0.0590600489306271	0.179688480621288	-0.328680217710239	0.742397408305234	0.92781945978427
AAEL002773	9.44907004120162	0.295351332477676	0.50703399202761	0.582507952369381	0.560224586559576	0.846116700084627
AAEL002775	445.93633816359	0.212895591790758	0.111291671850834	1.91295169036642	0.0557542372931646	0.227596418404665
AAEL002777	498.646403353051	0.12499525937366	0.149220552779582	0.837654445351735	0.402224805193232	0.73317573592818
AAEL002779	380.976220043095	-0.158487787554519	0.186038170196322	-0.85191005365872	0.394264016373923	0.72598931201842
AAEL002780	19.5676001247339	1.43211090693765	0.51621284143405	2.77426439636647	0.00553266927847469	0.043020438251772
AAEL002781	301.754223177009	0.922401915908086	0.282430860639916	3.26593883479362	0.00109101812459123	0.012068273636529
AAEL002782	780.045512669685	-0.168767013663149	0.120383263614089	-1.40191425781713	0.160940852310436	0.447004194074265
AAEL002783	641.639739445416	0.156663710773449	0.193114165320266	0.811249193002664	0.417222580608494	0.7457283057853
AAEL002784	476.156407986352	-0.166926769920342	0.176090390410543	-0.947960700928446	0.343149461079615	0.68045848769331
AAEL002785	88.3681816473596	0.825558049470158	0.251126988226566	3.28741269626243	0.00101112535113473	0.0113613721272957
AAEL002786	4472.06623969107	-0.260920765009994	0.175473379204678	-1.4869535549643	0.1370270781375	0.407733649802797
AAEL002788	1305.7210821871	-0.173783298845059	0.105525857129263	-1.64683143613025	0.0995926979115123	0.335111737073793
AAEL002789	858.312961415934	0.326636284871578	0.155274368778679	2.10360723048342	0.0354127227153354	0.166635420240561
AAEL002790	231.937573154226	-0.544471526325424	0.198189737121698	-2.74722361628187	0.00601021409803985	0.0456108826425726
AAEL002791	774.83213447914	-0.684708344028419	0.169883026454151	-4.03046942546206	5.56655697513775e-05	0.00105216809633787
AAEL002792	244.789324572227	0.514986616869426	0.248410673556913	2.07312596312991	0.0381605583226993	0.17463431294232
AAEL002796	478.457188278949	0.0443845471725271	0.197091719448002	0.225197422280528	0.821825694674502	0.953745592439406
AAEL002797	479.955496779049	-0.12045022272195	0.300970015053886	-0.400206720594357	0.689004265030663	0.910541425768493
AAEL002800	2117.88076494538	0.433294803709326	0.220275117172367	1.96706195993199	0.049176068074646	0.207230545986664
AAEL002801	272.339633711195	-0.0693545049030027	0.22220869002175	-0.312114278231937	0.754953675728006	0.932315821218087
AAEL002803	1.23950874987333	-1.83061185447074	1.68589407270885	-1.08584037639409	0.277549619485084	0.609929495888293
AAEL002804	1465.90535205015	0.125858275253718	0.105860005454853	1.18891241987885	0.23447413227319	0.553715786032749
AAEL002805	170.506905805395	-0.204500900906028	0.15695073945681	-1.30296232826799	0.192587623069625	0.496002985017512
AAEL002808	318.889992571581	-0.220226694804099	0.240366046841458	-0.916213823449687	0.359554756555142	0.695317138836837
AAEL002809	346.296635141562	0.0413261377229602	0.167224299519442	0.247129979564695	0.804807632817792	0.949828604088718
AAEL002810	51.6978788459601	0.665971539832347	0.24185390071395	2.75361091082843	0.00589417951062606	0.0449945583050692
AAEL002811	10.5720640905432	-0.924971582354168	0.579805802330518	-1.59531273856913	0.110642318399997	0.357860558292162
AAEL002812	180.929935717909	-0.11600654350115	0.319903143624561	-0.362630207964745	0.716881141447781	0.920310909615264
AAEL002813	2724.49875269689	0.00747263189124855	0.301760635051665	0.0247634416926818	0.980243651412869	0.994800035070433
AAEL002814	463.451630450449	-0.17655905956879	0.126173305955582	-1.39933766680368	0.161711749379769	0.447977159556429
AAEL002815	667.53045150899	0.517511926634553	0.378476446571793	1.36735570026122	0.171513840645204	0.464096274687023
AAEL002816	254.968100497149	-0.251304044747232	0.145668901729163	-1.72517292135882	0.0844963141144255	0.301308783661719
AAEL002817	739.953697093443	-0.275621066603263	0.151123093496845	-1.82381832071891	0.0681795431944168	0.261910984805402
AAEL002818	1011.87410711425	0.160043918486043	0.0801792614709199	1.99607623654764	0.0459256252035653	0.198054258690375
AAEL002819	440.492568722515	-0.0453761669818942	0.0831842813117648	-0.54548967985706	0.585416776474097	0.860864272791519
AAEL002820	31.4051384712206	0.313196323540018	0.255970471309124	1.22356427262184	0.22111664423139	0.535882690725486
AAEL002822	177.381025203087	0.117579422851362	0.173656898511942	0.677078905928267	0.498355891787741	0.80693694294198
AAEL002825	1042.97982429822	0.0080975012723236	0.252071676557307	0.0321238045579575	0.974373319912407	0.993311508946062
AAEL002827	13775.2123584265	0.15019271373418	0.0965543977963547	1.55552431750395	0.119821247679851	0.377636189472593
AAEL002828	467.203802714442	-0.00869296170296716	0.0903619384798247	-0.0962015849727268	0.923360472029287	0.982448529711753
AAEL002831	172.316338328306	0.229945127820412	0.217875377039523	1.05539749807845	0.291243566669887	0.625432249077771
AAEL002832	10521.0138739541	0.0678220668076214	0.270147244116513	0.251055927034999	0.801770869922165	0.948670518003511
AAEL002833	2464.07701728094	0.485126296170351	0.211086335715761	2.29823638050925	0.0215483391437744	0.116547980437446
AAEL002834	5112.69186258787	0.0468622735669622	0.0989796455837553	0.473453640802421	0.635889568064475	0.888308041323681
AAEL002835	1587.49750821925	-0.270410520764666	0.257634968072721	-1.04958780552001	0.293907666062076	0.629251930321787
AAEL002836	613.183477106921	-0.11758970604134	0.125279166272635	-0.938621396836554	0.347925163116207	0.684769907024891
AAEL002837	342.782642613109	-0.241248189852735	0.138164269248846	-1.74609681044399	0.0807941309588856	0.292587968776968
AAEL002838	100.461396581912	-0.458047821514519	0.153758568807569	-2.97900679660834	0.00289184363717583	0.0259171913359503
AAEL002840	228.771710283711	-0.003315320694954	0.12306321008869	-0.0269399822462349	0.978507603858572	0.994132920438706
AAEL002843	153.059038591487	-0.150661002555945	0.16423665985061	-0.917340882924595	0.358964040433328	0.69509325247443
AAEL002844	444.384979966686	0.0938003194273569	0.152918956320555	0.613398898896017	0.539612613941346	0.834245561731813
AAEL002846	356.493073122147	-0.0324494587963516	0.138467483722042	-0.234347140022348	0.814715492180138	0.952411732993041
AAEL002847	112.396458107917	-0.2851965449627	0.220802440445136	-1.29163674272687	0.196482973437811	0.501576796232158
AAEL002848	82.6235009480306	1.91914778975506	0.325967950642768	5.88753521924699	3.91997654286721e-09	2.08683695057358e-07
AAEL002849	119.169752120499	-0.303577909436623	0.162023675583411	-1.87366388488291	0.0609767666794086	0.241629150148066
AAEL002850	317.406684084263	0.00176881983875987	0.361085974159921	0.00489861131514479	0.996091489293971	0.999169910629662
AAEL002851	12017.215162849	0.00771773809219357	0.0558334918621187	0.138227752461777	0.890060422332129	0.973328115327657
AAEL002852	124.295372967741	-0.0704894159274833	0.16641530720837	-0.423575313533044	0.671875562144163	0.903679263889791
AAEL002853	15.9849113685556	0.209881497072437	0.389843112930587	0.538374259056893	0.590318693704365	0.863711040917818
AAEL002854	112.442710698683	0.12544510558604	0.195101811400592	0.642972531549029	0.520241923620094	0.819443873483341
AAEL002855	0.664281680969444	2.06458305484982	1.6411763633711	1.25798975718186	0.208395460606063	NA
AAEL002856	210.995685505565	-0.18616630967811	0.144137449667709	-1.29158875855854	0.196499599110176	0.501576796232158
AAEL002859	4241.95094640936	0.121216629535263	0.312947738448433	0.387338250585366	0.698505811449261	0.915163486135194
AAEL002860	338.341749689558	-0.037610177991676	0.113157271359589	-0.332370845812985	0.739609250091593	0.926737263053694
AAEL002861	817.950985729009	0.575894399857988	0.226844691030042	2.53871667546197	0.0111259884144259	0.0720805831005698
AAEL002863	331.207156126657	-0.0672539233558992	0.105866212105715	-0.635272784566443	0.525250520284924	0.822931137706155
AAEL002864	513.256065976971	0.128039117147384	0.141938491680158	0.902074663692397	0.36701720679187	0.702344188270587
AAEL002866	2590.84670810469	-0.292724096924534	0.100687314970356	-2.907258943301	0.00364611239988781	0.0309223398878313
AAEL002867	543.693375917046	0.0617759134798976	0.133844882881	0.461548563906039	0.644405087641862	0.892050439787829
AAEL002869	832.754137736208	-0.107428103751811	0.176666319726136	-0.608084800307967	0.543131232669597	0.83638644654031
AAEL002870	1297.00746011257	0.348226300196435	0.0971498289635609	3.58442525232905	0.000337821292033353	0.00461710754323277
AAEL002874	159.34667870896	0.182143021472433	0.236225920598499	0.771054340738553	0.440674722739149	0.764804701955344
AAEL002876	554.281129339493	0.650989362271525	0.567351581035712	1.1474179045789	0.251208944821948	0.576102604339976
AAEL002877	2193.5673185722	-0.271661862366813	0.201528609981084	-1.348006431406	0.177656314060514	0.472266102123835
AAEL002878	0	NA	NA	NA	NA	NA
AAEL002879	1318.7054849797	0.0669141320867339	0.474279745866483	0.141085788861773	0.887802170197166	0.972429686921671
AAEL002880	218.466195285988	-0.2297833823757	0.163281684463361	-1.40728204226275	0.159343772126238	0.444798188727877
AAEL002881	4779.65871646912	0.105997837784429	0.278619053212812	0.38044001859222	0.703618813253062	0.916194647456235
AAEL002882	12.4468758253699	-0.04481945398726	0.476339891472027	-0.0940913301398188	0.925036607373962	0.982615543499583
AAEL002886	4185.79082582094	0.0134565392815244	0.161322725802685	0.0834137857178485	0.933522527295166	0.985011447032403
AAEL002887	6994.44308820383	0.0129984078546039	0.15471000718255	0.0840178866986053	0.933042210521062	0.984974904405198
AAEL002888	403.011218814157	0.00261044119438727	0.144859258109475	0.0180205340580612	0.985622472260744	0.99691438274491
AAEL002890	1039.70663117343	-0.0906805338301462	0.120232658891544	-0.754208836984508	0.450723832120905	0.772331959510028
AAEL002891	86.9063445294496	-0.470873649711754	0.207098159220605	-2.27367375684962	0.022985609174623	0.121456300672153
AAEL002892	506.574921120213	-0.040997609021305	0.189352790743606	-0.216514416609883	0.828586788833008	0.956204553053632
AAEL002893	49.77695730775	-0.0229967549955938	0.375067259024794	-0.0613136829255298	0.951109393906221	0.988473246413148
AAEL002895	1134.04313435215	-0.167203962824668	0.107002942871995	-1.56261088094268	0.11814414741514	0.373012197103244
AAEL002896	776.886024366214	0.373009693925191	0.353362566135229	1.05560047858166	0.29115078217717	0.625421976404155
AAEL002897	0.889061346639425	-0.669468713523682	1.9419692950939	-0.344737022987436	0.730292082078562	NA
AAEL002898	233.358771206274	0.389377317981688	0.255590278865218	1.5234433786389	0.127647816324411	0.39255431874409
AAEL002900	444.668902093942	0.0372881181086898	0.161552919520058	0.230810549381995	0.817461985281555	0.952848249361529
AAEL002902	82.906396834657	0.0283818800295922	0.163173489676251	0.17393683303522	0.861915105240705	0.964799246591715
AAEL002903	504.119728321159	-0.382426780245144	0.501826905311005	-0.762069104302282	0.446018761328931	0.7695729183976
AAEL002904	4742.02741347897	-0.18585150968041	0.24457153857376	-0.759906531905627	0.447310456928007	0.770397291218006
AAEL002905	160.706562543844	-0.271957336698995	0.219941655989192	-1.23649763150078	0.216273645583744	0.528834267732211
AAEL002906	2454.63914814107	0.262609927909208	0.0746394735335948	3.51837862027535	0.000434192393454456	0.0056828827629481
AAEL002907	0.990586398281079	0.921064182641483	1.46006729640324	0.630836801091603	0.52814723811963	0.825407899134955
AAEL002908	0	NA	NA	NA	NA	NA
AAEL002909	0.841089376867345	-1.79564001833945	2.83267860846501	-0.633901782211885	0.526144922418086	NA
AAEL002910	302.662568730276	-0.123845506712068	0.116860159424731	-1.05977526747973	0.289246851153084	0.62302693473101
AAEL002912	509.269628207371	0.107307260801318	0.201427200951601	0.532734706605501	0.594217237547994	0.865833297232925
AAEL002913	1455.37751937962	-0.0163475144841373	0.114463185632555	-0.142818971827461	0.886433153328441	0.972229823226789
AAEL002915	1.07846250549509	2.50361877139285	1.3896146759161	1.80166402585115	0.0715982812463502	0.270664353626495
AAEL002916	0	NA	NA	NA	NA	NA
AAEL002917	8091.15230931493	-0.407130069641667	0.234079642484589	-1.73928012415036	0.0819855016877561	0.295397191632387
AAEL002918	99.9239838883185	-0.209524513971595	0.601695172959176	-0.348223690978174	0.727672197055552	0.922195583175129
AAEL002919	2995.81982789841	-0.310332160775494	0.223938066785012	-1.38579458700705	0.165809635732431	0.45480859944052
AAEL002921	40.0890096389711	0.401921721718395	0.263014779514527	1.52813359941317	0.126479370789558	0.390142746615185
AAEL002924	1494.76168853853	-0.26731251950746	0.15392052595941	-1.73669182743016	0.0824415810738718	0.296589378229312
AAEL002925	727.690041022986	0.0512378964073709	0.121567884830901	0.421475593481305	0.673407829613112	0.904281425613677
AAEL002929	3.6621323757269	-0.58198124702398	0.761611327917637	-0.764144683371776	0.444781026830664	0.768806896109169
AAEL002930	59.4616164926085	0.266873255893732	0.241568991445035	1.10474963817719	0.269268088201642	0.59896347507013
AAEL002932	6.39089912228915	-0.461122551118099	1.02081778851949	-0.451718765389927	0.65147159780526	0.894169301970256
AAEL002933	471.176982835368	-0.0351024200492839	0.142990513511789	-0.245487754307491	0.806078788787838	0.95052297194544
AAEL002934	160.852634420661	0.00870521931212881	0.167600121827147	0.0519404116012925	0.958576173915354	0.989541345992426
AAEL002935	164.852872224991	-0.17387288001759	0.230915531055114	-0.752971786796319	0.451466868038447	0.773057470461208
AAEL002938	1947.03192311567	0.240198758824541	0.0594556836980712	4.03996294188327	5.34596477196544e-05	0.00101181815271261
AAEL002940	1268.40185751707	-0.94639710911219	0.268169805084704	-3.5290964574228	0.000416981116170896	0.00548793480116029
AAEL002943	2049.27839298556	0.160993606669655	0.17778965140463	0.905528558033173	0.365185437603772	0.701112102758613
AAEL002944	1232.00358867158	0.30125007777591	0.104907786318602	2.87157024609234	0.00408437994197613	0.0337727611956072
AAEL002948	153.456759875259	0.210450451296499	0.187303270055763	1.12358129804058	0.261190693705358	0.587989312690521
AAEL002949	0.571283899265507	-0.028001409981261	2.16636704291263	-0.0129255151258273	0.989687218199068	NA
AAEL002950	357.377246325954	-0.39926183298973	0.157085626701618	-2.54168278392601	0.0110320246330102	0.0716678236442442
AAEL002951	297.735648736054	-1.01082710811243	0.202250637318471	-4.99789331452513	5.79600347270009e-07	1.99962119808153e-05
AAEL002953	367.589307035119	0.196416629004192	0.160966571122807	1.22023242238501	0.222376779241314	0.537013853234122
AAEL002955	0	NA	NA	NA	NA	NA
AAEL002959	32.7399578338194	0.630778533833793	0.423691435631598	1.48876866697456	0.136548295873858	0.407260605910988
AAEL002960	0.166973581103723	-1.15035504164513	3.60185087276083	-0.319378864445705	0.749439235992822	NA
AAEL002961	8.12129225137604	-2.28588895747945	0.732190751828328	-3.12198556424188	0.00179635746693789	0.017968631270271
AAEL002962	0.583877823630279	0.484677300696288	2.29477282589356	0.211209273191371	0.832723975013627	NA
AAEL002964	427.019704354191	0.0169288130140684	0.235888109058231	0.0717662839456199	0.94278790512117	0.987317214720268
AAEL002965	0.356619959091273	-2.11244379301122	3.5745837850483	-0.590962170714002	0.554545768020171	NA
AAEL002967	33.9007503202088	0.398413918479334	0.717351698640705	0.555395518313096	0.578624157372306	0.856860736351217
AAEL002968	4.02476894394983	-0.0192711994081505	1.44004176408289	-0.0133823892395396	0.989322716936221	0.998029318561494
AAEL002969	607.526134968387	0.0189605265954215	0.201145300131129	0.0942628367804808	0.92490037038004	0.982615543499583
AAEL002972	895.983644768556	-0.962048937368207	0.154399355486299	-6.23091290982481	4.63724862636399e-10	2.7694895787873e-08
AAEL002974	457.500830342605	-0.293170261490288	0.135728501799525	-2.15997566909941	0.0307745531626846	0.150267776933837
AAEL002978	946.827743157208	-0.199328250886273	0.114857498938899	-1.73543959016824	0.0826629728215752	0.297085081083658
AAEL002979	143.221520218006	0.0693348219428233	0.411493327186052	0.168495616725941	0.866193391720365	0.965643910741379
AAEL002980	292.113756898847	-0.0124419577529749	0.202105078303248	-0.0615618264391478	0.950911777342029	0.988473246413148
AAEL002983	1924.59032351402	0.0935822734363227	0.155290322678258	0.602627850997602	0.546756288247468	0.838540556878454
AAEL002986	1886.53460643486	-0.69371157791818	0.293441578941974	-2.3640534528863	0.0180762042869114	0.102361526603951
AAEL002988	1647.27614021294	-0.0818249057998429	0.126843888104404	-0.645083551305946	0.518873042634187	0.818659812440964
AAEL002989	292.448403254154	0.0378797540336824	0.202820637446079	0.186764791347986	0.851845053566074	0.96267629091646
AAEL002993	273.992418338042	0.172658663700922	0.230015385810108	0.750639628270184	0.452869565137574	0.774063671795672
AAEL002994	19.3619832485952	1.63744817626205	0.517792833530056	3.16236160531373	0.00156495102007626	0.0160840302236905
AAEL002995	7962.60439637253	-0.319021448170589	0.165776385254183	-1.92440827854605	0.0543034275833459	0.223471024803034
AAEL002996	577.196472513883	0.039647924362847	0.114556735943152	0.346098586315537	0.729268625812958	0.922304021165864
AAEL002997	38.5088328052445	1.00843970813938	0.312725954983422	3.2246754452883	0.00126115554331083	0.0134883859237172
AAEL002998	286.227899802405	-0.0653248778663067	0.101928761049248	-0.640887588486865	0.521595720280762	0.820290667458733
AAEL002999	131.096303259993	0.0531544197439703	0.153618033372051	0.346016796187167	0.729330092001297	0.922304021165864
AAEL003000	1.11474490534214	1.30657084021119	1.45673486350582	0.896917395844262	0.369762996805389	0.703871867763734
AAEL003001	393.539847678462	0.0224497082907587	0.124660495667469	0.180086788284903	0.857084434462093	0.963970847080032
AAEL003002	3485.3502556583	-0.332361163327994	0.143963098369066	-2.30865525327851	0.0209627192480669	0.11411876345922
AAEL003003	627.56055332426	0.918135774661739	0.387492776912404	2.36942681093973	0.0178156807825557	0.101211865165167
AAEL003004	120.952088209141	0.032939429486066	0.172228563646666	0.191254161264694	0.848326472127167	0.961853268019567
AAEL003005	708.574375087752	-0.117232075225982	0.109113813349699	-1.07440177945449	0.282642645305768	0.615673935970147
AAEL003006	1607.01554187787	-0.23908203305132	0.164219743545255	-1.45586655958596	0.145429511540168	0.421554471165274
AAEL003008	424.206890494932	-0.158722835549867	0.0776657219911511	-2.04366651697323	0.0409865031520237	0.183144343226302
AAEL003009	1110.21719820375	0.00188813773098322	0.169056642720552	0.0111686692731991	0.991088876483616	0.998169819473974
AAEL003010	1.98832477496648	2.92380099983722	1.24099448904523	2.35601449131872	0.0184721970646781	0.103893162113084
AAEL003011	866.837554830299	-0.0907417452605891	0.299611267546394	-0.302864928958447	0.761992799455298	0.935074302983476
AAEL003012	0.67606728006816	-1.49462287468735	1.799717230995	-0.830476504278966	0.406269426674312	NA
AAEL003013	454.309058974055	0.0545948781888289	0.176331454278311	0.309615084910826	0.756853683535518	0.932315821218087
AAEL003014	572.429332758174	-0.203136716097982	0.573570410343002	-0.354161777586301	0.723217646579042	0.922048142112183
AAEL003016	0	NA	NA	NA	NA	NA
AAEL003018	248.948653001847	-0.290924305360774	0.307232406068394	-0.946919334075752	0.34367988511849	0.681044371789514
AAEL003019	584.287017971134	-0.120410405988313	0.129118115304137	-0.932560126862812	0.351047128594375	0.687469061472959
AAEL003020	1.01849960924168	3.38266811859244	1.34423953546879	2.51641766912678	0.0118554595341891	0.0752628413662189
AAEL003022	691.817982675532	-0.119922145766872	0.25045533546474	-0.478816494543214	0.632069181291064	0.886349737608383
AAEL003026	1783.5807396669	0.0253223303191834	0.449458080945738	0.0563396930496852	0.95507119855331	0.988526894745915
AAEL003032	728.985016328157	-0.423793082268742	0.116410023410377	-3.6405205484304	0.000272087390801473	0.00386745017285214
AAEL003034	265.84766518293	-0.196385996887242	0.125624275670809	-1.56328063058338	0.117986602132063	0.372846775223475
AAEL003035	4332.02750375465	1.44458569643975	0.741884171333461	1.9471849545506	0.0515125647992868	0.214406909533547
AAEL003036	279.064862017436	0.236859637591567	0.444356419758803	0.533039756059189	0.594006060229911	0.865833297232925
AAEL003039	2724.6897145899	-0.156161309160727	0.169814070450621	-0.91960170759899	0.35778093405811	0.694144981685884
AAEL003041	47.6843497686818	0.386590782916742	0.292835672388948	1.32016287415717	0.186780644372442	0.487316460923256
AAEL003043	497.704074030936	0.0133699051083685	0.311878242706577	0.0428689894887837	0.965805968818596	0.991230464586966
AAEL003046	9045.98586503063	0.437423721802387	0.193821958700797	2.2568326351383	0.0240185346717585	0.125284202504358
AAEL003047	298.919694088203	0.80879329508597	0.353818588015903	2.28589826108745	0.0222602112109017	0.119353693757735
AAEL003049	14.894245286218	-1.27229313473487	0.594784853470551	-2.1390812615874	0.0324290877150748	0.156327658383046
AAEL003051	70.2211729797693	-0.411497233442507	0.244065571102926	-1.68601098296233	0.0917936839537421	0.31807787023854
AAEL003052	61.9802197681587	-0.163576364152381	0.336183527789936	-0.486568646678582	0.626564046981528	0.883627923892211
AAEL003053	771.511228440344	0.853168233557815	0.880229718366096	0.969256338153962	0.332417308013454	0.669521843383382
AAEL003055	754.589840988979	-0.11383189102156	0.126276378450095	-0.901450393325517	0.367348897976808	0.702758712764785
AAEL003056	3.70632912605726	-3.30240444735192	1.29955167399171	-2.54118748291727	0.0110476661403964	0.0717366498490611
[truncated: 16,669 more rows]
