# Supplementary material for: The Dysregulation of Tuning Receptors and Transcription Factors in the Antennae of Orco and Ir8a Mutants in Aedes aegypti Suggests a Chemoreceptor Regulatory Mechanism Involving the MMB/dREAM Complex
Source: Insects. 2025 Jun 17;16(6):638. doi: 10.3390/insects16060638 (PMC12193925; doi:10.3390/insects16060638)
Supplement: Supplementary file 1 [file insects-16-00638-s001.zip › Supplementary 18 qPCR_ddCt_data.csv]

Strain	BiolRep	TechRep	Gene	Ct	ExpRun
Orlando	1	1	RPS17	19.80472874	1
Orlando	1	1	Orco	20.76211959	1
Orlando	1	1	Ir8a	28.94375052	1
Orlando	1	1	Or79	25.48635709	1
Orlando	1	1	Ir75e	25.65490303	1
Orlando	1	1	Mip120a	28.4775413	1
Orlando	1	1	Mip120b	UNDETERMINED	1
Orlando	1	2	RPS17	19.47454527	1
Orlando	1	2	Orco	20.66232494	1
Orlando	1	2	Ir8a	28.78755786	1
Orlando	1	2	Or79	25.71325501	1
Orlando	1	2	Ir75e	25.74938384	1
Orlando	1	2	Mip120a	28.307204	1
Orlando	1	2	Mip120b	UNDETERMINED	1
Orlando	2	1	RPS17	18.83	1
Orlando	2	1	Orco	20.93221403	1
Orlando	2	1	Ir8a	28.60631681	1
Orlando	2	1	Or79	24.86124134	1
Orlando	2	1	Ir75e	25.43535322	1
Orlando	2	1	Mip120a	28.16067078	1
Orlando	2	1	Mip120b	39.81474362	1
Orlando	2	2	RPS17	18.67255139	1
Orlando	2	2	Orco	20.74757899	1
Orlando	2	2	Ir8a	28.05783125	1
Orlando	2	2	Or79	24.92108877	1
Orlando	2	2	Ir75e	26.05	1
Orlando	2	2	Mip120a	28.80314818	1
Orlando	2	2	Mip120b	UNDETERMINED	1
Orco	1	1	RPS17	19.16507037	1
Orco	1	1	Orco	23.33072327	1
Orco	1	1	Ir8a	27.63241118	1
Orco	1	1	Or79	28.46732557	1
Orco	1	1	Ir75e	25.90238807	1
Orco	1	1	Mip120a	35.49	1
Orco	1	1	Mip120b	29.78822445	1
Orco	1	2	RPS17	18.95499671	1
Orco	1	2	Orco	23.24315159	1
Orco	1	2	Ir8a	28.0642613	1
Orco	1	2	Or79	28.4114414	1
Orco	1	2	Ir75e	25.23412215	1
Orco	1	2	Mip120a	37.79917615	1
Orco	1	2	Mip120b	33.32623228	1
Orco	2	1	RPS17	19.21951766	1
Orco	2	1	Orco	23.33	1
Orco	2	1	Ir8a	27.21436555	1
Orco	2	1	Or79	28.59991116	1
Orco	2	1	Ir75e	25.68773771	1
Orco	2	1	Mip120a	UNDETERMINED	1
Orco	2	1	Mip120b	28.65589879	1
Orco	2	2	RPS17	19.13143673	1
Orco	2	2	Orco	23.18002608	1
Orco	2	2	Ir8a	27.3645205	1
Orco	2	2	Or79	28.36	1
Orco	2	2	Ir75e	25.43397023	1
Orco	2	2	Mip120a	UNDETERMINED	1
Orco	2	2	Mip120b	33.2928579	1
Orco	3	1	RPS17	19.55	1
Orco	3	1	Orco	23.45210748	1
Orco	3	1	Ir8a	27.8151148	1
Orco	3	1	Or79	29.2964176	1
Orco	3	1	Ir75e	25.45429525	1
Orco	3	1	Mip120a	UNDETERMINED	1
Orco	3	1	Mip120b	28.86884606	1
Orco	3	2	RPS17	19.42949778	1
Orco	3	2	Orco	23.36475666	1
Orco	3	2	Ir8a	28.17353023	1
Orco	3	2	Or79	30.34	1
Orco	3	2	Ir75e	25.53741093	1
Orco	3	2	Mip120a	UNDETERMINED	1
Orco	3	2	Mip120b	33.37445626	1
Ir8a	1	1	RPS17	18.7210184	1
Ir8a	1	1	Orco	20.12490883	1
Ir8a	1	1	Ir8a	22.61431906	1
Ir8a	1	1	Or79	24.45374852	1
Ir8a	1	1	Ir75e	26.65105485	1
Ir8a	1	1	Mip120a	30.36670915	1
Ir8a	1	1	Mip120b	29.49205461	1
Ir8a	1	2	RPS17	18.78890682	1
Ir8a	1	2	Orco	20.10905197	1
Ir8a	1	2	Ir8a	22.62979503	1
Ir8a	1	2	Or79	24.39241467	1
Ir8a	1	2	Ir75e	26.55021554	1
Ir8a	1	2	Mip120a	30.46478065	1
Ir8a	1	2	Mip120b	33.38048654	1
Ir8a	2	1	RPS17	19.51055302	1
Ir8a	2	1	Orco	21.27377062	1
Ir8a	2	1	Ir8a	23.09386969	1
Ir8a	2	1	Or79	25.28198355	1
Ir8a	2	1	Ir75e	28.49930634	1
Ir8a	2	1	Mip120a	30.20352387	1
Ir8a	2	1	Mip120b	31.54082521	1
Ir8a	2	2	RPS17	19.65932625	1
Ir8a	2	2	Orco	21.19737474	1
Ir8a	2	2	Ir8a	23.14	1
Ir8a	2	2	Or79	25.42290177	1
Ir8a	2	2	Ir75e	27.99748956	1
Ir8a	2	2	Mip120a	30.72899483	1
Ir8a	2	2	Mip120b	35.97672354	1
Ir8a	3	1	RPS17	20.40262806	1
Ir8a	3	1	Orco	20.87243841	1
Ir8a	3	1	Ir8a	23.27726755	1
Ir8a	3	1	Or79	24.87980024	1
Ir8a	3	1	Ir75e	27.42029557	1
Ir8a	3	1	Mip120a	29.91725081	1
Ir8a	3	1	Mip120b	31.4919464	1
Ir8a	3	2	RPS17	20.82507768	1
Ir8a	3	2	Orco	20.90118258	1
Ir8a	3	2	Ir8a	23.15039069	1
Ir8a	3	2	Or79	25.13057984	1
Ir8a	3	2	Ir75e	27.29372284	1
Ir8a	3	2	Mip120a	29.90679372	1
Ir8a	3	2	Mip120b	35.54	1
Orlando	2	3	RPS17	19.73266378	2
Orlando	2	3	Orco	21.56394125	2
Orlando	2	3	Ir8a	28.97508484	2
Orlando	2	3	Or79	25.12931253	2
Orlando	2	3	Ir75e	26.72754492	2
Orlando	2	3	Mip120a	29.94651064	2
Orlando	2	3	Mip120b	UNDETERMINED	2
Orlando	2	3	Gr4	26.51235384	2
Orlando	2	3	Ir75g	27.59545045	2
Orlando	2	4	RPS17	19.72392811	2
Orlando	2	4	Orco	21.59731128	2
Orlando	2	4	Ir8a	28.70474683	2
Orlando	2	4	Or79	25.47057158	2
Orlando	2	4	Ir75e	26.92968579	2
Orlando	2	4	Mip120a	30.53086255	2
Orlando	2	4	Mip120b	UNDETERMINED	2
Orlando	2	4	Gr4	26.9274572	2
Orlando	2	4	Ir75g	27.88177126	2
Orlando	3	1	RPS17	20.94587009	2
Orlando	3	1	Orco	21.84201042	2
Orlando	3	1	Ir8a	29.85374602	2
Orlando	3	1	Or79	25.81111507	2
Orlando	3	1	Ir75e	27.46771747	2
Orlando	3	1	Mip120a	30.6119377	2
Orlando	3	1	Mip120b	UNDETERMINED	2
Orlando	3	1	Gr4	26.93162791	2
Orlando	3	1	Ir75g	28.10169607	2
Orlando	3	2	RPS17	21.06940132	2
Orlando	3	2	Orco	21.83444839	2
Orlando	3	2	Ir8a	29.68824763	2
Orlando	3	2	Or79	26.196715	2
Orlando	3	2	Ir75e	27.12103266	2
Orlando	3	2	Mip120a	31.12087583	2
Orlando	3	2	Mip120b	UNDETERMINED	2
Orlando	3	2	Gr4	27.01750313	2
Orlando	3	2	Ir75g	28.1159055	2
Orlando	1	3	RPS17	20.46051813	2
Orlando	1	1	Ir75g	28.28745163	2
Orlando	1	1	Gr4	26.62274489	2
Orlando	1	2	Ir75g	27.35490537	2
Orlando	1	2	Gr4	25.84130212	2
Orco	1	3	RPS17	19.69036005	2
Orco	1	1	Ir75g	27.10544942	2
Orco	1	1	Gr4	34.2629175	2
Orco	1	2	Ir75g	27.63908726	2
Orco	1	2	Gr4	33.19625934	2
Orco	2	3	RPS17	20.01222867	2
Orco	2	1	Ir75g	26.8328251	2
Orco	2	1	Gr4	31.35271144	2
Orco	2	2	Ir75g	27.31005321	2
Orco	2	2	Gr4	32.58606035	2
Orco	3	3	RPS17	20.26587782	2
Orco	3	1	Ir75g	27.16262361	2
Orco	3	1	Gr4	33.74118924	2
Orco	3	2	Ir75g	27.22185549	2
Orco	3	2	Gr4	UNDETERMINED	2
Ir8a	1	3	RPS17	19.62315461	2
Ir8a	1	1	Ir75g	30.8057881	2
Ir8a	1	1	Gr4	27.62964874	2
Ir8a	1	2	Ir75g	30.90313129	2
Ir8a	1	2	Gr4	27.77197555	2
Ir8a	2	3	RPS17	20.36408695	2
Ir8a	2	1	Ir75g	32.4481239	2
Ir8a	2	1	Gr4	27.63401976	2
Ir8a	2	2	Ir75g	31.84109328	2
Ir8a	2	2	Gr4	27.47666493	2
Ir8a	3	3	RPS17	21.51328151	2
Ir8a	3	1	Ir75g	31.3086618	2
Ir8a	3	1	Gr4	27.92205219	2
Ir8a	3	2	Ir75g	30.9107473	2
Ir8a	3	2	Gr4	28.1796585	2
