# Supplementary material for: The Dysregulation of Tuning Receptors and Transcription Factors in the Antennae of Orco and Ir8a Mutants in Aedes aegypti Suggests a Chemoreceptor Regulatory Mechanism Involving the MMB/dREAM Complex
Source: Insects. 2025 Jun 17;16(6):638. doi: 10.3390/insects16060638 (PMC12193925; doi:10.3390/insects16060638)
Supplement: Supplementary file 1 [file insects-16-00638-s001.zip › Supplementary 19 qPCR_ddCt_results.csv]

Strain	BiolRep	Gene	meanCt	hkCt	dCq	ref_dCq	ddCq	foldChange
Ir8a	1	Gr4	27.700812145	19.044359943333333	8.656452201666667	6.58860299111111	2.067849210555557	0.23851481573053146
Ir8a	1	Ir75e	26.600635195000002	19.044359943333333	7.556275251666669	6.373826303611112	1.1824489480555576	0.440602947673697
Ir8a	1	Ir75g	30.854459695000003	19.044359943333333	11.81009975166667	7.835968189444446	3.9741315622222233	0.0636307721043911
Ir8a	1	Ir8a	22.622057045	19.044359943333333	3.577697101666665	9.020653458611111	-5.442956356944446	43.500387788230746
Ir8a	1	Mip120a	30.4157449	19.044359943333333	11.371384956666667	9.486130626944446	1.8852543297222208	0.27069603673102016
Ir8a	1	Mip120b	31.436270575000002	19.044359943333333	12.391910631666669	19.93100011111111	-7.539089479444442	185.99106160401004
Ir8a	1	Or79	24.423081595	19.044359943333333	5.378721651666666	5.512863022777778	-0.13414137111111213	1.0974394714875517
Ir8a	1	Orco	20.1169804	19.044359943333333	1.072620456666666	1.2000091619444457	-0.1273887052777798	1.0923148084454655
Ir8a	2	Gr4	27.555342345	19.844655406666668	7.710686938333332	6.58860299111111	1.1220839472222215	0.45942970776679304
Ir8a	2	Ir75e	28.24839795	19.844655406666668	8.403742543333333	6.373826303611112	2.0299162397222217	0.24486929065438748
Ir8a	2	Ir75g	32.14460859	19.844655406666668	12.29995318333333	7.835968189444446	4.463984993888883	0.04531130982804717
Ir8a	2	Ir8a	23.116934845	19.844655406666668	3.2722794383333316	9.020653458611111	-5.7483740202777796	53.75675023874142
Ir8a	2	Mip120a	30.46625935	19.844655406666668	10.621603943333334	9.486130626944446	1.1354733163888877	0.45518555596570426
Ir8a	2	Mip120b	33.758774375	19.844655406666668	13.914118968333334	19.93100011111111	-6.016881142777777	64.75326991230777
Ir8a	2	Or79	25.35244266	19.844655406666668	5.507787253333333	5.512863022777778	-0.0050757694444447665	1.0035244516043151
Ir8a	2	Orco	21.23557268	19.844655406666668	1.3909172733333328	1.2000091619444457	0.19090811138888708	0.8760541112192686
Ir8a	3	Gr4	28.050855345	20.913662416666668	7.137192928333331	6.58860299111111	0.5485899372222205	0.6836880256417055
Ir8a	3	Ir75e	27.357009205	20.913662416666668	6.443346788333333	6.373826303611112	0.06952048472222128	0.9529546834035135
Ir8a	3	Ir75g	31.10970455	20.913662416666668	10.196042133333332	7.835968189444446	2.360073943888886	0.1947811613460045
Ir8a	3	Ir8a	23.21382912	20.913662416666668	2.300166703333332	9.020653458611111	-6.720486755277779	105.45522406824541
Ir8a	3	Mip120a	29.912022264999997	20.913662416666668	8.99835984833333	9.486130626944446	-0.4877707786111163	1.402276433429395
Ir8a	3	Mip120b	33.5159732	20.913662416666668	12.60231078333333	19.93100011111111	-7.328689327777781	160.75160455522357
Ir8a	3	Or79	25.005190040000002	20.913662416666668	4.091527623333334	5.512863022777778	-1.4213353994444438	2.678333103622318
Ir8a	3	Orco	20.886810495	20.913662416666668	-0.026851921666668943	1.2000091619444457	-1.2268610836111147	2.340571899592703
Orco	1	Gr4	33.72958842	19.270142376666666	14.459446043333333	6.58860299111111	7.870843052222223	0.004272087607001247
Orco	1	Ir75e	25.568255110000003	19.270142376666666	6.298112733333337	6.373826303611112	-0.0757135702777747	1.0538821669091731
Orco	1	Ir75g	27.372268339999998	19.270142376666666	8.102125963333332	7.835968189444446	0.26615777388888606	0.8315311567173935
Orco	1	Ir8a	27.84833624	19.270142376666666	8.578193863333333	9.020653458611111	-0.44245959527777856	1.3589191226217832
Orco	1	Mip120a	36.644588075	19.270142376666666	17.374445698333336	9.486130626944446	7.88831507138889	0.004220661747172649
Orco	1	Mip120b	31.557228365	19.270142376666666	12.287085988333335	19.93100011111111	-7.643914122777776	200.00803138079866
Orco	1	Or79	28.439383485	19.270142376666666	9.169241108333335	5.512863022777778	3.6563780855555565	0.07930864332069837
Orco	1	Orco	23.286937430000002	19.270142376666666	4.016795053333336	1.2000091619444457	2.81678589138889	0.14192632431801952
Orco	2	Gr4	31.969385895	19.454394353333335	12.514991541666664	6.58860299111111	5.926388550555553	0.016442932740534835
Orco	2	Ir75e	25.56085397	19.454394353333335	6.106459616666665	6.373826303611112	-0.2673666869444462	1.2036089060199286
Orco	2	Ir75g	27.071439155	19.454394353333335	7.617044801666665	7.835968189444446	-0.21892338777778075	1.1638647274171763
Orco	2	Ir8a	27.289443025	19.454394353333335	7.835048671666666	9.020653458611111	-1.1856047869444453	2.2745872681002237
Orco	2	Mip120a	40	19.454394353333335	20.545605646666665	9.486130626944446	11.05947501972222	4.685611563087087e-4
Orco	2	Mip120b	30.974378344999998	19.454394353333335	11.519983991666663	19.93100011111111	-8.411016119444447	340.38322282521773
Orco	2	Or79	28.479955580000002	19.454394353333335	9.025561226666667	5.512863022777778	3.512698203888889	0.08761379150293941
Orco	2	Orco	23.25501304	19.454394353333335	3.8006186866666667	1.2000091619444457	2.6006095247222207	0.1648688186464661
Orco	3	Gr4	36.87059462	19.748458533333334	17.122136086666664	6.58860299111111	10.533533095555555	6.746687242046652e-4
Orco	3	Ir75e	25.49585309	19.748458533333334	5.747394556666666	6.373826303611112	-0.6264317469444451	1.5437420926450474
Orco	3	Ir75g	27.19223955	19.748458533333334	7.443781016666666	7.835968189444446	-0.39218717277778037	1.3123815096713842
Orco	3	Ir8a	27.994322515	19.748458533333334	8.245863981666666	9.020653458611111	-0.774789476944445	1.7109403668059442
Orco	3	Mip120a	40	19.748458533333334	20.251541466666666	9.486130626944446	10.76541083972222	5.744978683518853e-4
Orco	3	Mip120b	31.12165116	19.748458533333334	11.373192626666665	19.93100011111111	-8.557807484444446	376.8397872501386
Orco	3	Or79	29.8182088	19.748458533333334	10.069750266666667	5.512863022777778	4.556887243888888	0.04248545294755252
Orco	3	Orco	23.40843207	19.748458533333334	3.6599735366666657	1.2000091619444457	2.4599643747222197	0.1817510526903051
Orlando	1	Gr4	26.232023505	19.91326404666667	6.318759458333332	6.58860299111111	-0.26984353277777817	1.205677059118538
Orlando	1	Ir75e	25.702143435	19.91326404666667	5.788879388333331	6.373826303611112	-0.5849469152777802	1.4999837955783277
Orlando	1	Ir75g	27.821178500000002	19.91326404666667	7.907914453333333	7.835968189444446	0.07194626388888725	0.9513537107758088
Orlando	1	Ir8a	28.86565419	19.91326404666667	8.952390143333332	9.020653458611111	-0.06826331527777896	1.0484538179060152
Orlando	1	Mip120a	28.39237265	19.91326404666667	8.47910860333333	9.486130626944446	-1.0070220236111158	2.009758320787958
Orlando	1	Mip120b	40	19.91326404666667	20.08673595333333	19.93100011111111	0.1557358422222208	0.8976743999997354
Orlando	1	Or79	25.599806049999998	19.91326404666667	5.686542003333329	5.512863022777778	0.1736789805555512	0.8865789532316499
Orlando	1	Orco	20.712222265	19.91326404666667	0.7989582183333326	1.2000091619444457	-0.40105094361111315	1.3204694678442839
Orlando	2	Gr4	26.719905519999998	19.239785819999998	7.4801196999999995	6.58860299111111	0.8915167088888891	0.5390471186822738
Orlando	2	Ir75e	26.2856459825	19.239785819999998	7.045860162500002	6.373826303611112	0.6720338588888906	0.6276212657036236
Orlando	2	Ir75g	27.738610855	19.239785819999998	8.498825035000003	7.835968189444446	0.6628568455555568	0.6316263022594736
Orlando	2	Ir8a	28.5859949325	19.239785819999998	9.346209112500002	9.020653458611111	0.32555565388889107	0.7979909809942343
Orlando	2	Mip120a	29.3602980375	19.239785819999998	10.120512217500004	9.486130626944446	0.6343815905555577	0.6442168983557237
Orlando	2	Mip120b	39.953685905	19.239785819999998	20.713900085000002	19.93100011111111	0.7828999738888918	0.58119734841151
Orlando	2	Or79	25.095553555000002	19.239785819999998	5.855767735000004	5.512863022777778	0.34290471222222596	0.7884522483890025
Orlando	2	Orco	21.2102613875	19.239785819999998	1.970475567500003	1.2000091619444457	0.7704664055555572	0.586227923703165
Orlando	3	Gr4	26.97456552	21.007635705	5.966929815	6.58860299111111	-0.6216731761111101	1.5386586174815184
Orlando	3	Ir75e	27.294375065	21.007635705	6.286739360000002	6.373826303611112	-0.08708694361110947	1.0622231991490154
Orlando	3	Ir75g	28.108800785	21.007635705	7.101165080000001	7.835968189444446	-0.7348031094444449	1.6641703377198271
Orlando	3	Ir8a	29.770996824999997	21.007635705	8.763361119999999	9.020653458611111	-0.2572923386111121	1.1952333748621147
Orlando	3	Mip120a	30.866406765	21.007635705	9.858771060000002	9.486130626944446	0.3726404330555564	0.772367608457516
Orlando	3	Mip120b	40	21.007635705	18.992364295	19.93100011111111	-0.938635816111109	1.9167149737323754
Orlando	3	Or79	26.003915035	21.007635705	4.99627933	5.512863022777778	-0.516583692777778	1.4305636538942261
Orlando	3	Orco	21.838229405	21.007635705	0.8305937000000014	1.2000091619444457	-0.3694154619444443	1.2918293129355771
