# Supplementary material for: The Dysregulation of Tuning Receptors and Transcription Factors in the Antennae of Orco and Ir8a Mutants in Aedes aegypti Suggests a Chemoreceptor Regulatory Mechanism Involving the MMB/dREAM Complex
Source: Insects. 2025 Jun 17;16(6):638. doi: 10.3390/insects16060638 (PMC12193925; doi:10.3390/insects16060638)
Supplement: Supplementary file 1 [file insects-16-00638-s001.zip › Supplementary_Folder_S1/appXSTREME_5.5.71744378849113-68636999/Ir8a_UP_upstream.fasta]

>AAEL001128
AATCTGAGCTTAGAAGTTTAAAAACGCAGCTTAAAAGAGTATAGCTGTGGAAACTACTTACATTCCCAGTGGTAATTCGAATCAAACAAAGTTACTGCTC
TGTAGTTGTATTATGTGTAGTACTGAATTTCAAAAACAAGCCTTATAATTTTTGAGCTCTGGGGGGTGGGGGGGTTTTGACCCCCAAAACCCCCCCTTGG
TTGTGCCACTGGTACAGGTAATATAGTGGGCGTAGTATCTACACAATGTGATTCTAAATCAAAAATGTGTTTCCGTTCGAAGGCCAATACCTTTGAACGA
TGGTTTTAATTACGGGCAGGTTCAAACCGGAAGTGGACACCAGAAAAGAAGGTACTCCCGTCGAACAAGCCGCCGCCTCGTGGGCGCCCAGACTCCATCT
GAGTTGTCATCCTCGTCAACGTCCTCCAGCATCCACTAGCGTCACCAACATTGCCTGGCACCTCTAGCAACAACATCGAGCAACCTAGTTGCAACTGCGT
TTGCGCACTACCGCTACCTGGCTCTCGGTTGGCCAAGTTCAGTATTTTTATCATTAGGCGTTAATGGTAGCGTGAATATGTTTTAAATTAATAAGTATTC
TATATGTTACGTCTGTTTGTCTGTGATGAAACCATGCAATTTCATCTTACCTAGTAAGGCCCCGATGGACTTTGTCTATCGTCCGGAAAATTATCAAATC
AAGTGACCATGACATGTAAAATATACAAATCCGGTTTTAAATTTAAGGCATCCGGAAAAATCCAGAAATAGAAACGTATCACATCATAGCCAGGGATTGA
AAACGGAGAGAACTATGAATATCGCCAACTTCTTGTTCCCTGTGACATTCAACATGGCTTATTATTAGCAGTCTAAAGCGCAAAAAAAGTACAAGTGATT
AATTCACAATTAATTACAAAATCTATGCTAATCTCCATTGTAAAATTACTACAAAAGATCATAAGTCAAGAACCAATATAAGGAGATTTTGCACTTTGAA
CTTTTTAATTTCAGTCAGTTTTGAGAAATTCCTAAATATATTATGGGCGCTTGTCATACCCCAGACAACCAGAAATCGCATGAAAGTTCACGTTATAACT
CGTTTATTCATACTAATTACATCAAACTCGCAAAACACCGTGGATAAACTCGTTAGATTGATGAGTTTCCTCGCTTAAAACACTTTTTTTTTCTGAGTTC
TTTTGTACATTTTGCTTCGTCCCGTACACTCGTACAAAGTAAGTCGAATCAATTCGTAGCAGCTGTCAAATCAACATTTATTATCATATGTTAAGTCGCA
TAAGATCACAGGTTAGTTCGGTGGAATATGTATACACTCGCAATGTATGTTATTATTCATCACATAATAAATGCACGCATATTGCCTCCACTTTTGTACG
TAGAAGGCCTTTTCGCGACATCCTATAAGTGAAATTTTGCACATACAAAGCCTCCAGGTGATTTCGTTATGCGTACATTTTGGTTGTCTGGGACTCAACC
AGTTGTCTCCAATAGGCATGTTGGCGCCCTTCGCGCTTTCGGTCATTATCGATGTAAGCAACCAAACATTTCGTTGTGAAACAGACCGCTTCAGTGCACC
TGTGCCATGCTGTATGGTAGTCTAACTCAGACTAGAAAACTTTAGTCATGGTACAAAGATGAAAATATCGCTCATCGTCCCAATACTAAGGCAGATGCAA
ATCGGAGAGAGCCCGGATCTATAATTGTTCCTAATCTCAGAAAACACACGGTGTCCAAACAGAGGACGAGCGAGACGCGAATCGCGTCGTCGTCATCTTC
ATTACTCTTTCATTATATTTAAGCTGCGCTATAACGGAACCCTCTTCTAATCAATCTTGTAGATTTGAAAATCAGTTACCGGTCAGTCTTGCAGGGGAGT
ACACGAATCCACAATAGCTTCTAATCAATCTCTTATTAAGTAAAGTCAAATCTGTTATCAATAAGTGTAGTGAGGAAGAAATAACGCCACCGCAATAACA

>AAEL006319
TTACAGAAATTCTGCCATAAATTTAGCATGAGTTTCTATTATTCGGTTGTTTTTGAATTTTGAATCCTGTCAGGATTTTTTTCAAAATGTTCTGAAATTT
ATTCTCGATTTTCGCCAAATTTTGCCTACAACTAAACATTTTCTCTCGATTTATTCCACAGCTTAGTTAAGAAATGCTTCAAGTAATTCATTTTGCATCC
CTACTTCAAAATCTTGCCAGTAAGTTCTTCATGTTCAGGAATTTTGCTATGAATTTGATGAAGAATTTTAATGACTAGTAATTGTAGTTTTCATGTCACT
TTTAGGTCACTTTTTGGTCACTATTTGGTCACTTTTTTTGATCATTTTGGTCACTAAAGTCACTGTTATTTTGCTGTCTGACTGCTACCAGCCCTGCATA
CAGTCGACTCTCCATAACTCGATATCCAAGGGACCATTGACTTATAGTTATATCGAGTTATAGAACATACCAATACAAAAATTTTTAAAATCAAACGCTC
AAATTTCCAATACTTCTGCAAGCAAACAATATCATTTCGTTGATAGCATTTTGAAAAAAATATCTTTGGACACTTTTTTCAAAGTGTTTGAAAAATCCCT
TATTTTACTAAAATTTATTTTTTTATTTTTATGTTTTTAAACTTTTATTACAACTTGCAAGTCCTTCATTCACTGCCAAACCAGAAATGGTCCATGTCTC
CCTGTATAACAAGGGTTTTTAGATGGATATCGAGTTATGGAGGGAAATTTTCCTCCCACGTGGCATCGACTAATGGAGACATTGAGTTATAGAAATATCG
ACTTATGGAGAGCATGATGGATGGGAATTTGAAGGGACCGCACAATTCTTCGAACATCGAGTTGTGGAGAGTCGACTGTAATTTGATCTATGAGACACGC
AAAAATGTCATTTGTGTTACACTGTGTATCCTTTTTGGGTTATCCTCAAGTATGTATTCTTAATGTGTACCAGAAGATCTCAGACAGCTTTCTAAGACAT
GGATTGTTGCATATGTGCTTACATCACTTAACTCTATCGTTTTTTTTTGTTGTTGAACCTCCAGCAATAAATTCTTAAAGAAGTCCTTAAACTCGCGTAT
GCTTCAATTCTTGTTGGAACCATTCCAAGTATTAGACACCACACAAAACAACAAGTGAACATTGGACTTAATAAGAATACGATTTTTGGGGCCCCCAATA
TGCAGGTTTGTTTATTTGAATAAAGTATTTTACTGTGTACCCAAAAATCACTTTGCAGGCAATGCGATTCAATTAACTGTTTTGCAAAATTGAAATTGTG
TTTGAAATATACGGACCCATATCACATTTACTAGTTGATCAGGGGCCCCTACAAATTATTAGTTCAGGCATCTTTTAAATTGGATTTTGCATTCATGATT
TACATATTAGTTCAGTGGTAGAGGAATTTCCAATGCTATGAAGAATTTTGTCCACGATTTTGGGGCCCCTAGAAATCTGGGGCCCGGTGCGGACCGCACC
CACCGCACCCCCCTAGCTACGCTACTGCGCTGAATTGCTCATCAAATATTATCAAAGTATAGCATATCACTTATGTTTGACCCATTTGAAAGAAATATGA
AAGCAGTCATTCCTCCCTGATGACGAATTTCAGTTTCAAAACTTATGCGAAATTGCATTGTTATTTGATTATGGTTGAGAGCATACGCCATAGTGAAAAG
TGAAACAAATCGAATAATGATTGATTCGATTAAAATTATGATTGATCTGATAAGTAGATTCAACTAAATTTAAGTGCATAATTTCTAATCATCTCATTTG
AACGCCAAGCTCTAGCATGCTGAATGATGCAAGCTACTTCCAAATTTCGGGATATTTGCGTCAGCCGCCGCTTACGTGCACCAATTGGGGAGTTGTTATC
CATCCCCAAGCGCAACAATCGATTCGTCGATCCAACATTCACCGAATGATTACTAATGAGTCTCTCAATTGTTCATTTCCCTTCATTTCGAATTCCAGCG

>AAEL006834
ATCAAATGGTGGCTTCAGAAATGCTACAATTCTTTTAGAAAATATTGTCAGATTTGTTCATAGTTTCAACGTTAATATCTTCTGGATAACAACGCTTATT
TCGATGTCTACTTTTTATCCGCAAATTGAATCCGGAATGAGCCATTACCCCGAATAGTATGAGATACAGTGCAGTATCTTGTTTTGCGGGCAAAAATGCG
TTTCTAATGAAAACTGGTAATTAATGGCGCTTAAATTCGTCGGTAAAATGGTAAACCGAAGCGGATTATTTGTAGGCCAAAAACATTAGATGATATGATT
TTATATGATATTTACTCATAAAGAGTAGAGAAGGAGCAGAATGCAGGGAGCGTAAGGGTTTAGGCGGTAAACTAGGAGTAATTACAAAAAAGGAGAGAGG
AAGTAGAAGCGTGGAAAGCAAGAGAAATCGTGATCTTTGTAGCCATAGATTTTAAAAGTATGAATTCAGTGTGTTGGTTTGTGTAACCTAGAATAGACGT
GTGTGATTAATAAAAGATTTGTGGAAGTGAAAAAACGTGTCCCAGGCTCATTCAAAAAAAAAAAAAAAGGAAAATCACTACCATAGCAGTATAAATACCC
TCATGTCATCAGAACCGAAATCAGTTTCTAATAAACCACCAGTTTAGTGTGTTACCACGTGTTTCTCTTTAATAAATCATAGATTATAACTTTTTAGTAA
ATAGTACATCAACATAAGGGATCAGCTTCAATTCCGGATGAGCCTTTAGTATTATAATAATCTTCTATCTATATAAATAAAAATGGAATGGTGTTTGTAT
GTCACGAAATGGCTTACGAACGGGTCAACGGATTTGACTGATTCTTTCTCAGTTTTGTTCGTCAGGGGTTCCGACGTGTTCGTGTGTATACAAATCCCAG
GATATTCACCGGGAAAGTTGAAAAAACGAGCGCGAACGAAACTGTCATTTTATATGGGACGATCAAAAGCATTTTTCAACAGCCTACTTGATGGCAAGAC
GAAGTTTGCCGGGACCACTAATAATAATAAGGGATTAGCCATAAATGCGTAACGCTTCATCAAGAAAAAGTACTTTAATGGTATGTCACATCGCAACTAA
CATTAACTAAAAAATCGTCACTAAAAGCGTTAAGATGGATAAAATATGTTCAAAAACAAATTTTTTTCTCAAATCAGCTATGACGGAATGTCCCACTTAG
CCCGGATTCTCACTTGCCCCGGCATACCTTATAATAATAGAATATTGTGAAAAGCAGTTAGATAGAAGAAGCTGGCCTTTTCCATAGTAATTTCCGTATA
AACATAAAATGGTGTGTGCACAGCCAAAACTCTTAGAACTATGGAAAAATGATTTTCATCATTGATTGACGTCGTTTAAGCATAGAGGAGCAAACACTTA
AAAATTCGCATCAGTCTACCGTGCAAGCCGTATTAATAAAATGCAAACCGTGCAATAATCCTCGTGATGACGTATTCATGATTGAAACCGTTCCATACTT
AACCCTCCCTACTGATGACCCCTTTGTTCTTCGGACTGATCGGCAAATGAAGAAGCTGTAAATATAGCACCCTTGGTCTTATCGCTATCAGTCCGACCGC
TGCCTACCTACCTATATGGGACCGATTTCCAGAGTAGTGTGCAAACACAAACAAGGATGAGTATCTGGATGACTGGACTGAGGACTGAGCTGAGCATTCG
TTCGCAGAATGACCGATTCCGGACGGTCAATCTTTAATCCTGATTGCGATTAGTTGAGTGCGAGCCAGCTGGTCGGAAGGTCCTCCGGAGTGATCCCCTT
CTGCTGCGATCTTCTAGTACAGAGCTGCGAGACGTTATTTCCAACATTCCTCCATTAGCTATTAGTTATAATGCTGTGATTTTTTTTTCGAGTGCTTCCA
TCAAGTGCCAAAAAGTTGTTCCAGGGAGACCAAACACGAGGCTGTAAATCAGTGGTTACCATCAGTGGCTTTAGTAGTTTTTGTTGTTGAAGAATAAAA

>AAEL027985
CCAGAGTACCATCCACGAAAAGTATCAAGGATACCATCAAATATACACCGACGGTTCTCGCAGAGATAACAAAGTTGGCATTGGAATATACAGCTCCACT
GAAGAAATAAACTACCGTCTTCCAGATCAAATGTCTGTATTTTCCGCAGAAGCAGTTGCCCTTAATCTTGCAGCCAAAATGGCGTGTAGACTGAGTGGAA
AATCAGTTATTTTTACGGATTCAGCAAGCGTGTTAACGGCGTTGGAAAATCCTAGATCAAAACATCCCTGTGTACAATCACTGGAGGAGTTCAACTCAGG
AAACATTGTATTTTGCTGGGTACCAGGGCACAGTGGAATATCTGGAAATGTTAAAGCGGATATTTTAGCTGGGCGGGGTTGTACTGCAAGGCGCTTACGA
ATCAAAACACCAGGAGATGACATAAAGCACTACATTAAATCATCAATAGATGACACTTTTGCTGCAAGATGGAATGTTGAACGAAATGCGTTCTTAAGGA
AGATAAAAAGTTCAACAAAAAAATGGAACGATCAATCGAATCGGAAACACCAAATTAATCTTTCAAGATTACGCGTGGGACATTGCAGATTTTCTCATCC
ACATGTGTGTGGCGGAAGCAGAGAAGACAGATGCGAATGTGGTGCTAGAACGAACACTGTGGAACACGTACTAGTAAACTGCCCTGTATATGATGACCTA
CGAAAAAGGTATCACCTGGAGTTATCAATTGGACAAATTCTCGACAACGACCCAGTTGTTGAAGAAAATTTACTGCTATTTCTTAAAGAATCTGGTTTGT
TTAAAAAAATCTAATTTTTATCAAGATAAAATGAATTGTAATTAAGATAGAATGAATTGTATGTAACCAAGCAAAATCAATCTCAAGACGCGAACGACTT
AACCAGTTAAAGCGTCTCAAATAAAGACAACTAACTAACTAACTAAAATAAAAAAGTTGGCGCATACGTCACTCTTGCGATCACCGTAAAAAAAAAAAAA
TTGATCCTGAAAATTCTGAACATATTCTCAGAAGAAACTATGGCTCTAAAATCAATAAATCTTGACGAAAATCTCATGTCCGCCTAAATTAGCTTCCTGG
ACCAGTGTACAATGGTTGATTTATCTTTTACTAACTTCTTAGCCTGCTATTTTTGATTCAGTAGAAAGTACACATCGTCCCTCGTCATACTGTATCGAAA
AAAGTTATTGATGAGCACCGTATAAAATATGGATCATACCATAATACTCCTATACAGTGTAGGGAATGGTAATAGTAGTAGGTTTGAATTTCGGGAAACT
CACGTGGCCCTTCTCTGTACAGTAGTTCAAAAACGTGAATCTCATCAAGTAGCCTATGTTGGGTGCATTAATTTTCTGAATCGTTAGTGTCATTGAAGCT
TTAAATGCGGGAAATGCAGCGGGAAGCATATATAGTAAAATGGTTGGTTAGAAGGCTCCACAGACGAACAATGCGCTATATGATACCATGCAGTGAGCCA
CGTTCAACGATCCAGTCTATGTGTCTGCTTCGCCGATGATATGTGAGCATGCCAGACAACAACCTTACAAGGATGGTGATCGCTCCTTACCCGGCAGATA
CAATAAGACATGGAGCTCAGCGGACAAAATCGAAATGCAAATCAATTAAGCGTGGAATTGTTGGGACGGCGGTGGTATAACTTTAACCAATAAATGAATA
AAATAAGCCTTGTGGTAGGCTTCGCTGATTTTGCAATTCAAATCGAGTTGCTTATGTGCAGTGTACACCATTAGCAAGATCCAAAATTCTACCAACTTAC
TTGATATGAACAGGAAAAATTCTTCGGTTCGCCAGACTTTTCACTCGGTCTCTGAGTAAATAGCAAATCTTACTCTATAGTATAAATATTGATAACGATA
AAGTTATTCAATAGCGCAAACAGGAAAGGTGTCAAGATTAGGTCTTGTAAAATAAAATGCAGGCAACCGACTGGCAGTCAGTTCAGTAACATCATTCAA

>AAEL000575
GTGTTTTCGAGCGTAAAGTGCTGCGGACAATACTCGGTGGGAAACTCGAAAATGGTGTGTGGCGCAGACGCATGAATCACGAGTTGTATCAAGTGTACAA
AGATGCGAATATTATCAATCGTGTAAAATACGGCAGACTTCAGTGGGCTGGTCACTTAGTGCGAATGTCGGAAGAAAGAATTGCGAAAACAATATTCAGC
AGGGAACCAGGTAGAGGTCGGCGGCTTCGGGGAAGACCACGAATACGCTGGCTGTACGCAGTGGAAGAGGACCTGGTGACCCTACACGTTCGGGGCAACT
GGAGAAGTTTCGCCCAAGACCGACGAAGATGGAGCTCTACAATACGCCCGGCAATGGCGTGATGCTATGCTGTAGCCATCAAGGTATCAAGGTAGGTACA
TCGCTCTTGTTTCTCCTTGACATTTCATCAAAACGTCTCAGATAATGACTACCTAGCCAAAAAGGTGCTTTCACTCGAGTATCAGTTATATTGCTGTGTG
CGTTTGAAATGCAAATATCAAATGCGGGAACACCTAATGCGGTAAGATTTTCCACAAGAAATGCGATGCCAAAGATATATTTTTCTTGCTAGGGCGGCGG
TGATTTGTACAAACGTTGCTAGGCGTCCTTCGAATGTTTTGTGTTACCGCATTTGAAGCACGATTAGTCAGGATTTGCATCTCAAATGCAAACAGCAATA
CATATTTTTGTCTACCGAACTGTCGAATAATTGTATCACTTATCAGCAATTACCTTTGAATAGACCATTCCGAGCAATCTAATCACTGTTGATAGCCGAT
TTGCAATCTTCTCACTTATCAGCTGAATCGACCGCCTTCTATATCGTTGCAGCTCCTCTGATGACGAAATTTTAGGCAAATTCACGAAATGCTTCAGTAC
TTTTGATCTCTCATACATTTATTGCTTGCGTACACGATAATGCGTTTTTACTCATTGTCTGTTTTTAAGATTATTAATTGCTTTTTAAAAATTAGTTGAT
CGGTGTTAAGTCAGAACGGATTTATTTTCAAAGATTTCAGGAAAATTTATTTGACGCATCCGGAATAGTTATATGTGTATATTTTTCTATAATATTGTAT
CTTATTTATTCGAAGAAGAAACATCCCGACCAGTTGATTACAACTGCGTTGTAACAGATTTTGTTACTCAGTTAGCGCGTTTTTTTTCTTACAAGGTATG
TTATAATTTTGGCTGGTTGGTAGATAAAATAACAAAAATCATAACACAATTTCCTCTACACTAAACTAAATTGAAACAAAATATGTTTTAATTTAAACAA
AAGTGTATCTCATTATGTTTTAAATAAAATACATAAAAATATAGCTCATTTTGTTATTTTTCATAACTGAAATATAACAAAGTTTGTTGTATGTAATTTT
CCTATTTTTTGTAACAAATTGTGTTATAATTATGTTTTGAATCTAAACAAATTTGAAGCAGCTTTTGTTATTATAACTGTTTTTTTTCAATTGTGTTAAA
ATTTCCTCCTTCAATTCAAAGTGCTTCTAACAAAAATGAGACCAAATTTTATATTTGTAACAAATCATGATACAATTGTGCTACAATTTTGTTGAAATCG
ACTAGTCGGGATCTAAATCATCGGACAGTTTTTCACAAAGTCAATACATCGTTCTGCCCAAAAACCGACCAGTTTAAGATAAAAAATAACAGATATCTTA
GTTTTGTGCGCAGAAAATGAGTAAACAATTATGAGGGTGCACGCATCTGGTTGAATCCAATTCGGTTTCCTATCACCAATCATCAAAATTAATAATCCGC
TCCCTTGTAAACAACTTTGTTGCTTCGCTTACCCCGTTCAGTATTTCTACCCGGTCGAGCAGACACCGAGTGTTCTTATCAGCTGTTCGCCATATGTATT
CATATGTGTCTGCCTTCCTCCGATTAGGTCAACCGCAGCGAGCAGTAGGCGACTCAGAACAGTTCGGCATCGCGTTCGGTTCGGTACGGATCGGTTCTGA

>AAEL017144
GTGTAGTATCACCACGACGATTATTTAAAGTCCTAGAACGACGATTTATTTAAAGTCCTAGAACTCTTGTCGTAATTTTAAACGTTCTAAAACTTTGCCG
AAAACACGGAAGCTTCTTCTTCTTTCTGACGTTACGTCCCAACTGGGACAGAGCCTGCTACTAAGCTTAGTGTTCTTATGAGCACTTCCACAGTTATTGA
CTGAGAGTTTTCTTTGCCGAATGACCATTTTTGCATGTGTATTTCGTACGGCAGGTACGAAGATACTCTATGCCCTGGGAAGTCGACAAAATTTCCAACC
CGAAAAGATACTCGACCGGTGGGAATCGAACCCACGACCCTCAGCTTGGTCATGCTGAATAGCTTCGCGATAACCGCTACGGCTATATGGGCCCCATGAA
AGCTCTTGAACGCAAAATAAAAGAGTTTACATCGCAGCGCCACCTATACGGTGAAATTTCCACTAACTTCTATCATCAAAATAAAGAACAAATAAATCCA
AAGTAAGTCTCCTCAGATACCAACCCGATAAAATGCATCCCTAAAGTACTAGCTAGAGCAGGGCTGCCCAACGTACGGCCCGCGGGCCGCATTCGGCCCG
CGGGCCGCATTCGGCCCGCGACCTCATTTTGTGCGGCCCGCGGAAGGTTCGAAGATTCTTCCCGTTGGCCCGTTGAATATTCTACCAACCCGAAATTAGA
ACATACTAAACCTAATTAATTTTCAATTTAGTTTCATCCTAATATTTTGGTATAGTAATTATTTATATTGTTTTGTTTATAAACCTTCTTAGATACTAAA
TTTATTCAAATTCTAAATCTAAAATTATGAGTGTTAAACAATGTTTCTACCATGGCTTCTTTCGACATTCATTCATTTGTCCTTAAACATTTGATCCTTG
ACGGGATTATAAGAAAGGCAGGATTTTTTTCAAAATCTTGAACAGGATTTTTTAAGAATTCTGGACACGACTTTCACGGATAAAATTGACAGGATTCTCA
CAGAATGTTTACCAGGATTCCATAACCAGAATTTTCAAAGAATTTAATACATAGGTTTGTAAAATCCTGGGCAAGATTGCAACATAACGTTATGTAACAT
GTTTTGCCAGAAAACTAAACGAATTTATAATAAAATTATGAGCAGGTTAATTTTGAAATAATTTTAGGCATTTTCAAATATTTATAGATAGCATTTCAAA
ATGATTATTGAGTAAGATTCTGAAGGAAACCAAGGCACGAAAGTTGTAAAATCTTGGACATTTTGTTCAAAAATTTCGTAAAAGCTTGGTCGGAATTTTA
GCACACTTCTGGGACTCGGGGTTTATGAACTTCATTTACTAACTTTCGTCAGATCACATAGGAATATTTGTGCGTTTAAAAATGTGGCCCGCGACACAAA
CTTATTCTTGCGATTTGGCCCGCGGTTTAAAAAAGGTTGGGCAGGCATGAGCTAGAGGTTGGCTAAATTATGTTCCTGGGCCAGTGTGCACTGGTACTAG
AGTAGATCGACATGCACCAAAATTATACAGAATAGACATATACTTTCATCATGTATAGTGTAATCATGTTTAACTGACGATTATCTTTGTCTTTATTTTT
TATATGAGTTTAGTCAGTTTGTCAGTGCTTGTGGCGCTGATTGGTTTATAGCCCCTATAGGAATTTTTGACAAGCAAATTAATTACCAGAAACCAGCATG
TATTACAATCTATAGTGCAAATTATTCACGTTCTCTAATCATTCAGTCGTTATCACCTAACTATCAACATATGCTCTTTTGGAAAACCTCTTACATGAAT
TGCAAACGTCGAAGAAATGGATTCCCCAACATATACTATTGCACCAATACTCTGAGTCAGCTGCAGCTGATCAAGTATAAAAGATTGTCGGGATTGCAAC
AAGAGTCAGTCAATTGCATCTCATTCAGTTTTACATTACTAAAGCGCATCCCGCGTCGAATTTTCTGTTACACTAAACCCTCAGCATCCATCCGAGATC

>AAEL025531
CGCTAGTTTTTTTCATAGATTGCACTTCACCGCATGTAGCTTTGACGGTTTTTTCCACCAGAATTGGAGAAGCTTTGGCAAGGTTTTCGTCTTCGGATTT
GCACTGAATTACAAGATAAGTCCCGTTTGATTTGTTCGGGTTTTCTCCCAAGACGGGAAAGGCCCCAGTTCCGCCGCTGGGAGGCGGCATTGTGGAATTT
GATCCCCCCCTGAGGGGTGCTTGGTTCTTGATTTATTATTTATGCACTGATTTGTTCGCTATGTCACCTCGCGGTCACCTGCTTGCACTGCGTAATTTGA
TCCCTCCCGATGGTTGGTGTCGGCGAAGTTAAATTTAATTGCTTTATCGCACCGATTTGTATGCACGTCCGAATGCACCGGATAGTTAAACTCGAATGGT
AAATGGGGTAAGTGAAAACAATTGATATATTTTACTGAATATGTGAATTAACGTTTTAAACTCATGCGTAAACCTTTGAAGCCATTCAGAACATTACGAT
AGGTAAGAGATTTCTGAGATTTTTCAGCCATTTTTGCATAATAGAGCGAAAAATTGTTAACCTGTCAACTGTTACTCCGTAACAAGTTGGCGGCGTACAA
TTTTATTTTAATATTTTCAGTGGAAAAAAGTTACGGAAAACAATTTCCTGTACCATTTCTTAGTTGTCCTCTGTGACAGTTTCAAACCGCAATAAAAAAA
GTTTTAGAATTAACTCGACGTAGACCTAAAAATAACTAAATTTAAACACCGTCAATTTTCTTATCAGGTGGGGCAAGTGAAAAGTTTATCATTAAAGATT
AAATTTGAGTTTTCGTACTTAAGTAGCCATAAGTAAACATGGTTCGCAATTATCATAGAAAAACATAACGTGCTGATAATTCAAGAAACACTATACTCAA
GCGTTAAAAGCTATTAGAAATCATGGAACTTCTCTACAAGATATTGCCAAACATTACAATATTAATATGTCTACTTCGGGCAGCCAATTAAAAGGAAGAC
GTTGACTGAAAAGTTGCAATATTAGAGAACACACGGAAATCTCGTGGAATGTCTATGTAAGCTAGTTCAAAACATAAAAATGGGGTATAAGTCTATCCAC
ATAAAAAAGATTCTAAATACGTTATTGAAGGATTCCGTTTGATTTCTCCCGAAGAGTTATCCGACGTCCTATTCGACTTTCTCAAAAACAAATAATGAGC
GGTGGAAATTCTACAGAGCAGAAATGCAATTGCTGTCCTATAATGTGAGAACTAACATTGGAAATGTTGCAGTTATAATGTTGTCGAATCATTTCAACTA
ACATAACTGAACAGAAGAAAATTCAAGTGAAAAAAATAACATTTTCTTTGTTTACATGTTACTTGTGTTATTGTTCATTGGGAAGCCTTAACAAATGTTA
AAGCTAATAGAAATCGTGAATATAACTGTTTGTTTTTTGAAATTATTGTTCAAAACGGTAAACTTTTCACTTGCCCCACTTTTGGGGCAAGTGAAAAGTA
AGGAGACATTTTTCAAAAACTTTTTCTATATTTTTTTCTTCAATTTTTCATAAAAATGAATTTCAGCATGCTGCTTATATTTGGTGGGAGTCAAGATAAA
AAATATACACGACCTCATTTGTTTCAATTTTAAGTCTCTAGAATTTTAAGAATCTCAACTATGCGAATTCGATTACCCACTTGCCCCACGGTACCTTAAA
CAAAATAACGTTTATAGTGGTCGATAGGAAATTTGTTATGACCCGAGAAGAATGATAAGTTTAAAACTACCTCTAATTCCCACAGGATTGGGAAACAGCC
CGAATGGACTTCCAATATTTGTAAAACAGTTTCACTGATAACACCATTAATACGGGATGGAAATTCCAAACTGCCTCCGTGCAATCGAGAGTTATGGTAT
AAAACACTTGCTTTTGAGATGGTTGAAATCAAAATCAATCGTAGCACTGTTCATTGAACATTAATTGAGTAAAAGTCTAAGAAATCAAATCAATAGAAAA

>AAEL021929
TATAGAATTAAATAATAATAGTAAAAATTAGTGCAAGACCAGTAGAATAGCCTTCAGATTTGTAAGAACGGATCAAATTTGTTATACGTAAAAGTTGATG
AGTGGTCGAATATCCACGGTGGAATCCGAGCTGTTCATTGTCAAAAATTTTATTATCGTTGAGTAGACCATCATTCTGATCAAAATATCCTTTTCAAAAA
GTTTACTGATGGAGGAAAGCAAACTGATTGGAAGCTTCTGCAGGATTTTGGTCTGGTTTTAAAATTGGTACAACCTTAGCATTTTTCCATTTGTTAAGAA
AATATGCTAATTTAAAACATTTGTTAAATATATCAACTAAGAATGATAAGCTACTTTCTGAAAGTTTCTAGATGAGGATGTAGCAAAATTCCATCATCGC
CAGAAGCTTTCATGTTTTTGATTTTTGTAATAATAGTTCTCACTTCTTCCAAATCAGTCACCCAGGAATTTTCGAAAACGTTCTCTTGATTAAGAATGCT
TCCGAAGTCCTGAGTAACTTGATTTTCTATTGGACTAGTAAGTCCTAAATTAAAATTGTGCGCGCTTTCAAAATGCATGGCAAGTTTTTGAGCTTTTTCG
CAATTAGTTAGTAATAGTTTGTTTTCCTCTTTCAATGCCGGTATTGGTTTCTGAGTTTTTTTTTTTTTTTATTTTTGATAATTTTCAAAAGGGCTTAGAG
CTAAGGTCCATTTGAGAAAATTAATTTTCAAAATTTTTGTTTCTTAATTGAGAAAAACGTTTCTTGATTTCTTTCTGCAAGTCCTGCTTTATTATTTTCA
TAGCAGGATCGCGAGTGCGTTGAAATTGCCTTCTCCTCACGTTTTTAAGACGGATCAAGAGTGATCGCCTATAATCACGGATTCAAAATTTACTTCACAT
TTTGGAATTGCAATGCTCCTGGCTTTAACAATGGAATTTGTTAGAGTTTCAAGAGCATTGTCAATATTAAGTTTTGTTTGTAAAGAAATGTTAACATCAA
GATTAGAGTCAATATATGTTTCATATATATTCCAATCGACTCGAAAATAATTGAAATGGAGAATCAAAATCAGCATGAGTAACTAATTGGCTACAAAGAT
GACTAGAGTCGGTTAAGACCAAGTCAATCGTAGATGGATTTCTAGCAGAGGAAAAACATGTACGGATATCAGAGTATTGAATTGAGAAATATCCTGAAGA
GCACTCATCAAATAAAATTCTGCCGTTGGAATTACTTTGTGAATTATTCCATGACCAGTGACATTTTTTTTTTGACTTATTACGAGTCAATTTTCGCAAG
TCAGTTCGGAGCAAATTAACTTGCTGTCCAGAGCATTGAAAAGGCAAATAGGCAGCTATGAAAGTATATTTACCAAGCTGTGTTTCAACTGAAACACCTA
AAGTTTCAAAAACTTTAGTTTCAAATGACGAAACAGTTGATTATACGCATATGCATGATGACAACTCCCCCACATGCCGCATCAAGTCGATCATTACGAT
AAACAAAAAAATTGGATCTCTTTTGAGTTTAGATCCAGGTTTCAAATACGTTTCAGTAATAACTGCTATATGCACGTTATTAGCTGTAAGAAAATAAAAC
AGCTCGTCCTCTTTACCATTCAGAGAACGAGCATTCCAATTTAAAATAAAATGGATTGGATAATTGGAAAATACACTACATACCTATCGCTACATGTTGT
CATGATTTCGTTTTCTTTTTGGTTTTACCCAATCAGTTTTGAATTTCCGAAACCTTTTTAAACATTTGTTGCAATTACCTACCCTGTATTTCCATCGTCT
TCTATTTGTATACAAAATGCACTGATAACGATCCCAGTGCAAATTACACTGAACTGATTGGTAAGCTATTGCTGCTTCCAAGACTGAGTATATAATGCTA
GCAAAACCAAAATCAAGCATCAAATCCAATCAAACCATCACTCAATCAGAACCATTACAGTGATTCAAAGAGCAAATCGTTCAACTGTCGAATTCAACA

>AAEL008108
GATCCTTCAAAAAAATCCTGGTTGGAATCGTTTCAAAATAACTTGGTAGATCATTTATATTATAGTTTTGAGCTCTATAATAGATTCTTGGCAGATCCTT
TCAAGATATTATGAGGACTGTTGAAATACCGCGGAATGATATCAAGTGAGATATTTTTTCAGAAAAATAGACTCCAAGACAAATCATAAGACTTGAACTT
CAAAAATTCTTCAAGAAATCAATTAGGACGCAATTATTTTATAGAAATCAATGCAGAAGCAAATTTTTGATTCAAAAACAAGAATAATTTCCGTGACGAT
TTTTTCCATTGGCCGGGAAGAGGCGAGGCAAAGACAAATGATGGATGATTTCTGGAGAGATCTTCTGTAGAAGTCAGATTTTAAGTTGGACTGCAAGAAT
TTCCCACAAAGTTTGTCATGACGCAATTGTATATGGTGAAAACAATCTTTCGAAAGTTGAAGCAATATATGTGAGGCGAATCCTATTCTTGGCACTTTTG
ATTCACTTCGACGGTAGGGTTTTTGAAAGCTACTGAGCTCATATTTCGTCAGAATATGCGTCGTATTGAAGTGCTTCTAATGGCAAAGTTTCATACAATT
CGGCCGAGAAAAACCCCCCATGCCAAAGTGAAGCATGGAACTGCCAAAGTAGCTCTACACCCTAGTACCTTAGTTTGCAACCTAGTTGATTTTGATTTTA
CCGGGTACCCCCGTTGGTTTGACCACATTTAATCTGAACACTTTTTAATCTGTACCCCGCTAATTTGCACATCGTTCAGAATAAAAATGGTTCAAACGTC
ATTTAGCTCATGGAACGGACTGAAGTGAGATGGAACGCTGTGGAACGGAACGCTGAATCAAAACAAAACAGTGAAAGAGGTTACCAGAAACACGTTTCTA
GGGTGACTAGATGTTCAAATTAAAAATGAACCCCGATGGTTTGCATGAGGTACCGTTCAAATTAGCGGGGGTGCACGGTATTTCTTCGGTCGGAGGGGGG
GGGGGGGGTCAACTCACCCCCTGCCTCCCTCTGGCTACGCCCATGCCAAGCACGGGAGGTGCGGAGCGAAATCGTAAGTATGCTAGACACGAAACATGCA
CAATTTATGTCCTTTATTTCCATGATCCTGAGACTAATGCTTCCTTTTTTGAAGCAAACCTACTATAATCAAAAACGCAAAATCCCTAAAGAGATTCCAA
TCTAATAAATATAATTATTGTTACCGAATACCTTAAACGGAAAATCGACCGTACAGACACACCCGTATTCAAACCAAATTCTTCAGCACTCGATTCGTTA
TGGTAACGGCAGCCTACAGAACAAGAAACAAGGGGCAGGTAAAGCACGTTTTATTCGATTTTGGATACATGCCCCTGTTATCCATGTGTTGCTCCAAAAC
CGATTGCACAACCTCCAACCAAAAGTCGACTAGGGACAGAAACCCACCAAGTGTCCTGGAGGCATCGATCGGTGGCAATAATAGTAATAAAACAGAAAAG
CGTGGTCAACGAGGATTCCTGATGCATGATGGAGCAACACGCGAAAAATCGCAGAAAGATGAGACAAAAATAATCCACAGAAATGACGGGATATAGGGGA
TAACGGTGTCCTCGATGCACCTGTGACATCCCGTATTCGCATATCCTGTCGCCTATTCCCCCAATCTCCTATATTGGAAAATGTGTCATGCGGACAAGGT
ATCCGTTGTACGACAAAGTGGGAAATTTAATTAGCTGAAGTCCACACACGCGGTGCGTTGCTGACTTCCTAATGTTGCTCATACTCTTGGGCGGCCCAGT
TCGTATTCGTCGTAGCCGTGACTAACAGCAACCGTTTTGTGCGATAGTTTTTCTCAGTTGTAAACGATAAGTGATTGGATCAGTGAATCTTTGGAGTGTA
AGAAGTGCCTTACAATTGAACGTTGTTATAAAGTGACGATTCGGTAGTTTCTATTAGTGAGTGCGTTTGGTGAAGGCACATTTTTGTTAGCGATTTACC

>AAEL019807
CACAGAGGACAACTAAGAAGTGGCACAGGAAATTATTTTGCGCAACTTTTTTCCACTGAAAATATTAGAATAAGATTGTACGCCGCCAACTTGTTACGGA
GTAACAGTTGACAGGTTAACAATTTTTCGCTCTATTATGCAAAAAAGGCTGAAAAATCTCAGAAATCTCTTACCTATCGTTATGTTCTCAATGGCCTCAA
AGGTTTACGCATGAGTTTAAAACGTTAATTCACATATTCAGTAAAATATATCAATTGTTTTCACTTACCCCATTTACCCACTTGCCCCGCGGTACCTTAT
ACTATCAAGATCTATGCGCCGAAATATTTTTAATGGTATCAGCGGATTTTTGAATCGACGGCGGCGTACATCGACGTAGAGGAAATTTATTATAAAAATG
TCCGAAGATGTAACTGATGAAACCGTTTATATTCAATAACAAACATGACCATATATTTTAATTGAAAAATAAATACTTAAAATATTACAGAAAATCAAAT
TATTGTTCTGAATCTACTTATAGGATTCCATAGAAATAGCCCGTTTAGCATTCCTTAAAACATTTTTGCTATAATATCTTCTTATAATAAATCAGAAAAA
AAAAATTGGGGAAATTCATAGCAGAAAATCGAAAAGGAATCCATCGAGAAACTGCTTCAAGAATTTATGGAAAATTCATTCCATAATTCCATATCCTAGA
TTGAACATTGGCAAGAATATTTGAAGGACATTTTCATGTGTACTTTGAAGATAGATGTGTAGTAATTCATTAAAATTACTAATGCATTGCGATGAATTTG
AACTAATTTTTACATAGGGTAGTACAGATAATATGATAATATTTTTGAATAAATTTCCTTACAAGTATGTGTACGGAGATATCACCAAATTTACGGAGGC
ATCACTAAAGAATTCCATAAAAAATAAGAACAAAACTTGAAGGATTTGGAAAATTTCATGAAAGAATATCTGACAGAATTCTAGGAAGAATCGCTGGCGG
TATTCCAGGATGAATCTCTAGCTGATAAACTTTCGGTGGAATCCTTTAAGCAACTCTTGTAAGAAAAAGTGCAGTTCCTGGAGCAATTTCGTGTAATCCC
TGAAGGATAACCAAAAGTTACCTGTTCCATTCTCGGACACCGCTGCAAACGTATTCGGTGCATGTGGGCTAAATTTCACGTCTCTGACACTCTCCGAGTT
GCTGAAATAGGTATTGATCGCCGTCCGGTCACTTCGCAAATCGAAACACTTGATGGTGCCGTCCTGCGAGCCGGATATCAGCAGATTGGATTCCGTGCCA
TGAAAGGCCACCGAGTGGGCCGTTCTTTCGTGCTCGTTGTACACCAGGAGCTGCTTTTGACGGCCAAACTTGGAGAGATCCCACACCGAGACCACTCCGT
TGGTGGCCGCCGTGGCCAAGATGTTCGAATCGAGCGAACTCCACGCCACATCGTTGGACGAGTAGCTGAGATTTTGATTCTTCCCCCCGCGCATATTGCA
AACCTCCGTGAAGCCATCATTTTCGATGGAGAACACTTTCAGCAAACTGCGACCGGCCACGGCAATCTGCGTGCTTTCCCGGTTCAACGCGAGGGCATTT
GCGTGCCCATCCTGGCAGATGCGAATCGAACTCGTCCGTTCCTCGTTCATTGATTTGAATTTCGACGGATTTTTTGCCCAGACACAAACTACGCGCGATT
TTTTCTGGTGATAAACACTGCGGAACGCGAACTGAATTTGTGCGTATTTTTGTTGTGATTGTTATCAACAGCTGATTGTGACGCTCGCTTTTTTATGAAT
CGCAACCCACTGGAAAATGTATGGCGACTGATTCGGCAATGCGTTGGAGAGTAACCAATTCCACACCTTCTGCTGTCAAAACGCGCGAAGTTTTGTTTGT
CTGCGCATGATATTTTCATGTTATCACTCGAAAAGTGTTTTACCGGATTTTCCAGTTTCCCAAACGTTTTTCGCAATTTACAGTAAAGCGACGATAGATC

>AAEL006480
TTCTCCATTAAAATTTCCATATAAACCTACATCGTCTTTGGGCCACCTTTGAATCGCCACCTAGAAAGCTGAAAACTTCACAGAACACTATTTTTATGGT
AAGGATTGTAAAAAAGATATGGGAGATTGAATCTTCAAACTTTTTTTTTAATTTTGAGCAACCCTACTGTAAAAAAGATATGGAAGATTGGATTTCCCAA
CTTTTTTTTAATTTTGAAAAGCCCTACTGTTGAACCACTAACATTTGAAGGGCTGCAGTTTTACTCAGAGTTATTTAAGCAACTTACTTTCTTTGGCAAA
GTGGTTAGGCATATTCTCAACTATGCTTTAGAAAAACTTGTGCAATGATTTCTATATAATTGGGAGCATCAAAAACAAAAGTTCAAATTAGCAGGTTTTC
CAAAAAAATACACACGAATTTTTTTCACGTTTCGCACATCGTAGAAGAATCCAATATTATCCGATAAAATCCCTTATTACTTTTTTTCGCTAGTGTTCGT
AAGATTCGTAATTCTATTAAATTAGTGAACAATTCTAGTTTACTAATAAAAAGCTCAGTTATTCTGTTTGTGTTTATGACTGTTTTTTTTTTATTGAACT
GCTATTGAAATAGAAGAAAACAGATCCCGAAAAAAAGAGGCATAGCACACAAAACCTACTCCAAAAGTTACTCCAAACTACGGTAACCGATTTATCGCGT
TCTTTCATCGCCTCTCAATCATAACATCCGTAGGGATGAGTTAAAGCCCAAAGAATGCCGAACATATCTGTTAGTGTATTAGGTTGATTGTTTTCCATTA
TGCCGAAAGAGAAACACTATCGTTATAACGAAAACACCTCCAGGGTGAACAAGCCGGCTTGTTGGCGTCGGCATTACGTCACTTTGCATTATTAAATTCG
GTCCCACCAGTTAATAGAACGGTTAAGCACAGTACGGTATACACGTCCGTTGTGCAGTGTATTGGTGCAACGTATAATAGCATGACTGTCTCTTGTACAC
TCGAGAAAACGCAGATGGATTGAGCGTTGAGACCTTGTTGCGATTTCGCGAATGTCACAAAGTAGACGCCAACCATGGGCGTGACCAGGATTTCTGACAG
AGGAATCGAGCTTAATCGAACATCAATTATATTTTTGAAAAGGTCCTTTTGAATAGAATGATGGTCCACATCAACGAAAATTTTAATTTTGCCCAATAGA
CAGTTCGGATTGCGACATGGACATTCGATCACTTATCAACCTTTACATGAAACACATTTGATTCGTCCCAACAAATCTGAAGGTTATTCTACTGGTCTTG
CTCTTCTAGACATAGAAAAAGTATTCGTCAGTGTTTGGCATGACGGCTTGATTGTAAAATAAAAAAAAACTTTAATTTTCCAACATACATTGTTGGAATA
ATCCAGTTATTTGTTAAATCGTACACTTCAGATTAATTATCAGAACTTCAAGTCTGAAAGACTTCCTGTAAGAAGTGGTGCTCCTTAAGGCAACATTTTG
GGACCAATATTATACAGTATTTTCACTTCTGATTTACCGCAGGGATGTCAAAAAACGTGGGCTCTGCTAGATAAAGTTTACCTTTCAAAAATCACCTTTA
GGGCATTCAAGCCAAAATGTCACAAATATGTAAAATGTCTGTATTCACTTGTTAACAGAAAATCGAAACCTTGTCTTAAGAACAAGCTTTTGATCTTGTT
GAGTTGTGGAAGAATTATTAAAAGTTGGAACCAAACGTTCACGTTTGTTGTTTATCCAGTTCATTTTGATTTTTTTATGTTGGTCAGGAACAATGAACCC
TCCCCAGCTCCCCCTGGGTACTCCCATAACGCCAACACATGCAACCATAACTGGTCGAGCCCCTGCGCTTTACGGACCAGACTGGCTTCGCATCACGTTG
GATTGGACTGTTCAAGTCATTCGTTGTCTAACCGTCTACCGAACAAGTGTCGATAATTGGTATCCAGACCCGCGTTGTGAACCAGACAAGCAATTTCATC

>AAEL006486
AACCGACCTGCTTTACGTATACTAGATCACCTGGGTATAGACCCGCCTTGTTCTCTACGAGGTAAACTTTTTGCAGGTAAACTAGTCGTATACCTGTATA
GAAAACTTTTTTTGTAGATTTTGTCTTCAATATTAGATTTCTTATAGGTTTCTTGTATCAAAAGGTTTCAACACTATTGAGAGAATTTTTCTTCAGTTAC
GTACAATAAAAAATATGACACTATCAAGACTTTAGATCACAACACTGGATCGCGTCTAACTTTCTAATAGATGCTATAATAGTTATGAATAATTAAATAA
AATATCATGAAAACAACTTGTTAACCTCATGTGGTACCCTTAACAAAAAATTCAGCAACAAACTGCGGTCCTAAAAAAAAATTAACAATGAAAAAAAAAA
TTTTTTTTCACTAAGTGTCAACGTTGTGAAATATTTGAAATGTTTATTGGCTGTTTATTGGCTTACCATCACCAAATTTTTATGGTAGATAGCTAATATA
ATGGACCGTTTTCCCTCAAAAAATTACGTTGGTATTCCGATAGGGTTTTGAGATATTTGAGTTTTTGTGACAAAAATGATGTTTTTTAATGCAAAAAATT
TTTTTTTTACTGTGTGTATTTTTTTTGAATCTTTATTTAGTTGTCTAACTTTGTTTCTTTAGTTGTCTAACAATCGAACGAATCGTTTTTGCTGTGCAGC
TTTTTGAATATTTTTGAACCATTTTCACATACACCCTTTTGAAAAGTTAGTCGTGACTCAACTTGAAGATTTGATATCGGAAAATGACGATTTAGATGGA
ACTGAAAAACTGTGCAAAGTTTCAGATATTTTTGAAATGGTCGATCAGAATCGACTTGCATGCCTCCGTGGAATCCCTCCCCTGTCAACATTAGTCAGCA
ATGGGTGAGCCCGTTTCATGCTTCTATTTCCTATGAGTGAAATATGTTTACCCGCATCTTTATAGAGAAATCGGTATGAATGTTGCATTTTTGTATTTAC
TCAAAGAACAATGATTGGTTGTCAAAATTTTTGAATAAATTACTGAAAAAATCTCAATTTTCTTTTCTTTTATATGTAATTACATTATTCCTGGAGACTA
GACAAAACAGTAAAAGAATAATATTTTCGATTATGACTCATACCCTCTATTTCTTATTGTAAAGCTAAGTATGCTGTTCCGCTCAAGAAAAGTAAAAATT
TCTGCCCAAGAAATGGACAAGAAATTTCCTACAGTGAGCTCCATTTGAATTGACAAAATCATATTTGTCTCGATTGAAAATCATGTTCCTGAAAATAATT
CCAACCATTGTATTTGACTAAAGATGTGCTAGAAATGTCTTCCAGAAGTTTAAAAGTTGCATTCTGTTCAAATTTATAAGTATTTTTTGTAATATCGAAG
TTACAAATATCATTTAGATTCTTAAATGAGCTGTAAGGTTCAATCGCCAATGCAGAATGATATTTAAAAAGAGTACAATTGATCCTATTTATCAAAATAG
AATAGTATTTACTCCTTGTTTCAAGACATTCATGCCAAACAACATGCAAGCTTTAAAGACGCTCAAATCGCTAGGCGGATTGATTGTTCCTGTTTACTTT
TCGGGCCAAACAAGATGTGAGACGATTGCACCCATGAGAAGAATTCACTTTCTAGAAGCTAATCACGATTCGAAACGCTCAATCCATATATTCTCTCATG
CAACCCTGCGCTTATCGGCAACAACGACAATCATTGGAGGGCCGTCTATAAACCGCGTGGTTATCTATGGTGAGAGAGGGGCGGATCTGGCCAAAGAATC
ATAGCCCATACTAGTTATAATTGTTATGTACAAACAAGAAACAACCACGTAGTTTATGGACAGCCCCTCGGCGGGGCTTATCACCGTCAACCAATGTGGC
CGATTACGCTAACCTGCTTCGACACGAAAACATCGCAGCCTAAGCTACGTGGGCTGTTTGAAGCTTCCTTGCAGTGCTACCTACAGTTTCAAAACAACG

>AAEL005625
GAGACAAAACAATCACCACAAATATTATGTTTGTATATTATTAGATGAATCAATTGAATCCAACCTATATTTTCTAAATTTATTCATAATAAGGAAAACC
ACATCTACAATTTCTTCAAGATTTTCGTTTGATTTTTCTTATTTTAATTCCTGCATTCGGACGCATCCGGCGCCGGTATTGTTTGTTATAATGATGAGAG
CATCAGTACTTACACATTGAAGATGCTACTGATCCTGAGTAGCATCTCTTGGTTCCCTGTGTACAAGTACAGCTGTTCTTGCAATAACGGAGTAGCAACT
GCGGGCGGTCAATCATGCTCATGCTCATGCAAATAGTAATCGATTACTTAATTTCTGGAATGTCGGCTTGCTGTCTTTCAAAATTGCGTTGAGTAATTAT
TTATCATGCTCTTACTTGAAGAGCATTCGAACCACCATGACATGCTTGAAACTTGTGTTAAATTAAGCTATATTTCCTAAAAAGAATCATTTCCCCCACT
TTATTCTAAGGTGTTTTGAATAAAACTTGCTTTGTTATGTGTGTGGAGAATTCCTTTTAAGAATCTTTGAAGTGATGTTAATGACTGATAATGTTTCTGA
TTGTCAATTGATTCAGTAAATTATGGAGCTGTTTTTCATAAAACCATGTAAATGACCACTTTCCAGAATTAGTTCAACCACTGTGCAGCGCTACGGAGCG
ATCCAACCGACGACAACTCGTGCTGGCTGACATTTTGGAGAGTTGGCACTTCCACTCGCCTTGTGCGCTTTTCCCGAGCATATTTCCCTGGAATGGGTTC
AAAAAGGTGTCCTGCTCTCCTCTCCTGGGTGCCGAAACCGAATTAGAAGGTGGCACTGCTTGCGGAGGATATGGGGGCAAACTTTCATAATTTCTATGCT
AATTAAGGGGCTTGAGGGTTTCTTTTTTCTCGCTTTCCCCTCCCGCTGATGTATGAAGAAAGGCAAAAAAGTGGCGGAGGTGACCGGGAAAAGGTGCCAA
GCACGTGGAAATGGGTTTTCGTTTTTCGCTGAGAGTGCGGCATCCCGTTTCCTCCCCACCCACCCCCGCACTATTTATAACCGTTGCCGCTTGGCAACTG
TGTATGATGGTGAGTGAGTTGGAAGTGGATCGTCAGAGTCGGAAAGAATTTTCTGCAATGATAACTCGTAATGAGTTTTCCTTGTTTCCTCGTTTGGCTT
GGATGTTGGAGGGAAAAAACTGCAATTTCTCTGACGATTCAAACGGTGGGAGGGGGGGAGGAAGGTGTGCGAACCGAGCCCGGATGATGGATACTTTTTG
AGCGAAGTGATTTGCTCAAGCTTCGAGGAAATGGGCCGGACGTAATAGCAAAAGTAAAGAAGTTTGCTTGTTTGCACATTTGAGTTATGGAGAGCTTAAT
GGAATCATTAGAGTGAAAAGTTCAAGCAACTACTTTGATAAAGATTTGTTGGGAAATCAATTTGCTGGTTGCAAACCTGTTTCTACCGAATTTATAAAAA
AAAGTTTAATATCCGGTGAAAGTTCGAAAGCTATTTGAACAAACTCTTTAATCTGTACGACTCAATCTTCAATATGATTGTAAATCTATAGATTAAGGCG
AAAAACTTTCAGTACGGATTTGATGAATGAAAAAGGAACATGCGTGTCAATGACCTGCGTAGCTCACAAGAACTGCACCAGCATGTAAACGTCATACGGC
ATATAAGGTGATTGTCCCAATGTGAGTTTGGTTGGGATTAACTTATGAAGTTATGGATTCACGTTGTGTGTTATGGTTCTAATTGGATCAATTTTATCCG
AAATGTTTGCTATAAAAGCTGAGGACCAATCCCTCCCAAATCGAGTCGTTCTTTGGTTCAACAGCAGGTCTGAAGTAGTTCGCCTTCGTTGCGATTTTCT
TCAGCTCCTCTTGGATAATTAACATCAGCAGTGGTGGTGTCAGTGTGACCAAATTCTTCGCAACCTAAGTGATCAAAAGTGACTTAACAAAGCTTCAAG

>AAEL026953
AATATTGGGCATTTGCAAAAAAATCTCAGACACATATTTTGTGCATCCAAAATATGGTGTGAGATTGAAATGTTATCTGTGACCGACCGACCTTGTGACC
TTGTGAAGGCATAGTTGACGTTTCTTTCGCATATAAGTTAAGGGGATTTTAGTGGGTCGTCGGTGGTGCGACATCCCCGCACTCCCTGAGTTACCTTCTC
AGCTGTCTGATTGCAGATTTCCCCCGTGTAAAAAAGAATCTCTATTACGGACTCTCATAAAATCACGTACATTGAATAACCGTGACAAATGGGATTTCAA
TCGATTGTTTCAAATATGTTTCCTTGCGGCAACAATTACTATGCGTTCATTCTAACTTTCAATGAAACGAAAATCATATTTAATAGCCATTTATCTCAAA
TGACGTAAATTACACGTCACTAATTGCCAAATTATTATTAGTTTTATTCTTGGAAATACACTGTATACCTAGGGGAACCTGGTCCAATTCGGACCCTGTT
CTAATTCGGACCATCAAGCATTTCTCAATACTGGCGCTACTGTAAAGATCGTGGGTGCCGTTTTTCTGCTCACCGTTTGGCTTAGATCTAACACAATAAA
TTTGACGCCTTTCAGTTATTACGTTTGCTTTTTATATTAGTTTATTGTTTTGAAGGGCTCAGGTGTACTGTCGGTTGGCGTTATTTCCAAGCTTCTATAA
GCGACAATAATTCTCCAATCTCTCTGTGTTATTTTATAATCGAATCACCCTAGCCTAAGCTTTCATCTGACCATATGGTTTTGATATGTCTATGCACCGT
TTGTGCTCAACGAGTTTGAAAATCTCAAAATATGTGTTGGTCCAATCCGGACCTTTTGATATGGTTCAATAAGGACCTCTTGATTTTCAACGTGTACTCA
GTCTATTCTAAGAGCTCCACCCCGTGAAAATCTTCCTGACTCGATCGAAAATCACAGAAGTTGTAATATTGATTAAAAGTGCCTTTGTTTCTGTTGCGGT
CAAGAAAATGACTTCGCGAAAAATCTAAGAAATGAGGTAGATTAGCAAAAACTAAAGGAATCAATAAATCGGCTACTTGAACAGCATCTCCATCAATACC
ACAGCCAAGCTTTATCCAAAATATATTGGCAATACGCTATAAAAAACGTTTACGAGTACTATATAAGAACAATACAGTCAACTATCCCTTGTCCGATTTA
CTGTGTTTATGTTCACAAGCTCGAAGGAAAGCGCAGTCCCTTCAATATAGTGTACTTTAATCCATAAATATAAGTAGGTACTTCTCAAACTTGAATTTCC
GAGACTTCGAGTCTGTTTGTTGTCTGTTTCAGTTTCCCATACAAGTTCACCTTTTCAACCCGATATTTCATAGCAAAGTTATAATGTGTGGAAAATTTTA
CAATATTCAACTTCAAAATTGCTTTTTTGAATGTATTTTGTCAAAATAAATAAAAAAAGCTCAAATATTTGAAAATATGTGTACTTCATCTCGATAGCTC
CCATACACGATAGCTTGTTCAAAATCGAGTCAGGAAGAGTTGACTGTACCCAATTTTGAACAAGTTTCTGATGTATTGCTTAATGAAATTCATATTTCAC
TTGAGCGTGTTCTGACTCGAATTAGTTTGAAATTTCTCACACATTGAGTTTATTTTTTATGCTTGCGCTTGCAGAAAAAGTTCAATAAGCTTTACTACCA
AACAAATCTGAGTTATATTTTGTTACTAACATTGCAAATAACGATGAAATATAGGGTGGGCCGAATTAGAACATGGGGGGTCCAAATTGGAACAGGGTTG
GTCCAATTCGGACCTTTTGGAGAAGTTGGTTCAAACATGTTGTTACGTTTAAGTTAATTTGTGTATCGTAACAAGATAAGGCCTTGAAAATTTAGAACCC
AATTATATGTAAATACATAAACTAACAAGAAGAGGTCGTCACGCACGCCAAAGAGGAAACACCCCTGCAGTAAACCGACAGCAGCTGCTGCCAACTGAC

>AAEL012687
TGATATTGAGCTGATTAATGGTATAAACTTTGGCAAAGAGTTTCCTATTGACTTTATCGTGGTAGCTAGCAAAACTAAAGAAGATAAGTTCTTACAAAAC
ATTATTTCATTTATGATAAATGGCTGGCCGACAAAAGTCAATAAGCAATACGCTGATGTGTATGCGAATCAGCAAGATTTGGAATTAGTGGACGGTTGTC
TTTTGTATCAGAATAGAATCGTTATACCAGTAGCAATTCAAAAACGAGTTTTGAAGCTTTTGCATGCCAACCACGCAGGAATAGTTAAAATGAAGAGATT
AGCTAGACAAAGTGTCTATTGGTTTGGGATTAACATGGACATTGAAAATTATGTGACAGCTTGCGATATTTGCAATAGTATGATGTTAGTTCCAAAATTA
AGGTCAGAATCTAAATGGATACCAACTACGAGGCCATTTAGTAGAATACATATTGATTTTTTTTTTATTTTGAACACCGGACATATTTATTGATGGTTGA
CAGTTACTCCAAATGGGTTGAAATTGAATTAATGAGCAATGGTACAAACTGTGATAAAGTGTTGAAAAAATTGGTAAGCTTATTTGCTAGATATGGTCTT
CCAGCTGTGTTGGTATCGGATGGTGGTCCTCCTTTCAATGCCTTTAAATTCGTTGACTTTTTGAAGCGGCAGGGAATCAATGTTCTAAAGAGCCCGCCAT
ATAATCCATCCAGCAATGGTCAGGCTGAAAGGTTGGTAAGAACCGTAAAAGATGTGTTGAAAAAGTTTTTGATTGACCCAGAATTTTCTCATTTGGAGGT
GGAGGACCAGATGAATTTATTCCTGATTAATTACAGAAACAATTGTTTAACTATTGAAGGAAACTATCCATCACAAAGGATATTCTCCTACAAGCCCAAA
ACAATGCTGGATCTATTAAACCCTAGAAACTATTACAAGAAGTATTTGCGAAATGAAACTTTGCATGATGATTTAACTACTAGCGAAAACTCATTCCCAG
TGCATGATGATATTGTTAGGAAGGATCAAGAAAATGCTCCAAAAAAAATACCTGATCCTTTTGAGAATCTGACGCCTGTAGATGAAATATGGTACAAAAA
CCAAAACCCTCATCATAAAGCTAAATGGCTTAAAGCAAATTATATAAAAAGGCTTTCTCGTAATACTTTCCAGGTTCAAATTGTTCAAAGCGTGCCAACT
ATGGCGCATCGAAGTCAGCTTCGCGTTCATGGAGGTGGTGATTCCCACGAGAGACCCAATATTCGTATAGTTCGGCAATAGCCAGGGCTGGACACTGTAA
GCCAGGAAGAGTTCCGAGGTTTCTCGGAGGATGAAATCAGACGTGACAGGAAGAGGAAATTCAAAGATGAATGTATGACCGGAGAGCCAAATAAATCGCC
GGAATCGATACTTAGGCGTTCGAAGAGACGACGAAAGACCAGGCGTGATAGCGAATACGTTTATCTAAAGTAGTTTGATCTCGAAACCAAAATGTTCTTT
TATAATTGAATTAGAGTTAACAAACATGGTAATTAAACGATTGAAATAAGTTATAATGAATTCCATCTTCTATAAGGGGAAGGACTGAAGTGATTATTAT
TAGCGTGTAAGAAAAGTGAATATTCTGAAATGTTCATTAGAGAATTGGGAGTACAACGCACGAAGGTATTCCGTTTAACGGGAGCCGATAGAATACGATC
AGTTGTCAAATGATCTAGCAGACGAAGGTCTGATCGAATTTTAAAATAAAAGTTATTAAGTTGAGCTCTCAAACTGAACCAGTTCGAACTATTTATTTCA
AAAACACCATTACGCTAAAATTCCCTCGGTTGGGTACAATCTCGGTCAGTGACCTTAGTACACAGACATATCATTTTTTAATACACAATTTCGCCACATT
TGCATACCAATCACAGTAGGCTACTGTACTTCCGAAAACCCCCCAGACTCGAAAAATTCATGGCACTCTTACATGCATTTATTGCGCAGTCGCAACGATA

>AAEL023841
AGCAAAGTACATTCCCCCAACCTAATCAAACATCTTTTAAAGAGGTTTGTTTTATATGTTGTCAAATCGTAGCATTTGATTTATTTATCTGTTTTGCTAG
GAGACATCTTCGGACGTATCTCCGGATGAAAGCTCTGATGCTGATAGCATCCAACCGATTGATGAAACCGTGAATGAGCATGAAACGCCATTAAATTTGA
AATTGGTAAGTTCCGCACGAACGGAAGTATTTATTGAGGTATTTGCACTAAACTTCACACGATTTTCCCTGAAGAGAACGAAGCGCCGCACTTTTTGCAC
CCTGTTTACTTGATTCTTATGGGAGAATAGCATTGCGGTGCATCCTCAAGTGCGGCGCTTCGTTCACTCAGAGGAAGGCCGACTGAAATTTTGCAAGTGC
CCTATGGGGAGCAAACCAATCACGTCGGGGTGTTTACTGTCCAAGGAATCCAACAATATCATGTTCGCTTTACAAATTGTATCTTTACAGAATCCTCTGA
CATATGATCTGACTCAAGGTATCGTCGAACAACAACCGACTTGTAGCAAACTATTAGATCTGAAAGAAGTACCGACTGTAGACATCCGTGCATCATATCA
CGGTGAAAATGTAATAGTTCAGCATCAGGTATATATAAACACAACTCAATAATACAATAATGCAAAAACAATATTTTTTCTAATAATTTTTAATATATTC
CGTTCTTAGCAACCAACTGAACAAAACGCGGAAGACAAAGTTGACATCACGCCACCAAAGTGCGACGATCCGGCTACTGAACAAGCAAGTTCATCTCGTT
TATCTCCAAATGTGCTGAAAGAACTTTTGCAACGAACTATATACGGAAAACAGCTGCTGCAGACCGCTGATACGCATTGCTTGTCGGATTCAGGAAGGAA
GTTAGTCGTAGATACCGTAGCCAGGTACCATCTGACTTTGAACCGCAAAACCTCGGCCGAAGCTGTGGAAGATCTAAGCGAAGTCATTGTAGGATTGTTT
ACGAAGGAAAAAAAGGTAGTGAATAATATGTGCTAGTGCCCGTATCATATAATATCTGACAAACACAAACACACCTAATTTCACCTCAGAAAATTAATCA
ATATACAGTGACCATTTTCGTCATTGCATAATGGTTCAAATCGACAATTTAGCAAGAAAAACTGTTTTCTCTTTTCTCGTTGATTCTAGACTATGTTGTC
CTAAGTGAAGTTATTCCTAATTGAGATTTGTATCTTCTTAGAAGAAAGTTGAATAGGCTGGTCCTCATTAGGTTTTAATTTTGAATCACATTTTTTTGTT
CGAGAAAATTTGTGGTTGCGTTTTTTGGTAAATTTTTAGAAAATGTTATTTTGAACAACTTTGCTGAAGACACTTTTTATCTAACTCTTCATTTGAGCTT
AGTAAATCAATTTTAAAAGTTTTAACTTTAGGCGAATCCAAATAATCAGATTTGTTGTCTAAACTTTAAGTGAATGTGGTCTTCAGAAGAGTTGTAGAAA
AAGTAATGATACACATTTTTTTCTATACATTTCAAGTTTGTAATTCTTGTCATTTTGTAGTATTAAGCAAAATTAAGTGAACTCGTTATCAAACCAACTC
AATGAGTTATGTTTCATAAATTTTCACTCAATTTTGCTTTTAAAACTTGAAATGTTAAAAATATACTTCTCTACTTCCTCTACAACTCTTCTGAAGACCA
TATTCACGTAAAACAGAAAACAAAAAAAAAGTTAAACAGTACAAAACTGATTATTTGGGTCCATTCTAAGTTAAAACATTCAGAATTAATTTACTAAGCT
CATATGATGACTTAGATCAAAAGTAAATTAATCAAAGTATAAAATTTTAACAATTTTCTTCACACAAACCAGTTTGGTTCGAAATTGAAACCTGAACACG
GAGCAGCCTATTAACAGCATTACGTCTAAAATCTACGCGAACAGAGAAACACCTTTTTTCCTGCTAAATTGGTTCGAGCAAAAAAGTTTCTAAGTGTCAT

>AAEL027957
GGAGGAACTCCTGATGAAATCCCTTGAAGAATTCCCTATGAAATTACTATAGGAACTCCTGATGAAATCTCTGGAGGAATTCTTGATAAAATTCCTGATG
GAACTCCTGATAGAATGCCTAGAGAATTTCCTTGTGATATCCCTAGAAGATCCTGATGGAATTCTTACACTCAGGCAACTGGCCTAGCGAAATTCATAGT
TTTTGCCTTATGAAGCTGTAGAATAACTCAAAATCTGAACTTCATAACACAACTATGATTTTCATACGTTACTTATGATTGTGTTCGGTATGACGTAAGA
ATTGCTTACGTCATACATTCGATTTTCATAACCTCGCCTTAAGAAATTCAACACTGTCACTTGTGCGAAAAAGTCATATCGCAAACTTATGAAAAAGTAA
ATATGGCGCCTATCGTGGTGGACGAATTGAAACTTATCGCAGATTTTTTGAACGGTGTGCCGGGATTCGATCTCAATATATTCCGACGTAAGTAATAATT
AATTTAACTACAATTATTGATTGAACTACATAAAACTGAACCAAAATAACCGTTCAGGAGCCAAAATAACGACCATCCAGCTGCTGGTGTTAAATGAAGA
CGAATTGGCAGCAATCAGAGCGGTTCATCCAAATTTCGACACCAAGAAGCTTTGGACTTGGATAGTACACTGAAAATAATGTTGTAGTAACTTTAATAAC
GACATTGTTGTTACCACAACTATTCCGAAATATTGTTAAATTGAATGAAATAATCATATTAATAAAAACAATGTTGTTCAAATTACTATGTTCACAAAGC
TGTAGCACTGTACTGTGTAACTGTGTTCATGTAGTCAAGAGCTATTCTTCTTGAAGTTGACTTGACCACATGTTCAGTAACAAGCAACAGCAAATGTTCT
CGATTTTACCATGCTCATGGTAAAAATAAAAACAGAGAATGTGTAATCTTTACTACCATGCATTTATATCCATAACTCACTCCCATTGAAGGACGCCATT
TTGTACATTGATTTAGTAACGAAGACAGTAGCTATTTGGAAGCAAACTAGAATTGGTATATCCAAAATGAATAGATTAATCGAAAATATTTACCAATACC
GAAATGTATGGTGATTTGTTTTTCCAGTTCATGAACCAATAGTTTTACGATTGGGCTGAGATGTTGCTGTTGGATGCATTTCGTTTTCTTTATTTTTGAA
TGGATGTTGCAGGTTTGTTTGTTTTGTAATAGTTATTTTAAGATAATTGGTGTTATGTTGTGAATTCGTTTGCTTTATCGTGAATTACAGAAATCCCTCG
GATCGGTTTTTATGCTTTGGCATCTCCAGTGGCCAAGTCCACCAAGAAGGCAACGTAAGATCAGCGTTAATGACTCTTGATGCCGGCGACCGTGGATGGC
CAACTGCCTTCAGTGGTATCCGGATCATCTCCAAAATCTGGATCAGCATTCTATGGAATGGAACTTCAAAACTGACAGAACGCAAATTTTATTTACGCAA
AATTTATGTTTATTTGCGTATACTCTTTATTTATTTAGAATTGAAATTTGTACAAATTACCAATGATAAGTTAAAAGTAATTATTATCTTACACATATTT
ACAATTCTGCATGCATCATGCGGGGACCTCGGCATCGCACTTGATAATATTCAATAAAAGAAGCGTCCAGTTGAACCTACTACACAAATCTTATTATTTT
AAATGCAAATGATGGTTGAAAATTTCACTTATAGCTGCGTTTATAGTTACCATGGCCCAACATTAAAATTTACTACACGATTGTAGTAATTTTTAATGCA
AGAGATGGTTGAAAAAATAACTTTTATTCGTCATCAATATAACTATGAAACATGGTAATTTTGACTGTTTCAGTCTTGCGTTGCCGCCATGGTAAAAACA
ACGACACAAGGTGTTCGAAATGAATGCATTGGGAAGTCTGCACAAATAAAGTGGTGCTGTGCATTTAATTTAAACCATCAACATGGTATTTTTTACCACA

>AAEL017464
ATATGGAGTTATGCTCAAATACGAGCAATTTGAATTTTGGTTGTCAGCCCCGTAGCCTACGGGTTAAACTATTCTGTTTTTCAAAAGGGTTGATTTCCAT
AAAGTTATTTATAATTTTCTGAGGTGTAAATACTGTTGGTAACAAGGTCCTGATCTACCAAGTGAGAGCCTTGTTCGAAACTGCTCGGTCATCTCACCAG
ACTGAGCTACATACAATGCGTTCAATTTGCTAGAAGCTTTGTGTTGCTACTCGAAATGGGTATCTCGGCATTGTCGAAATCGTAAAATTGATCTAATTGA
ATTATCTTACGTCCGGTCATTGATACGTAGTCAAGATTCTACCCCATTACCCCGACTGTCATTACCCCGAATGCCATTAACCCGAATTCCAAATCCCCGA
ACGACCCATAACACTGATGGAATTCGGGGTGATGGCGATCGGGAAAATAGCATTCAGGGTAATGGGGTAGAATCGTAGTAAAAAAATATGTCAGCCTAAT
TAATCTATTGTTTGTTGTGTTGTTGCCAACATCGGTAAGGCATAGATTGAAAAGATTGTGTAAGCTTAAGTGTGAACTGCTTAACATGTTTTTGAAAATG
TATAGTTTTAGAATGTTGGTTTTCAGTTCATAAACCCGTTTATTATCGAATTGTAAAGGCTTATTGCTTATTGCAAAGAAAGTGACTTACCTCTAGGCGT
ATTATGCAGGTTTTCTTAAGTTCATTTTAGCAATGAACACTTCAGCAATCACGCTGTTGGGACCTTGCAAAATTCCGTTCATTTTGAATGGCCTAATCTA
CTCCAAATTGGATGAAAATGTGTCTGGTAGTTTGTTTTAGTATTGCAATTAGGATTAGGGGGTGACTGGTGGAATCCCAGACATTTCGATTTTTGTGAAA
TGGTCTAATATAGATATTATACTGGATTGCAAGGTTCAGAAAGATCACTCGTTATGCTTTTAGATCTGATAAACTATTCTCCAAGTACTTCTTGGGTAAC
CTCAAACAGTCGTTGAACTCAAATCATAGTAGAGTATTACTGACTAATTCCATATGGTATCAACCTTGTTCAAAATCATCCGACAGATCACTGGTTTCGC
TTGTACATCTAGATCTGTCAGTAGATATGAAGGCAAACGAAGTTCTTGCATGCGTTTGTAGATCCTAAGGTATGGCTCCAACGGAACTCGTGACATACGT
AGAGCACCAAGAAAAATCACAAGCTTAACACAAGCTGTGTGCAACAAGCCTTGTTTGTATAGTCTTTTTTTTAATTAAAGTACAAAATTTCATACAAACA
AAATTTTGAGGACAAGAAATCCATTTACGTAACCAAAACTCCGTTTACATAATGATTCCATTTACGTGAAATTCTATTTACATACCCTCGACTCATTACG
TAAATAGAGGTTTGGCAAGAGTGTTGATACCATTTCCGGATTCTGGAAACCCAAATATAGTGGAAAAGACATTTTTTGAAGTTTAAGGATATTTTATGAA
TTGTTCAATAATATCAAATTTGGTTCAAAAATATCTGGATCTTCAAGGCTGATATATCAGAAAGTTCCCAAATACTAAATACGCAATTCACCCCCGGTTT
ACGGTACTGAAGGCGATCGTGCTGCTGCTGCTTCTGCGGTTTGCTTCGTCTCCGTCGTCATCTTCGCCTATTGGGGGGTCGGAGGTGGCTGGGCACAAGA
CAGATTGTAGTTTGTTGTATTATATGTGGTGCGCGCGGAGAAAGAAGAAAAACCTTACGCCGGTGGCTCGGGAGAGTACCCCACCGGGTATAGTAGTTTC
GTTGGGTTCGGGAGGATGGTGCGGTATACAACAGCAGCGACAAAAAAACTGAAACTATCATTTCGTGGCCGGGTTTGCTTTGGTAGGCTGGTTGCTTTGG
TTGGTATAAAGACCGCAATTTGGCCGAGGGAAGGCACACTCGGTCACAACACTCGTCTCAGTAAACATCTAAATTCTCTTACCCTGTATTTTAAGTATA

>AAEL010650
TACTTCGAGAATTTGAGTAGTTAAAGATATTATTCTAGCAATTTCTCCAGAAATGCTTATTGGAATTCTTCAAGTAACTTGCAGAATTTTCCGGACAATT
GGAATTAATTCATTCATTTATTTAGTTAACATCTAAACTGATAACACTGAATCAACAATTTCACGCCTTCTCTCTGGAGTTTTTGAAAGGATTTCATGAA
AAGTTCCTCGAAAGATCATGATTCATACAGCAATTTCCGAAATTTTGAAACTTTCGAGAATTCGACCAGAAGTACCTCTAGCGATTTTTTTTATTTCCTT
GACGTATAACAATATACTACATCAAATTTTATCTAGAACAGGAATCAATCCTGTGACTTCCTTAGAATATTTTTTCTCATATTTCCTCCAAATGTTGAAA
CAGGTATTGTTCCAAGGATTCTTAAGAAAATAATCCAGATATTTTCATAACGTCATCAAAGAAAACCCCTTGAAAGATTTTCCAAAGTACTCTGGAGGCA
TCTTTTAAATTATGTTACAGGCAATGCAAATATGTGCTCATGGAAAATAAATATTAGTAACTTTTGTAGGTATTCCCGTAATCTAAGCGCTATAAAAAAA
TTGAGTTGAAATAAACCATAACAGTAACCCTGATAAAATGATTGAATGTATCTTTAGTAGAACTCTTGTAAAATTGCTTGAGAAATATTGAGTTTAAATC
AATTCCTTCCGTTTCAAAAGTTTTACATTTAGTACAATACATATTCAGAGAAAAAGAATGTGAACAAATCTTGAGGAAATCTCTAATGGAATTTAAAGCC
ATTTTCTGGAGGAAGTTCTGACGGTTTTCTGAGTGAAATATTTCGAAAATCTAAAGTTTCATGTAGAAAGGACGCCAAGGTTGTGTATAATGATCGTTTT
TGTTTCAAATTCATAAATGATCTTTCAACGCCACCCTTTCTGGAACATTTCAACATTGAATACATTATAGACCAGAGCGTTAAATTAATCATGATCAATC
ATGATGCATAATAAATTATTCAAAAAGCTTATCGATTTGTTTTTTTTTTCTTTAATCATTGGTAAAGCTAATCATTTTCACCTGTATGAGACATCGATTG
CCTAATGATAAAATGCCTGCAAGATTGCACTTTGCGCCTTGAAGTACCGTAATCCGGGGTAACATTGATCAGCGGGGTAACATTGATCGGGATGACTCAT
CTTGTCAAACGTTCAAATAAAGATTTATTGATGAAACATTTTCGAACCATGAATGGTGCCTCTCTTTCGTATATTCATAAGCTAATGATAATTAAGGTTT
TTGCCAAAATTGCGTTTAGTTCATGCGCAAATTTGTCAACTTTTTGAAACAATGATTTCTATCATTTTCACTGACACTACCGAAAATTCATGTCTCACAT
GAGTTCTGCAGACGATGTGATCAAAGGAAAATGCGGTTCTTACTAAAAATGGCATCGCCGAAAACGATTCCGTTGTCAACTCTTTCATAAGTTTATTCAA
TTAGACAACATTAACTAATAGACCATTTCCGTGATTTTTTTTATTGGCTAATATGCTTTCTGACAATTTACTGAACAATCTCTTCTAAGGAATCGACATG
TTTTGAAGCCTCTAACTATTGGAAAACAATGAAAAACTGGCGGCACATTAGTTTGCCCCTCGGTCCCCTTCAATTTATTTCTCTCCGATTTTTATGCGAC
CCCTTTTTTCCCTATGATTTTTTCTCCACATCGTGGTGAATATTTAATCAGCTGGTTCGGATCAATCATGACAGATAGAAGCAATCATAGGGACGTCACG
GAAAATTCTCCATCTCTGTCCCTCTTCCATTAACCTCCATTGACTGTCCTGCTCTTGACGTTCCTTTCGGAATTATTTGTTTTTGTTTATATGGAGTTGA
CATTCACTGCGGTAAATGTTGATATATTTATAAGGAGATCTGAGCTTGTGTCAGGCGCACAACGATCTACCTTTATTTATGTTTTCATCTGCTCAAAAT

>AAEL005373
GTTTTTCTTGGAAAGGTAACGGAGTGAAAAGCATATTATGAATGTTTCATTGAGATCGAAACATGTTGCAATCTACTGGATTTTTTTTTTGAATATTTGT
ATGGAAACGAGATTGAAAATTTCTCAGTCAATTTTCTCAATGCCTGCTTTTTACAGATGGTACTGACTTGCGATTTGCGGCAGTTCAGGTGTAGGGGGAC
ATGGGGCAAGAAGGACACCCGGGGCAAAAGTGCCACCTCTAATTTCACATAGTTCAAATCAATATTTTGATGTTTAGCGCAGGATAAGTATAAATTGAGT
ACTAATTGAGGGTTGTGTAAATATTACAGTTAAAAATGTTTAGTACAAAAAATAAGAAAAATGTCTTTAACTCATCAACGCAAAATATGCGAAATATTAT
AAGAATGTAAGACTGGAAACAAGGTTTGACTCCCAATAAATACAAAACATATTGATTTTTCTGCACAGTATTGATGATTTTCAATTGTTTAATACAGCTG
TGAGGACATTTTTTCGAAAAAGTCCTTTGACATTAAATTTTACATATATAATAGCAGTATGTCTTATGGGGCAAGAGGGACACCGCAATTTTCTCATATA
AAATCAAATGAACTTTTATTTTTCTTGTTTAATATTGCATTAAATCAATGTTTCCTACTAAATACAATCAAAATAAACCATCTTGGACATTCAAAATGGT
TTCTGAAAATTTTTACTATTATTGTTACAGTCAAATAAGATGAAAACTAAATTAATTTCGTAAAATTTCTTTTTAACTATTAGTCATCTTTTAACCCTCA
GTTTTTATCTTTACTTACTCTACAATTTATCGTTTAGGCGGGGAAATAATGATATACAAAATTTGTGGCATTTTGCTCTGGTGGTCATCTTGCCCCATAC
GAGTGGCACTCTTGCCCCGTGCCTCGTTTAAAAACCTCATAAGAAGGGACATTTTCAAAAAACTCAAATCATCATGTGTTTCTTATATTTTTGAAATCTA
TCGATAACATCATTTAGAACAAGAGGTGAGCTTGCCCCTACACTGGAATAATCTTCAAAAATTGTGCTAATCAACCATGATTTGAACCTATATATCTTAA
GGTGTCCTTCTTGCCCCCAGCCCCTCTACTTTTAAATTTGTTATCTCAGCATAGGCTTATAAAAACGGCTAGTGTTGAAAATAAAAGCGTTAAAACTTTG
CAACTAAACAAATAAAAATATGTGTTTCTTACTCAGTAAATTGATCTTTTCATAAAAATAATTACTCGTTTATTCTCTTTTTCATTATGCTTTTCTGCTT
AATCAAATCAGGTTGATAGTGAGGAAAATTGTCATTGTTTTTCATCGAAATTTTGTGGTTTCTACGTACATTTCGGGAATCCCGTCATTCCCGGGATGTC
ACAAATAAACTCCCGGGAAACGGAAAATCTCGTAATTTGTCAAATCCCGGGATGGACACTCTAATCATTACATAATAATTTTCAGAAATTTCTGAATAGT
GGTGAATGCATCCCAAGATGATTTCTAATACCCTCGAATGATCTTCTACCAAATTGCAAAAGTGTTGTACGTTACTCGTTGCAGAACTCGATTTTTACAG
CACTCGTCGTAATTATCCAACTCGGCCAGCCTCGTTGAATAAATTTATGACTCGTGCTGTAAAAATCATCATTCTGCAACTTGTTCCATAAACTACTATT
TTAGTTATTTATGGAGAAATTTCATTTATTTTTGTAACATATCACAAATTGTAATGATGAACAACTGCTCTTATTATGGTCCAATTTTTTAATTTTATTT
GAAGCATTTTCATTTTTTTATTGGCGCATTTAACAGGTGGCAGCCTGATCCTAAGCCACCCTCTAGTGGAGCCCGTTCCTCGAACCAGTGAATAAAGAGA
GCAAACAACAAAAAGTCCGAAAGCACGAGGTAGGAAAATGTCCCATCATCGCCGAGGGCCCGTGCATCTCCCGAGCGAATCCAGCGGCCGGCTTCCAAA

>AAEL008532
TTTATTTTAAGGAATCCAACTAAAAATCCCCCACATAAATCCTCCACGGATTCCTCTAAGGTTTATCCACGGATTTCATCTGTAATTTATCTAGACAATT
CTCCAGGATTTCCATCAGGAAAACCTCCAAGGATTCCAGCTGAAATTCTCATAAGGATTCAACTAGAAATTCTTTCTGCACCAATATTTTTGCGGAGATT
TTACCGGGAATTCAAAAAATTCTCCAGAGGTTGTTCCAAAATATTCTGGAAAAATCCTCCACAATTTCCTATAAAGATTCCACCAGTAATTCCTTCAGAG
ACTTCACCAGTAAAAATACTCCAAAGGTTTTACTAGAATTTCCCTTCAGGGTTATCAGAATTTCCTCCAAGGGAATCAACTGATATTTCCTCAGAGAATT
GAATAAAGCATCTTCTCGCACCCTGAAGAAGCACCTGGAAGGATTGTTTTTGGTAAATTTCTGGACAAATCCAAGGAGCAATTTCTTGAGAAATCCTTGG
AGGAATAACGATAGAAAACACTGAAGAAATTCCCTGAATAAATCCCTTAATATATCTCTGGAACAACTTATAAATCAATCCCTAAAGGAGTTTGTAAGAC
ATTCTCTAAGGTAATTCCTGGTGGATTCCTTGGAAAAAAATCTTTCAAAAAATACTGGAAGGAATTGATGGATAAATTCCTTAAGTAATTTTGGGAGAAA
TTTCTGGTAGATTCTTGAAGTAATTTCTGCAGAAATCCCAGGACGAATGCCTCGTAGGGTGCTTTCAGAGGAACAAGGAAGAATCTTTGAAAGAAACACT
GGTGGAATTTATAAAAGAATGCATTGAATCCCTGGTGATACTCCGTGTAGGAAGTTTTGATGAATTCTTTTTCAGTATTTCTCGTGAAATCCCTGAAGGC
TTTCTGGTGGTGCAATCCTTGGAGAAATTTTTGGTGGAATCCTTGGAGGAACTCCTTGATGAATCCTTGGAGAATTTCTAGGTAGAATCATTGTAAGAGT
ACCTGGAGTATACATCTGCATGTATTTCTGAAGGAATTTTTAAAGGAAATTCTAGAGAAAATCGGTGTAGAATTTTCTGGTGGAATTACTAGTCAAATCA
CTGGAAGAACTTTGATAAAAGCAATTACTGGTGGAAATACTTGGTGGAATTTTTTGATGGAATTCCTGTATCAATTTCTTGGAAGGGATTTCTTGAACAA
ACAAACCTTGCCAGAAATCAATACTCTAGAAAGAGTTCCATGAAAGAGCTCGTTAGGAATCACGATCTAATTGGGCCTACGATATTATTTTTCTATTTCT
TTTTGTGACTACGTTCCCACTGGGACAGAGTCTTATAGTAATTAACACTGAGAGCTTTCTTTGCCTATATTGCCATTCGTGCATTCGTCTATCGTGTGGC
ACATGCGAAGATACTCTAGGCCCAGGGAAGTCAAGGAAAAAAATCCTGTACCAACAGGGAATCGAACTCAGCCACCTTCAGCATGGCTTCGTTTTGTAAC
TGCGGACATTACCACTAGGCTAAAGAAGACCCCTGCCTCACAACACGCGAATGCAATAAATGTACTTTGGTCAATGAATCTATCAGTCAACAACTGCAAA
AAGGGACTTCCTTAGCCCTGTAGTAACGTCACAGCTATAAAGCAAAAGCTATACGGAAGGTGTATGTGGCGTTTGTAAAACTTGCGGTAAAGTCCGCGGC
TATAAAGCAAAGCCATGCTGGGGGTGTCTGGGTTCGATTACTAGTTCAATTGATTTGTCTCAGTTTGGATGTAACGCCGGGAAAAACAAGAGGTAGCAGC
TGATGGACTAGCCCAACAACAATCGCGTGATGCAACCGCTGGATGTTTATGCAACAAGTAGTGCAGATTTACTAGGAACTATCAGTTTAATCTCAATGGA
CTTTTCCTCATTGATAAGCTTCTCGCCGTTCATGAATGATGAATCTTTCCACTAATCCAGTCTTATTGGATCCTGCATGGCAATAGCCCCTTTATAAACC

>AAEL020156
TTCAGTTGAACAGTTTTCACCCAAATTATGTTTAGAACTTTGCCGTAATATTCAATATTTCAACTAAAATCATGAGTTTGTAAAAACTATTTGTTTCCAC
ATCAAAATTATACTGCAAATCCTCCAATATCCTCCGCAGATACCATATACCATTTGAACCTCTAAGTTATATCTTTCAAATCCTGTGCATCCCCGTTTTT
CCCCCTTTTGAAGATATTGAAGTTCGGAAAATAATATTTATTGGAATAAAAATGGTCATATCTCATAAACGAATGAATAGAATAACTAAATTCTTTCACT
AAAATACGCGTTTCAATTAGTTCTAGATCTTTGTAGAAGGCGTAGAATTTGAAATAAAAAAGTAATGCGCAAAATATCAAATTTTCATGGACCACCCTAC
CCTGCATCATTGAAAACGCCATAGCAACGGCTACAGTAGACTTACAAGATTGGCGTCTTCGGCAAAGTTGTTCAAAATTAAACAAAGAACACTTAAAAGC
GTTAAATTGCAAAGCATAAAATTTGGCAAACATATTTCCGTATTTTGTTGGACCACCCTAATGTCACTGAATGTCAAAATGTAGTCCTCATCATATGTAA
CATTTTTGCCTCAGCCATTTTTGTTCTAAAAAATCATCTTCATAATCGAAATATTCATCTAATTTTGCGGTCTGGCCCAATGTGGCATTGTATTGAAATG
AACCAAAGATAACCTGAGTGGCAACGAAGGGAATGAAAATAACTATTTATGGTACAAGTTTAGAATTTGATTTACACCACTCGTATCCGAGATAATTTAG
TCAATGTATTAGATATCTGTGTTGTTTCTAGCATATTGCATTTTTTAGGTGAATGAATGGAAGGATTTTGGAAAGCAGAAGATTTTTCACGTTATGAAAC
AGAAAGTTTTTTGATAGGAAATAATATTTCCGAAACGATCACATTCTGTTGTTATGAAACATGAATATTATATAGTATGACAGAAAAAAAAATTAAATTT
TATGAAAAAATAAACATGTTTTATCTTTAAGGCCCAAACGCAATGATAACGGAACGGCAACGGAAAGCGGAACCGGTTCGCCAGCATGAACTATTGCATG
CTTGTCGACTCAGACTTGGTTCACTTTCGTTCGTTGACAGCTCAGTCAGGATGGTGTGATTCATGCTGGCGAACCGGTTCCGCTTTCCGTTGCCGTTCCG
CTATCATTGCGTTTGACCCTTTAGACATTGCTTCCCAATGTCTGTAATCTTCGCAGCAACTGGTCTACTGCTCGAATCATATGTTTTTTGTTTACTATTG
GTAATGACAGTTCGATGTCTTCTATACTAGATATACCACTTGCCAGCAGCTGGAAGTGGGTACAACTTTTCAACTCGCTTTCACTTCTGAGTTCCACATA
TGTTATGTGTTACTATGCCAATGACCATTTTTGCATGTGTATATCGTGTGGCAGGTACGAAGATACTCTATGCCCTGGGAAGTCGAGAAAATTTCCAACC
CGAAAAGATCCTCGACCGGTGGGATTCGAACCCACGACCCTCAGCTTGGTCTTGCTGAATAGCTGCGCTACCGCTACGGCTATCTGGGCCTCGTGTTTGC
TCCTTGTATAGCTACAATATTATTTAGATCCCTTTGTTATTTCAGTTTGATATCTTTTGAGAGACCTTCCAATACGACCATGAACAAACTTTCAGTTTTA
CCTTCGAATGTGAAAAATTTGTACCTTTTCTCTTCAAGATGTTTGAATAGCGTATCGTGTATTTTTGTGAGAAGTCGAACTTTTGTTCACTAGAGAACTC
CATGTTCGAGTAATCTTCTGTGACGTTTCCATGGTATATCAAATATCTTCGCGAAGAATATATTTCTTGGTACAGCTGACTTTCTCTTAGCCAACTTACT
TTACTAAAGTCCACACTCGAATAATGAGAACGTTTGAAATCTAGTGATACAATATTCTGACGAAAATTTCACAGTCGTGAAGCTACAATTTTTTGAGAAG

>AAEL002997
GCGCACAGTCATCAACCATCATCATCGCGAAAACTGACGACGATGATTGAAAAGTCCCAGGTCTCCTGTCATTTGACCTGCTTCGTAAAATGGCTCATTA
AAATTGTTGGTGTTCACTTGGCATCGATACACAAACACCATTCTCAACAGTTTTTTTACATCTATCCTTTTTCGCGTAGTGCTGGTGTCATTTCTTCAGC
CTCAATGTAGCCTTGAAGCTAAAATTATATAGCCGTTGTTCAGGCAATACGGTAAGTAATGCTCTTGCTTTACGTAATGCACATACATCCTCAATCGGAG
CAGATGGTAAGGTGAGTGGCCGTAAAGCAGTGAACTCCAGTTCGATTCCTAATAAATTATAATTATGTTGTACATTTTAATTCCAGCATAAATCTGCACT
GTGTATATCAAAATGTTAACGGCATCAAATACCCCCGGAACTGGATACATGAAAATATTATGGTCATATTTACTTAATTGTTGAATTAGAGATGAACAAA
CGCATAGCAAGGTTGCGATCTGTTTTTAAATAGAATCTTTGTTTTGAAAAATGGTGTGGTGTAAGTGCATGTTAAGCCTTAGTTCAGCTTTTTGAGTAGC
TTCAAATAAGCTTGAGGCTGGATAAAATCGCCAAAATTAGATGTATAGGAGCTGAATAATCGAGTGTTCACTTCTAAGCTTACAAAATGTTTCAAACATT
GAATGTTTGCATGTAAGCTTAGCACTAGTTCTTTATTTTGTACTGACTTTTCCTACAGTATTGCTTAAACCTTCCAAAACTGTAAATATTTCTATTCAAA
ACAAATCTTGCTGGAAATGAAAAAGTTTAAAATCATTATTAGACATTTATAAACTAGAAAACATGGATTGTGATACTAAAAAAAACATTCAGCATCCCAG
GAAGGAAATATAAATTCATATTACATAAGGATCAACCTGATCAAATTAAGCCCAGTGATCAATTTGACCCTGGATTACGGTTCACCAGATCTTATCCGAG
ACCCCCAAAGCTGCAAGGCTTCCGACTCTGTCTTTTCGGCGTTTCGACGTAAATTTCAAAAACCACTTTTGGCCAGCAAGATTCCCCTTAGTGCATCGTC
GTCACTCGTCATCGCCGTCGTCGTCGTCGTCGTTGGTTGCATTGGCTTTTTTTTATTAATTCGTTGGGGTGGAGGGTTCGAGCGAGCTTTGAGTCGAGCT
CGGGGTCCGTTTTGGGTCGATCGCAGTTTTACGTTGGTGGTTAAAGACGACGGTCGGGTTCGTCGCTTAGTCGCGTTTAGGTCTTCTGGGGATTGAAATC
CCTCCAAGCTCCAAGAAAAGTCGTTCGGGTAATTCCGAAATCCGTACACTTTTTTTTCGGGCGTCTCATAAGTGGCGCACATGTGATTTAAGTGTGAAAG
TGAGTGCGCGTGGTTAGTGGCTCTTGACGATCGTCATCATCGGTATAAGCAGTTTGCGACTGGGGCGTGCTTTCTTAGGAGGTGAAGTAGGTAATTTGTC
AACCGTAAGCGCATAGAGCGAAATTATTCAAGTGCCTCCAATCCGTCGTCGTCGTCGTTGGATTGTGTAATATGGTTTTTGAAAAAAAAAAGCAAGTGAC
GAAAGGAAATGAAACGTCTTTCGATTGGCTGATGTCGAGATAGAGGAGAAGTCGATTGAAGAGGTGAAAATCCGGGGCAGTTGTACATGTAACTTGCGGC
TTTTTGAGGGCATCCGCGCGCGAAGACTGAGGAGAAGTTTGAGAAAAAAAAACAAAGATTGCAACTCTTCAAAGCGTTGGTCGAGTTTTGTTCGAATTTG
AATTAAGTGCCTCAACCAGTGACCGAGTATCGAGTGAGGTCCGTTTCGGGGTCCGTTTGTGACTCAGAAAACTGTTACGTAAGGAGTAGCCGCTTCGGAT
CGGCCCAGGAAGAAAGAAGCAGACTCTCTGAGCAACGAGACACAAGAGGATACTCGCAAAGGCAGCAGCAGACAGACCCACTGCGGAGGAGACAAAAAAA

>AAEL002994
ATCAAGAACACAAAAGTGTACAAACTCCAGAACAAGCATAACCAAAATAGAACTTTTTGGTTAGAATCTCTTTTGCTAAGGTTTATGAATAAGCGTAAAG
GTAGCGTAGTTGGTATAAGCTCTTTATTAAACTTTTGGTCTCCACGAAGAGGTGTGTGTCCGCTCAAAAATCAAGATCCCAACAAATTTGGGATGGGAAC
GTGCGTGACGTGAGACGATTCAGTATCAACAGTTTCCCAAACTATTAGCCATCAGCCCTTTTCTATCTTCCCTGATGCAAACTTATTGTATGAAGATTCC
AAATATTTCATTAGATTGTTAAGTTTTGCTGGACCTCTTCCCCTACTCTCGAAACAGGACCTAATCAATGGCTATGCTATAATCTGTGTAATGTTATCGA
GCTTGAGAGATGGAAGATAATGCACAAAATATGACGGGATCGACAGTCTTATTAAAAATAAAATGAACTCGATAATATTCCTTGCCATTGCCTAAATATT
GTTGAGTTCATTCTCAGGTACATTACTTATAAAAAAGAACTGATCTTTCTCGTTGATAAATGCCTATCTTATTCACATAGAAAATTATATGATGCCATGT
TATATAAGAATAAGGAGAGGTCTCTGCAACACGAATTCCAGACGATGCTAGCAGGCTACTAAGCAGAGTGGCATCGAAAATCAGCGAGGAAGATGCAGAA
CAGAGCAAAATTCAATGACTAAAGTACCATAACAACTCCGCGAGTGCTGTTTTGTTCGGGCAAGACACTCAAGATTTCTTTCAAAGTGTGGGTAAATGTG
ACTTAAGCAACAAGAGAGAAAGAGTACCAGAAAAAAATCCTCGTGCTTTTTTGCACTCTCATTCGAATCGTTGAGGATCTGTGTTGAAAATGTTGAGTGC
AATTTTTACTCCTCAATAAAACATCAAAATCGCCTCATTTTTGCATCGCAGAGGAGTTCTGTCAAGCCTGGTTGTTAGGACGTGGCCAGAGCAACTCTCG
AATGTTGAAAGATGCATCAATCTTGTCCATCAGCCCATACTAAATTTGAAAACTCGAATTGATTAGCAGATAGGAAGGAATCAAACCTTATTGAATCGTA
TATGACTTGACACCTACCATGTATCGTAGGTGATCAACACCAAAATAATGTCGAAAATTCAACCCTGAGGCTATTAAAAAACATTTAAATAGCTTGAAAT
AAGTTTTGAGTTTATATACCAAGCATTTTAAATAAATAAGAAAAAAAATTTTTTTTTGTGTTGATAAAAACGGAATAATTTGTTGACGAAATCGGAACGT
GACAAAATCGAAGCGTGACAAAATCGGAACGTGATAAAAACGGAACATACCTGTAGTAACAATTTGTTGTAATGTCACAAGGAATTAAAAAAAAATCTAC
ATAGGTATATTCTTAGCGAAACGTCTGTTGATTTGTTGACGAACCAAATCTTTATCTCTTGATTGTTGTTAGATCTCTAGGTTTCATTTGGATATGTATC
TTTTTGGTCTCTTTGATCAGCAAGAGGTCCTTAAAGTTCCTATTTTCAGGACACTCTGTCGCTGCCAGCCCTGACGTATGTTTCATTCAGTTCAGTTCAG
TGCCCAGCAAGCCTCATCAATCGTACTACCGTAAATTTAACGTTAAACGACTGCAAAAGACGCTAAGTCAACATAAATTATCAGAAAAGAGAACATTATC
TTCCTCACCCGAGAAACTTGTTGTACGAAACATCAGTCTAAAACAGAATGACTATATCTCTCCGGACTCTCCTGGTAGCAACCATGTGCTAGGCTACATA
ACACCATGTGGCAACTGCACTAGAAGTTTAACCGACAGCAGCAAGGATTCTCGCCGTCAGTTGTAAATCAACTGTTGACGCGTTCGGATCAGCCGGGCTG
ATTGGCACCGTCGGTAATTCATCCTTTAAGCAAAGTTATCCTCACACTGATTAGCATGTGTACCATCCGTGCCAGGATTTAAACTGTCCACAATCTCAGG

>AAEL012724
TAGTTGCAACAGAAAGCATATAATATTTGGTCGAACTGACATTTCATGGAAAAAATTGTGCTCGAATCTAAATACTATGGAAACAAAGTTTTACGTTCAG
TCTGACTACCGTCGAGAGTAGCATTTTTTTCGCTTTAACAAGAAATTGAAAAAGTATCATCTATTTTACCTACGATCTATATGCGATTAGCAAAATTTTG
ATATTCAGTTTGATGGACGCTCTTTCAACGTATTAATCTACCTCTTGCGTGTTTGATGTTTCATGCTGCTTCCTTGTCCAGGTATGTTCTGAGATTCAAG
ATAAGCTGATTTGAAATGGAAACAAGCCAACTTTTGTCACCTCAGTCAACTGATCTTCCCTTACGCGGTACAAAGAATCAGCACTTTTTTTTCATTTTCA
ATAATCAAAATCTTCTACTGCAAACTCTGTTATTCACTCGAGGTCATCAACTTTGTCAGCAAAACCATATATTTGCTTGAGGATTGTTATTAAGCTGGAA
GTCACACTAAGCTAATTGACCATAGGTAGAGTTACCGACACCTAACATTCACTTCGCCATAAAGGTTTTCTTCAAAGCAAGTTTTTCCTGCCGTTTTAAT
TCTGATTTCCGCATTCAAAAATCTTACCCACGTCCATTGAGCTGCAAGACCCGGAATGCAAAAAAAAGATCACGAGCTCTCTCTCCGAATGCTTCCATCA
GATGAGCTGATCTTCATTACGAAGAACGATGATATTTCATAAGAATAATAAATGAAGAAAATATGTTCACATCATTGAGTAATAAAATAACTTGTTGAGC
AGTTTTTAAAAGAATGATGATATTTTAGAAGAATAATAAATTCACTAGAGCTCAGTATTTCAGTTAATGACAAAAAACTGTTCAATAGTTCATTTGGATA
GTCATTGAAATTTTTGATTTTGGCATAACTTCAAATTACAAATAAAAAGGTGTATCAAATTTGAAAATAAGACTACAGTAAATGTCCCATTTCTTATTCA
ACAAAAGTTAATGATTCAGATTATTCAAAAAAATACGTTATCTTATCAACTTTGCACAACAAATATCAATTTTACCAAATGATCTTCCAATAAACCATTT
CAAAATAAGCTTTCATCCAAAATTCCGTTCAACTACACATTATTCGACTAAATGTCCTTTCGACCATATGTACTTTCGACCAAATGTCATTCGACCAAAC
GTCATTCGACCAAATGTCATTCGACGAAATGTCCTAAAGCCATTTGGTAAAAATTGGACATACATGAGAAATTATACATTTGGAAACTACTATACCGAAA
GAAGGGTGTAGCTCTATTATGTGCAGAATAGTGATGAGTTCCATATTCTTTTGATTAAATATTGGATATTCTGTTTGCCTATAGACTGATCTATCAGTCT
TCATAAGTGCCAATAAAAGTGAAACTACTGTGATAGTTCATTTGCAAATGAAATTTGAATTATGCGTAAAGTGTTCATAATTAGCAGCATGAATGCTAAT
CTTCTCATGTACTTGTAAACAACTTTGTATGAAGTTTCATTTTCAAGTATTTTTAACTAAATTGTTTCAAAACTGTAGAGTAGGTATATACTTTTCTGGG
GAATGGTCCATTCTGGGGATTGGTTTTCTGGGGAATGGTTCATTCTGGGGAGTGAAATTCTGGGGAATGGTACATTCTGGGGAATGAGATTCTGGGGAAT
GGAATTCTGGGGAACGGGTTTCGGGGGAATGGTTTTCTGGGGAATGTTATAGAATCCATAATTTTGTTTGAGAATTAATACGGTAAGCATGTTATTTAAT
ATTAATGATAGCATTCACATCATTTCGATAATATTAAGATTATCGAATCTACTCGTTGATCGCTTAGTTACTCTCTCTCTCCTTTGTCATTGAGCAGTCA
TCATGTCTTGTCTCTCGTCTCTTATCAACATTCATAAGCTTCAATTTATTCATTTGTACTCTAGCGGTTGAGTCGTTCTGAGAGCGACAGCGTAGAAAT

>AAEL012726
TCTCATATCAAGTCAGAATCAACAGCAAGCCGTTCGATCAGCGATTGGATGTTCTTTCACAAAGCATTCAAAACCAGCAACGTTCGAGTTTAAAATATTT
CCAATACATTTGTCCTGCATGTAATGTAAATGGTTGAAACTTTTTGTTTTCGAATTTTCGCCTGTATAGTCATCAGTGTTGTCAGCGACACGTTTTAAGC
TTGTAGTTTGTTCAATATGATTCATCAAAGTGGGATCATTTTTTTCTCTTCACGGTGCAGTATAGTTAGATAGTGAAGTTGATTCTGTGTATTTGTAGAT
GCATTTCCAAATACTAACTAAAAGTCGTAGAATACATTCCTGTTAGGTTAATTCTGCAACTACATTGAAAGAGTATTTAAGAATAGAGGGAATGCGTTTT
CCTTCCGGTAAGTGTTGTCATTCTTCCTTTCTCTTGCATCTCGATTTAATATTGTTGTACATGGATCAATATGTTCAGATACCCATTAATATTTACTATA
ATGACACATATGTTCAGTAAATGTATTTTATTCATTGTGTTGAATCATACTTTTCGATAGCATTTAATGCATCACTGTAAAACTCGTACACTGAAGTAGA
TGCCCCTATTGCATGCTATATCGATTGAGACAATAAAAAGCGTTATACTGTACACAATTAAAATAAAACTTCCTATGCATTACTAAAAATAAAACTACAA
ACACGGAACGATGCCGGAATTCCGCGCACCTAACCTACTCGCATGCTATGCGGCTATAAGTCTACGCGCATAGTTAAGACCTTTGTTTAAACATTCATAG
AGACGTTTCACTTTCATGCTTATTAAAACTGCTTCCGTTCGGTTTAATTAGGCGACGCGTTGCGCTTCGGCGTAGATGGGAGCAGATCCATAGTTTTGCA
CACCCAGCCGGCAATGTCCACGTCCTCCTGTTCGATATTCTTGATCCAGTCGTGGTTCTGTGCGAACGATATTGATGTGAAACGAAAAGAATTGAAAAAT
GTGTTCCAACGATTACTTACGATTAGCGTCTTGAGATCGGCCCGTTCCTCGGGGTTCTTCTTCAGGCACCGATCGACAAAGTCCTTAAACCGATCGGTGA
ATGAGTGGTGCTCCAGCTTGGGCGGTGGTTCGTTGACGATGTAGTCCAGCAGCTCGAAGATGGCCATCGGTTTCGGTTCGATGATGTTCTGGCCGGGTGA
ACTATCGTCGCCTTTGTCCTGGAAGATGTAGTCCAACATTTTGGCATCCGGAGGCGGGATCGGGTACATTCCGATGGCCATTTCGACCAGCGACAAACCG
AGCGACCAAATGTCCGACTGGACCGAGTAGTGGGTGCCCTGCAGGCGTTCCGGCTGGAAGGGCAAGAATTATGAGATTTTGATTCGTTTACTGAATTGAT
GAAGAGTGATAGACGTGAAAATGCCGGCAGGCCGGCCACTTCATGTGATTATGATCATTCTAACATTATCGATTAAAGAAAAGCCTATTTAAATAAGTGT
AAAATCTTTTATGAAAATATTAGAATTCAACGTCAACAATTATTATCGTGAGCCGGATTCATAATAACGAAATTCGTAAAGCATAATTCCACATTGGAAA
AAAATCGTTCTTTGTCAGGTCAGAACATGACCGGTCTTTCTATTAAACATAAAACGCTATCTTCAAGCTAAATACATTTGGAATAACCATTCCATTCGAA
AAAATTAAAATGTTAGGCTTCCAGTTGGTTTTACTGTTTTTCATTCATGTCTGAATGCGTTATAGATATTCATGTAGAGAAGAAGCAAAAATTCAAGGAA
TACGACAATAGAGATTTTGATGAAACTTTCAAAATGCGGTACATGTCAAGAAGGTTGAACACCTCTGTTCTAGCATAATCAGATTCGAAAACTTTCACGA
CGAAATACATGAAACAAACCTTATCTCGAATTTGCGGGCTTTGCTTCAGCGCAATCATTCGAACTCGAACCGGCTCCCTGTACGCAGTACTAGTACAAG

>AAEL004317
TTAGCACCCCTTCGAGGGGGTGAAATTGAGCCAAACAAACTAGAATTGATTCGCAATAAGATAAAATCAAGAGAATCGTCTTGCGCTCAAGTTATTTACA
GCTTTTCCATGTTCATATGATGAATATGATCGTGAGATTGTAAAATAGTATTCATCCTCCTAAGAGTGCATTTTTATGAAAATTTCAAAGGTCTCATTTT
CAAGCTTTTTTATGGATTTATACTATTATCTCCCGAGATCCCGATGGCTGTTGATAACTTTAAGGAGTTCCTCATTAAAATTTGATATCAATATACTTAG
CATTTGCTTTCATATCAAGTTTTGGCCTATTGCCACCCCCTAGGCCAGATGTCACCCCCGATGACGGTACCTTTTTTTGCTCATTCCTCGCTAAATGTAT
GATATAGTCCTAAAAGCCATTGGTAATCAAGTATGTAGCTTGTTGTTACCGAGCAAACGAATGATTTTACATGTTACTCAACAATGCTACGATGAAGGGA
AGATCCTCACCTATCTTCCAGTGGTGATAGTTTTTATCTTGGTCCATTCATTTACTTAGAAACAAGAAGCTACACTAAGAAAAATAGTTACAGAATTACT
AAAGTTTATGCATTAACGACTATTTTCTATCTGCCTCTCTTTCATTCTGCTGTGAATTTTCACACTAACTGTCATTTCGACTGGGTTGAAAGTAAATTCC
CTGCAGGATGAAAGAGAGGCAGATATAAAATAGCCATAAATTACTAAAATTTAGTCATTCTGTGACTACCCGTGTTTCTGAGTGTACACACTCGGTTACC
AAGGGTTTTTAGGACAAGATCACAAGTTATGCGAGATTTATATAAATTTGTGCATACTAAATTCCATATAAACCTACATTTGTTAAGGCCATCTTAAAAT
CACTACCCAAAGTGATGAAAATTCGACAAAGACTAATTTTAATCATAAAGATTGTAAGGAACATATTTCGCATAATTTATGATAACGCCCAAAAAGCAAG
GTAATGTACATTTTAATACTTTAGAATTACCACGCCTTTGAGTGTCGTTCTCAGTTGTAGACGGGAGAAACGAAAAAAATGGATTTGGGATTCCAAATTG
GGAAAGCCCGTCATAGGAATCGGTCCAACATTAGGTATGTAATTTTATTGCCCACACGTGGTATGCATAAAAATAAAAGTGTGCATTTTGCATATACCAC
AACAGCCATCTGACAAACTCACAAGAGTCTGCCTGCTCTTACTGCCTGGATCTATGGCCGGGAAATACGGACTTCCCACGACGACGAAAGGACTAAAGGA
TGCATGTACATTATGTAACATAAATCCTTTCAGACTCTAGACTGAGATTACTTTGAAGATTTTGAAGAAATAGGGTGCAGAGCTACTTGGGCACTTTCAT
GAATCACTTTGGCATGGGAAGTTTTTATCGGCCGAATGGTCTGAAACTTTGCAATACGACGCATATTGTGACCAAATATGAGATCTGTTGCTTTCGCAAA
ACCCCACTGCCGAAGTGAATCAAAAGTGCCAAGAATAGGATCCGGCTACCTATTGATTTTTTTAACAGTACTCGCACAAGCATCTTGTGTTCACGAATTT
AGCCGGCAAAATTTGAAAAATTTGCTTATTGAATGGTTTACAAGAAAAAAATAAGGATCTCTTCAGCAATAACAAAGTTTGAAATAAAGGCCTCAATCAA
CTTACACGAATCCCTCCAGGCACTCGGGTTATTTTGGATCACCCTAATTATTCAGATGAAAGCGATAAAACAAAGCTTTTCGTTAAAGGCACCGAAGTCG
CCGTTGCAGTAGAACTCAACGTTCGCCTACCCTGATCGTTTCAGGCTCGCGTCACTTCGGCTCAGTTCGGTCTCCAGTCTAGTTCATCGCAGCAGTTCGC
TCGCAAAAACGTGGAATAACTTGGCTTGCTTTGATTAGTATTTTGCACTAGTTGTGTTTCTCGTTATCAATCCCGCGGTTTACCGATCTCGTTAGAATC

>AAEL012255
GAATTCTGCTAAGGTTTCTTTCAGAATCCGACTTAAGATTCTCTCAGAATACTGCTAAAGACTCTCTCTGAATCTTACCCAGGATTTTCTTTGAATCCTG
CCTAAGATTCTATCAGAATCCTGCTCAGGATTCTAACAGAATCTTGCTCAGAATTCTCTCAGAATCTTGCTCAGGATTTCCTTCGAATATTATGAAGGAT
TCTCTCATAATCCTGCTCAGAATTCTCTCCGAATCTTGCTCAGAATTCTATTAGATTTCTACTCAGGATTCTCTCAGAATCGTGTTCAGGATTCTCTCAG
AATTTTGCACAAAATTCTCTCAGAACTCTCTCAGTATTCTGCACAAGATTCTTTCCGTATCCTGCCTCAGAATCTCTCAGGAGTCTGCTCGAAATTCTCT
CAGATTCCTGCTCAGAATTTGCTCAGAAAACTGCTCAGGATTCTTGCAGAATTTTGCTAAAAATTATCTAAGAATCCTGTTCAAGATTCTCTCAGAATTG
CACTCGGGATCTTTCAGCATCCTATTCTCCCAGAATCCTGCTCAGGATTTTCATATGTTCCTGCTCAAGATTCTCTCAGAATATTGCCCAGAATTCTCCA
AGAAATCTGCTGAGGATTCTTACACAATCCTGCTCAGGATTTGTTCAGTATTCTGCTAGGTATTCTTTCAAAAAACTACTTAGAATTCTATAAGAAAACT
GCTCAGGATTCTCTCAGAATCTTGCTCAAAATTATCTCTGAATCTTGCGCAGGGTTCTCTTAGAGTCTTACTCAAGATTCTCTTAGAATCCTTTACGGGG
TTCGCTCAGAATCCTTTTTATTATTCTTTCAGAATCCTGCTCATAATTCTCCCAGAATCTTTCTTGGGATTCCCCCAAAATCATGTTCAAGGTTATTTCG
TAATCTTTCTTCGGATTTAGATTCTCTTAGAATCCTGCTCACGATTCTCTAAGAGTTTTGCTCAAGATTCTCTATGAAATCTGCTGTGGTTTGTATCATA
ATCCTTCTCAGGACTAATCCAGTATCCTGCTCAGTATTTTCTGAAAAAGCTTTTAAGAATTCTCTCAGAAAACTGTTTAGGATTCTTTTAGAATCCTTAT
TTGAATACTCTCAGAATCCTGCTCAAAATCCTCTCTGAATCTTGTTCAGGATTCTCTTAGAACCCTCATTCGAATTCTCTCAGAATCCTGCTCAAAATTA
TATCTGAATCTTTCTTAGGATTCTCTTAGAAACCTTTGCAGAGTTCACTCAGAATCATGCTCAGCATTCTTTCAGAATCCTGCTCATAATTCTCTTCGGA
ATCTTGCACGGGATTCCTTCAAAATCCTGCTCAAGATTCTCACAGAATCCTTTACACGATTTTCTCAGAATCTGGCTTAGGTTTCTCTCAGAATTCTGAC
CATAATTCTTTTAGAAAGTCTTTAAGAAAATTCTGTTAGAATCCTAAGCAGGATTCTGAGAAAATTCTCAGCAGGATTTTGAAGACCCCTGAGCATGGCT
CAGAGAGAATCCTACGCAGAATTCTGAGTTAATCCTGAGATAGTTTTGAGCAGGATTCTGAGAGAGTCCTGAGCAGGATACCGGAAGGATCATGAGCAAG
ATTCCGAGAGAATCCTGAGCAGGATTCTGAAAGTATTTTGAGCATGATTATGAGAGAATCTTGAGAACGATTCTGAGGATTTTTTCAGGATTCTTGAAGA
TTTTTAAGCTTGGTAAGCTATGTCAGCTCTGTAGGCTTTGTGAATTTTGTTATTTTTTCAATCGCTCAGTTGATTAACAAACTGCAATCATTCAGATGAA
TTTGACAGACCGGCATTCGCATTCGATCAGTACGGCGAGTTCTTATCAGTTTGAAAGGCGGTCTTGTGCTCGATTCGCTAAACTATTCGCAATCGTCAGT
TGCATAGACAGTGAGTTGAACTAGTAGTCTAGTTTCTTATTGCTTATCGCCGAAGGCGGTTGATCGATTTAGATCAGGTTGCAGTTCCTGTTCGTCCTA

>AAEL001015
ATCCAAAGTTGGAAGCAGATTCAAGGGATTTTAAATTTAATACAACTCTTCGAATGGACCGTGGACATGATTTGTTTAGGGAATTAACATCCGCGGTCTA
TAAATTCACCGGCTGTTTATGAATGTGAAGAGAGTTCAAGCCGCAATAGTATCTGCAGAGAAAATATTTGTAGATTAGGGCGATTCACAATTTCAAAAAG
TTTGAAAATCCAATCTCCCATATTTGCTTTACTATCCTTACCATAAAAATAGTGTTCTGTAAAATTTCCAGCTTTCTAGGTGACGACTTAAAGGTGACCC
AAAGACGAAGTAGGTTTATATGGAAATTACTATGGAGAAATTTTGAAGAATGTTCAAAACACGTTAGTTCTTTGATGTAAGTCCAACCTTATCAGGCTTT
TCGACTACTGATCTTGAGGATCAGAGTTTGATTACGGGAGTTCATTTGAAGTGTTGTTTTTTGTCATGGACTAAATGAATATGGCATAAATTATGTCCAA
TGAGAGCTTGTGGTTACGGCCGATATTCGTTTCAGATCGAACCACTGTGCAAACGCTTCGTCGACAGCGCCGTTGTGCTGTTGTCGAGATGAAGATGGTG
CACACGATAATCTCCTGTGATCCCCGAACGGAACCGTGCCTTGGTGTGGAACATGTGTCACTTCGGTGGGAGTTTTATCACCTACAGGACCGACCGTCCG
GTTTTCTGTTGTGTCCCAGCAGCAGCGCCAGATTTAATTTTCCACCCCAGATGGTGGATGAAGTCGGTTTAGCTGACTTTGAGGATTGAGGCTTGTGCTT
CGAAAAATGAAAACTGCAAAAGTTATGAGAAAAAGAAACAATCAAGTGCGGCAGATTAAGGAAATGTTGCGCTGCCCAGCGCTGTTAGCAGTTGGATGAG
CAGTTTGGAAGAACCGACTTTTTTTGGCAAAAATAGAAGGAAGGATGTTTCTACAGAAAACGCGCTTCCTTCTTAGGGGTCGTCCAAAAACCATGTGGTC
ATTTATGGGTAATCACTATGGCTGCAGCAGTCCAAGTTTATGTTAAATTTACTAATAAAATTGTTTTCGGATTACGTTCCTCTAAAGGATCCCTATATTT
TTTCAAATACTTAAGATTGGAATGCTCGTTCTAACAACTTATAATATACAAATAGCAGTTATTACTTAAACTTATCCAATCGTTTTTGTTTGCCGTAATG
ATCGACTGGGTGGAGAACGTGGTGGAGTTGCAATCATCATTCATAGGCGTATAAAAGATCAACTTTTTTCGTCATTTGAAATTAATTTTTTTGAAAGTTT
GGATGTTTCTGTTGCAATACAGCAGTTTTCAAAGCTGCCAATTTGCCTTTTCAATACACTGGACTGCAAGTTAATTTGCGGAAATTGACTCGCAATAAGT
CATTTTTTTGTCATTGGTGACTTTAATGAGTGCTCTTCAGGATATTTCTCAATTCAATACTCTGATGGGCTTGTTTTCCTCTTCTAGAAACCCTTCTACG
ATTGATTTGGACTTAACTGACCCTAACATGCTGATTTTGATTCTGATCATGACCCTGCTACATTTCAAATATCCCATGAAGCTATTCTCAATCCTACCAG
CTTACCATTTAGTAATTTTCGAGCCGACTGGATTACATATGGAACATATATCGATATTAATCTTGATGTTAACATTTGCGAACGAAACATTAAATTGGCA
TTGCTCCTAAAACTTTAACAAATTCCATTGTTGAAGCAAGGGGTAGAGCAATACCAAAATGTTAACTAAAAAATCGAATCCGTAAAACAAAACAAAAATA
CAAATCGGTTAATTAACAAAAAAAAGTTACAGCTCTTCAAAGTACACCGGGATCATATTGACTCCACAACACAGATAAAGGGTTAACTACAATGCTGCTA
CTCCTACCGATCAGCATCCACCAGAGAAGTGCCTAGCTAAGCAAAACTAATGTAATCAAAAGCGATATCGAGACAGCGAGAGCAACGGCTATGCTCTAAG

>AAEL001050
GTAAAATACCTCAAATAATATCTCAAGTATATTCTACGAACACCAAATTGATAACTAGATCAGGTATTGTAATACCTCAATAATTGATGGATTTTTATAT
AAAAATGAAATTTTTCAATTGTAGTTCAATACCTCCAGCAGACCTCAATAGCTGTTTAATACCTCAATGAAGTATTTTAATTGTTTTAAAGATTTTTTTC
AATAGCACTATAATACCAAATTGAGGTATTGACAACTGAACAATACCTAATTTTGGTATGATACCAAAAAATGGTATGCATAAGTTATTGGGGAGTTTTT
TGTTCCTCCTCGGGAAGTGTTGCACAGGACCTTATGAGTAGTGTGAAGAGAAAAATTCGTGCATTTGCATATGGAATTGAATAAAAAAACATGGGCAAAC
ACAGTACTGACCCGATTTTGTCAGCCCCCGATATTGTCTACCCCCGATTTTGTCAGCTTTTTGACCCGATTTCGTCAGCCTATTTGAAATTTGTCAAAAA
ATTATTATCGTCATGTTTTACCACATCTACATTAAAATTGATGATGATGTTTGATGTCATGCACGCATGGGCGTAGCCAGAGGGGGCAATGGCAATGCCT
TTTATTAAGTGTTAAAAATCGATATTACCAATATAAAGGAGGGCGGAGCCCCTGATAAAAAAAAAACTGGCTACGCCCATGTCCATCGCCCTCTTACAAG
TCCATGTAACCAGGGTTGGGAAAAAATCTGAAACTCACTCTACAGTAGCCAAACAAAGCCAATCACAGTCAGCGAAGCCAGTGAAACTCACGCCCATCGC
TGCTGTAGGCAAATGCCTTGAAAATTGCAAAACACCCGTTGCTAAGGGCAACCCGAAATTACTGTAGAAAAATGTTCTATTTCCCGCATTTAGAGCCTTC
AATGACACTCATGATTTAGAAAATTCGTGCACCCAACAGAGGCTACTTGATGAGATTCACGTTTTTGAACTACTGTACTGGAAGAGCCACGTGATTTTCG
CGAAAAGTCAAGCCTACTACTATTACCATTCCCAGCACTGCATGTAACCATGCCAAAATTTGAAAAAAACAGGAACAAAATAAAGTGACCCGATTTTGTC
AGGTTCCCCATTTTGTCAGCCTAAGATTCATTGAGGGGCTGACAAAATCGGGTCCTTACTGTATTCATAACATGTTTTATTTTGCTCCATGAAAGTTTGA
AGATGATTTGTTGTACGTGCGAATTTTGCCAAATATTTGTGTGTGTCGCGATTCGAATCCGTACACCCTTTAATTTGCTTCTAACCATACTTCTACATAC
TCGGTTACCAATGGTTTTAGGGCGAGATCACGCTTTTTTCCGTTTACTAGAAAAGGGAGAGTGGTCAGGGCGATGCCTCATCCAAGGATATAACACCGAC
TAACCACATTTATTTCAAATAAATTGATATGCTATTCTTCAAATGGTGGCCATTTGAATGCTCAAAATTCGTCCCGGGCTAAAAAGAGTAAAATTTTTTT
ACTAGCGTCACCTAGCGAATGAACTCTATTCGTCATGGAATTTTTTTTCGACTTCTCTGGGCATAGGGTATCTTCGTACTTTTCACACGATATACGAATG
CAAAAATGGTCAATTGACAAATAAATCTCTCAGTTGAAAACTGTGGAAGTGCTCATAAGAACACTAAGCTGAGAAGCAGGCTTTGTGCCAGTAGGGACGT
AACGTCAGAAAGCAGAAAAACGCGCCAACTAGATATGCTAAAGATACCGATCGATGGTAAGTAAACATACAAATTATCAACTAACATGAGTACCTGACGC
ATGCCCAACACGTGCTGCTTCGGATGCGCATGCTCTTCAGCCAAATCAACTGCCAGCTGCAGAGCATGACTTTAGGTCCACTTAACAATCCACCGCATTA
GAAGACACACCGTTCGTTCTAGACAGTCTAATAATAGTCATCATCCGTGCGTGTCTTGTCGACTTGGACATTTTTTCCGTACTAAGAATCCAATCTCATA

>AAEL005483
AAAAAACAAATGGACAATTAACTCGCGAATAGTTTAACATTTATCGTAAGTTTTTTTGTAAGTGTAAAGCAATTAAATTTAAAAACCAGCCGAGGGTTGA
AAATCTCGTTAATAAAGACAATAATAGCGATTTTGTATTACGAACGCCACAAAGCATCAAAACAAATTGGTATCGACGATAACCAGCTGTTTCGATAATG
ACAAATCAGCTCTTTTACAAGTGTTCAGTATCGGATTATACACCGTTGGTTGGAGTCAAATCCGCCGAATTGGATACTACCTGTTATAGTATACCGGCAT
CACATCATCGGTACGCGCGGTCGTTATTCGTGAAATAGTTTACTCGATTATGTTCGACAGCTAGGATCCGTAAAATGTATGTTGGGTAGTAAGGTAAGCC
AGCACCTCACTACAGTAGGGATGCTCAAATTTATTGTTTATACAAATCCAGAATGAATTCACAAAAAAAAAATGAAAATTCAGAATAATTGTAGTGAAGG
TCGATTTGCATACAAAATTCCCAACTTTGATATGCTAAGTAGATGAAAAAACCGAATTTAGTACTATATCATTTAATTCCACTAGAGTTTGTATCCTTTG
ACAGATACGCTTATTTCGACCTCAACTGTAAGGCCGTCTTCAGTGTCGTATACTAGACTCGACTTTCCGAGTCTAGTACACGACACTGAAGACGGCCTTA
CAGTTGAGGTGGAAATAAGCGTATCTGTCAAAGGATACAAATTCTAGTGGAATTAAATGGTATAGTACTAAATTCGTGTTTTTCATCTACTTATAGGTAT
TCTACTAAACAGCTCGAAGGTTTATTATTATTTGATATGCTATTACAGGTTCTAAGTTTGTTTCCGTATGAGTAATATCATAATATTTTGACAGAAAACT
ACCATTATGATCAAGTTCATTATAACGAGAATTGAAAATATTTAAAGCAACTATCAAAAAGCTATGCACTAAGTGAAATAGCTCAAAACAGTATCAGTTT
TTGTTTCGAAAATTTATGTTCAACAACAAATACCTTTGTAGCTTGGGATACAACTGTTGACACGATGATTAAAGAAAATATTTTAAAATCATAATATAGC
AGAAATGTAAATTATCAAAGTTGCTTTTATTTTGAGTGAGTTCAACTGGCGCCTAATTTTTGAACAGGTTTTCCAAAATAAATCAAATATTATTATAATC
AAATTGAGCATAATTATCTGTCAAAATTTTATACCAATTACTATGAGAGAAACAAAGTTACAGTATGCTATTTTGTATGAAAAGCGGTTTTCACTACGCT
TGTTCTATACCTCAAATAATCATATGGAAAACTTATAGATAAGTTTAGTTTGTTCTACCATAAGTAGATGGAAAACTGAATTTAGTACTATACCATTCAA
TTCCACTAGAATTTGTATCCTTTGACAAATACGCGTATTTCGACCTCAATTATAAGGCCGTCTTCAGTGTTGTGTACTAAAGTCGAGTCTAGTTCAACGA
CACTGAAGACGGCCTAACAGTTGAGGTCGAAATACGTGTATCTGTCAAAGGATACAAACTCTAATGGAATTAAATGGTACAGTACTCAATTCGATTTTTC
ATCTACTTATAGGTATTCCACTAAACAGCTCGAAGATTTATTATTGTCTTACCATATTTTCTGTCCACAATTTTTATACGATTTTTTTTACCATCCCCAC
ACGCAAAAAGGGAGAATCATTTTATTGAAGCCCACTGGATGCGTCAACGGCTAGCACACTTAGCCCAACGACCAACTGCTACGTGCTTCAAGCTTCAAGC
TCGACGAATGCCGCCCAAATGGAAATGGAAAAGCGGAAGAATGCAACGATGCTTTTTTATAAAAGCCACCGATGCAGTGAAAGGTGTCGTCATTGTTTTG
TTGGTGCACCTTCAGTCGAGACGCGCCCTGCTGTGATTCTTGGTCGGGTTGTTTTGTTTGGTTCGTTAATTTGGTTCTGTGACTTGGTGTAGCTGTGCG

>Gr57
CAAACATCGGCTGTTTTTCATAGATACCCGTATTTTGTAATTTACATTTTGCCTGTATATTTTTCAGTTGAAATTTTGCCTTCTTCGAAATATCGGCTGT
TCTTCATACTTATGAGCATTTTATTTGCAAGTTTAAACAAAGGATTTTCCCTCTTTTTAAGTTTTGCTGTTCTTTAGGATTATTATATTGTCTGTTATTT
TGTTTCGAAAGATTTCATTTGGTTTTAGGGAGTAGTCACCATTCTTTTTCTTGCATTAAGTCACAACTAGGAAAAGGTCTGCTTCTCAACTATTGACTGA
AATCTTTTTATTAGTTTTGCATTTGTGCAACGAGTTTCCTAAAAGGAGGAGATCTACAAAACAACCCTTGAAAAGACCACGCTAATTTTTAAAGGGAATC
CAAAGAAAACAACATTGAGAGTGCACTGAAGAAATCCTAAGTACTTCTGGACACCATTTCTTGAAAAATCCCTGTTATAATTCTTAGAAGTATTCCCGAA
AAACGCGAAGGTGTTGTTGAAGATGAATCTTCTAAGTTCTGCTAGCAAGATCTTCACCAAAAATGAGTTTCATAGGATGTTTGTAGCAGATTTGTTACTA
GATAAATAAGAAACTTACGTCCCTCTTGCTACGCCCATGCTGTCAACGCATCCGTAGAGAGGAGGAGGAGCACAGACCGCAATTTTCCAGGTCGAGCATG
CACTTTTGCAGAGCATAGAACTGTCGAACGGGTTTTGCTGATGAACAAGGGGGGATTGGTGGCAAAACAGGGACAGGGTCTTCAAAATATGTGTATGCAC
CGAACTGATACGCAAGCAACATGATCGGCAGGATTCCATCAACCATCAGTTTTTGCTGTGGAGCTGTCGAAGAACTTTACGGGTTGCTCCAGTGCAGGAG
GTGCAGTCACTGCTGGCTGCGTATCGGGGAGCTTTCGCCCACAATGGAACTTTATCGTCAGCGATACTTGAGCTTTGTTGGGTTCGGCTTGGAGTGCATT
CTGTTTTTGTTGGTGATATGAAGGAAAATAAACAAGAAGCCGACGACGACGGAAAGGAGTCTTGAAGTGGTTTAAAGCTATGAATAGGATTGAGGTAGTT
GAGCTGAGACCTGGAGAGGCTGCCAACGTATGTTGAACTGAATATTGTTCCGTGAACCGTGTGATGAGGAGCGTTAGAACAAGTGCTTTCTTGACGACAG
TTTGTTCTTTGTGACGTGAAAGGGGTTGATGGTGTTTGAAGAGATGAGTGCGAGAATGTCATTTGTACAGAGCATGTTTATGCTCGTTGACTCTATCGTT
TGTGTGTGAGACTATCGTTCCAATTTGTCCATCGATTAGTGAATTCATTTGAACCAAGAATTTTTTATTATTATTATCTTTATTAACGAGACATTCTCAC
AGCTACACGGATCATTTACAACACATATGATAGTACAGTTTTAACTCAAATTGAATAATGTGAACTAGTAAAATACATAAACACCATTCATTTGTTCATG
TAAAAGACTTACTAAGCGAAAGACCTGTGTTCAATCCAATATGAGGACAATTTAGACCAATTTATCGTTATATTTTATCTTAGTTTCTAAATTACCTATT
ATTACAACAACATCTACATTTGTACAAAGAACCAACACATGATATTTTAGTTAAGTTGCATCTTTGATGTGTGAGTTTTTTCTATGTACTAAGAGACAGC
TGTTTCCAAATGATGGTCAATAAAGGGTGCGAGGGAAATTTTGACACAATACCCGCTTTATGGAAGCCCGTTTCCAGATAAAATTATTCAGGAAATACGC
TGGCCCTTCAACTCTCTCAATCTAACGTTATATACGGTAGGTCTGTGAAGAGTTGTCAAAAATACGCCTATGCAAGCGAAATTGGTATTAATGAAACTCA
TTATTCACCAAAATTTCCTATGGTGCATAATTAATGAACGAAAAAACCCTACTTTACCACTCACTCATGAGAGCCATTCAAGTGGCACCACTTCCAGGAA

>AAEL010276
TTGGAGACATTTAGGTAATCACGTATGGCGAAATAGGGAACCACTATGTCCATAACTGGTAGACCTACCCTATACATTTTATTCCAAAGTCGAATCTACT
GATACATCTACTGAAAGTTTTATGCATGTTTCACGAAATACTCGAAATACTAAATTTTCAAAGTCTTCTATCTCACGAAGGATCAAACAAGAGTGAACTT
TTTTTGACTTTGAGCACTAGCAGAAAGTTTAAAATAAAAGTATCAGGAACGTTTGCCGACTATGTCTTCAGTGTAGTGCCTTTAAAAACGCGAGTTAGGT
CACAAAGTGTTGTGACGGCCATCTTTGGATTTCGAGAAATTTCACCTTAAAAAGTGTAGTAAAATTCGATATTCATTTAGCTTTCGACTGTTCGGTCATT
GAGCTTTCGATTAGTCATCATTCAGCTGAGCCGAAAATAGCAGTCGGAAACAGTCACCCGATCTAATAATTAGCTAAAGAGTCGATGAAGAGAAATCGAC
CACTGTAGTTAGGCTCTTATGATACTGAACGCGAGAAAGAAAGCAACTTTCGTACAAATCTAAACGGAAACACAAATCGACCAACATTTGACTTCTATAC
ACTCAAATAGGCTCTTGTATGGATTAATTTAAATTTGGCAAAACAGCATATCGCTTCAAGTAAGTAGTTTTCCGTTTGGAAGCAGCGAAAAGTGACAACT
CAATGCATGTTGTTTTTTCTTCTACCCAGCGTTAGCTTTCAAAGACTTTCTTATGGATTTAGAAAAAAAATATGTGAACTAAAAAAAACAAATTTGGCTT
GCTTCACGGACGGCTGAGCTTGAAAACTACATGCGGTTAACTTAAATGTAGGTTTTCAAAACATATATTTTGGATTAAATACTAAGGGGTCGTCCATTAA
TTACGTAAGGGGTTATGGGGAGAGGGGGTTTGAGATTTCTTACACGTCATGCAAATTATTTTTAAATTTCATACAAAAAATCATAGAATGGGGGGAGGGG
GTCCTATGTAATAAATGGACCGCCCCTTATCCGTGTTCGAATTTGTGCGAATTGCATAATGCTAGGACAATGCTTTGGGACAGTTATGGTTTTGTTGGAA
GTATAATTTAGAAACAATAAAGTTTTTATCCTATGAATCAGTAGTCAAATAATATAGAAACATCCTAAATAAATGAACTCCGTCGTTTCATTTCATTGAT
TTCAACATAATAAGGACGTACCATGAAATTCATCTCCGCCTGATTCCAGTTGGACTTGAACAGTTGTTGACATTTCACCTATCACTGGTTCAAAGAAGTT
TCTATTTGGCTTATGATGTGGCTTTAGGCGTCTGTGTGAACAAAACTAGTTTTGTGCTTGCTTTGGTCAAATGAACCGAATTTGACAAACATGTCAACAA
AGATGCGACATTTATGTGAGACCGTTAATCTACGATTTATTTCGTTTCAGAATATTTCATATGAATATTGATAGACCAGCTGAACAATTTTGAATTGATG
TTTGGTCTTGCTGAATAGCTGCGGGTTTAACGTCACGGCTATCTCGGATAATTTCCAAGTAATTTTACATTGTAATACGTTCCCGATATATGTTTAAATT
TCGTGATTTAATTTTAAGAACTATTCTTTGAGGCTGCAAGATTAAAAAAAGATAAATCGTTTTACTCCATTAACAATATAGCATTATATTGACAATATTC
TCAAACATGCATGACAATTCTTCTCGAGGAGAGACGCTCATACTATGCCTACTCACTGTTCCGCTATCACCCGCGTGCTATTTGTTTATTTGACCTCTTC
GGCGATAGACGTTCAACACATCACCAACCGTTAGCGATAAGCGATGTCATTCATACCCAACAACCGTTCCCAAGATTAACTCTCATCGGTCTCCAACTCA
GTAGAAGATCGGAAGTGAAAGTGATCACATCTCAGCGGGACGCGGTGAAACTGTGATTGAACTGATAGAACTGTGATCAAGATCAACTCAACGAAGTAGA

>AAEL010434
TCTATTGCCACCGCATGTTAGCCCTTTATCCACATAAAAAAAAATTACTGAACATCATGACTCTCTATGTTGATGACTTTTCAATAAGCATTTATAATAA
CGGTCGTCAATCTCAATTTCATTCGTATATATAACCATCGTAGTACGAATGGTCATAAAAAGAGGTTGAAGTGTGTTTGGATTCTCCCCAGACAAAAAAT
CGAAATGAAAAACTGAAACCCATTTTGACAATCGTCGGAAAGGTCTTTCTGTTTAGTTCACTGTAACAAAATCAATCCAAAGATATGAAAACTTTGAAAA
CGGCAAAAGTTATTATATCTACCGTTTTGATATTACGGACAGCTTCTTATTCCGGATACTCTACTTTGTATGGGAAACATTTCACATGAAATTACCGTTT
TGATTCATATTACGGACATTTAAGGCCTCAGTGAAGTATAACCCAGCTTGGACCATACAAAATAAATCATTCTGTATGATTTTTTAGCGTAATCGAGCGT
CGGAAGCCCTTAACTTTCGGATGGTGGGTAAAGAATACGCGTCCGCATCTTGAATAATTTTAAATAAATCAAAACGTGTGGTCTTTTCATGATTCTTATT
CCGGACGCTCCCTCACTTTTGCCTCATATTCCGGACGCTTTGATTCGAATTACGGACAGCTCATGATAATCATTGATGGAACAGTCAAATCATCAATTGA
AATCGTTTAACCACTTAAGAGACGTCTAAGGTAGTTGGGTATTATGAATTTGCAATGATATTTATGGAAAAAACTAAATAAAACGAGCCTCGAAAATGAG
AACTTTTGGACGGCGAAAATTGAAACATTTCGTGTGAAATGTTTCCCATACAAACGAGAGTGTCCGGAATTTGAAGCTGTCCGTAATATGAATCAAAACG
GTATTTGACTTGTCTTTTTATGATTTTCATGAGCTGTCCGGAATTTGAATCAAAGTGTCCGGAATTTGAATCAAAGTGTCCGGAATATGGGGCAAAAGTA
AGGAAGCGTCCGGAATAAGAATCGTGAAAAGTCCACACATTTCTATTTATTTAAAATCATTCATGTATCAGAAACAAAATTTTCACCCACCATTCGAAAG
TAAAGTGTTTTGAAGGCTCGATAGCGCCGAGGAATCATACAGATTGATTTATTTTATATGCTTCCTGATGGGTTATACTTCATTGAGGCCTTAAGTGTCC
GTAATATGAATCAAAACGGTACATATGTCATGGCAACATTTTCCGAAACCTGGAGATAAATTACAGAGCCCACTCAGTATCGCAGATGCCAACAGTGTGG
CTATGGTACCAAACATCGTGCAAAAGTTTGTCATTTTACTCAATAACTGACTTGTATAATTAGTTTAAGCTTATTCAAATGCTTTTTACAAGCTGATGAT
TTCAATTTGCCTGTGAAAATTCTGAACTGTTGCGGCAAATGAAATGCAATCGATAGAAACAAATAATGTAGCAATAGCAAAAAATAATCATTTTTTGCTT
ATCTTACTATCTTCAATTCACATCTGTAGTCTCAATTGAATAATCTGGAATCCATTGCAAGCTAAGTAAATTCACGTGTGACCTAGCGGGAGGCCAATGG
TCGAGTGAATCTTTATTTCTTGAATGGCAGAAACGATGCCATGAATCAAATCCAGGATGCGAAACCGATGCACAAGAATACCAATACGAAAACTAATCCC
AATACAACGATCACCAGGTGCATCGATGCGACCGCGATTACTTTGTTACCATCTGTTGTGCTGCGGCTTATCGCTTTTTCGATTAGAAGGCGAACGCTGA
ACCGATCGTATGCTTATCATCGCGAACGAAAGGATGCTGTGAATCACTGCTGATGGGGGCAAAAATCTACGAAAATGTAAGCAATCACTTTCAAATATAA
ACCCTTCCAATGGCCACAGACGGTATCACTTCTCGTTTTGGTTTCAACGAGAGGAGGAGAACACACAATCGGAACAGCTGCCGGATACTTGAAGACAAG

>AAEL009955
GAAAACCACTGCATAAGTGAATAAAGTCAATTCCTGTAACGAAATAGGCATACGTTTACAAGGAAGATTGATAATTTTCCTACACTTCTTACACCAATAA
AGGTGTAATATTTGAAATTTCCAACCAATTTATCAAACACGACAAGCTTCGTGAACGGCCCGGACTAAGCTATCTGCAGAGCGCCCTATCTTCGTATGCT
GTTCTGTGCAAACAAGCATAGGAAAGTGGCTTGATTAGAGTGTCCATTTCCCGGCCATTTTGCTCGTCCCGGGATTCGGGACAAAAATCTATGCTTGTCC
CGGGAAATCCCGGGATCCCGGGATTTATCAAATTTTCAATAAAATTTCGGTTGAAATGGAAGTACAAATTCACAGTTTTTTTTTCAACGAAATAAACAGA
TAATGTAATTTTTCAAAATAATATGTTAATTATAGCAAATCACATTTCAGATAAGACTTTCTTATTCTGATTAAGTAACCTAACAAAAATCAAAACTTAG
CTTGACTAATTACGTACGGGTTTGCTATGAAAATTCTCTATAACACTTATGAATGGAAGTATGATAAAAACTTAAGTCATAATTTTAAAGCAATTTGCTT
CGAACATTTGAAAAGCATAGAAATTTTTGAATAAAAGAAACGAATTAAGATCATTGAAGGTATTGCAGATCATGTTAAAAGTTAAATACTGAAAATTATT
GACTGAAGTTTACTGCCGTGAATCGCAAGTCAGTCCCATCTGCATTTTGGTCAAAATTGAGTTTCAAAATATCAGTTATCATTATATCTTCTTATGATCT
TTCAGCTGCACTAACGAGAAATCCCTTCAATGTCAGTTACTCGTATCCACAATGACATTAATAAAAGAGAAATCACTTTTTGTTCATTAAAATCAGGAAA
GAAAACACCAAGTCGAATTGTCCCATCATAAAAATAAATGCATGTCATTCCCACTGCAGATTTTCGCATCGTGTAACACAAAAATGAATCGTTATTTGCT
CATCTTTATATTTTTCTTGGAAACGTAACGGAGTGAAAAGCAAATTATGAAAGTTTAATTGAGATCGAAAAATGTTTGAATCTTCTGGATTTTTTTTAGA
ATATTTGTGTGTAAAATGATATTGAAAACTTCTCTCTCAATATTCTCAATATCTACTTTTTACACATGGTACTGACTTGCGATTTGCGGCAGTTCAGATG
TACTTTCAAATTTGTTATCTCAGCATAGGCTTATTAAAACGGCTAATGTTGGAAAGAAAAGCATTACAAACTAGACAAATTACAACTAGACAAATAAAAA
TATATGTTTCTTACTTGTTAAATTGATCTTTGCATGAAAATAATTACGCGTTTATTCTTTTTTTCATTGAGGAAAAATGTCATTGTTTTTCATTTAAATT
TAGTGGTTTTCATCAAATTCTACATACATTTCGGGAATCCCGGGATGTCAGAAATAAAATACCGGGAAACGGGAAATCCCGAAATTTGTCAAATCCCGGG
ACTTTTTGTCCCGGGATGTCCCGGGACGGACACTCTAGGCTTGATCTTTCTCCGGGTGTGCGCACGATCATCCCTGTTATCAGCAGTTTACCGTTCATCC
ACACTGTGTAGTCTTTCACATTCTGGCCTGCAGGCAACAACGGCGAGAGTGTGAGTGTTTGCACTGGGAGATCAATCGAAATGGCCGGTGGTGGGGGAAA
GTGCGATACGGGACGGGAGGATTCTATATAAGTCTGTCCGGCTATAAATTGAGACAGTCATTCTGCCAAAGAACCCTCCTAGGGACCAGTCCATCACTGT
GGCGTGAATTAGGGCGTAAGAAGCGGCCTTCTGAAGGAGTGTGCCGTTATAGAGGTGAAGCTGTGCCGCAACTTCACTGTGGTCCTGTGCGGCAGCAGAA
AGGACTTTTTTTGTTTAAGATATTTGTGATCGTGATCCTGGTAACCGAGAAGACTGACGGTGTGATTGTGTGAGAGGAGATAGGGGTTTTCCTCCAACC

>AAEL008701
AATTGGCACAGAATTCTTGTGGGTCGAAAATTAGTGCTTTTCCCCTAGAGTACAATCCTTTTGCTAAAAATTCTAACGATTTTCTAACGTGACTTTTCCA
ACTGTAACGAAAGCTTTTTCCAACTGTAACGAAGTTTAGGACTAGGTTAGAATGCAATTTATAGATCTGCTGATCAAGTTATTAAAATTATTAAAATAAT
TATTTGCAAAATCACACACACATTGCATAACTGGTAGTGTTTAAGGCACTTAACCACCTTAACTTTAATATTGGAATTTCAGAGACATCTAGCTTGGTGA
AAGAGGGCAAGAAGAGACTAGACAGGAAACAAAACACAAAAACAAAACGTAATCTAATAGGAACCATAAAACAAGAGTTTGATTTTTCATCATAGAATCA
GATCAGACATTTTTCTTCTTTTGTAATTCCACGTGACATTACGACAGTATTACTGCTCATATTAATTTCTCCAAGATTTTTTCTAAGGAACTTTTCCAAG
CATTTTGTTTCGGATATCTCAAGAATATATTCAGTTACAAGAAGTAACTGGAGAATTCGGTTGAAGGATTAGTGAAAAAATATCTGGAAGAACTCCTAGT
ATAGTTTTCCCTGAAAAATATACTGGAGGTAATATCGTTGGAGTCTTCAAGGATTCCCTGGAGAAAATCCTCTAAGCATCATTTAAAAAATCACTCGACG
ACTTTCTGGAAGAATTGGTAAAGCAATCTCTTAAAGAATTTCTAGAGATATCCCGGTCGAAGTCCGTGAAAGTATTCTAGATGAAATCTGTGGACAGATC
ACTTAAAGATTTCTTGAAGTTCTTGATGAACCTGATGATTAGCCACAACAAAGTCTTCTATTTTTTACTGCAGCCTGTAGAATTTTGCATAAGGTTTTAC
TGTAGCCAGAATAAAGAAATTAAGGGGATACAGATGCCATTTTGATTAAACTGGAGATCTTAGAGACTTTCCATTAAAAATAGAGACGTTTTTGAGACTT
GCATTCAAATAGAAACCCAGTTTTTAGAAAAAGATCTGTTACCAGCCCCAAATCACTTTCTCCATCTCCGAACTGTTAAATAATCTGTATGTTCAGGTGA
AGATGAATCGAAGCCAAAGTTCAAATTTTCAAGAGCACGGATCTGGAGAACCAAACTTTTGTTTAAGTTGAAAACTTAATCGATTGGTCACTAGCTGGTG
GTGACCAATCGATTAGGTTTTCAGCTCAAACGGATGGTTCGTTCTCCAGATCCGTGCTCTTGAAAATTTGAACTTTGGCTTTGATTCATCTTCACCTTAA
AAACAAGTTGTTAATTTTATAAAAAAAATACAAAATATCAGTAAAACATGGATTTTTAGCAATTTTTTTGAAAAAATGAGCAAATATTGATCTAGTTCAC
GTAAAAAATATAGCTTTATAACTGTCTATTTAGAATTTGAATCAATTCCTGTCCTGTAGCTCCGCCTCTACCGAAAGAACCACAGAAGGCTTCCGCAGTG
CAATCTCAAATGCTCACATCCCAATCGCCTACTGATTGTTTCCACGTGCACCGCTCATTCACGAGTTTCGTTCGGTTATCACTCACTACTACCACGTGTC
TTTTTAAATGCCGCACTAGTTTAAAACGGTTACTACCACATTAAAAAACAATTTGCATCCTTCGAAAAAACGGGAGAGATAGTGAACAAGCATCACAGCT
TGAAATTCTCTCCTGCTGTAGCGCGCTTCCGTTATCAATCCAAAAGATTGCGCCCGTCATTTTTTTTTCTTGCCGTAAGTAAAACGCGCGCGCGCAATTA
CAAATCAAACTGTCTTACTTATAAAAGCACCGGCAAAGTCGAATGCAAACGGCATAAAGAGTTTCGATTTGGAAATCGAAACAAGTGCGGATTACTCTCT
TAACGAGTCGCGATTGATTATTGTGGAGTCGAACGTTAGTGAGTTAGTGGAGACACCAAGCTGATCAAGTGCGTTTTAAGGAGGCTGAGAATTTTTCATC

>AAEL025896
TAAGTTTAGGCCACAAACACATGTTTACTCAATTTTTTAATGTTTTCTTTTTGTTTAAATCCACAAAACATTTTTTATATTTTTTATTAGATTTTGTCAC
ACCCCTTGGCTTAAACTCAAATTTTGGGTGTATTTTGTTTTTCGTGTCCCTTCCGAAATGTCTTATAAGCCATTTTACGAGACGTTTCGGAACAGCTGAT
CGCCGAAACGGCGTCAATTGACAGGAGACCTGGGATTAAATCCAGCGTGATTTTTAACAACGCCTCATCTTACCAAACGAGGACATGAAGAAAATGACAA
AAAAGAGATCCAAAAATGTTTGTTACTGCAACTTTACACCTAGTTATTGTATCAGCTACCTCTTTTTCACCTATATTTCACATAAAAAGGCATTTTTGTG
ATCAGAAATCTATATAAATAAAAACGGAATGGTGTTTGTATGTCACGAAATGGCTCACGAACGGGGCAACGGATTTGGATAATTCTTCCCCCATTTTGTT
CGTCAAGGGTTCCGACGTGTTTGTGTGTATAAAAGTTTCAAGATGTTCACCGGGAAAGTAGGAGAAACGGGACTGAAAAGAACTGTCATTTTGTATGGGA
CGATTCATAGCGATTTTCAACAGCCTACTTGATGGCAAGACGAAGTTTGCCGGGACCACTAGTATTTTAATATTTTTTCTCCATTTAAGTTTTCGCCTGT
ATGAAAAGCTACGCTTGAAATGCGCACAGTCATCAACCATCATCATCGCCATAACTAACGACGATGATTGAAAAATCACAGGTCTCCTGTCATTTGACCT
GCTTCGTAAAATGGCTCATAGGAACAATCCCAGTGAAAAAACTATAACCCTTGTGGTGTTTTTGTCGACTAAGCGAACGTCAAACATGATCAAAAGTGTC
AAGGTTCATTTAAAGACCCAATAATTATTTTTAAATTAAAGTTTAAATATGATATAGCCGTTATTTGAGAGGGAAAACTTGCTAAAGTAGTTACAGTCAG
TGCTGGGAATGGTAATAGTAGTAGGCTTGAGTTTTTGCGAAAATCACGTGGCTCTCCTAATACAGTAGTTCAAAATTGTGAATCTCATCAAGTAGTCTAT
GTTGGGTACATGAATTTTCTAAATCAGGAGTGTCATTGAAGGCTGAAAATGCGGGAAATGCAACGGGAAATAGAACATTTTTCTACAGTAGTTTTGGGTT
GCCCTTGGCAACGGGTGTTTTGCTATTTTCAAGGCACTTTGCCTACAGCAGCGATACGCGTGAGTTTCACTGGCTCCGGTGACTGTGATTCGCTACGCAT
GCCTACTGCAGTGTGAATCTCAGAACCTTTCCCAACTCTGGTTACAGTAACATGCTCTTTCGTGTTATTAAATAAAAACAAGATTTCATTAAACATTTTA
GGACCCTATTAGTGATGAAAAGTATAGAATTTGTATTTTCGTACCAACAGTAGCAACATAATTCCTATAGAAGTAAAGATATTTATCATGGTTGCATTCG
TCGTTACAGCTAATGTCAAGTGACTTCTACAAAAATACTTATTTTTACTTTTGAATATTTTTCACCCAACATTTCAAGACCCCTTTTTCAATATGACGTA
AGTAACAATGTCAACAAAAATCATGTGTTTCCACAAAGTGATAGATCGTGCACTACTTTGTATGGTTTTTAAATGAAAAATTCAAATTATTATTAATCAG
TTCATAAAATTCGTTTTTCAAAATTGACTTAAGTCACAATCAAAGCGAAAATGTTTTTTTTTCAGTGTCGTCTTTTTGTCGGTGTTATGACTTATGTAAC
GCTCGTAACGCCATACGCTTTCGTCAAATGACTGACCAAACGTCGTAAGCAACATTATTTAACGAATCGGTTTAGACGTCGTGTGAGCCAAATTGTAAAC
ACAGTTTTTTGTGCTTGCTATTGTAATAAAATTTAAGTAAATTTACTCCACTAAACTTAAATCAATCAGGTTTTACATCGAAATTGTTCACAATCGGCG

>AAEL000044
TGAATCTTCTTTTCCTACTCCTCGGGGTGGCAAGACTGCTATCTACTGTTAGTATATACTGCCAAGGTACCTAAATCACTTCATTCGATAAACATGACAT
TTGCGGTTTCCCAATATCTCTTGCGCTAGATGGAAGAAGGCATTCTCGGGTAGAACAAAGAACGCAGAGCCTTCAATGAAGTAGCTGCCAGCCGGCTGCT
TTACCTACAAATAAACAAAAATAATGCCTGTATCTTTTTTAAATACTTATTATTTACTCACACTCTACTGGTAATGTATGAATGATGTTCCTAGGAAGTA
GTGACTATAATTTGCATGACAAGCAGTGTAATTGATTGAGCATTTTTTCCAGACAGTTTGCTGAGGTACAAAGATTTGATCTATGATCAAATGAGCCAAA
GATCTTGGTTAAAAATCGATCAAAGAGCTCTAAGATAATATCTTGTTATTCGATCCAAATCTCGCCCAGAAGATCGAAAGATGAGATCAAATGTAACGCC
TGGTGAGAACAGATATTTGCTAAAAAATCGGGGTTTCCATGGGTTTTAGTATAAAAATAGCTACAACGTAGAAAAACTCTAATTTTCACCGATAGAATAT
ATCAAAATTTTCAGATTATGAAAATATATTTTCTCATTTTTTTCCGAACAAATCACGTTGCTTTATAAGTGCAATCTAAAAGATCATTGAAAGATATGTT
AAAAACTGAACTCAACTCAATTTTTACGAAAATACAGATGGGGCTGACCTGGGAGGGAGGCACCGATACTACACACGAAATATAGAACAATGTTTGTTTG
AACTGCAAGATAACTCCAGCTTGCCAACAACAATCAAGGCAGGCTTGAGGAAAATCGTTAGTTTTCTTTTGTTGTGTACTTTCGATCTTTCCTGACAAAC
ATGGAAAAAGAGCGACAGTTTTCTATGCACTAAATATTCATTTTTATTGGAAAAGGTAAAACGATGCGTTTTTCAATGCTTTATATTCAATTCGATTGAA
AGGTGCTCACGTGACATTACTTGCATTGTGTGCATGAATTGATTTTCATTCGATTTTTGTCACTTTTGATGAAATGCGAAAATGTGTTTTAATCAGTTAC
ACGCTTTTTCCATGTTAGTCCAATGTTTGAGATCTGGGCTCACAGTGACAGTTCGTGACAGCGGAATCCCGGCTCACTATGACGTACAGAAATTTTGTAT
TGGTATCTCCCTCCCAAGGACTGACTTGTGATTCACGGCAGTTCATGACATGTAAATTTCGACGCTATATCTTCCCTATACCCAGAGGGGCCCAGATAGC
CGTAGCGGTAAACGCGCAGCTATTCAGCATGACCAAGCTGAGAGTCGTGGGTTCGAATCCCACCCGTCGAGGATCTTTTCGGGTTGGAAATTTTCTCGAC
TTCCCAGGGCATAGAGTATCTTCGTACCTGCCACACGATATACACATGCAAAAATGGTCATTGGCATAGTAAGCTCTCAGTTAATAACTGTGGAAGTGCT
CATAAGAACACTAAGCTGAGAAGCAGACTCGGTCCCAGGAAGAAGAAGAAGAAGAAGATCTTCCCTATACAAATGGGATTGCTAATCTGTTGAAAAATTA
CTTCATAATAGCTGATATAAATTTAATACCCAAAAAAAAAACAAAATTTGTCTTTTGGTTTTTGTGTTAGAATAGTGCAATAGTACCTACCTTTGATTTA
GAAATTTTGCCGGATTATTTACATTTGTTACACCGTGTAGGTAATTAACAAATGTGCTGAGATTAGTGCTTGTCACGATTCGCGAGTGTCAACAGGCTTC
GAGCTTCGATTTCCCGTTCCGTATCAGTATTCGCACGCCACTACTAAAATGTTTACTTTCGTTCCTCTAATCTTATCAGTCGCGAAGCAGGATTGTGGAT
GCTATTGATCTAGCAATTCATCAAATATAGCTTCATTCATAAAATTCGTCTAGCATTAGATTATTTAGCCAGTGTCGCGTATGAATTCATCGAGGCAAG

>AAEL000080
ATTCATTAGTTCATTGTTGTTGATTTCAAAATCTTCCCCTTGTCTTCAAGAATATTTAAAGATTTGATTCATATTTTGGCATTCAATGAATCACAGTGTT
GGTCCAACATAGCAAACAATCTTCGAAATTAGCACCTACCCATCGCATTCATAAACAATCTATTATGAAAACATGCGATGATTCAACGGTCAAAAACGAC
AATATTCGATCCGCAATATGCGAAAAGATCTTCCTATGCGTGATTCTGCAAAAATATCAATGCGAATCTGAAAAGTTTGATTTTATTTAGTATATCAAAC
ATTTTCAATAGCTCGCGACAAAATAATAAGCTTAGAAGGCAATCTTAATGACCGTTCTAACATTTCAGCGAAGGACCTTGCATAAACAGAACAAACATCG
AGCCCCTGGAAGGTGTGTCCGATGATTTTTGACTTCGCAGGTAGACAAATTTCTTGCACCCTTCAACGATAGTTCAACATCTGTGCATAAAAAAAAACTT
CTTGCTTACGTGTAGGTACAGAATTCGTTAAAAAGTCTGGCTTGGTGTTAGTTGAGGAATTTCAATAAAGGTTACAAGCGGTTCTTGTAGGCGATCACAG
ATACCTGATGGAAGCCAAGGTGGAAAATTCCACGTAGAACAAGGTGGTTCTAGAAGGAGGTGGTTCACAAATGGATCATGACTGGACATGTTTAAAAATT
GTTATTTTTGACCATGTCTCTTTCAATAATTTAAGATGTTTGGGTCGTATACCCTAATGACTACATAGAGTTTTCCGCTTTATTTTTAAATGTTAAAACT
GTGTTGAAAACTCAAATAATTTCTATTTCAAATTATTTGAATGATTGGTGGAAAAGTACCAGCTCTCAAATCGATTACGACCACAATTTTCAAAGTTCAA
CAAAAGCAGCATTCAGTCGTACTGGTCTTGTTGTTTCCCAACCGGTCCCAAGAAGCGGGGCCAGGAGGAGAAGCTGCCCGAGATCTGCAGGGAACGACAA
CAGCCAGCAGATAAGGCGCGACGAATGGGAGTGAAAGAGCATGACCGCGTGGCTTTCCGGAACCGAAGTGAGATGGCAACAAAACAGCACAGCATACGTT
GGATTCAATTTGATTGGAATACTTGATAGCGAACCAAAACAAAAACACTTTTTTCATGCCTTCTTCTTCGGCGGACACACCACCGGCTACTATGAGCCTG
TCTGTGTGTCCATCCAAGAGAGCCGGGTGTAATGAAAATAAAACACATGATTCAATCGCCTACTTTGAGTGGAATACTACTGCCCTAGTATTCGCGTACA
AGCATACTATGGAGGAGAGAAGAGAGTAAATCTAAGTATGCTGAATACTAAGAAAGGCTTTAATGTTAAGTAAGCGCCAAAGCATACTGACTCGTCGCTG
CTCTATACTTACGGCCAGATGACGTCACTCCTCAAAACATTCTCGCTCTCTTGCTCACTCTTGAACGGGTAGCAACGCTGTCGCTTGGGGAATCCATATG
GATGCATGTGTATTGCGGAGATCAGCTGACCACTAAAAAAGGAGTCGCGATGACGTCTTCGACTGTACCTCCAACGGGTAGCCAATCAGGGCGCAGCACA
CGAATCACCACATGGACAATAATTCCTCAACACATGCTGACTTCGCTCTCACGCTTTTATTTTGTTCCCGGGGATACTCCACTTCGGTGTGCATGATAAC
CGTCCGCGTCCCAAATATAAGGGAGGCCGCTCGCGGCATTGGACCATCAGTTCTACTGAACAACCCCAATCAGTAAGATGAAAACGAGCTAGTTTTCGTT
CTTTTTTGCAAGCCTATACTTTCCAAGTGAAAATAAAAAAATCCATTAAGCCACCGTTTCCTCTGTCGTTTTGTGTGATTTGGTGTGGTTATAGTGAAGT
GAGAAAGAGTCTCGCAAGTCGATTGTAAGCTGGCCAATTTTGAAATTCAGTGTCGTAGTCATTAATTGTGTAGAAGAAAAGTGTTAAGAATCTCGTCAAA

>AAEL000025
TTAGCAGAACATTTTAAAAAAAATGCATAAAATTGGCCCAATCTCAACCCCAACGACGGTACTAGTGATCCTGCTAAGAAAATGATATGGCAGCTGCGGG
GACGTAAAGGTTTCGATATTCTTTGAAACAGGTCCACATGGTTTATGAACAACTGCTTATCGCTGGTTGCTGTGAAAGTCGTCAGCAGACCAAGAGGGGC
TCAAACAATCTCAATGGCGTGTGGCAATGCTACCCAGAGATACTGCGCACATGCAATACCGACTTCCGTTCCGATTGCTTCAGTTACTCATATCGGCAGT
TGTTAGAATATTCGTTATTATAAATCATGCATTTATGTTAAAAAAAATAGCGGGCAAAATTTACGGTCAACAGCATTTGTTGCGAAGATCGTTTCCCAAA
TTTGAGTTTCGCGACCCCCCAACGCCTCGTCACCTCGCTTTTTGTTGTACACACAAAGCGAGACGCTGACAGGTCGGGTGGTCGCGAAAAACAAGTTATG
AAGACGATTAGAGCATACGTTAACAATAACACTGAGCTTTACAAACTTGAATAAAACCTTTTATAACTGAATTGGCGATTTAACAGCTAAATTTTATTTC
ACTTTAATTGTACATTTATAAAATAAATGATAAACAAATACGCCTCTTTTGTATGAATTTTTATTCATCAAACGACTCATTCTCTTGCTTTCCTAAATTA
GTTTCGTAGTAAATTAGTAAATGTTCACCAGAGTAGCGCATTTCTTTGTTTCAAGTGCGATCCTCTGAAGACACACTTTTGAAAAGCAAAACACCGACAA
TCAATTAACTGGGACCGAAATTGATATGTGACCTGTGTTGGAACAAGTGTGCCTCGTTATGCTTATCACCTTTGACAACAGCAAAACTCAACGCCGTTCA
CTCTTCTACGCAAGCGTACGTTTGATGGCTTTGCAACAACATCAGAACAGAAACGACAGTGATGATGAAAGCAAGAGAATCGGGGTTGTGACCCACAGGC
TTGCGCTTTGAAATTTGATTCCCAGCTATCTACATGTATGTTTCCATGCCGTGCTTTGGACGATGTTTGCCAAAATGTTTAGCATCTGAATGTTCTTCTT
TTTCGTGGCAGTGTGTTCCAACAGAAACATGGTTTATTTTAGAGTCATAAATTTGTTATTTGTTTCAAATGACGGCTTTTGCCGTTTTTCTCCAACTGGG
AAACTCCTTAAACGAGATCATAATCCAACAATTCTGATCTAGCTGTCTAACACATTTGCTCACTATGCTTTTGGAGACTCCTTCGCGTTATGATGCAAAT
TTGGTGTCAGAGGTGTTCATATTGAATCAGTCGCACATTATCGTAGATCGTTTCAAGTTGTTCATGAGTTCTTATCGACAAAAAAAAAACTCTCCAGCAT
CCGAAAAACAAGTCACTGTACTTTTGGAAATCTTTGCATAAATTTATCAATACGTCAACCAGTCAGCAACGTATTTCACTTGCGTAAATTCACGAAAACA
AATCCCGAAATCAGCTCATTTGAAAACAAAAACATTGCCAAACGCCGAAAATCCTTCGCCAATTCGCGCACTTTCTGCATGTCATGCCATCCCGACTGCC
AATGATAACGGCCTAAGGTCAGGTAACCCATCGAGGTCAGCCAATCAGAGAGCGGAGCGATAAGTGTTGAGCCTCCTTCTGCGATTATTCTGCTGCACCC
AAGAACAAGAACAACCAATCGAAGACACTCAATCCAAGAATGGTATATAAGAACCGGTCGGCACACGCTCCAAGCATCAGTCATCATTCAAGCGAGTGAA
ATGAAACAAAGTGTCGTTTTTGAGGAGTGCTGTGTTCTGAAAATCAAAAGTGATAATTACTATAAACGTGAAATTAGTTAGTTCCGATTCGTGCTGAATA
CGAAACCAATATAGTAGCATAAGCATAAAAAGCAAAATAACCAAAAAAATTAAAAAAGTTATAAAACAAACTAAAAAAATTACAAAATAACTCGTAAAA

>AAEL000006
ATGTTATAACGCCAAGAAGGAAGCTATAAAGAGGAATCAAAATAAAGTTTTATAGATTCTGAAGCAAGCTTTTAAATAGAACAAATCTCCATTACTTTTT
CAAATCGACGTAAGTAACTTCCATACGGTTTTGAGAAAATTAATTCAGAAGAATCACAACATGTCTTCCAAAACTGTTTTAAAATGAATCACCTTTATAT
CATTTTTTCGACGTGTACATTGCTTAAATTTTGCATACAATGAGCTCGCGAGCCCAGATAGCCGTAGCGGTAAACGCGCAGCTATTCAGCAAGACCATGC
TGAGGGTCGTGGGTTCGAATCCCGCTGGTAAGAGGATCTTTTCGTAGAGGAAATTTTCTCGATTCCCATGGCATAGAGTATCATCGTACCTGCCACACGA
TATACACATTCAGAAATGGTCAATCGGCAAAGAAAGCTCTCAGTTAATAACTGAGAAGCAGGCTCTATCCCAGTTGGGACGTAACGCCAAAAAGAAGACG
AAGAAGAAGAAGAAGAAGAGCTCGCGTTCAAAAACTATGGAGTTCCTTTTATTTCACACAAGATTTTTATGACAAAATGATAAGCCGTTTTATTCAGTTA
CTTGCGACGTTTTTCTACCAGTGTAAAATCGACTCAAGCAGTGTTTTGTTTTGATTCGTGGTTTAGTCACTTTGTTTCTCCATACAGCGGGCGGCGAAAG
TAGTGGTTAGATTGCGAAAGTTGAAAATCTTACTTTCGTCGTTTTGTAAATTCGGAAATTAAACGTTCTGAAAGTGAAAAATCGAGTTGGTTCAGAGCGA
AACGTGTAGAATTTCGTCTGCGAAACACGTAGGATGGATAAAGTAAGTTTGTATACTTTTTTGACTTGAGTCTTTATGAATAAGTTTTCGAGAAATGTAT
TACAAAAAATATTGTCGCGCCGCCACCAAACCGGATCGCGCCAGTGTGACTCGCGACGCACCTCAACTCGCCGCATTTTGAAATCAGTTTTAAGTGTGGC
GCATTAGGGCAAATATTAGGGTACATCAAGTTTCCGCTGTAATTCTTTCCTACATTTAAATGAGTTTCCAACGGTATTAGCACGATATTTCAGGTGATTA
CAATTGAAATAAACTACATATTATTTAAACACATTCGATATTTATCAGACAAGCCTTTAAACATTTTTACCACTTGAAATGGAGAAAGCCGTTAAAATGA
TCAAAATCGAAGAATCCATCTACATGTAGTGCGATAGACAATGCACAGCATGAGCAATTTGCACAACTAGGAGAAAAGAGAATTGAACAAAGTCCAGCGC
AGAACATCTCAACGGAGACACGATTCACACATTTTTGGGCTATTTACCAGAAAGCACTAATTAGAGAAACACCTACACAGAGACGAAATCCGTTCGAACG
CTCACATGGACAGTTGGGTTTTAAAAACTAATGGTGCAGAAAGGTGCCTGATAAACCGGAGAAGCATGTTGTGCTGAAATTTTCTGAAAAATGAATTCAA
GAGCACAGACTTTGACTAGATGTTCCCCTGGAGAAATAACTTTTGTTAATTATAGTCAACATGTTGTGAACAATATTGTACAAGGAATCAGAATTATTTC
TGCCTTTTCAATCCCATATAGCCCAGAATTATCATGGCCATCGTCTAGCCAAAATATTTATGCCGATCGGGCGATCTGTTTACAAGCCAAATCGCCAGCC
AGGCGATACCCTCAGGATCCCACCAATCACCATCCAGAATGATAAGGAACTTTCATCACGTCAGTTGTACTTTCTGGCGTGGATCGTGCCATCAGGAACG
CAAACGAAATATAAAAGATGTGAGATTCTGTTCCAGTGTCGTCAATTACCAAACAACAATCAACAACAACAGATCGGTATACTAATCAATTAAGTGGAAA
ACTAAAAGTGAAAGATCGTAGTATTGCAAACCTAATAGTATTTTAACGACAAACTTTTATACCTAAAATAGAAACACAAAAACTTGTTTACTAGTTGAA

>AAEL000037
AATTTGTTTGCCAAATACTGTATGTTTTAAAAAGTGTACCAGTACCGGTATTTTACCGGTACTACCGGTACTGAGAGTTACAGTACCGTAGAACTGGTAC
TCGTCAAAAGCGGTCGGTACTAGAAACCCTAAGCGCCATAGGATTCATTCGGTAGACGTTCTGGCTGACAAATGAATAGTATTTACGCATTGTGATCATG
TGCTGGTGATCAGAACAAACTCACAAAATTCCTTTTACGAAAACCCGCTGCAATCTGTCGCTCCTCTGATTCATTTTTTTAAATTTCTTCATTAATTTCA
TTCCAAACATTACATTCATTATTTCTTATATCTAGGTGTTCTAAGTTATTAGACAACACTATCATCCTAATTTGGTAAAACAAATCTAAGATTTTATTAA
CAATTTGTTAACAACATATTACATTTAATTTGCCGTAGCAAGCTCAGATTTTTTACAGGTGAGTTGATTTCACCTGCTCATAAGAGAAAAAAAAAACGCT
TTGAATATACTTAACCTAACTTAACCTAAACATATAACGCATTAATCGTGGCAATAGAAGATTGTAACGATTTTTGCCTGAAATTATTGATTATTTTATT
TAACATTTGTTCCAATGTTTCAAGATTGGATATTCTATGTAACTCATTGGTACTATACCAGGGAGGAAGCTTCAGAATAATTTTCAAAATTATATTTTGA
ATTCTCTTCAGAGCTTTCTTTCTGGTATTACAACAGCTAGTCCATATTGGTACAGCATACAACATGGCTGGCCTGAAAATTTGTTTGAATATCAAAAGCT
TGTTCTTAAGACAAAGTTTTGATTTTCTATTAATAAGGGGATAGAGACATTTTACATATTTGTTACATTTGGCTTGAATGCCCTCAATGTGATTTTTGAA
AGTTAAATTCTTATCTAGCATGAGCCCTAGATACTTAACTTCATCTGACCAATTTATTGGAACCCCTCTCATCGTGACAACATGTCTACTTGAAGGTTTC
AAATAAAGAGCTTTTTGTTTATGTGGGAATATTATTAGTTGAGTTTTGGAAGCATTAGGAGAAATCTTCCATTTTTGCAAGTATGAAGAAAAAATATCCA
AACTTTTTTGCAATCGACTTCAGATGACACGCAGGCTTCGTCCTTTGGCGGAGAGGCCTGTGTCATCCGCAAACAAAGATTTTTTACATCCCTGAGGTAA
CTCAGGTAAGTCAGATGTGAAAATATTGTATAATATTGGTCCCAAAATGCTGCCTTGGGAAACACCAGCTCTTACAGGAAGTCTTTCAGATTTGGAGTTC
TGATAATTAACCTGAAGTGTACGATTTGACAGATAACTTTGAATTATTCTAATAATGTATGTTGGAAAATTAAAGTTTTTCAATTTTACAATCAAACCTT
CATGCCAAACACTGTCGAATGCTTTTTCTATGTCTAGAAGAGCAAGACCAGTAGAGTAGCCTTCAGATTTGTTGGAACAGATCCAATTTGTTACACGTAA
AAGTTGATGAGTGGTCGAATGTCCATGGCGGAATCCGAACTGTTCATTGGCAAAAATTGAATTTTCGTTGATGCGGGCCATCATTCTGTTCGAAAGGACC
TTTTCAAAAAGTTTACTGATGGAGGAAAGCAAACTGATTGGACAATAGCTAGAAGCTTCTGCAGGATTTGCGACTATGTATGTTTATTGAATTTAATGGG
GATCGGTCCACGCTCTGCCCGCTCCCCAAATTCGACAAACGAGTTTAAATGTAAAAAATCCCCTCAACTGCATGTACAATGAGCAAAGCTTTCTTGGTAG
TGCCGAACTTGCTATAACGGTGTGCCTCCCGCAAAGGTAATCTTCGTTTTTTGACCACCCTATTGAAAAGCATGACTATCGTTGATTCATTATAATTTTC
TGTTCGCAGTAATGGTTTAGAACTGATACCATCCGGGTGTCTGTCTTATTTGTAACCATAATCACGGTGTTTCTATTAGGTTACATCAACAGTTTTCAA

>AAEL015430
GGAAAAATTGCGTAAGATAGGCTAAAAAACAAGGTGAGAAATGGTATGTACCCTATGACATGAACGATTTTCTAAATCATGTTCTATAATTTTGACGTGA
ATGGCGAGTGCAATCAATGCAAACATCATTTTTTGTACTACAAAGGAACAAGTTTTCAATCGTTGTTGTTTTATTCGAATCAGACGAAGAATAGGTGTAT
TATTTTGAGTGAAAAAATCTGGCGGCCATATTTGATTTGGTCACCATCTTGGTTTTAAGTAGTAGAATGAGTTTTCACCTTGTAAGCATTCAACACGTCG
AATTTAGAGGCTACCAAGAAAAACAAGATTACGTATACTCTTGTTCTTATTACTCTTCATTTTCCTGACGTCCTTACCGGAAGCGAGCCTGATATTAGCT
TTGTTATACTTCAAATGAAAGCTATATCCATTCTCTACATGATGCCACTTAGTTTCCTATGTGTTCCTAGGGAAAAATGAGACATATCACGTGAAGAAAT
ACCCAAGATTTATCAAAGAACGGGCTTTTCCCCAAACTGTTTAGCTAGCTGGCGTACGAGGGGTCCACCAATTTGAGAAAACTGAAAGGACCACCCTTAA
GTTTTATCGAAAACTAGCGATCAGTGACATAAAATTGGAATTCTAACGATGGGTGCCGATGGCCTGGTTTCAGCGAGAATTGCTCCTCTGGAGTAACCCC
TGGAGGAATCTCTGAAGGATAATCTAAGACAAGTTAATTACTGAAGGACTCCTGGAGGCATCTCTGGAAGAATCCTTGGAGGATTTCCAGAAATAACCAC
TGTAGAGATTTTTCTGGAAGAATCAATGCAATAATCCTTGAAAAAAATCCAGGAGAGATCGTCGGAGGAATCCATACAAACATTTTCCAAAAGGAATTTA
TGTAGAGATTTTACTGGTGGAATTTTTGAAGATTTCCCTATGGCGGCATCCACAAATTACGTAACGCTTTAGGAGGGGGCGGGGTGAGTAGGCTCAAGCG
TTACGGATCATAGAAAAAAAAATATTTTTTTTTTCATACAAAAATCGTTACGCAGGGAGGGGGGGAGGTGGTCAAAAATTTCCAAATTTAGCGTTACGTA
ATAAATCCAGCAGGAATTCATGGAATTCCGAAAGAATTTCAAGAGGATTTTTCGGAGGAATCCCTGGAAGATTTCTTGCAGGCCCAGAACAAATGCCCGG
AGGATTATCCGGAGAAATCCTTAGAATAAGTCATGTAGCAATCAGGATAATGGTAACTCTGGGCAAAATTCTTGAGAAATTTGTAAGTTGTAGAATATGT
GGAGGAATCCCTTATGGAATCCCTTGAAGAATACCTGAGAGAAGCCCTGGAGCGATCGGTGGAGGAATGCCGTAAGAAATCTCCGTAATAATTCCTAGAC
GAATCTCGAGAGGACTACTTGAAAATATCTTCGTATGTATCCGTGGAGGACTACTCGAAGGAAATTCTGGAGAAATGACTAGAGAAACTCCTGGAGAAAA
CCTTGAAGACATCTCTTTGTAAAAAGATCTTCGAAATAATTCCTGGAAGAGTCTCTCGAGGAAGAGTTTCGAGACGAATCTTGAAGGAATTTCTGAGGGT
TTTCACGAAGGAACGTTCTTCTTCTTCTTCTTGGCATTTATTTTTATTTCCAATTTATTTATGACTTTTTTCATTTTCAGTTCTTTTCCTGTGTATTTCT
TACCATCACCAATCTATTTTGATTTGATTCCAATTGCGATTTTGATTATGATTTCGTTTGCCATTTCGGTTTCGATATAATTTCAATTCCGTTTGGGATG
GCGAGTCATTCGAAGAATGAAAATGTTTATTTTCCTTAATGATTGGGATTACCTTAGACAACATGACGTATTCGGATGAATCTATATTAAAAGCGCACAA
CTGGTGACCTACATAATCAGTCATAGAGCTTCCTTGAACGACACTTGGCACAGTTCGTAAACGTTATCGCAGAAGTGAAATCTATAGGTAAAACCAGCC

>AAEL025334
AGTGAACACAATTTTGTCGAAATTTTTTTAGTTTTGAATAGAAAAACTGCTTTTGAAGTTTTGATAATGACAATGATTACGATGACGGAGCGTTGAACGT
TAAACTCACTACTTTGAAGGATTTTGATAAAATCCTTCATTACTAGTTAAGCTCCAACAAAACACAAAAGTAGAGTCTGTGCTGGCACGATAAGAATTGA
TTTTCTAAAATCAAAAATTTCAATGCAAAAGTTTATTTTGTCAAACCAATGTTGGTAATGCGATCCATGATATAACCATGCCTAACCGGATTCGTTAAAC
GAGATAAAAGTGTTCAAAGTAAGTCGAATCAATCCGTAGCAGCTGTCAAATCAACTATGTTATCGTAAAAAAAGTCGCATATAATAACATATTAGTTTGC
AAAAAAATCTATACACTCGCATTGTCAGCGCCTTTTCATCATATTAAATATGCACGTATATTGCATCCACTTTTGTCGTACAAGGCCTTTTGGCAGCATC
TTATACGTACAACTTTTACGTACATTATGGTTGTCTGAGTTCTCACTGGCAACTTTATGTTTTTTTTTTTCATTCCAGAACCGGTGTCCGTTTGGGAGAG
TGGGACCTGGACAACCAAATCGATTGCCAAGAGGAAAATAACTGCGCCGATGCACCGGTTGACATGGCCGTCGAGCAAATAATCGTACATGAAGACTACA
ATCCGCAGAACAAAGCCCAGTACAACGACATTGCTCTGATTCGGTTCAACAGGGATGTTCAGTTTTCGTCGTTCATTTCTCCGGTTTGTTTGCCCATCGA
CAGTGCCCAGCGCAACAAGAACAACGTTGGAACTAGGGGCGTGGCCACGGGATGGGGTCGTACGGAAACTGCCAGCGCAAGCAACGTCAAGCTGAAGGTT
GAGCTTGAAATTCAGGATCTGCAGACCTGTTCCAACACATACAGACCATCGGGAGTGATCCTGAGAGATACGCAACTGTGCGCCGGTGGTGTAAGAGGAC
AGGATACGTGCAGTGGCGACTCTGGTGGCCCGTTGACCAAATTGGATCGCGCCAACAACTTCCTGTACGGTATTGTGAGCTTTGGACCCAACAAGTGCGG
AACCAAGGGAGTACCCGGAGTGTACACCAGTGTGGCCAAATATATCGATTGGATCGAACGGAATATGCAGTAAGTCTGCAGTTAGGTGAGGTTGATTATC
ACATAGAGCGTGCATAACAAATTATATAGCTTGATAATGTTTTGGACTAAATTCTTTATTGACGATGAAGTTTGTCTGATTGTTGTGCACCATCCGAAAG
CCATTTTCGACTATAATAAATCTTCGAGCTGTTAAGTAGATTACCTATGAGTAAATTAAAACCGCATAAGATGGGGCAAAAGTTTGACCTTAGTAGAATA
ATCAATATTTCTAAAAAAACACACATAACAGTTGAAAATAAATAAATACCACACAGTAAACCATTAACACAGATTGGCAACAATTTTTCTGAACAAACTT
GTGTCAAAAAATGATCCATAATATGAGTCGATTTGATCCGTAATACGGACCCTCCTCCCTCAGTGATTTACATCTGTGGGATGGACAACGTTTGAAATTT
CGACAGAAATCGGTACTTTTTGGTAAAAAATCGCGAATTTGGAGGTTTACTCCCAATAACAACTTCATTGTGCATTGCGTGGGAGGTAATCTTGCTTTGT
ACAATGCCACTTTGATTTTTAATCGTGTTTTGTTCTGAAAAATAACCTCTAGTTGATCCATAACTGTGGGGTGACTGTATCACTCAATTTGAAGCGCCTC
CGACCCGGTCATGCTGATAGGCATACACATGTAAATCATAACTCTATGGGATTCCCCAGAGCTTGATAGGATTACTGTACAAAATTATCTTCCAGCGTTC
CAGCTTGATTATTTTTCTCATTTCTCTGACTGACCTCGACACGTTTGCTGCCAGTAATTGTGGAGTGCGAATAAAAATAGTTACCATTACCGTAGTGAA

>AAEL000099
ATTGACCGTGGGTAGATACATTCGAATTTAAATGATTCGAACGACTACCCGTCGTATTACAATTAGTTTGTGAATGAGCATGATTATGATCTTCCTGATG
GGAATGATTCCTAATCAAGCGATCGTTAAATGAAAAATGAGTATTGTTCGATACTCTAACAGGGACATTCCGGAAACGACCATTATCGTAACGGATATTA
TCTTTCATCTGCCTGGCACGAGCCTCAATGACTCTTTTGCTTGAAGGGCAATTCCAAAAATTTGACTTATGATTGGCCCCGCAATTAGAGCATATAAACT
TGGTGGTATCTTCCTTCACTGGACAGGCGTCCTTGGCGTGAGAAGAACCTCCGCAAATCATGCATTTAGCATCCATGCGACAAGTTTTTGTACCATGACC
CCATTTTTGGCACCGACGGCACTGAGTGGGGTTCTGGTAATTTCCTCCAGGTTTCTGGAAATGGTCCCATGTCACACGGACATCGAATATAAGTTTTGCT
TTTTCTAAAGCTTTAATATTATATAGTTTTTTTTTGTTAAAGTGAACTAAACAATATTCTTGAGAAAGCCTTTTCCAAACAATGCCAAATTGGGTTCTCT
TTTTCATAATGATTACTTGGACTGGGGAAAATCCAAGAAAATCATTTATTCCATTTTTGATCTCTTCACGTGACTTATAGTCACTTGAGAGACCTTTCAA
GACAACTTTGAACAAACGTTCAGTTTTGTCGTCTCAAGTAAAACATTTTTGCTTCTTCTCTTCAAGATGTTTGAGAAGAAGTTCGCGATCTTTAAGAGTT
TCAGGAAAAACGCGACAGTCTCCTTTCTTTGCGATTTGGAAGGAAACCTTGATTCCCCTAATGGAGTTCAAGATCTCATGCCTAAATCCCCCCAAATTCG
GAACAACTGACCACGATAGGCGGCACTCTTTGCTTCCTCACTTGAATCAAAGAGCCTGGGTCAGAGACTGCTTCGATTTGGTGTTCAGAAAATTTGTCTA
GAGCATCGAACTGATTGCTCATTTCGATACAATTATTCATTTCACCCTTGGAAGAAAGTTCGCATTCCGGGGAAACGTCCTTTCTTCCATTCTTGCCACG
TTTAGTGACACTTTTAAATCCCACTTTTTTCGAAGGAAGTTGTGAATTCAGAGATTCACCCTTCCTTTTGTTCGTAGTTGCAACCATGTTTAGTGAATAA
ACGAAATAAGGCGAGACCTCCTTTGAGGTTTTTTCTTAAGACGGTGTCCAAGCTTTTGCTAGCTTTCGCCAACGGGTCCAACGAAAAATCGAAGGCACGG
GTCCAAACAAGGGTCGTAAAAGGATCAATAGTAGAAAAAATAGTACTGAAAAGTACGGTTTTTAATTTTAGCACTGAAAATTACTGTTTTTTGCTTTAGG
TATTTTCTAAGAAAACTTCCAAGAGCAGAGAGAATTCGTGTACGCATAGCACGAAGATACGAAGCGCACTGAATGAATCTAAAATGTGAAACAAAGTCGT
CCAAAGGGTTAAGAATGCTTACCGTAAAACGGAACGTTATTACTTAATCAAAATAAAAAGACCATGGAGCTTCATTCATGCAGAGAAAATATTCCATCGA
TATTCGAACTTCATTTTACAGGCGAAATCCCGACCACTGTTGATCAATGTCTCCTCGTTTTACGGTATCTATGAATAAGGATTAAGTTCAGTATTAGGAC
TCATGTGATTCAACAAAATGTGTCAAATTCTGATTATCGTCTTAGCATTAGATGAAATTCAATTTTTGGTTGCATGGCATAATCTTGCAATGACATTGAG
TACTTTAATAAGCTGAACGAACATGCAATACATTGATGGATGCCGCTATAGCTGAGGAGCTATACGTTATCTGTCTCTGTTAGCAAGTGAAGAAAGTCAT
TCAGTGATTCGGATAGCAACAAAGTAGACGTGTTTTGAAATTATAATTTCTAAAACGGTATATAAAGAAACTCATATCAGATAACAGGTAATCCCCGTA

>AAEL000087
AACAGTTCGCTTGATCAAGGACGTATTAAAGAAGTTCCTTTTGGATCGAGAAATTAGGGTTTTGGATACGGATGAGCAAATATCATATTCCCCTTTGAGC
GATTACTCTCATATAAACCTAAAACCCTACTGGATTTGAATATTCCTAAATCTAGTTTTTAAAAGAACTTAACCGAATTTTATGATGATAACCTACATGC
ATGCGAGACTAAAAAGGATAAGAAATCTGATCCTTTTGCTAAGCTTAAGGTTGAAGACCTGATTTATTACAAGAACTCTAACAAGACTGATATTAGAAAA
TGGATTCCCGCAAAATTCCTAAAACAGATCTCTGATCATATTTTACAGATTTCCCTCGGTGGTAGAATTTTATGGGCGCACAAGCGTCAATTGAAAGTGC
AGTCTGAATCAAACTTGAGAATGGATCGAAAAGTAGTGTTTCGAGAAGAGAGTTTGGTTGATACAAAGGATCAACCACAAGCAGATTGTTTACTACAACA
AGACAACGTTGAAGAAGAGGAAGAAGATTTAGCAGTAGACAATAAAAGGGAAAGAAGAAGTGAAGAAGATGATATGTCTGATTCAAGTTCATCGTTTTAC
GGTTATCCTGCCGATTCGTTAATATTTCAAGAAAATGATTTTAATCTATTCGATTTTGAAAATGAAGTATCAGAGGATTAACATAATCCTATCAGAAAAA
AAAACAAAAGAAGAACTAAGAAAAAGCAAAAGAAAGTTTTTGTATATTATTGAATGAATTATCAGAGATGTTGAATTTAATGAAATAATTGTAAATAGTC
AAAATTATATTTTAAATAAAACAATCTTGGAATTTTCTCAAAGGGATGAGGAGTTGTTGCATACAAGTTCAATATAATGTTCGGTAAAATAGGAAGATAC
CGATTTCGAATATAGGAAGTAAAATAAGGATTTGTGAGAGAGAGATGAGAGAGAGAGTAAAAGAGATAGGTTTAACGAAAAGGGAATATAGAACTGTAAT
GATGAACAGGAGAAATAAATCTAGTCAGAAAGTGTTTGATATCGAACTGAATAAGTCGTGTTCTATTCAAGAGAAGAAAAGTATAATTTATAAGATTTTA
TTATAAAAACCCTTTACCATATTTTGCAAAGTAATGTTTGACGTAATGTGAAAATTTTACTCAATCCGGCACATAAATAACTGAGATCTAGCCCGCCAAA
GTTTATCATATTGCATGGGAAATCGAAAAAGTTGCAAATTTGTTCGTCAAATAATGTACATGAGAAATTCCTGAAACGTCATCGGAACATTTCGTAGATA
ACAGGGAATCTAGAAAAAAACCTTGTTTCCAAATTCAGCAAACTTCGTTCTTTGTTTGCAAGTTTTTTTTTCCGGAGCATATGTATTTAATTCACAGAGG
CAAAATACATTCCTTCAGTTATCTTTAAACCCTTTGTCTGTTTTCTGCGGCCAACATGGCCCCAGAGAACTTCGATGGACTGTTACTTTTTTTATTATTG
AATCGAATTGTGAGTTTTTCACACATTGGTGCATTTGCATGATTTGTTCATTTTTTTTCACAATAACCCCTCCCCGCCAGTAAAACTAAATTAAATTTCT
TTCCAAAACAGCAGAAAAATCGAAAATTGATTGAAACTCCGTAAAGTTATTACAAATTGAATTTGGGGTCAATTGCACAGACAGCAAGCTAAATAGGGAA
ACCCTAAGAATGTGTTATGATTGGCTGACATCTTCTTTGCGCATCCTTAAGAGCTCACTGTGAACCAATCGAAAGAATATGATATGAAGCGCTTCCAAGC
CGGCCACATGCTGATAGGCACACACATAGTGTAAATCATAACTCTACGGGATTCCCCAGTGCTTGATAGGATTACAGTCCAATAGTAACTTCCAGCGTTA
CAGCTTGATTATTTTTCTCACTCTGTAGACTGATCTCGACCTGTTCGCTGTCAGTAATTCAAGAGTGCGAATGAAAACAGTTACCATTACCGTAGTGAA

>AAEL000213
CAAGAGTGATCGCACGTTCAGAAATCATCAGCACCATCACTCTCGTGCTGTATATAACACGGTGCGACTGGCATTAGATTGATCCATTACTTCATCCAAA
GATTCTTCGATAATCTTCTGATAATTATTTATGGATGTTCTAGAAACTTCTCAAGAATTACTTCCAGGAATGCTCACGGTAATTTGTTCCAGAACATATA
CAGGGTTGGCCGCAGATGTTTTAAACAAACCTTCCATTGATTCATTCATAAATGCCAAAAATTTCTCCATTTGTTTTTATAGCGGTTAGAGAAATTTCTG
GTAGCAATTATTACAGTTAGTTTCCCAGAATTTTGACTAAAGATATTTTTAATCGTTCTTCTAACGTGCCAGAACTTTTGGGAATCATGCACAGACAATG
TTACGCTTTAATAAAAATAAGAACACCACGATCGTGTCATCCATCCTCCATAAGAATAAGCACGACGTTGATCGAGTTTGTATGTATATTGAATAGAAGA
TAAATAATTTAATGAATTTTTCAAACTTTCTGCTGATCTTGTTAATTTTTTTGTTGAATCGTGGGTGAGACAATCCTTTGATTGTCATACCAAGGTGTTT
TTGTGCGTAGTCCATGTCCTACCTGTCCTATCTACTTCCCGCGCCACTGCACATATGACAAACGCTTTCTTCTTACAGGTCCGGAACGGAATTCATCACC
TTCACATGCGAACCAACAAAGTTGATGAAAGTATACACCAGTGTTCTCAAATCACGTGGCACGGTTTTCCGCCAACAAAGGATCGGATCCATTGAAGAGC
TCGCACAAGAAGCATCACACCACACCACCGTCATCGTGATCAACTGCTTGGGACTTGGATCCCGTGAGCTGCTCAACGACCGCAAGATCGGTCCCAGTCG
AGGACAGGTTCGTCGCGTTGAGGCACCGTGGATGTTCCATGTGTTCTGCAATGACCGGGCCTACGTTATTCCCAATACCGGCAGCGTTACCATGGGTGGC
ATCAAGCAGATTGACGATTATGAACTCGAGGCACGGCCGGCGGATACGGACACGATCAAGCGGGGATGCTATGGAATCGTACCGGCACTGGACCGCGCAC
CAGTTAAAGGGGAATTTGTGGGATTGAGGCCCCTTCGTCAGGCGGTTCGATTGGAGACGGAGTGGATCAAGACAGGTGTGTAAAGGGGTAGTAGTACGTA
GATATATTTGATTAGCGATTTTTTCTCTAAAGTCAGCGAAATAACGATTTCATGCTCGATACCTAACTTGATGGTCTTCAATATCGAAAGAGTTAACTAT
GTATAATTCTATTCGCTAATTATATCACAGTCAGTTCAACTTTGATTGCTAAAGCAAATGATTCGATTCCTATTTACAGATGGTGCAAATCGATTTCCGG
TAATACACAATTACGGCCACGGGGGCAGTGGAATCACTCTTTCCTGGGGCTGCGCCGGAGAGGTTCTCAACTTAGTACGCAACGTTATCTGCGAGGACAT
CCCCCACAGTAGGAAGTCGAAGCTGTAAATGAAACGCCCATCGTCTTATCAACGTTGAAGGGATGGATTCTGATGAAGATTTTTGATAGAGAAGTTGCAA
TATAATAAACAGTCGTAGCCCCCTGGAGATAGGGGAAAAATAAACATAAAATATTTGCGAGACTTGCAAACCCGGTTTCGCACAGTATGTATGAACTTTT
ATTTTATGATAGAGAAAAAAGCAACCCAACAAAGACCGGTGTGTACTTCAATGCCCCGGTTAAGATGAGGTGTTTATGCTCTGCTTGTCCGAGAGGGATT
ATGGAGAGACAGATAGGAACCTGGTAAGATGTAGCGTGAACCAGCGATGGACGACGGTTGTTGATAAGAAAGAAAAGACGATTATTTAAATTAGCACTCC
GAGGGCGATAGGGAATTCAGTTTGAGTTCGGTTATCAATGAGCGAAGTACTTTGAAGGAGCTATTGATTGTGGAAGCAAAATAGTCGAAAAATACTAGTG

>AAEL019906
TCACCAAGTGAGCATATTGTTTCACCTGAACACATTCGATTGAGCCACTCTTGCTACAGAGTACAATGCATACACCTTGGTATGGGGTTCTGCATAAAAA
TCAGTCCCTCTCTTTCACTCTTCAATGAAATTATTAAACAGCAAGGCCAGTAAACGTTAAAATCCCATACAAAATCTAAACAGTGCAGAGCCCCAAACAG
GTTTTTTTTTTTAATTTCTTTATTATTATCATTCCAAACATTACATGCATTTCTTATATCTAGGCGTTCTGTGTTATTAGACAACACTATCATCCTAATT
TGGTAAAACAAATTTAAGATTCTATTAACGTTTTGTTAACAATATATTACATTTCATTTGCCGTAGCAGTTCAGATATTTTACAGGTGAGTTGATTTCAC
CTGCTTATAAGAGAAAAAAAAAACGCTTTGAATTTACTTAACCTAACTTAACCTAAACATATAACGCATTAATCGTGGCAATAGAAGATTGTAACGATTT
TTGCCTGAAATTATTAATTATTTTATTTGATATTTGTTCCAATGTTTCAACATTGGATATTCTATGTAACTCATTGGTACTATATCAGGGAGGAAGCTTC
AGAATCATTTTCTAAATTTCATTTTGAATTCTCTGCAGAGCTTTCTTCCTGGTATTACAACAACTAGTCTATATTGGTACAGCATACAACATGGCTGGCC
TGAAAATTTGTTTGAATATCAAAAGCTTGTTCTTAAGACAAAGTTTTGATTTTCTATTAATAAGGAGATAGAGACATTTTATATATTTCTTACATTTGGC
TTGAATGCCCTCAATGTGGTTTTTGAAAGTTAAATTCTTATCTAGCATGAGCCCTAGATACTTAACTTCATCTGACCAATTTATTGGAATCCCTCTAATC
GTGACAACATGTCTACTTGAAGGTTTCAAATAAAGAGCTTTTGGATTATGTGGGAATATTATTAGTTGAGTTGAGCATTAGGAGAAATCTTCCATTTTTG
CAAGTATGGAGAAAAAATATCCAAACTTTTTTGCAATCGACTACAGATGACACGCAGACTTCGTCCTTTGGTGAAGAGGCCTGTGTCATCCGCAAACAAG
GATTTTTGACATCCCTTAGGTAACTCAGGTAAGTCAGATGTGAAAATATTGTATAATATTGGTCCTAAAATGCTGCCTTGAGGAACATCAGTCTTTCAGA
TCTGGAGTTCTGATAATTAACCTGAAGTTTGCGATTTGACAGATAACTTTGAATTATTCTAAGAATGTATGTTGGAAAATTAAAGTTTTAAAATTGTACA
ATCAAACCTTCATGCCAAACACTGTCGAATGCTTTTTCTATGTCTAGAAGAGCATGACCAGTAGAATAGCCATTAGATTTGTTGGAACGGATCAAATTTG
TTACACGTAAAAGTTGATGAGTAGTCGAATGTCCATGGCGGAATCCGAACTGTTCATTGGCAAAAAATAAATTTTCGTTGATGTGGGCCATCATTCTGTT
CGAAATAACTATTTCAAAAAGTTTACTGATGGAGGAAAGCAAACTGATTGGACGATAGCTAGAAGCTTCTGCTTTTGTCTGGTTTTAAAATTGGAACAAC
TTTAGCATTTTTCCATTTGTCAGGAAAATATGCTAATTGAAAACATTTGTTAAATATATCAACTAAAAATGATAAACTACTTTCTGGAAGTTTCGTGATG
AGAATGTAGAAAACTCCATCATCGCCAGGAGCTTTCATATTTTTGAAATTTTTAATAATAGTTCTCACTTCTTCCAAATCAGTCTCCCACAAATTTTCGA
AAATGTTCTCTTGGTTGAGAATATTTTTTAAGTCCTGAGTAACTTGATTTTCAATTGGACTAGCCCCATACAGGTCTTTTCTTTCAAATCACAGTAGCTC
GGTAAATTCCAAACGTCAAGTTAAATCCCAGCGCAAACTCGTAGTGCCATCAGGGTTCTATATCCATATCTCACTCAAGTTCACCAACCGTTTCTTCGTC

>AAEL004462
GGGTGTTGAAAATGGCCATTTCCGGCGTTATGAAATAAATGAATGAACCCTTACCTATCCGCAAACCGTTGATATTTATTATCATACACGCTAATACCAC
AGAGAAACAGATGTAACACTTAGAACAAATCGCGATCAAAATCATGGTCACGAAAACATGTACGCCCAATGCTAAAAACACTGTAGGTGGCCGATGGACC
AACAGGAGGCGGTAGTGTGTAAACGTCAAATACGAACAAAAACGACGCGAGCGCTGCGGGTGATCGATTGACCACCTACCATATATTCGAATCGATCGTT
AAAAAGTTGGTCGATGGATATTAGTGAGAGTGTGACGTCTGTTTGTCTGTGCTAATACCAAAGACAAACAGACGTCACACTCTCACCATTGTCCATTGAC
CACCTTTTTAACGGTCGATTCAAAAATATGTTAGGTGGCCAATCCGCCACCCGCAGCGCTCGCATCGTTTTTGTTCGTGTTTGACGTTTACACGCTACCG
CCATCTGTTGGCCCGTCGGCCAAACACACCGATTTTAGCATTGGGCGTACATTTAGAGTGGTTCAAAAAATATTTTTTGCTCCACACCGCTCATTCGATT
CTAGCTCAAATTCTGAGTGTCCTCCCAAAATTTGAGCTCATTTGGATGAAAACTGAGACTGCACAAGTCCTTTAAAGTTTATATGGGAATTACTATGGGA
AAAGCAAGCAATTGTTCATAGTGTTTGCCCATGTGCTCTTGGGGACTGAAACTATGTTGATACTGTGAGATACATTCATCAGCTACAACTTTGCCGAAGA
CCGTTTTTAAATCGGACGCCCGGCTAATTAGTTATTGATTTTTGAATGAGTTGTAAAACTTTGGCTATAATTATTGGGCTGCTCTGCAGGCATCACTGGA
TATATGTAGTAAAACATAGTAGCCATGATTTGTGCGTGCTATCTTTCGCGCCAGGTGCAGCAATGTTGCCTGTTCAGAAGTTAAATGAGCACTGCTGAAG
AATTTGCGACTGGATATATTGTGTATTTCTTTCACTACTGGACTGCGAAGTGCGGCCTCATAAGTGCGAAAGTGTGAATAAAAGTGCGGGATTGCATTGA
ATCCTGTTGATGTCTTCGGAGCACTTATTCTTTGATTTACGTAGAATAAGTCCCCCGAAGACACCTATGCGATTTGATGCAATTGCGCACTTTTATTAGC
GTTTCCGCACTTGTAAAAACTTCTGCGATAGTCCAGTGGTGAAAGAAATGCGCAATATATCAATGACTAATTACTGAGGCGTCCGATTTTAAAACGGTCT
TCGGCAAAGTTGTAGCTGATGAATGTATCTTACAGTATCAACGTAGCTCTATTCCCCAAGAGCACATGGGAAAACACTATGACCGATTGAATGAATTGGT
TGCTTTTCTCATAGTAATTCCCATATAAACTTCAAAGGGCTTGTGCAGTCTCAGTTTTCATCCAAATGAGCTCAAATTTTGGGAGGACACTCAGAATTTG
ATCTTGAATCGAATGAGCGGTGTGGAGCAAAAACGATTTTTTGAACCACTCTAGCGTACATGTCCTCGTGATTATGATTTTGATCGAGATTTGTTCTAAG
TGTTACGTCTGTTTGTCTGTGATTCTACCATGGATTCGGTAGATTATACAAGAAAATTTGTTTGCGTGTATGATAATGGTAAATTCCTATGCGGGAAGTT
AACCCCCAAAAATGGTATTTTTGACGCACATTTTTTTTTTGCGTGTAAAGATGTTAAATGAGCCAGGATGATCGTTGACCGACTGTTCTTCCTACCTTGA
ATATGTACCGTGATTCGAGCAAGACTTCGAAAACCCCCTCCTCAGCAAAGCAAAAACTAACGGTAAAAAGCGAAGGTTTGACGACATGAGAGAATGTGTT
TTATTGTTGTACCATTTCCCGGTGAAATTACAGTCAAATTTGAAACAAAATAAGCCAACTCAATTCGAATAGTCGTTCCTCCGGTTGCTCCACGTCGAAA

>AAEL012764
ACTTTAGGAAGAACCCCAAAGGGATAGAGGGAAAATACTGATGATAACCTCTCTGAATAATTACTGGAAATAATTCTTTATTTGATGATCTTGAACACAA
TTTTGGCGATACTCCTAGAATTTCTTGAACTCTTTCTTGAAGAAATCACGAGTAGGAAGAAAATACATTATTAATGAAGAACTAAATGAAATTTTAAACT
AAAAATTGTTTTTATATGTAGTAAGTACCTAGAGGACCTTCCTGAAGACATGTTTAATATAATTTCTAAAGCAATTTTATAGAGATTTTTCTGGAGAGAT
CAGAAAGGCTAAAGAAGCTTCTGGGTAATCTGTTGAACAATAAAGCTATTCCCGGGAATGATTTTCCGTGGAAATCCCAGGGGAACTCAGTGAAAACTGG
TAAAGGAGGTCTTGGAAAAAGCACTATAAATACGGAAATAATACATGAAGAAATCTCCGTTGTAATACTCAGCGGAATTTCATAAAAGCCCATGGTTGAA
TACCTTAAAAGTTCCTGAAGAATTCACGAGGGATATTCCTCTTGAGTTCATTGGAGGCATTATTGTAGGATTTTTCACTGGATTAGACAAATAATCAATA
TTTTCCTTAATTAAACTTGAAATATGCAATGATATGAGACAAACCCTCAATTAAATAAAATTAATACAAATCTACAGGGTATTCGTAAATTATCCGAACA
ACAAAATAAGGGGAAGATTATTTCTAATTGAAAACAATGATAAATCAATGGCAATGCAGCTTTTTAGATACATCTCTATATTAACTAGATATGTGATGTT
TAATAATTTCATAATGATTACTTCCTACATTTCTCGGAGACGTTTTTCCCGAGGGCCGCTAGCCATTTTTGAGTTTTTTTTCTCCTTGAATTTTCAAAGA
GATGAGTTCATTAATCCAATTATTACTTTAGGTTATCTATAAGATCTTAACCATAAGATAGGCTTGAAGAAGTAAAAGTAGGAAACGGCATTCGCTAAGA
CCTCTTAACACATTTCGCGGCTTGGTTTTACAAATAGTTGACATCAGTAAGGTGTCAAACTTATTCCTTATGAATATTATAGGCCAAGATCTTGAACCAT
ATAAGGCATGCCTTCAAAGTTTATATCGATAATATGTGGACATTTGTGAAAATCGTGGCCTCCTCGAGGAAAAATCCTTGCTACGCCAATGTTTATACTC
AAGAGGTGTTTTCGTGTATCCTTGAATGGTCGTTGAACACAAAACTTGACAGAAAACATCTCCAATAGTTATGTGAATATAAATATTTTCCAGAAACCTT
CAAGCGGTCACCGGTTGAAAAATATGCAAAACAAATTTCAGCCATATGAAGCTGATAAACGTAGCAGGTCCACATACCTAGCATTGTCAAGACCTTTATG
ATTTTCCTCGTAATCGCAAACTCCCTTCAACTTGACCGCCATTGACGGTTCCACCACGGCCGCAAACCATATACACTAGACTACTTCAAGAATGAAAAAA
GTCAATCCAGTTTAGAAGTTGAGCAGCTTCATGTTCGTAAGAAAATGTTTGTTAAACGAAACGAGAAGTGATTAAATAGATGTCATAAGATGCTGATGTT
TCCAGAGACAAACGAAATGAAATCAATAACCTTCATTCTACAGTTTAGCTAATAGGAATTTCAACCCCAGTAATAAAAATGTAAGCCATCAATTCTAAAT
TGATAACTTTTTTTTATCATAACATTCTTGATCAGTCTGCTGCAGACGCGAGTCTCTGAAAAATAACTACCCACCGTATTAGTTAAAGCAACATACACGA
CTTAGCGCTTTAATCTCGCACAAAGCTTGTTTCCAACTCGCACTTGACCCTCCCCATAGCAGCCAATCTACCGTTCGCTGGGCTGTGAGCCACACTCTCA
ACCTCTCTTATCTCTCCAAACACGTTCTTACAGTTTCATATTATAGCCCGCACAGCATCCACCGCCCTCCGCCACCAATAACCTCAACCTCAGCAGCAAA

>AAEL027236
AGCGGCCTACTTCCAATGCCATTAAAACTGATTGCAAGCCAATCTTTGCAAATAATAATGCAATAATGTTACGGACGGTTTAAAATTTTGTTGATACGCA
GTTTGAATTTGAAAGAACTTTTCGAAACTAAAATGTTCATCCCTGTGACATAGCGTTTTTTTTTTATTTCTTTATTAGTATCGTTGCAAACATTACATTA
ATTTCTTATATCTAGGTGTTCTGTGTTAGACAACACTATCATCCTAATTTGGTAAAACAAATTTAAGATTAGATAAACATTTTGTTAACAACATATTACA
TTTCATTTGCCGTAGCAGTTCAGATTTTCTACTGGTGAGTCGATTTCAGCTAGCCTATATTGGTACAGCATACAACATGGCTGGCCTTAAAATTTCAAAA
GCTAGCATGAGCCCTAGATACTTAACTTCATCTGACCAATTTATTGGAATCCCTCTCATATAGCGTTTTTTCTCATTATGCATCCCCACAATTAACCATT
GAACTGAAAAGTTATTCCGAGGAAAAGCAATCTGCGTTACATATGTTACATACAATTTTACATGAAGTTTCATAAAAAAATGTATGAACATATTTGTAGG
TTGTTAAAATTTAAATTTATTATCTATCGATGTTAGAAGGGGTTTGTTTTAATATAATGTTTTAAATCTACTCCTGGTTCTACGCAAAATGTATGACCTT
TGGATTCGCTAATTTTGAACTCAGTTTTTTTTAATGAATAACATGGCTACCTGCTCAATAAGTAAATCGTTACTGACTATAAAATAATTTAACTGTGAAC
ACACAAAGCATTATTATTTCACCTGCTGCATGACGCTAAAGCTTAACACTTAAGGTGAAACAGTTTGGAATCAATTTCTAAGATTGCACTAAAACTTCAA
AGGCACAAATCTCGCGAAGGAAGTATCCAACAACAGTGAACTTTTTATTTTAGCTTTGTGCACAAGCAGAAAGCTTAAAATAAGAAGATCAGAAATGTTT
GACAACTATTTCTCCAGTTTAGTGCCTTTGAAATCGTGAGTAGGGGCACAAGTCGGCCATTGTGACGGCCATCTTTGTACTCCAAGATGTTTCACCTTAA
AGCGATCGTGCCAATTTTCCATCAATCATAAGCGAGTAGCTCAAACATGATCGCACAGCAATTGTTGCATACTAGCAGGCGAAAACATCGTCAAACTAAG
ACCCTATCAGCTGGCTGTACTAAATCGAAGCTTCTTTCACAGTAGGAGAGGAACAAGGCACAGTAACTTGAAGGCTTTTAATCTTTGACCAACACGGTAC
TAAACGTGTTTGGACTCTTTGGTGCTTGCAGTAAAGCTTCAAATCTCAAAACTACTTCACCACGCAGTTTGAGTTCAAGGCAATGTACGCTTTACACATT
ATACTGCTACTTGGAGATTGGCACAAGGCAGATCGTTTAAAGATAGTTGGACTCTTTTACTAGTAATACTAACATATTGGCATATCTGCATATCATGTAA
TAAAGCTGTATAATATATTTCATTTGAAGGTGTTGCAATTATTCAGCAAGACTATGCTGTTCGAATCCCGCCGGTCGAGGATCCTTTCGTGACAAACAAA
AATGATCAATTGACTAAGGATTCTCTCAGCTAATAGAAAGTACGCATAAGAACACTTAGCTGAGAAGCAGGATTTATCCCAGATGAGACAGTATACCAGA
AAGAGGAAGACACACTGAGCTATACTTATATTCAACATTATTGCCGTTTGCCGCCCGTCTCAAAAATAATCTGATCTGAGTCATCATCATTCCATACTCT
GGTGCAGCAGTGGTGCATCTATCCAAAGCAATAAAAAAAACAGAAACATTTCTTACGGCTGTCAGTTTCTTTCAAACTTATCAGTCAATCAGGGGCCGCT
CATGAGCGGTGTGTAATTGCACTCATTATTATAATTCATAGAGTTTGCCTATGTTTACAATCAGTTTCAGTATTGTCTCAACGGTGGCTTGAAATAGACT

>AAEL002485
AATATGCTTTCTGTAGAATTGTGTGCCATTTTCACTGTCACTGTCACTAGAACAACAAAAAGGACACTAATATTAATATTGTTTACTTAGCACAATAATG
TCAATTTAAAAGTATTAGGCAATAACCAAGCGTAAATCAAATTAATAAATCGAAATAATAAAAAAAAATTAACTAAAGAGAGGTTTTGTAAAAAAATGTC
AGAATTTATAGGTCGAATTTGGCAAGAATTTGAAAACTCACTGAAAAGCTGACATATATGTTTTTCTTTTATTTTTCCATTGATGCCTTATTATAATGTT
GATAACAATGATGTGCCAGATTTTTTGTACCTTTTTTTCCTCTTGGAGAAATAACTCAATTTATGCGGCCAGATTTTAGGAAGTTGAGCAGAGTTTATGG
CAGAAAGAGCTGGAGAAATGGGAATTCACTGCAGTTTGAAGTAAAATGTTGTTTTAGTGTTAAATGTAAAAGTATTGATAAAATATTACAAATCATTACT
TTTATCAACAGTAGTCTACAATTCAATTTTACAAAAATTAAATATTTCACATATATCTGCCAATCATTTTCTATAAGGGCTTATTCACAAATTTCATTAC
GCTGAAGGGGGTGGGTGGGTGTCCTCACGATGTTACGGCTCATATAAAATTTTGAGAATATTCATACAAAAAGCGTTACGAAGGGGTGGGTGGGTGTAAA
AAATGGCCATTTTCAGCGTTATGCCCATAACTGCATATTTGTCACATTCGACATTTTTGACCTTAAGGTGAAACTCCGTTGAATCCGTGAATTTCTGTTT
GAAAGTAGTGGTACACAAAAAATATTCACTTATTTGTTGGTAATCGTGAAATTACAATTAATAACACGGCGTTGCCAGTCATCCCTGCATCAGTTTCAGT
CTTTTTCACTTCGACTTAATAATTTGGCTTGATGCTGTAAGTTACCATCAACATTTCTGACAGCACTGCAAGCGGGCAGCTGACTTGAAATTAGAAAAAT
AAAAAAGTGAAAAGTTGTGATCGGGTGATTGTTTTAAGCACGGTTCTGTAAAGTTTTAAGTTGTATCTATCAGAAATAAACTGGAGAGTGTCTTTCAATG
AACAATTAATGAAAGTAAACTGAGTACGGTGTGCTACGTGTAGTGGAAATTATATAATTGGTCGAAAAGTATCCTTCGCTCGCGGGTGAGAAAGTATAAA
CAAACGAAAGATTGTTCTTCGTTCATGTTGAAAATTAGCACGGTTTGTGGAATTTGGATAAGTGGCAGTTGCTGAAACTACAATAATGGAAACATAACGG
TGTTCTGATATCCAGTTAGCAATTTGGGAGTGATTAATTATAGGTAAGTGAAATATTTTGAGAAAAAATGTGAACCGCCGGCAAATGTGTTTGTATGTGT
GAGGAAGCCATTTTCTCTGCCATGACAGGGATTCCTTCCTATATGTCCTTAAGAGTTAATGCCGGGGAGAGTCATCAAATGACAAATACTTTCGATCAAC
TTACTGTGAGATAGTTCTAGAAAATTCGAAAAAAAAAATACCAAGTTGATTTGTCACATTGGCAGTTGTAACAGCATAACAGTCACTTTGAGATTATACA
TGAGCCTCATAATGCAGTAACAACGAAATATCTATCAGAATTATTTTCTGACCATTTACCTAATAGTGTTCTAATAATCACATTCACAGTTATTAAGTTA
GAGGGTTCTTTGCTGAATAGCCATTTTTGCAAGTGGTGTGGGAAGACGAGAAAATTTCCTGCCCGAATAGATCCACAATTGGTAGGATTCGAACCCACGA
CTTTTAGCATGATCTTACGGAATAGCTGCGCATTTATTTACCGCAACAGTTCTCTGGGTGAGTCAGAACTGCATATTATAGCTGTTTCAGGCTGTAGGTA
CCTGGTCTCTGTAGCAATCTTAGCAAACATTGGTGAATATGTAGGATGTGAACATCCATTCCACTGACATTTTACGTCACATTTTTCGAAAAAAAAAACA

>AAEL005702
GGAATACGCCTAAAGGTAGGCAATTTCCTAAGGGTTTTCTACATTCTTTACAGTAATTCGTTAATGTTGCCTAATTGAGCATACTTATGCAAGTTTTGAC
AACGGAATCGTTTTCGGTGATGCCATTTAAAGTAAGAATCGAATTTCCTTGCTCATATCGTTTGCAGAACTTATGTGAGACATGAATCTTCGGTAGTGTC
ATGCTTACCCATTGGAATCATTGTTTCGAAAAGTTGATAAATTTACGCATAAGGTAAATGCAATTTTCGCAAAAATCTTTACTTTCATTAGCTCATGAAT
ATAAGAAAGAGAAGCACTTTTCATGGTTTGGAAATAAATGATGATACGAACTTTTTACGAGATGAGTCATGCCGATCAATGTTACCGTAAATTCGGGTGA
AATTGATCAGTAGGGTGAAATTGATCACTGTGTCACACGATTTTATTTCCCTCTAATAGAGCACAGAAATCAATGCAACCTATGTAAATGAACGTTGTTC
GTCTTAACTATTGTCGAATTGCATGTTGTGAAGCTTTTTGTGTTAAGGAATGTTTATTTCTATGAAAATAATAGGAAATTTCATAATCGTGTTTTGTGTG
GTATTGCCAGACATCAATAAACTTATAGTTTTAAACAAGGATTTGAACATGGTGTAAACCTGAAAATTTGTAAGGATGCAGGAAATATACCCCCAAAACG
AATTTTATCATCAAAAATCTGTGGTATTGTTGAAAATTAATTGTTTATTATTTTCATAAATTTTGCATTGTTAAGAATTTGGCAAGCATATTTGGATTCA
GGAGGCCCAAATTAAATAAGTTAAGTTGTTTTCAAAACTAACAATAATTGTTTTGACAGGTGATCAATTTCACCCCGAAATGGAATTTCTTGATTTTTTA
TTTTGGAGACGATTTTCAGCACTAAAATCACAACTGTATGAAAATTTGAGTATATAAACCAATGAGCCTCACCGTCGTACTTGTTTGCCTGCATTAAGTT
GTTTGGAATTTTCAATAACATAGAAAACAGACATGGAAAACAGTGAAAAGTGATCAATTTCACCCGAAATTACGGTACCCCGCTGATCAATGATACTCCG
GATTACGGTAGTAGCAAAAGAATCCTTTCATTAACGATTAAATATGATGGAAGCAATTGAAAACGACAGATAGGTAAACGAACTTAAAAATATCTTTATG
GAAAAATGCTAGAAGCTTTTAAATTCTTTCCTGAAAACTAACTATCTTTTCGTGTAATTCAACAATCTGTATTTTTCAGTAACTAATGTAAAATCAATTG
AAATGTTTCTAAAAAGCATTTGTAAAGTTGGGTGAAAAATACATTATTAGAATTTTACTCGTGACCCCCCTCAATTGGATCACGACTCCCCTGGAGGTCG
CGACCCACAGTTTTGGAAGCTATGTCCTGAGCGGAACTAAAAAAATATTATGCATCTCTTGCAAAATATTCTGTTCCTCCCTATCTCATAAGTATCCATA
ACCCGGATGGTTTTCAATTTCAAGTTGAAGAATTTAGTTATAGAACTTTGAGCTTGTGTTCACAATGTCCATATCAACCTTCTGTTCAGTCAAGGACACA
TGTTTTATCTAGGTACTTAAAAAAATGATTGCCTCTGTTACTTACAGCGTTATCAGTCAGGGAAGCGTAACTAATACTTGGAAAATTATATGCAATTACA
GTTATGAACCTTTTTCACCAAAAGCAGAGAAAAAGGTAGGCCCATGTTACCATGTCATATTGGTATCATGTATTTTGACAACAATTCGATTATCAGCGTG
ATAAAAACACCGCTCTGCTGTTATCGAACAAAAAATACAATTTTCAAGATTGCAATTGAAATTAAATTCGAGTCATGATTTCATTTCGATTCTTTCCAAA
AGTATAAAACTTGAACTGACTCTTACCGATTGTCATTCATTCAGTAGATATCTGTAGTTGAACGTGTGGTTCAGAAGACAGTTATTTGTTCTCAATCAAA

>AAEL009567
GATGATTTGAAGTATGATGATGATAACTAAGTATGCAAAGTATATTACATAGTCAAGGGTGAGAGGATGTTGTCAAGGCAGCATCCATTTATTGAGTAAA
TTTGTGATCTCGTGCACTGGTCCATTTACAGCCTTCAATGGTTCAATGGATCAATGCACGAGTTCACTAATTTGACGTTCGAGCGGTGCCGAATTCGCTC
GTTGCCATGGTCAAGTAAATAACACGGCACCGCTCAAACGTCAAATAGTGAACTCGTGCATAGTAGTGTCACACTACTGATTTAGAAAATTCATGCACCC
AACATAGGCTACTTGATGAGATTCACAATTTTGAACTACTGTATTAGAAGAGCCACGTGATTTTCGCAAAAACTTAAGCCTACTACTACAGTCGCCTCTC
CACATCTCAATATCGAAGGGACCATCGAGATAGGGAGAGATCGAGACAAAGAACAAATTTTTGATGAATACTAGATTGAAAACCACTCCGTTGCCAAGAA
ATTGATACACAAACAGAAGTCATTTTGCGCTCCTAATTTGTTTTGAATGTCAAAACTTTGGTCTAGTAACCTTCGATATTGGTCATATCGACATATGGAG
AGAAAATTGAGAACGAAAAATCAACATAAAAACATTGAGATATGGAGATATCGAGATAAGGAGGATATATATTTCGAGATATGGAGAGTGAAAATGTAGG
GGAAGGAGTGGTAAAATGAACACCTTAAGGAAATCATCCTGTTTCTGATGTAAAAACGAGGAATTTGTATAGCTCTATCCCACAACATCAAAAACAGGGA
TGTTATCTATAGCAGCGACACAATTTCAGACTAAAATAGCTGAATTTTCACATATATTTGTCGCTAGCAAAAAACGATGTAAATGTTCATTTTAGCTGCA
CTATGTGGGTAAAATGAACAGCTGTTGGTGATAAAATGAACATCATGCAAAAAACGTGAGCAAAACAAATATTTCTGAAAGTGTTTATTGCCTTTCCGAA
AATATATTCGTTATTGATTGTAACCCATTCAAAAAGAATTCTAAAGGTTTCAGATTCCACCTCATATCATAACGATATTCACCTCACTGAAAAACCTCAA
GTCTTCCGAACTAAAAGTTACGTCAGTTCTAATTTTCATACGTGATTTTCCAAAATATTTGTTTTTGTTGATATTTCCACTTCAATTCACCTACGTATCA
ACTCGAACACTCTGATTCATGTTATAAATCGTCCGTGCGTGATAAAAATTCACCGAAATTAGTTTTTTCTCGATAAAAGTCAGGGTGTTCATTTTACCAC
CACTTCCCCTATGCAGACATGGGGAGAGATATCGAGATGTAGAACATCGAGATGTGGAGAGTCGACTGTATTACCATTCCCAGCTCTGGTGGTGACCAAT
TATATAAAATTCTGCATATAGTGCTATTCGGTTCCCTGGGTTTGTGCTCTGGAAAATCTAGGTTTGTCTACGATTCCTCCCACCTTAATGCTTGTCTAAC
TCCAAGAACACACCACGATGTCAGTACCAATCGCTCCACGGGTCGCAATTTTCTCACCGCAAAAATGACGCAAATCTCTGAAAGCTTTCACATTTCAACC
GTAGAACTATCCAGAGAGGCTATGAGTAATTAATTCTAGTTGTGCGCAATATATCGTTCGTACCGGGTAGAGCGGCACTCTACTCTCACTTTGCTCATAT
ATTTTGAAGGTGTCATTACCGCCAAATTAGCAACGCAAAAAAAAATCAAATTCCAGCTCGATTGGAACCGGCCGAAACCATCTGACTAGTCATCGCAGTG
GCAAGAATAAACGAACAAGTTCCGAAAAATATCTCCATTTTCATTGCGTTTGTGCTTTGAGTAGCACGTGCCATCTTGAAGACCGGATAATCGCTGTGAA
ACGCCATAAGACCGTGTATATATGATCTCGAGTTATTCGCGATCGATCATTAAGTTTACTGCGCTTGAAACGTCTACAGACAAGTGTTACGTCACGAAAA

>AAEL029014
AGGAGGAGTATTTTTTTCTGATTCATTGAACGTCTCCGTGAACGCATCAACTTGATATTTTAAACGCGAAAGATCGTAAAATGCCGTCAGGAATAGTCAC
AGCCGTTACTTGTACCGTCTTATTTAATAAGAACATTTTATGATTTCTGTACACAATTTCGTTCAATGGTATGAAACAGTAAAACACACTTTTGGTAAAC
AATTCATTCACAAACATTTCGGTACTATTGTCTTTGGTCAATCGGTAATGCATCCGCAACATTCATATTAACAGCGCTCATTGTAAAGGCACAATCGATA
CCAATTTCTCTGTGGATAAGTTTTCATCAAATCTAAAAGAATAGAACCATTAGTTATTTGATAAGCAAAATGAATTTTCTCTAAAACCAGCTAACAGCAT
AACGAAAATGTTTGATGTTACCTTGTCAACGTAAAAATAATTACACAGCGCAACAAAAATGACATTTTTGCGTGTCTCAAGGATCAAATTATGTGTCTCT
AGTAGATTTGGGGTTGCTGAATCTGATGCCGTTCTCAAAAATTTCCCAGCACGTCACAATTTTTAGCTACAGGTCGCCAAAGTTGTATAAAACATTGGTT
TTATTGATGTTTACCTGAAATTTGAAGTATATTTCATCAAACTTTTTTGTGATCTTATCCACCATGCATGCAAAAGAGGACTTAAATTTTCGTTTTAGAT
ATATTTTGGTAGAAATTTCACGATAAAATTTAGATTAAACCGATCTTTTTCAACATGCTTGTAGTCTCCATACAAAATTCTTCGTTTCTCTTATATGGCA
AAATACAATACTTTTCTAAACCATCAAAAAATAACTTTTCCACTTCAAAAATATTATAAACTTTGATGATAAGTATTGTTATACACATAAAGTTTGAATT
CTGTGGCAAATTAAGCAAATAAATTGCCATACAATCTGGCAAACTTGCATGCAAGTTGGCTGAAATAGTCAATTTTTGCATTTTCAACAATCAATATCTC
AAAAACTAGACGTGCTGTGATATTTCTGTAAACGGCAATAGATTCAGCAACCCTTAATTAAGTAAATAGAGGTATTTTGATGCTGGAGACAAAAACGTGT
TCCGCAGTGTTATCAATCGCAAAGCTTACTCCGACCCAGCTATAAAAATTAAAACGTCGGCAATAAATGTCAGGAAGGGGTGAATCAAAGTTTATAGCAA
GCTAGCGTAAAAAGCTGGCTATCCCAAAGCTTCCTATGTTTTTTCTTTTTCTGGATCATCGAGATACTATATGCCTGACTCTATCCTTCTCAACAGTGGG
AACACTACCTAGGACCCGTTCACGTTTCATCGTAAAGCGTAAAAAGAAGTAGATGTTTTTAAACTCTCACAATTTTGGACGAACTACCATACTCATGTAC
TATTTCAAACTTCCCACCATTCTGCAGAGACACTACCATCTCATAAAGCTTGTGAGATGGCTAAATAATAGGCCAGAGGAAGTGGTTCACCCAGAGTGAA
TTTATAGCAGAGAAAAAGTAGATTTTGTATGAAAATTGACAGGAAAATGAATGATAAGTTCACTAATTTGACGTTTGAGCGGTGCCATATTCACTGATTT
CCATGGTTACATAAATAACACGACACCGCTAAAACGTCAACGACTGAACTCGTGCATTGGTCCATAGCAAGCTCATCACATCCGTATACTGATCAATTTA
GCCGAGAAGGTATGCAACACGATAAACACGAGCACTCGCTTAACAGCTTCACAGTTCACAGACACATGCATTGCGCTTATAGCCGATCCGCGCATCCACA
CGCGCATCGCAACGCACGTGTTTGGCAATAACGCTTAATTATCCCCATTGAACGATACCTGTTACGGGATGTCTTTATCTTTGGAAGATTCACCCCTTTG
GCGGTTAGTAGCGGGCAGTTTGCCGAACGACGCGGTTCCAAATTCGACTGTTCACTAAAGGTGCTTGTTGACAGTGATTGTAACGAAAACTTTTGAAAA

>AAEL002447
ATCCACCCTAGAAACAAAGAACAGCTCGAAGAAAGTGTGGTGGTAGAAGTCCAAAGTAGCATGATTTGGCACGGTATGCGGAGATTTTATGCAACGGTCA
AAGGCACGCGGCATAATACATGCCATTTGCAATGATCGAGAAGAGAACTTGCTGACCGATAAAACGGCGATGGCTTCCAGGTAGAAGAAGCACTTTCAGC
AGCTGTTGAACGGTGAAAATGGAAATGTGGCGAGGAAAAGAATGAATATTGAAGATGACGACCAGGCTATCAGCGAGCTGAAAAACTGTAAGGCTGCTGG
GTAGGACTAAATCTTGGTGGAGCTTCTCAAGCACAGAAGTGAGCAGCTTTACCAATCGATTCACTGAGTACTTCTGAAGGAATGGAGAAACGAAGAAAAA
CTCACCTACATGATGGCTTGATACGCCCAATCTAAAGGGCACAGACTAGAGTGCGCCATTTACAGAGGAATTGCCCTGCTAAATTCGGCGAACAAAATAC
TGTCACGCATCCTGTTTAACAGACTGAGACCACTCGAGGTGTCTCTCGTCGGTGAAAAACTAGCTTGTTTTCGTGAGGTTCAAATGAAAATAAATGAGCT
GTGGCACATTATGTCTGAACATGGTATTGTCTGAACATCCGGTGGAACTGATTAGGCTGATACGTGCAACGTTGGATGGTTCGAAATCAAGCGTTCATAT
TGCAGACGAAGTATCAATCTCATTTGTGACTTTAGACGGATTGAGGCAGACGCACTTTCGAATTTACTGGGTGCTATTAGGAGATCTGGCGTGTTGAGAA
ACGGCACTATCGAACCAAGGTCGCACATACTCTTTGGCTTTGCGGACGATATTGATCTTATTGGAATCGATCGCAGGTTAGTAAAGGAGGACTTGTGCCG
CTAGAGAGGGAGATAGTGACTTAATTGTACCAAAACGAATTACATGGTTGCAGGTAGAGATAGAGGCAGGTTTGGTGGTGTAAGTGCTGAGGTAGTGTTT
GAGAGAGATGTGTTTGAAGCTGTTGTGAAATTTGTTTATCTTGGAGCACTTGTGACATGTGACAACTACTTTAACAGACTACGTAACCAGCTTAGGTCCC
ACAACTTGAAAACGGAAACAAAATTCGCTCTGCATAGCACGTTGATTCTTCTGATAGCTCTCTAGGGGCACGAAGCGTGAAAGAGGAAGACCGCAATACT
TTTGGTGTTTTCAAGCGTAAAGTGCTGCGTACAATACTCGGTGGGAAACTCGGAAATGATGTGTGGTGCAGACGCATGAATCACGAGTTGTATCAAGCGT
AGAAAAAAGCGAATATTATCAAGTGTGTGAAATACGGCAGACTCCAGTGGGCTGATCACTTAGTGCGAATGTCGGAAGAAATAATTGCGAAAATATTATT
TAGCAAAAAGCCAGGTAGAGTTTGGCGATTTCGTGTAAGAACACACATACGCTGGCTATACGCAATGTAAGAGGTCCGGTGGCTCTAAACGTTAGGGACA
ATTGGAGAAGTATCACCCAAGACCGACGAAGGTGGAGCTCTACAATATGCCCGACAATGGCGTGACGCTACGTTATAGCCATCAAGTTGCAACGTACAAA
ATAAAAATAAATGTTCAAAATGTGCTATAACGCCATTGTTGCTGCACATATCTTGTGTCGTGAGTCTTACGTAAAATCACATTGAAATTGTTGTATTTGT
ATAACATATATTAAATGACGTCATTGCATGCCATTTTATCAATTCTATTACAACAATTAAATGTAATTTTACATAGCTTTCACAACGCATGAATACTATG
ATAAGCATTATATTTTTTGCTGTGTCTTTCATTCAAAAGAACAGAGTAAGATTACATTCACATGATCTGTTCTTATCACATCGTTCGTTGATGCGAAATG
AATTATTATTGTTTTCGCTTAAGCTGATAGTGACCTTGCCCAAGCACGCCATTCGACTCAGTTTACATTTGCAGATTTACAGAATCCAATCGAGTTTAAG

>AAEL002780
CAAATAAAACATTGTTTTTTTAGATTAGAATTATATGTTAAGAGAAACAATCACAATTAAGATGAAGGTGAATCGAAGCCTCAAACTTTCTCGAGCACAA
ATCTGGAGAGTCTAGCATTCATTTTAGCTGGACACTTGATCGATTAGTCGTCAATAACAAGTGTCCAATCGATTAAGGTTTAACTTAAACGAATGTTTGG
ATCTTCAGATTTGTGTTATTAAAATTTAAGGTTTGACTTCGAATCATCTTCATCCTAATATAAGATTGGCTAACATAAATCATACTTCACGATTTTATTA
TAATTATATATAATTATATATATTATATATTATATATAATTATAAGGTCGGTTTAAGCTCGTAAAAAGAACAGGTGCTCCGCGCAACCATTTTAATTCAA
AAAGTGCTCCGCGAGCCATAAAGGCTGAATAATCCTGGTAGAGTGACTTAATAATTCAGTTTTGAATTTTGCCTGTAAAATGTGTGAAGTGCCAGCAAAT
TTTGTACGATTTGTTTTTCACTATGAGAAATTTTCTGACGTGTTGCTAAGATCAAACGATCACTGTATTGTATTATATATTGTGGTAGATGGTCTCTTGA
CAAAAAAGGATCTATATAATAAAAAAAAAACATTTTCAAAAATACCGCTAAAATTTTAAAATCGTTGAAACCATTCATTTCAAATTCATAATGAATGGAG
AGCACACTTTCAAATTTGTCAAAAAATGACCATGCGTAGCATCGGAATTGTAATGATTCATCTAAGAATCCGAAACAAGGCTCATAGCAGCCAATTTGTA
GCTGAATTTACGTTTTCAAAAGCACTTATCCAAATCAACAGTTAAGGTTTCTTGCTATACAAAGCAAATTTGCACTTTGTTCGATCTCTCATTGAAAGAT
GTTCAATTTGGATGTTTTGGCACACTCTTGAAATTATATTCACCCTAATTATTGTAAGATTATTTTTCATCTAAGTTGGTGTTTGTTAAAGCAGATAATG
ATGATTTTTATCAGCAAGATTATGGTAATGAAAATTAACATTGAATAAGCTAATAATGTTTTATACTACTGTTTAAGTAATTTGCATGACGTCAGAAACA
CGATCTTAATAATTTTTCTTAACTTGTCATCATTATCAAGTTTGAGATAATCACAAATTTTCAAAAGAGATATCACGAAACTTATCCTCGCTCTTTGGGC
TCCCCAAAAACAATTTAATATTTCTATGCGGGGATGGTTTTGGCATGCACAAAGGTATCCAACGTTGACTATCGAATGCTTTAGCAAATGGATTTGGTTA
CCAAGAACCGTTGCGTTGCTTGCTTCGGCTACAAAGTCATTCATTGAATGTTCCGACAATGTTCCGACTGCTATCAAACGTCACTATGGTTTGTGAGGAG
ATTGCATAAGCAAGAACGTGAATAATGATTCCCCCAAATTGAGTTGCAACTCTGCTCAAAATGGCTCGGTAACCATGGCGGGAAATTCAAAGAACTGGTA
ATTGAATGAGTCCGTTTCCGAAGTTGGTTTGGATTGGACGGGCATCGTTTGCTGATTGGTGTGGCTTCGGACCGGAGAGAGGTCTCTGTGTCCAAATGCC
GAACGGAAGCGCGAAAGAAAAAAGTCCAACAAATTTATACAGTTCGGAAATAAAATAATATAATAAAGCAATAAATTTTATTTTTCTGCAAACGAGTGCT
TCTGAATCGGGCAAACCAGCAGCAAAGTCAGCCAAAGTCGAATCATCAGCTATAAGGGCACAGCAAAATAATAAGTGAGGGGAAAAAACCTTGGAATGCT
TCTCCGACCCACGGTTGTACGGTGTAGATAGTGAAAGGAGCAGACGGTGTCGACTTCGATGGCATAAACATAAAAATAAAGCACCCGGACAAAAGCGACA
AACATCTTTTCTATGCGGTTTTACAGGAAATATCAATAGCAATAGCGGCAACATCAACGGTGGAAAAGCTACAATAAGTGACAAGCAGCGACAGAAAAA

>AAEL008045
ATATGTAATCTGAATATGTTATTTGGCGTTTTTGTTGTTTCACAAGGGGTTATTTACAAATTACGTAACTTAAAAAAAAGATTTGTTTTAATTAAAATTG
TTATCAAACTGGGCTGAAAGTAAAAGTTTTGTTTATATTTGATCGAGTTTGATCAAAATGTGTATGAATAGTGGTTAAATCTATTTTAAATAAATTTTGT
ATGAAAAATATTGTCAAAATATATGTAAAATATTGAATTATTCAAATGGCTCTAACTTGCAAATCAGCAAATTTCTGCAAAAAATATAAAGGTTTTTTGT
AAGATCTAAGAATGCTTTATGATGTGCAATATTCGAAATGGCGGCGACATGACGCGACAAGAGTTGTTTTTCATGTTCAAAATCATCAAAATTACTAAAG
TGTAATATTGAATAGTATAAAAACTTCAACCAAATATTTGTTTCCATCCTCATGCTCGATACAAGTGTTGAACCATAAGCTTTCAGATAGTGGGTAACTT
TGGGAAAATATTGCATTCCGAAATTATAAATTTTGTGCTTTATTTTATTGTTACATTTTTCAATTTTTTGACTTCAGCCAGTTTGCCGTCATGAAAGTAA
TATAAATTTGATTTTTGGTTCAATTTCAATTAAAGATCATAATAATATAACACATGAGGTATATTTTAAAATAAAAAAAAATCATAAAAATCTCAAAAAA
GTTTTTGGTAGTTTTGGCCGCCCCTTTATATAGAGCCCGACCATTGTGCAACATCCGGACAACGTATGTTCACCGGATGAACACGAAGTGGATGAATGCA
CAACGAAATCGTTCATTTTTTGAAAACACGGCCCGCAGTTAAAGGTTTCCTTCCCGCTGGAAGTTGCAGCGTGACGTTATCGTAGATTAGTTCATCTTCT
ATCTGCATGTATGCAAGTGGGCGCGGCGAATTTATTGTTTGACTGTGTATGCTGAGAGTGCGGAACTGCAGCAAACTGTGGAAGGAAGGCACGTGTCAAG
TGGCATGCAAAAGCCGAGAAACGAATGAAAGAGAAAAAGAATCGGTTCGTTCTTTTTCAGGATTACATTTTGTCTGATGCGTGCTGATAAAATGAATCGT
CTCTCGTTAAAAAAGAGCCACACGGAGAAAATAAAGTAGAACTCAAAAAAGAGTTCATTCACCCTCAATTCCGGGCGTTAATTTTGAGTTGATGGGGTAG
AAGTGGTTTTCATTTGCAGCCATGCGAATGCGAAGCCCTGTCAAGCAATAAAGCATTAACTCTACATTAGAAATGTATCAATGCACTAATATCACTTTAT
AAATTGCACTGCTGCACTAATGTTACTTTATAAATTGCTTCATTGCTTTATCGTCGTGTTTGCATTAGTGCAACTGTAAAAGAGCCCTTTTCCACTTTTA
AACTACTTTAATAGTAGGCTTACGGCAATGCAGCTGCATTATATATGCAATGATATAATGCTCCATGGTTACTTGGGTATCTAGTTCGAGACCAGTAAAA
CTAGCTCAGATAAATTTATTTGCAAAATTATTCATTTGAATACGATTTATTCGTGCTGTTCGGAATAAGAATCAAGTTTCCGAAATATGAGAATGAACAC
GGTGTTCGACATTTGAATCAAAATGTTGTTCCATACTTTTACATAAAAAAATACAAAACCACTTTTTTTTCAATTTGGTTAATTCGTAAAATAAGCAGAT
TTGAATTCGCATGGTGTCGTTTCGCTTTGCCCTACCCTCATATATTTTCGAAAATAATACAAAATATCAATCAAACAACCTGCATTATCGGTGCAGCATA
TCACTTTGTAATAATTTTGGAATGTATTCATTGGCACTGTCAAATTGCAACACGCGCCCCATACCTAGAAAGTGATAATGCAGCATCGCCTTCACCGGAC
TGCGATAATGCACCTCAGAATATCGCCTATAAAAGCTGCACTCGCGCAACGGACCATTATCAGTTTGGTAGCATTCTTCCAGCGAGAACTACCGTCAGG

>AAEL007778
GGGGTGTTTTTATGGCATGCGTTTGAATTTAAATTTAAAATTTCACGGAGACATATGAATAATAATAATAGAAAAAACAAAAACTTACAAACTAACAGGC
TTATTGTTACAAACGGTAACAAGAGCTTCCAATGTTAAAGTTGTCCGTTTCGCAATCATGTATCGTGTGGCAATACGATGATACTCTATGCCCAGGGACG
TTAAAGAAATTTCCATTACGAAAAGATCCTGGACCGACAGGGAATCGAACCCAGACACCTTCAGCATGGCATTGCTTTGTAGCCGCGGACTCTAACCACT
AGACTAAAGAAAGGCCCCTTCTCCAAAGATTTTTCAGGGGATTTCTCAAGGGATCGTTCTAGGGATTTTTCTAGCAAAATCTTTACAGTGATTTTTCCAG
GAATTTATCCAGGGATTCCTCCAGAGATGCTTTTTAGAGGCCTCTTGGGATTTCTTCTGAAATTTATCTAAATAATCCTTTAGATATCCCATCAAAAATT
TACCCAGGTTACCTCTCAAATATTCCTTTACCAACTGACCCAGGTAAATTCAGAGCAACCTACAGTTTTTTTCGGAGTCTTCTCCAGAAAAATCTCTACA
GGAATTTTGTAGAGATTTTTCTAGCAATTTCTTCATGGATTACCCCTGAACATCTTCTTCAATTGAATTCTACAGGTATTTCTCCATATTTGTTTCTGGA
GTTTCATCCAGGTATTTTTCTATTTGTTTTCAGGAGACGAGTTCCTGGAAAAAATATTGGAGAAATCCATGGATAAATTTTTGGGATAAGTTTTGATGAA
ATCCCTGGTGGAAATTATGGGGGAATCTCCGAAGGAATTACTGGAGGAATTCTTGGAGGAATCCTTGGAGGAATTTTTGAAGGCCTAGAACAATTTTATG
CTGAAATTTATGGAGGAATTCTCAAAGAATTTCCAGGAAAAATATCCTTGGAGTAACTCATAATGTAATTTCTTGTAAAATTCCTGGAGAAATTCCTGGA
AAAATCTCAGGAGCGATCCTTGGAGGAATCCCTGAATAATTCCTGAAGGTATCTCTAGAGGACTGCCTGGGAAAACTCCTACAAGTATCCTTGGAGGAAT
CCATGCGAACATTTCTGGAGAAATCACTTGAGATTTATCTGGAGTAATCATTGAAGATGTGTAATCCCCGGAGAAAGCCTTGGAGACTTCCTGGAGAAAT
TCTTGGAGGAGTATAAAAAAGAATTTCTGTAGGAATATCAGGACCTGCTAGGGAAAATCGATACGATTTCAACATTATCCATTGCACTCTTGAAAGGAAG
TGCGAATTGCAAAGAAACGACCTTCTTTCCATTTTTGCCTCGTTGAGTTACAGTTTTTAAACTCAGGTTTTTGAAAGGATGTTGTGATTTCAGAGAATCA
CACTTCTTTTCGTTTGTTTTGTAGTAACAAGCGTAATCGAAGAAAGTACTGTCTAAGAGGGATCAAGGATCAAGAAGGGATCAATAGGTACAATAATATT
TAGTATTGAGAAGTACTGGGAAGTACTGTTTTATTGCTGTCTCAAAACCACCGCTAACAAAAGGCATTGGTGTAAGTACAGCACGAGTATACGATACGCA
CATACCTCATACATTATAATTTATTGAACTGAGATTGGATTTTTTCGTCTGATCGCGATAATTTAACCTAAAGTAAACACAGTACACTTTACATATTGCA
ATGTGATTATATTCGCTTCAAATTTTAGCCCTTCTTATGATTATTTCGCCAACACAACCAAGTTGTGCTCTGAATCGATTGCAGTGTTTGAATATTAAAT
CTATATAAAAACTAACTGATAACGAATGATGAACGCCGATCCATGTTTTTGTCTGCCGGCAAACATTTGCTACTGCTGTTGCTGCTGTTACAAATGAATC
ACCAGGAGATTACGGAGTGTTCTATTTGGCTGGCTCAAGAAATGCTGAGCCTAATCAGTTTGAATCGTGAGGCAGGCGAAGAAGGTTGCAACTTGGAAG

>AAEL026093
GGGCAGTCAAAGCAGTCATAACGACGCTGCCGTGAGCATTGTCGGATATGTTGAACGAAACGATTGGTTCGACGAGGAGTGCCAGGAGGTTTTGAAGGAG
AAGAATGCAGCGCGGACTGCAAAGCTGCAGCATGGTGCGCGGCAGAATGTGCAACGATACAGACTGAAAAACAGCAAACCCGCCTATTCCGGGACAAAAA
GCGCCGCCTGGAAGAGATGTGGAATGCCAAGAAATAGAATTACTGTACCGTTCTCAAGAAACGCGGAAGTTCTATCAGAAGCTCAACGCATCCCGCAAAG
GCCTCGTGCCGCGAACTGAAATGTGCAGGGATAAGGATGGGAGCATCTTGTCGGATGGACGCGAGGAGATCGAAAGGGGGAAGCAGCACTACGATGAACA
CCTGAATGGCGCAGAGAACACAGGCAATGATGGTCAGAGATGCGAATGTGATGGCTACGTCAGCACATCGGAGAGTGAAAACCAACCAGCTCCCACGATG
GGGGATGTTAAAGATGCCATTCAACAGCTCAAGAACCCCAAGGCCGCTGACACGGATTGTATTGGTGCCGAATTCATCAAGATAGGCCCGGAGAGGTTGT
CGCTTGTCTGCATCGGCTGATAGTCAGAATTTGGGAAACGGAACAGCTACCGGTGAAAGCGAAGGGAATGCTCCCTTCCACTTTGAGTAGTATTGCTTTC
ACCGATAAAAGTCAATGAAAGCTCATAATGATAAAGTCATGCGGTGATTAAACTTTGGAAATAAAATCCAGTTGGCGAAGAAATTACAAAACTTCGGTTC
GAATAAAGATCACTTGGGCGAATTAGGGGCATATCAGACGAGGCATCCATTAATTACGTGAGGGATTATGGGGGGAGGGGGTGTTTGAGATTTCTTATGC
GTCAAACAAATTATTTTTAATTTTCATACAAAAAATCTTATCATGGGAGGAGGGAGGGTTGAAAAATACCGAAATTTGTCTTACGTAATTAATGGATAGC
CCCTTAACAGATCGAGACGACAAATTTTTGCCTGTCTAGTGTTAGTAGCGACCAACGCTACAACATCTAGCCGTTCAAAACCAGGACGTTAGGCAACGAT
TTGTCGCTTCGATTGTGTTGTATATGGCCCTCTGGGCCCTCTGTTAGTTATCAACTTATATTAATTTCTCTTATCGCTCGCTTGCGATTCTATCCATCAT
ATTCTTTCATTACTTTCCTTGCTCCCTTACACTTTGAGTAGTATCGCTTTCACCGATAAAAGCCAATAAAAGCTCATAATGATCAAAAAGAATTGTTCAT
ATGGTAAAACTGAAAAATGCGTTTCAAAATAAACCTACACTGGGTTGGGTATTGGAAGGATGAATTTAAAAATAGCTGCTGAATTATGAACCGCTATTCA
TGTTATCAATAGTCCTCTCAAAGAGTTGTACTAAATTAAAAATCAAATACATCAGTTCCAGCTTTAGATTTCAACCACCAATAGGGTTGAAGAAATTGAC
AAAATATAACTGATCCGTGAAAATCACTTTTGGTCACCCTCGAACCACTGTGCAGCGCCGCATGGCATCGCGATAATTTCTTCTTCCTTTGTCACCCTCT
TACCGCGTATCGGCGCGGCGTCCACAGGGCACTTGCGGCGTTCGCTGTTTGCTTGGGGGGTCAGCCTGACTAGAATGCATTTCTGTTTACCGATGCACTT
GGGGCCTTAGACCGCCGACATGCGGCGCGGCAACGATTTTCGTGTGGTTTTGGCGCGCTTTCGGGCTTTCGAGCAGATTTCCACGCTGCGAGAGCGAGAT
GGTGAGAGCGCTCAACTCGAGAACGTATGCCGGCTGGTTGGAAGTGTAGTCTACACTCAGAAGTCGGCACTTTTCGACTATAAAAGTAATGGCATTTTCC
AGCAACAGTATCATATCAGTGTTAGCAATCCTTTAGTGCAGAAGTGCATCAATCGCAGATTACAGTTTAACTGTTTGAAACAACCAAAACAACCATCAAG

>AAEL006920
AAGCGAAGAAAACACAGCACTGGATTATGGAACATTTTCCAGGGTTCATCTCTAGCTCGGAGTTGCCGGTGAATTCGCCGGACCTAAACCCTATGGACTT
TGTTGTCTAGAGTATGCTGGAGGCCGAAGTCTGCTCTAAAAAACATGAAAGTGTGGAAGCCCTTAAGCGACATCTGGCGGCAGCGTGGGATAAAATACCT
CAAGAGCACCTGCGGGCCTCGTACGATGCATTCCTTGATCGTCTGCGGCGAGTGGTTAAACTCAAGGGCGAACAAGTTGAATTCGACCAGTGAATTATTA
AAAAGTTATTTGTTTTCTAGTAAAATTGAATGAATTTAAATTTTATTTCAAATGTTTTTGTTTTGATCAGTTTATCTGTTTGTTTCAATGTGTCACTTCA
ATTGCCGGACCCTGTATTCCACTGAGACCAGTGTGTGCCGATGAAAAATGACTGATTTTTTATTTTCAAAAAAATATATCTCAACAAAAACATACATCGC
TGAAAATTTGACAGTAAACGTAAAATTTTCTGAACTTTCAAGAAGACATGCGGACAGCAATAGCCTCTTTGGTCCCGAGGCCTTCAAAACACGAAAAAAC
GGAAATTATTGGTTATTTTTGTGTAAAAAAAAAAAACAATTTTTATGAAATTTTATATTTTTCCTAAAATCTTTAGCTTTCAATTCGTCCAAGAAAATTG
AAAATCGGTCAATCGGTTCAAGAGTTATTATACTTTTTAAAATTTTTTTTTGCAAAATCACTATTTTTCTGGTCATCCCATTTTGGAAATGGTCACCCTA
ATAACAAATCCAAGAACACGTATATCCTTATTTCGGATAAGGAACAAAATAGCAAATTTTCACCAAATTCGGTGACGGTGACTAGATCGGGTTTTTTTAT
GGAATGGCTGTACAGGTTGGACTCGATTATCCGGAGTATCGATTTTTTTCACTCCGGATGATCGAATCACTAAGAAAAAAAAAAGAATTCTTCGATAGAA
GAACTTAAATTTAATCTAACGTTGTTTTATTTATATGATGCGGTAGCGTAGCCAGAAATTATTTCTAGGAACAGTAGTGGTCTTTACAAAAAAAAAAAAC
AATTTTCGACCAGTATACATAAAAAAACACTTTTTCAAACCCCCTTTTTTTCTTAAATACGTTCAAAACTGCTAAACTTTTGATATTGTATATTGCAATA
CCAAATTATCTCAGATTTATGCATACAATATGAAAAACAAGAACATCAAAAAACAAATTCCGTATAATCGAATCTCAAATTCTGGATAATCGAACCGCGG
ATAATCGAGACACCGGAAAATCGAGTCTCCGGATAATCGAGTCCGACCTGCATAACTGAAGTGAAATCGATCAACACACTGATTTTTGCGAGCTATCTAA
ATGTTTATGTCAAAAACGACCGTAAGTCGTAATTTGTGTCATTATGGGAGCTCTTCCAGGGGGATTTGAGTTCGAATCTTTCAACCTTCTGAACTATTGG
GCCACCAAGTGTCTCAGTAGCTTAGTTGGTCAAAGCACTCTTCTAGCATACAAGAATTGTGGGTTCAAAACCCATGGAGTATGTGGATTTTTTCTTGATT
TCATTTATAATTTATTCATCTTGACCACGCGTAGTAAGTTAATGAATTCCACAAAAAATGTCAGGAAATTGAAAAACTCAGTTAAAAGATAGTTTGTTTT
GAGTGTTGAAAAGGTTCAAAAAAGACCCGAAGCCTTTGCTAAGATTTAACCAAAATCATTATAAAATTTCTAAATCCTAAAGCATCTGAATGAACGGATT
TATTAAAATAGAACAAGATTCCAACTTCTCAGATTACTACGAATGCAAACTGCTGGATGGTCGATCAGTTTATTCATTCATTATCAACGTCTCACTCTAG
TGTATGACGACGTAAAACCCAAACAACATTCTTACACTTATGCTCGATTCCGAAAGAGCGCATCAGTCAACTTGAGTCGGTGATAAAGAAAGCTACGCTA

>AAEL006639
CACTCAAAACATTAAATGATAAAACTACTGATATACAATCAACTTACTATTAATCTTCAATTAAAAATAGTCAGTTAAAATTCAAAATCACTTTGTTTCG
AACAATTTTATTGAAGCAACTTTTTTTTATCAAGCACTTATTCTAGAAACGTCGTTTTGGCGATGTTTTTTTTTATGAACAAAACTATGGGAATGAAAAA
GTTTCACTTTGAAGTGTAGTTTGGAAATCACAAAAATAAACTATTAAATCAATCAGGTTTCTAAGTTTTATAATGTTTTAACAAGAGATCAATTAAACTT
AAATCAAAGACAACCCAACTAACAATTCAGAGCCACAAACAAGCATGCATGTTTAATTATTGTTCAATAATGGTAATGGCAGCTGAATAAAAAAGTTGCT
CTATAAAGAGCTGAGAAGGTGCTTTTTTAACACAAACTTAGATCAATGTTCAACGTTATGCATTAGAATGAACAAAAGTTGAATCACCACTTATTAAACG
TTTCCAAAGATTCTCATTCGACTAGTCAAGATTGTTCTACAAATGAGCTGAACAAGACATGTTTCCCCCAATTAATAAGCCAATATTCCACTAAACAAAT
GTATATGTATAAAAGGATATTCAGAAGACGAACTAACGTTTTACTTGCGTCGCACTCCAGCTATTCCCACATGTTTAACCCTAGGCATTCGGTGTAACGA
GGATTTAGCAGTACCGAAATGTTAATGCGTCCCGAATATTACACCGAATAATGCACTGTTGGGGCGATCAAATGCTATTTCGATCAGGTCGCAAGAGTTG
CGTGCCAATATTCAAATTTTTGCGCGCGAAAAATTAATGCACCTGACTTAGGGTTACCATATTTGCTCTCAGTGAAAAGAGTACATTTTTTAAACTCTGT
AAAAGAGTACTTAAGAGTACACTTAGCCTACCATGAAAAATTTTAAATCTACTACAAATTAATAATTTCAACATTTTTTGCAAAAAATGTCTGATTCTTA
CTCACAGCCACTTTTCCTACATTTAGATTAAGGTTAAGTTTTTCAGGGAGACACTATTCTCAACTTTTCATTGAAGATTTTACGAAATTTAACTCTTATT
TATCTCACCGATTCTGTAATGTTCTGTCTTACTATATTCAACATGGACTCTGAGTGAATCGATTTTTACAATCAATATTTTTTTAAATTACATTTACTGT
ACCGAAAGTCGTTCGACTTTTTGTAATAATATTGTCTTTCAAATAAGGTTTTTTGAAAAAAATCTTTCCTTAGTCCTTAGCAAGAATATTCTTAAGAAAA
TGTAGAACAATATGAGTTTGTGAAGAAATCAGAAGTACTGAGAAGAGTGAAACGTGGATCTAAATAGACTCTCAAGCATTGTCTTTGATTTAAGTTTAAT
TGATCTCTTGTTAAAACATTATAAAACTTAGAAACCTGATTGATTTAATAGTTTATTTTTGTGATTTCCAAACTACACTTCAAAGTGAAACTTTTTCATT
CCCATAGTTTTGTTCATAAAAAAAAACATCGCCAAAACGACGTTTCTAGAATAAGTGCTTGATAAAAAAAAAGTTGCTTCAATAAAATTGTTCGAAACAA
AGTGATTTTGAATTTTAACTGACTATTTTTAATTGAAGATTAATAGTAAGTTGATTGTATATCAGTAGTTTTATCATTTAATGTTTTGAGTGAGGTAACG
AGCGTATAATTCTGTTTCTAACTATTTTTAGCTGATTGTGCAAATTTGATTCAACCAGTTTTTGTCGAAAATCGGTGAATTATCTGTGTTATCCTGGGAA
AACTGTTGATCTGGTTTCTTCAACAGGTTATTTTATTTGTCGATTATCGTCAGTAATAACTGAAAAAGAGTACACTTGAGCCCGTTATGCAAAAAAGAAT
AGTACACACATTTTTAAGGCGAAAAAGAGTACTTGTACTCTAAAAAGAGTACGCCTGGTAACCCTACACATCTCGATTGTTGAAATGTGAGACCAAAAC

>AAEL006643
TCAGAATTTTCTCCAGGAGAACTGGAAAATTATTTGAAGACTTTCTTGGGAACTTTCCCAAAGAATATCTGAAATAGATTTTAGGAAGAAGCTTTGAAGT
AATTCCTAGTGGTACTCTTAGAGAAATTTCTGGTTGAAATATAAAAGTAAACCTAAACTATAATTTCGCAGGAAATCTTAGAAGATTTCTGGAGAAAATA
CTGGTTGAATTCTTGAGAAACGAAGATCTTGTCGGATGTCTTGAGAAAACGATGGTAAAATCATTGGACAAATTCCTGCACGGCAAACCACTAAATCTTT
AGAGTAATATTTGAAACAAACTTTGGGCAAATGCCTAAATTAGATTCATGCGGTAATACAAGTAAAAGTCATGGGAAATTCCCAAAAAATATTCTTATCT
CCTGAATCCCTTCTTGTTTTTTTTTTGGTTTCTGTTTGGTCTCTTTTTTAGGCAAGAAGTCTCTAAAGTTCCTATTTCCAAGTCACTTAGTCGCTACCAA
CGCTGCAGTCACTACCAGCTAATACATAATTGATTGTTTCATCTTTTACAGTCACAGCCCTGGCGGACGCTCTGAGTTCCAACGTACCCTACTGAACGCG
ACAATTCCAGGCTTTCACATTCAAATAACAATAGCACATTATGTTTTCACCAAGTTTATGCTGCTCAGCACACAATTTTATTGAAACAAATCACCTTAGA
AATGCAATTACCTCATAGTCGTCATTTTTTTGTGGAATATTAAATAATGAGAACACCCGCCTAATACTGCAAGCTTCGCTTCGTGCCGATGTCGTCCAGG
ATTTGCCGGAGTTCTTCGTCTTCGAAGCGTCCCTCCAGCGACGGGATGAGAGCCTTGGCTTCATCGGGAGCTTCCGGACAGAGGTTCCCCAACGCTGCCA
GTTCGAATTTGTGCAGCTTCTTGGACATTAGCAGACTAGAAATAGGGAAAAACGCGGTTAGTTTTAAATTAAAACGTTCAATCCCATGGAACTCTAACCT
TCGGACGCTGGCGATGGTTTCCTTGTTCTTGAACTTGCGGAACATGCCGGTGTAGTTGTACGTTTTGAGGAACACTTCGGAAAATTCCTGCTCCTCCTCG
GAGTTTTCGTTCTGGTTCTTGCGGTGCTCCAACAGCATGTGGACCTCGCTGATCAGCAGCGTTTCGGCATTCTCGAACTCTGTTTGAAGAAAGGAAAGAC
AAAACATAATGTGTCATGAGAACACTGCCTAGCGCCCTGAAGTAAAAAAAAAATGCTAATGAAACCCTTGTTTTGTCAGCTTTATTCTCAGAAGAGAAAT
CGATCATGCGACTTACTACGCCCGCTTGATTGGCTTCATTTTAACTTTCGCCTTAACCAAGCGCGTCGATAGATTCTCAAAGTGCTCCGGCAGTACGGTA
CCTATTGAGAGCCGTCGTCAATGATCAGGATTCCTACCTTTGGGAAATTGCAGATCTGCGGCGTCCTCCTCGACGAGATCAACTGGATTGTAATTGGCCA
TGATTTACTGAACGGTATGAGACGTAAACTGCGGTAGAAATGTGAAGTTTTCCGGGTAATTATTTGAAAAATGAATTTGAAATGCCGAACCCGACTTGTG
AAGCGCACTCGTGTTCAAAACAACATTAATTTTTGACGTTTCGGCATTATCGCTTGTTTCGTTTCCGAATCTAGGCATGTTCAGCTACATTCACACGAAA
AAGTACATCATGCGGGTCATGCGGTGTATCAAAACGGTTCATGTCCAGAGGGTAAGTTTACGATGTTCTGTTCGTTCGACCTCCATATGATAGCTGTGAT
TACACCGCTGGCGATCGAGTTTATTTACAAAATTTCCTTGAGCTCCCAAAACTAAGTCCTAATTTGTAATTGTAATTGTAATTGTAATTTATTTATCATA
CGTGGGCCTATTAGTTTACTTTTACACAAGGTCAAGGAAAGAAAAACGTGATCAAAATTACATTGGAGAACAATTTGAAACCGATAGCTAAGTTTTCTCC

>AAEL027492
GAAGAACAACAATTCAAAGAAGCCTCTTCGCGCAACTCTCCATTCATAGACTCTGGTTAATATGAGACAACATCAAAACAAAATTCATGGTTGCCATACA
CGGCATAAATTTGATAACTAATGTGTCAGTACTTCGGCATACCGAGCACAAAATGCACTGAGCCTTCCCACCCCCTGGACAAGATGCAAGTTTGTTAGGG
GTTCATTCACATATTTCATAACGCCGAAAATGACCATTTTCGACACCCACCCACCCCCTCGTAACGCTTTTTGTATGAATATTCTAAAAAATTCGTATGA
GCCGTAACACCGTGAGGACACCCACCCACCCCTTCAGCGTTATGAAATTTGTGAACAAGCCCTAGGTTTTTTCCTCCTCAAGGCGCAACAATGCATCGCT
ACCAAGCGGTCTGAAGCGAAAAAATGCTAACAAACTTGCATCTTAGGGTTTGTTCATATATTTCATAACGCCAAAATTGGCCATTTTGGACACCCACCCA
CCCCCTTGTAACGCTTTTCGTATTGATACTATTTTATTTTTGTATGAACCGTAACAACTTTTGGACACCCACCCACCCCCTACAGCGTTATGAAATTTGT
GAATGGGCCCTATCACCTTTATTCACAGAAGAGAAGATCGATGAAGCGAAATCGATCATGCTACTTACGCCCTTATTCTAGCACACGCTTGATATCAAGC
GTACACTGAAACAAGCGTTGCAGTAATGAGAACCATGAACGTGTTTTTAAATTTACTATCCCAACCACGATTGAGCTATCATGAACGCTTTTTATTTGCG
TTTTGTTCCCTCTCAATCCAACCGCGTCGATAGCCGAGCGGCTAGCGTTCGCGCTTGGCAATCGCCAGATCCTCGGTTCGATTCTGGTCTGCTGCAAGTT
TTTAACCATGATATAGTAATTTTTACTATACAAATGGTGCCATGGTAAAATTGAATGCACAAAATATTCTAAATAAATGCGAATTTAGTCTGCACAAATC
AAGTGGCGTTGTGTATTTAATTTAACCCTCTGATATAGTATTTTCAACCGCAACGCTGTTCTCAGTGTATGCTAGAGTAAGGGCGTAAGTCACATAATTT
ATTTCACTTTATCGATCCTCTCTTCTAGCCTGATTTGCTGCTAGCTAAAGAAATTTCTCGTCGATTCCTTGCAGAAATTTTCTACAGCGACTCCCGTTTG
AACTGACATCTCTTTCCAACTGCGTACTGCGATCATGAAAAAGCGCTTCCTTGATCGATTCCTTGCAAGAATTTTCCATGCATCAAGATACGCCAAGAAA
TTACTTGTCAGCAGCGAATCAGGCTTCTTTGAATGATGTTGACAAGAGGCAGGTTTGATACTTTTTTGAGGTTTGATAGCATTTTTCACTGCAGACCGCT
TGCAAGTGCGGTGATGCAATCTTGCGTCCTGATGTGAAAAAATGCTGATAAACTTGCGTCTTGTCAACATTATTCCCAGAAGAGAGGATCGATTAAATGA
ATTCGATCATGTGACTTACGCCTCACTCTTCTGTGAATAATGTTGATAATATATTTATAACCGTGAAGATTTTCGCTGCGAGCAAACCAACAACCCCTGC
GCATAAAAATATCACACAGAGCTGTTTCCAATTTGACGTTTATTTTTAACACGACAACGAAAGCTTCACACCTTTCTTCATAGTGTAATCCCCATCGAGT
CTGAAACCAAGTAAAATCACCAAAGTTTCCATCTTTCAGGATTTTTTGGCAAAGAAAAAGTAAGTAAATAATCCATTACAAGTAAACGATGGAATATAAA
GATTTATCCCTATTACAGTGATGAAAGAACGCAAACGCGAATAGTGGGACTGTTTGGAACTCGCAAAACCAGTCGCCGTTTCGACTGGCCAAATTGTTGT
GAAATTTGGTTCCTCAAGGTCCTTTGATTGGAAATCGTCCATCGAATAAACTCGACACAGCGAATGTAGCACGAATTACTTCCGGTAGAGGAGAACTAG

>AAEL007814
CTGTATTTGAAATGACCAGAAAGGCTATGGATGGCCACAGGCTATGTCTAAACCAGCAGAATATAAAGATCGAATGTACCTTGGATTTTCCCACTAGATA
TCAGTATTTGTTCTATAATTTCATAATCGGAAGGTTTCAAAATATTCTATCGGGCGGCGTCCATTTATTACGTAACGCTAAAATTGGAAATTTTTGACCA
CCTCCCCCCCCCCTACGTAACGCTTTTTGTATGAATTTTTTTAAATTTTTGTATGAGCCGTAACGCTTGAGCCTACTCCCCCCCTCCCCCTAGAGCGTTA
CGTAATTTGTGGATGCCGCCTCGGTGAAATTTTTCCCATTCATTTACTGAATTCTAGTGGAAAAAAAATCCGAGGTACATACGATTTGCATAATCTGTTA
GTTTAGACATAGCGTTTAGACCATCTTTTGTCGAGTAAATATGATTGTATATGACGCAGTATGAAAATCAACATTTCATTAGGGTTGGTTCTTCGGAATC
GCCTACTAATATACCATTTGAATTTGCACATGTATTCAAACATGTTAAATGGCCAAATGATCATATTGGTCAAAAAATGTTCAACATGAGCTTGCAAGAC
TTGCTACATTGATATATCTACTTTCACAAAAAAACATTCGAAATATATTGAAATTTTACCAATGGTGGAATAATAGGTGTACACTACACTACACTAGCCG
CGTTTCCGGATTGGCTACCGGTTCCAAATCTTTGTGGATGCATTTCAAGTTGCAACCAGAGAATTTGTTTATATAGAGAAGCGCGAATTCTGAAACCAGA
GGTTCCAATTGAACCGTCTAACTTGGATCCAATCGAGCAAATTCAATGAGACTCAAAAAGATGTTACGCAAGAGAGACGATGGATGTGTGTAAGTAAAAA
AGCGATACGTAAGTGACGTCATTGATAAGCTTGGTTTCTTATGGCGGCTGAAAGGATGACACGCACACTAAAATGTTGTTTGAATGACCTTAATTATTGA
GATCGTTGCAAATGTTGTATATAAAAAAAAAGGCAATATCCTCTCCGCGTTTCTCTAGTATAATCATATTCTCTGGTTGTAACTAGTTAAAATTAAACTG
GTTAAATTCTGAGAATTGATCAATTGAGTTAAAACATATGAGCAAAAGAGTGCATACAAGTCGTCCACGCCTGTTAAGGATTAAGGGGTGAGCAAGTTTA
ATGTTTTGCCACTGTCATTGCTTTGGGACACCCTAGTGTGTACGCTCCTTCAAAGTATGATAGCAGCTCAGTGTTACATCGAGTCCAAATGGTGTCTTCT
GTGTACTACCTTGAATTACAAGGAACAAGTGCACCGAATACGTTAAGTTGATCTGATGCAAACGTGCATTTACATCAGACTTTTCTGAAAACTGCAACTT
GTGTGATAGCCCAATTTGGGCCGAAATGCTCTATATAATCAGTTAACCATAACGAACACAATAATAATTATTGTTAGTATGACACTCTATATCAGAGATA
TTTTCGCTGTAATCAAAGCATTTGTAGATAATCAACACTTTTTTTTAAATATAAGATAACAAAAAAATGACAACATGTATGTATTCAGACGAAAGTAAAA
AATACTCAAATCTGAAAATCTAATTAACATTAAATTTCTCGAAAAACATTCGAATGAAATCATTTGTCTCGTTTACCGTCGGGCAGCGCCATTGCGATTG
CCATCCACCATATTGCTTCCACGCTACCCCTGTACAGTTTGATGCAACGCAAGTACGAAGGGGCGGAGTTATGTTGCTGCCTTTTTGGTCCTTGCGCACA
CCCCACGGCACATGCACCAGGCGAATTTTTCCCACATTAAATTGATTTGTTATAAAAGGGACACGCACCACATCCGGGGTAATCATTCAATTCGCACATT
TCCGGTTGGTAGCATTCATCCGAGTATTCGAACTTAGTTGAAAAAAAGTGAAGGATTTGTGAACTTTTCTATTAGAGTGCATCGTTCAAAATCAATAATC

>AAEL007796
TCGAACATTCATTAAAGAGTTGTTAATGATGTGGATTGACGCATGAAACTTGATGTGTCCCACTTGCCCCGCTTAGCGAGGTAACTGCGTCCATTGGCTC
ATTCTAAAACTTTCTTCCAAGGTTTTCACAATTTCGAAATTATTCGATTAGTTTCATGCACACACCAGCAAATATGTTGCCAAAAGGTGATTGTGTTGTT
GGATTTGAAAAATATTGACATTTGAAAATTTTATTGAACAATTTGTTTGAACTATCGTTTTTTTCGTTCCCAATTGCCCCACGGTACCTTATTGAATATC
GAATATAAGAGCTGCTTGTAATTCAATATTGTGAATCCGCATCCGGTCCGAGTAAGTGAATCCATATCCGGTTACTTCTTTTGAAAATGTACGCAAAAAA
CAAAGACGTCTTAAATTCTTGTTTTAGGGGCAGATAGCCGTAGCGGTAAACGCGCAGCTATTCAGCATGATCAAGCTGAGGGTCGTGGGTTCCAATCCCA
CCGATCGAGGATCTTTTCGGGTTGGAAATTTTCTCGATTTCCCAGGGCATAGAGTATCTCGTGCTTGCCACACGATATACACATGCAAAAATGGTCATTG
GAATAGTAAGCTCTCAGTTAATAACTGTGGAAGTGCTCATAAGAACACTAAACTGAGAAGCAGGCTCTGTCCCAGTGGGGACGTAACGCCAGAAAGAAGA
AATTCTTGTTTTCTCAACATTTTGGATGTTACACAGCTAAAAATAGGTTGTAAAATTCAGTTTATTTTCATGCACATATTTGGAGCATCAAAATAAACTG
AAATGTCAACGACAAATAGTTTATTTTTGAATAAAATACATTTTAAATTTACTGTTTTTTTAATTTAATGCTTGAATGTTGTTACAATAGATGAATTTGG
ATTACTTTTACTGTCTTTTATTGTCTACGCTACATTGATATTTAAATATTTTTATCTGTGTAATACTTACCACAGACGTTTCCAATTCGAGGTGATTTCA
ACATAATAAAATTTCTGTGAGTGAATGGCTCTTCAAGATTGTCACTGGGAGAGTTTAACACGCAATGCACAATGTTTAAGTTATTAATCTCGGTAAAATA
ATAACATATAAGGTGAAAAGGGAGTCAATTGAGCAGCGTATATGATATGTTATTGACGCGGTAAATACTACATGAACTGTTTAACCTAATCAATCAATGC
TAATCCTTCAACCTAGTCGCGTGCTTTCATGGTGCCTATTAATTCCATCAAAAATACGCACCGAAATTAGCAATTCCAACCACGTCTGCACTATTTCCCG
TGCCAAGTATGCTTCGCTTATCAATAGGCAGTTGTAAGCCCACCTCTAGTTCTCCCACGATCGTGCACTTTGCGTTTGTTAGGTTTTTTGTTTTGGTAAT
AATTCACACCACCAATCAAATGTCCGCGCGGCAAATCTATCAGCGGCTACGACTCAGATTGAACCAGTAGAACATCAATGACTTGTTTGATTAGAAATGC
TGTTCACGGCAATCATCACACTTTTCTCAACCTTGAAACAGATTCTCAAGCGCGTGAGTCGGTCGCCTTCTGATCGAGGCAACGCACTACAAGCACCGTG
ATCGAGTTACAGTTCAATAATCCAATAAAATTCATTGACACTTAGGCCTACATATCCACGCTGCAGCACATATTAGGTTGTAATTTATATTTTGGCAAAT
TTTGTCCCCATTTTGCGTTCGCACACAGGAAGGACGATCTGATAGCAGCGGGCCTCGAGTAATGGAATGCTCTGCGACGAGAGGGTGTGCGATAAGGCGA
CTGAGTTTCGATCGTCAATTGGTGGCGTTCAGTCAAGAGAAGTGCGCTGGGCGGTGAAGATCGAGACCAGCCAATTAAATTTGAGGTTCTGCTGCGAATA
GAGAAAGTGAGACTTTCGATCTCGGAATAGAAATTTAGTCAGTATCATGAGAAGTGGTGAAGTTTACTAGAGAACTGTGCTGAGAATTGTTCTGTTAAAA

>AAEL004146
CAAATTGTTACTAATCAATAGTGTAAAAGCTCAAATGCTTGCTATGCAGTTTGAAAGCACGCACAATTTTAATTTAGAGCTCACTAGTCCAATTGAAAAC
CAAATTACTCACGATTTCAACAGCATTCTCATTCAAAAGAACGTTTTCGAAAATTCCTGGGAGACTGATTTGGCCGAAGTGAGAACTATTATTTCAAAAA
ATCAAAAATATGAAAGCCCCTGGCGATGATGGAATTGTTCTCTTTCCCTTCAGGAAACATCCAGAGAGTAGATCATCATTCTTGGTTGATATATTCAACA
AATGTTTTCAGTTGGTAGATTTTCCTGACAAATGGAAAAAGGCATAGTCGTTTCAATTTTAAAATCGAACAAAAATCCTGCAGAAGCTTCAAGCTATCGT
CCAATCAGCTTGCTTACCTCCATCAGTAAACTTTTTGAAAAAGTCATTTTGAAAAGAGTGATGGTCCACATCAACGTAAATTCAATTTTCAACTTTTACA
TGTGACAAATTTGATCTGTTCCAACAAATTTGAAGGCTATTCTCTACTAGTATTGCTCTTCTAGACATAGAAAAAGCATTCGACAGTGTTGGCATGAAGG
CTTGATTGTAAAATTAAAAAAATTTAATTTTCTAACATACATTGTCAGAATAATTCCAAGTTATATGTCAAATCGTACTTTTCAGGTTAATTATCAGAAC
TCCATGTCTGATAGACTTCCTGTAAGAGCTGGTGTTCCTCAAGGAAGCATTTTGAGACCAATATTATACAATATTTTCCCATCTGACTTACCTGAGTTAC
CTCAGGGATGTTGAACATATTTCTTTGCGGATGGCAAAGTAGACATATTGTCACGATGAGCGGGGAATCGAAGCCTTGTCTTAAGAACAAGCATTCGATC
TTCAAACAAATTTTCAGGCCAGCCATGGTGTATGCTGTACCAATATGGACCACCTGTTATAATACCAGAAAGAGTACTCTGTACAGGATTCAAAATAAAT
TTTGAAAACAATTTTGAAGCGCCCTCCCTGGAATAGTACTAATGAGTTACATAGAATATCCAATGTTGGATCAAATACCGTATAAAAATATGATCAATCT
TCTAATACCACGATTAATGTAACATATATTTAGGTTAAGGAGGTGAAATCAACTTATCTGTAAAAATTCTGAACTGCTACAAGTGAAATGTAATACGTTG
TTACCAAAATGTTAATGAAGGCCTCATTTAGTTTTACCAAATTAGGATGATACCTAGTGTTTTCTAACACAAAGTACCTAGATATAAGAAATGAATGTAA
TGTTTGAAAGGATACTAATGAAGCATAACAAAATGTAATGATTTAAATGATTAAAACAAACTGAAAAACAACAGAAACTATGATACTTTCTGAATATATT
AAACTTTAAGCTTAAAAAGCTCATTCGAGTTCAAACATATTGCAGCATATTTATTCGCGTGGATTGCGGCAACAATACTCAGTCTGTATTTAAGTATATA
CATATTCTCGTACGTATAAGCTGCTTCTGCCAACAACGTGCCACTTGTTTGCGTGTTGATACTGACGATACTGTTGTTTATTACACATCCACATTCAGTC
GATGTACATGAGAGAGCCATCAAACCCAGCTCACAGTCGCGATAGAGTGCTCATCGTGAAAACATCACTCTATTCCCCTATCATAAGCGACGTCTCGTTC
GCTATGTTATAGTCCAAATCGTGCATCGTCGTCATAGAAAATACATCCAATTAGCAAACCAGAATTCGCATCAACATTCAAAATTGGATTTCTTTCGTTC
CATGCCTGTGCATATATCTTGCAGTATCCGAAAAGTGAGAACTAATTACTACGCAATACGTAACATCCTGTGAGTGAGTTGAAAGGTGAGGGTAGTGTGA
AGAAAGGCATCTTCCGATTCCGAGTAAACAGGTGATTAGCGAAATCTCCCTAACCAACATCAGTGCCAGTGCGGTACCCTTCATAGGCGCAGGAAGAAG

>AAEL026309
AAATTCGTGCACGGTTGTCTACCGTGGCGAACACAAGAACACAGCGACCGTTGTGCTTCAATATCCAGCGCTTATCAACAGAAGGTGTAGCAGACGAGTA
CCGCCGGAAGCTTGATGAGCGGATAAGGGGATACAACGTAGGCGAAAACCTCAACAATCTGTGGGAGTCTATCCACGATGCGATGAGCACAGCAGCGCGA
GAGGTGATAGGTACTGCTCAGAGACGACCCAGAAACGGTTGGTTTGATGAGGAGTGCCAGAATGTGACGGATGAGAAGAATGTTGCCAGAAGTCGGATGT
TAGTGTCTGGTACCCGGCAGAGTGGAGAGCGGTACAAGGAAGCTAGAGCAGCCGAGAAACGAATTCACCGCAGAAAGAAAAGGCAGTATGAAGAAGACAT
CATTACTGAGGCGCAAAACAGCATCGAACAAAACGATATGCGGAGATTTTACGAAACTGTCAATGGCGTACGGAGAAAAACTGCGCCGTCTCCCGTCATG
TGCAATGACCGCGAAGGTAACTTGCTGACAGACAAAATCTTGGTGGCTGCCAGGTGGAAAGAACACTTCGAGCAATTGTTGAATGGAGAGGACACGAGCG
CGTCTGAGAACAGATTAATCATCAGCAACGATGGACAAGCTGTGGAGCCCCCGACGCTAGATGAGGTTAGAAGAGCGATTAAGGAGTTGAAGAACTGTAA
GGCTGCTGGAAAAGACGAGCTCCCGGCCGAACTTTTCAAGCACGGTAGTGAGCAGCTGTACGAAATGCTGCACCGTACTCTGTTAAGGATATGGGAGGAA
GAAGAATTGCCTGCTAGCTGGCTGGAGGGCCTCATCTGCCCTCTGTATAAGAAGGGCCACAGATTGGAGTGCGCCAATTACCGAGGAATAACGCTCCTCA
ATTCGGCGTACAAAATAATGTCACGTGTTCTGTTCAACAGATTGAGACCGCTGGAGGAGTCCTTCGTCGGCGAATACCAAGCTGGTTTTCGTGAGGGCCG
ATCAACGACGGATCAAATGTTTACCTTGCGACAAATCCTTGATAAGTTCCGGGAATACAACTTGCAGACACATCATCTGTTCATTGATTTCAAGGCGGCG
TACGATTCAGTAAAGAGAAATGAGTTATGGCAGATAATGGTAGAACACGGTTTTCCGGCGAAACTGATTAGACTGATTCGTGCAACGTTGGATGGATCGA
AATCAAGTGTGCGGGTTGCGGATGAGACTTCAACCTCCTTCGTAACCTTAGATGGATTGAAGCAAGGAGATGCGCTTTCGAATCTTTTGTTCAACATTGC
TCTCGAAGGAGCTATAAGGAGAGCGGGCGTGCAGAGAAGCGGTACCATCGTCACCCGGTCGCATATGCTCCTGGGTTTTGCGGACGATATCGATATAATC
GGAATTGATCGTCGAGCCGTAGAAGAGGCATTCGTGCCTTTTCAAAGGGAGACAGCGAGGATTGGACTTACCGTCAACACCAGCAAAACTAAGTACATGA
TCGCTGGTAGATAGCGTGGTTCCAATCGTGACGTTGGTAGTGAAGTGGTGCTAGGTGGTGATAAATTTGAAGTAGTGGAAGAATTTGTGTATCTTGGTAC
TTTAGTGACTTGCGATAATGATGTTACCCGCGAGGTGAAAAGGCGTCTTGCAGCTGCGAATAGGGCTTTTTACGGGCTTCGTAACCAGCTTAAGTCCCGT
AGCCTGCACGGAGAACATTTTTGGCATGTTGAGACAAAATTTACTATAGTTATTTTTGTTATTCATATTGTAGTTATTTTAAATATAATATTATTTTGAT
TTTATTACATTTGTGCAGTTGAATAAAAAATAAATTATTTTGAAAACAACCATATGTCAATTTTAACTATAGAAAAATAAAGACAACTATAGCTTCATTT
GATTTAATTGACAATTATCAAATCAACATAATGTATAGTTGAATTTAGATGTCTACACCAAGCTCTACTACACACGCGTAATCTCTTTGTTTTTTCAAC

>AAEL020895
TTCTGTGATTTGTCGAACTTGGTTGAGAAGTTCAATCCCTTAAAACCCCACGAGTCCTTAACACCCCATTTTACGGTACTCAAAAATAGCAGTTTTTCGT
AAAACTAAGTGGAAATGTAAAATTTTGGTGACGTTTTTCGCACGATCAGGTAAATTTAGCTAAATTTGAAGATAATGTGTGGATTTCGAACTTTTGCCCC
ACTATGAGCCAAAAATTGTTTCCAAGCATTTATGCAAAAACTAATACACCTAAAAGCATCCTTATGGTAGACCTAGAAACGGCTTAACGGCCTAAATGGA
TTTTATCTTCATTTGGTTCCATGCAACGAAAGTTTGACCAAAAATTACAATATTCACGTCGAAAAACAACAAATAACCATAACTTTTCCAAATCACAATC
AATTTTCATGATATTTGGAGTGAAAGTCTCATACTTGAATAGAATTTGAACCACCATGACATTTATAAGTTTTGTTTTGAATTGAGTTAGAAATATTAAA
ATGAAACTCTTGCCCCATTCGAACTTTTGCCCCACTTTACTCTACGTTTTATTCCATAGTCCAATCTACTGGTACATAAAAACCATTGGTACCGACACCC
TAGATAGATTTGTTATTGACTTTTGATGATACTTTGCGACCAGTGGATTACAACAGAGTTGTAATAGATTTTGTTACTTCGTTAGCGCATTTTTTCTAAC
AAAATATGTTATAATTTTGGCTGGTTGGTAGTTAAAATAACAAAAATTATAACACAGTTTCCTCTATACTAAACAAAATTGAAACAAAATATAAACAAAT
AATTTTAACAAAAATGTAACTAATTATGTTTCAAATCAAACATAAAAATAACTCATTTTGATTTTCCATAACTTATTTTAACAAAATTCGTTTTAAGCAA
TTGTCTCAAATAATTTATAACAAATTGTGTTATAATTATGTTTCATACCCAAAACGCTTGAACCAATTCGCATCACTTTTAACAACATATTTGTTTCTGG
TTGTTGTTTTTTATTTGGATTGAAAATTCAATGAGCAAGGGCAATAATTTATACCTTATATCTAAAACTCTATGTTCAAAAAATCGAGTGATTACTGTTT
AGTTACATGCAAAAAACGAGTCAAACAAATCGTTCAATTTAAATCCCTCGCGTTTTCCGTCCGAAACTCTTCTGGTCAGTTCAATGCACTGTTCAATGCA
GCACTTTGAAGTAATTCCCATATCGATATCATCCATTTGGCTATTATTTTCCTGCAATCTCATCTCGCACCATAAACTGACCGGTCAGTTCCAAGCGTCG
ATTCTTTGCTGCTAGTTGTTATACTCGCTCGGTTCATCTTGTGGTCGCTTCACCATGGGTTTGAATGCTAGCATGCAAATTGTATGTGCTAGTCTATTTA
ACGCACACAAAAAAAAAATGCTCCATAGAAAAATACAAATTTGCGCGTTGGAAAAAATTGCACAGTTAGTTAGTGGTTCAATTCTTCATTTCAATTTAGA
AAATATGTAGTTTTACCTTTGCCACAGATTTAATTCATAGAGTAATTTCGTTTGTTCATGGCACATGATATAAATTTTGGTAGTAAATAGCTTCATGAAG
CAGTTTTGGATTTTCCATGAAACATGGTTGCAAAAATCTTCTGCCAACTCGATGCCTTTAACTGTGGCGCCGGTCGTCAAAACGTGATCGAATTGCGGTT
TTGGCTTCGATTACAGACCAATTGTCTTTCGGGTGCGTAATTAGAGCAATTAATATCTGGTACCGTGCTTGAGGTGATGTGATGGGTTGTCGACCGGTGA
TCCCACCACAGACAGCCGGATGATGTTCAGAATCTGGGGCCGTGTTCAGAATCAGGCAGCAGAATCATCCGTTCTAATATAAATATCGATTGATTTGTTC
TAGAGGCATCAAGTACCTAAAGTGTATCGAACAGTAACAGTGCCAGCTAGAAACCGATTACGATCGCTCGTGCAAAGTTTTACCCCTCAACTTGCTGAAA

>AAEL010222
AAAAGAGAGGCACCATTTGTGCTTTGTAAATGTTCCATCAATAAATGATAATTTGAACTTTTTACGCGAAGGGTTTTACCCTGGGAGGGAGGCACAGATG
CTACACACGAAATATGAAACAGTTTTATTTAAAATGCAAGATAACTCCTGCTTGCTAACGACAGTCAAGGCAGACTTAATGAAAACCGCGAGTTTTCTTT
TGTTGTGTACCTTCGATCTTTTTGGACAAACATGGGAAGAGGGCCATGGTTTCTATGCATTTAATTTCCATTTTTATTGGAAATAGTAAAAAGATACGTA
TTTCAACGCTTTAGCGGAATTTGGGGCAAGTGTGCCACCCCTGATTTTTATAAAAACTATTTGTTTTGAGCTTAATAATATGTTTCCTTATAGTTCATAA
TAAAATGAATGAGTTTTTACAATGGGATAATAAGTTTGTGCTTTCATTACAGTACTAACGTGTTTGGAACATTTTTCAAAATTTCTCCATAGCAATTTCC
ATATAAACCTACATTGTCTTTGGGCCACCTTTAAATCATCACCTAGAAAGCCCAAAATTTCACAAATTTCACTATTTTTATGGTAAAGATGGTAAGGAAG
ATATGGGAGATTGGATTTTCAAACATATAAAAATTTGTGCATCACCTTAATACTACACCATACCATTTTATGATGTCAGGTCTGTAATAGCAGCTGACCA
ATTTTTCCGGATCAAAAAGATCCCATAAGTTTCTTGCCACGACAACCACAGGCGCCATAAAAAGAAGTTGCCAAATACTAAGCGGAACAGACTTTATCCA
AACTCCTATGGTGCATTGCAGAGGATCCTAAAAAATCTCGTCGACATACACTCTACCCCCCATCACTAAATTGATCTGCATTCAGACGCAGCCAGCACCA
TTATTCTTTCTTATAATAAGAGGACCAGTACTTACACATTGAGAATGTTATTGATCCCGAGTAGCATCAGTAGCAACAACGGAGAAGCAATTGCGGGTGG
TCAATCATGCTCATGCTCGTTGAAATATTTTCAGGTTCACGGAGAAGAGTTGCATTTAAATATCTTTAGAATAGTTCTTAGACATTTGTTGTCGTTAATA
ACGGTTCCAGACACACCGTGAGTAAGTTCAGTTCAGCACCCAGCAACGTGGTTGATACGTGAACGCATATGCGTCGCCCTCTCGCCCTCCATGTCGCCTT
GTTCAACTTTCTTCACCATCCCTGGGGCTGAATTTCCCGAGTGTTCGTAATAATAGAATATGTAGAACAATTCGAACCCCACACCACGCTGCTTTGGCCG
GGCACACGGAAAGAACACTGGGCCGTTTGAGTTTTGCCGTTGCATCGCGTTAGATGGCGCTCAACAAATTGTGGCGCAAATCACTCACTCGCGCACTGTA
CTGTAGTGGCCCGGACATTAAAGTGTTCACCAATAACAAGCTAGGCTTAGTCGCCACCAACAGTGGCGAGTTGTTTTGCTGCGCCCTGTGGACGGAGTTC
CCGCAAGCCATCATTTGCCATTCTTTCCCTTGACGGATTCAGTTGATGGTATAGTGAGAGAGCAGTTCGATCGACGCGACGTGAGTCCCTGAGTTCGCGA
CCGGTGATTGACGCGGTGTTGATCAGTCCGGAATTGAACAATCACTGAACGCCTAGGAGCTTTCGAGTGTCCGCTGGCCCTATTACTTATGTACGTTTCT
GTGGCACTAGCTGATTACAAAAATTGTGCCGTTTTTATCAAAAACTGTTTGTGGTGAAGAAAACGTGTTTTTTTATCTTCTGTACATTGATAACAAAAAT
ATCACACGGAGTGCAAGTCGTTTCGGAGGATTGTTTTCTATGTAGAACTTTGCTGATAAGTTTTATCGCCTTTTGTCGACGACCTACGTAGACGTGCTCA
CGTAAAGCACGGGTGTGCGCGCCTTGGTGACATACTGTGTGAATCTTGATAACCTGACTGTGACGTGGAAGCGTAAATTTGCTGAAAAGTGTTCCAAAC

>AAEL018308
TTCATATATTCAAAGGAAAACATGTTCGTTTTTTATTTTGGTTTGCCAAATTCGTGTCGTGTTTCGTGACGATTTGATCTCCAGATGTGTGAGTCTAAAG
CATTTTCACCAGCTGTCGGTCGGCCCAACTATCAGGTCGAGTTCGCTAGTTGGAAGGCAGTCGTGTCCCAACCAGCGAATCCCCGCTGTATATTTGAAAT
TATAGGGGCATTCAAAATAAATCCTTAGGTTTTTTTTACAACTGCAATAGATAACCAAGATAAAACTACCCTTCAAAATATAATGAAGAAATAATCAGAT
TTTCTATAAAATTACCCCGTAAAATGGCCGTAAATCGTATTGGCCTGAGTGAAAGCAAAAATAGTAACACTCATCGAATACTTAACGGATTCAAATAATG
TTTTGTCAGTAAACTGGTACACATATGTATCTAGTTTCTAGAAGTGGCCACAGGAACTAAGAAGTAATCCTGTGGCCAGAGTTATTTCAGTGGGTCACTG
GGTCAAGTCGGGAAAAAAAAGGCAATTTTTCGGCAATTGGCGAGTTATTTTTATTTATTTCCAATAGCAATCATTTCAATTTTCTTAATATTAAGATTGA
ATATTCAACATTATAAATGAATAGTTTTGCACCATTTAGAATGTACCGGATGTGACCACTCGGACTTAATGCTCTGAAGAACCAACAAAAGATTTGATGG
ATACTAAACCATTTCAATTCTTTTAAAGTAGAGATCAAACATAATAGTTCAGTAAAATGCGTTCTCATAAGCTTGACACAGTTGTCTGTTTATATAGATG
TTTAGATAGAAATTGACCAGTTTATCGTAAATTTGAGGCGTCCCGGGGACTCGAAAATGGTCATTTGTAGATTCAATCAAATGCAGGACATTTGGTTATC
CAATTCAATCGTTTCTCAAAAGTTTTACGCTGATGCGTCTTTCTTAAAACTCTATGATATAGTGGTCATATTAAGATAGCCGAATCCGGAAATTATCTGT
GACTTCAAATTTGCCAACTTCTTGGGGCATAGAAGCACGGAATCCTTTTCACCCTCCCTAACCCACTGACCCATCGGTCACAGGAACATTCCCGAGATCC
TTTGATCACTTTTAGAAACTAGATATGTGTACGAGTATACTGACAAAATATAATTGAAGTTTTCACCGAGCGGTAAGAGGTTTAGTTTTTTTTCTCTCAC
TCAGGCCAATACGAGTTAAATAATCTAATATTCCAGTGAACTGCATTACACTTTTTTTTCAAAATTATGAAATCGAAAAATGACAACTCCTACAAAAAAT
GTTGTATTGTTGGCTTATAGATAATTGTCTTAATTTTTGAGATGGTTAAAATGCTGAAAAAAAAATTCATTTGTGGTCTATTAAATTCATATAAAAAGTG
TCGCGAGAGGATGAGTGGGTATCGAAAAACGCCATTTTCGGTGTTATGAAAGGCGTGAATGAATCATTTGGATTCCGAGAAAATGTGGTGGGATCAAGTC
TATTCAGTCTCTCTTATTGTCCCTCTTTCCCCTATCTTGCATGGAATTCGTGAAAAAGTTTCTTGCAGAACTGATAAGAATGCATCACATTGTGAAATAC
GGTTATAATTAAGCTTTTGGGAACATAAATACGGTAATAATAAGACAAATACCCTAATCCTACATTGTTTTTAAACATTATCTAAATATACACAACATGA
ATTCGCATGTGCACGTGCTCGTGCAACAGGTACCACGTGTATTGGCTGTATCACGTGCTTTTAGACTCTCTGTTTTGTAAACAAGCGCATGCGCAGTTTT
AGGTCATGAGAGCGCTAAAATCTCCATTTCTCAACGGTATTGATTTTTCAAGTTGATCAAATTTATCAGCATCTTAGAAGATTTTTCTCGTCACAGCTCC
ACTGATTTGAAGGGAGTGGAATAAATATCTTTGAAAATAGTAGTTTAAATTGTGCAAATTTTCGCAATTACGATTGAACTGTTGCCTATAAGTCATTCAA

>AAEL004013
GTTGTACAAAATACAACAGCGCGACGACTGAAGTGTTCAAAATTCTCCATTCAATAAATAAAATACTTCAACAACCAGGAAGTCTTGTCGTTAAAAAAAA
ATTTTATCTATGAAACCTAAAATTTGTTTTCATCAAATTTTAGGTTAATTGTGTTTACTATTTACTATTTACCATTTACCTGGATTGTAACAGCCAAACA
ATCTCTTATTAATATTTTTCCGGAGGAATATCCCATTCTGGGGAATGGATTTCTGGGGAATGTCCTTTTCTGGGGAATGGCGTTCTGGGAAATGTCGTAC
AATCGATTCCCCTAATTAAATTTAAAATCTCCTGCCTAAATCCTCCACATCAAAACAACTGACCACTATACGGGCGGCACTGTTTTTTTTTCCTTACTTG
AATCAAAGATCCTGAGCTAGAGGCTGCTTCGATTTGGTGTTTGTGGTGCCTGGGATAGATGCTGCTTCGATTTGGAAAATTATTCTAAAGTATCGAACTG
ATTGCTCATTTCGACGAAATTATCAACATTAACCAGCGCGCATTCTGAAGAAACGTCCTTTCTTCCATTTTTGCTACGTTTAGTGACAGTTTCAAATCCA
GCTTTTTTTAAGGAGGTTGTGAATTCAGAGATTTACCTTCCATTTTGTTCGTGATTGCAACCATGTTAAATGTATAAACGAAAGAAGAAGAGATCTTCTG
AGAGGTTGTTTCTCAAGAAGGTGTCCAAGAAGGATTACCACCGCTAACTTTCACTAACGGGTACAACGAAAAATCGAAGGCACGGGTCCAAACAAGGATC
GTAAAGAGATCAATAGTAGAAAAAAGTACTGTTTTTTTTTGCACTGAGAAATACCGTTTAGATCGTTTTAAAAACTTCCAAGAGCTGAGAGAATTTATGT
ACGCACAGCACGAAGGTACGATGCGCACAGACAAATACGCATGTATGTAATTTAAAAAAAAATTACGTCTAAATTCAAAAATACCGCAGCTTCACAAACC
GATGGTCAAAAGTTAAACATTTGAAGGGCTCCCGATAGCCATCAAAACCACACGCACGTGACAAAGTCCAATGTTTTTCATGGTTGTTCACAACAGCCGG
ATAGAAAATCAGACTAGGCTGTAACACATTTTGGTGCAAATGATGAGTCTCCATTCATCACACTGTGTAGTGTAATGATATGTATGAATAATCCGGAACC
ATGTAAACGAGTTAATCGATGCGAACATAAGCATAAAAATTGAAAGTCATCATGGAAAACCCAGCACGAAGCTGCATATATGCTAGCGCAAAGATACAGC
ACGACACACAAATCAAACTTGAAATATGTATCCACTAATCACGCTTTGCATTTCTTCTGTCTCGAATGTCACGAAGGAGCTTTTGAGCGGCACTAGAAAA
AATGCATCAAGCGCGACATAGGTTTGCCTTGCAAACGCACTAAATATATAATGTTACACTTTGTTTGATTCTTATTTGATTAACAGGTTTTATCGCCAGT
CACAACAGAGGTCATCCAAATTTGCAAAAACTTTTGTCTCAAAAGACAAACATAGGTACCAACATATCAACTCATGACACCGGCTGATTAAGATATTGAC
CTGACTGCTTGTCGGTCGAGTGATACAAAAATAGCCAGAAAACTACCGGCGTGCGCTCTTCGTGGTCAAGTGTAAGGACCCGCACCGTCGCAAATTCACA
GACCATGACAAAGTTAAACTTTTATGATTCGTCATCAAACTTTAACCAGGGCATTGAGTTAGACCGACAAACATGTTATGTGTGTTTGCAGATGAACAAA
AAGTCTGCGTTATTGACCGGTTCATTTTTTTCCGGACACTATCGGAACATGCAGCGCTACCACCACCCTAAGATATTCACGTTTCGTGTGGTGGGTTTTT
GGAAAATGTACTGCAACAAACTCAGTTGATTCCAATAACAGTTTAGTCTTTTTCCGGAGCTCGACACTGTTAGGCGCGTGTAGAAATCAAACTGGAAAA

>AAEL007013
TCACTTACATCATGTGTCATTCAGTCATAACCAGAATTACATCCACAGTAATTTTCATTATTTTTAAGAGTGTATAGAACAAATGCGTATGTATATGTGC
GTTTCGTGACGATTCGCTCTCCAGATGCGTTAGTGTGGAGCATTTTCACCAGCTGTCAGTCGTTCCAACTAACGGGTCGGATTCGCTAGATGGAAGAGAA
TCGTGTTCCAACCAGCGAATCCCCGCTGTATGTATCCATTGCCATTTATGTAGAAAGTACATAAACCTCATTACAATACCCCATCATGTTTATTGGTTTA
TACTGTGAATTGTATATGAACAAAAGCCATGTATGCTATCCGATAATTATCATGTGATTCGCAGATGTGAAAATTAGTAGTGTTGTAAAGATGGCGTATT
AAGTTTGTTCCATTTTAAGCAGGTTCATTATTCTTTAAAAAATAATTACAACGCGTTCAGTGGATTTCTACAACGCCATTGATTAACGACAAAGAAAGGT
AAGTTCAATATTTATACACAAATAATCAAAAATAAATTTGTTAGTTTTAATTTAAAATTTACAGAAGGATGAAGGACAAAAGGATTAGGAAAACCTCCAC
TTAAGCAAGTCGTAGACGATGGATCGTGGATGAAAAAAATCGCGGTTTTCAATATGCATGATATACAGACATTTTTTGTGTAATAATGTTTTGAATAAAC
AATTTGAAACGCAAATTTTGATTTTCGACTTTTTTAGTAGAAGGATCCCTAAAAATAAAAATAAAATGTATTAAATGATCATATGAGAATCACGAACAAA
ACCAATGATTTCCATCTGAATTTTGCATATAATTTATTGTAACAATCCTTTAACTCATATTAACTTTTCAGAACAAATGTATGTGTTTTATCTGATGAAT
GTAATTAAAATTAAATCGCAAATGTTCATGTTGTAATCTGATGAACCTTATGTGAAAAACTACATGGAAAAACCCATATGTGTTTTTAGATAAATCCGAC
ATGATTACTTGGTTCAGTGTACCGTAAACATAGTAAATTGGTCTGAATTTCCATGGTAGTTTTAAGAATGGGCGTAGTCAGCTAAAATAGTTATTTTTAC
CACAGAATTTTTTCCCGTGTATAGAAAATGAGTATAATTTTTGCAGTGTACACGCAAACAAATTTTGTTGTATAATCTACCGAATCCATAGTAAAATTAA
GAACAGCACCAGCGATTTTCAACCGACTACAAAATTCTGTTAAGTTTACTATAATTTGGTAAAAATCACTGAGCAGTGTAGTAAATGTGACTATATTCAT
AGTAGCCTCGACTACAAAGCATTGTATTTCAATCCGTGACACCCACCGTACAACGCAGTATGGTGAAAAGTACAATGCCAAACTTGTCAAATCTACACGC
AAACAAATTTTGTTGTATAATCTACCGAATCCATAGTAAAATTAAGAACAGCACCAACGATTTTCAACCGACTACAAAATTCTGTTAAGTTTACTATAAT
TTGGTAAAAATCACTGAGCAGTGTAGTAAATGTGACTACATTCATAGTAGCCTCGACTACAAAGCATTGTATTTCAATCCGTGACACCCACCGTACAACG
CAGTATGGTGAAAAGTACAATGCCAAACTTGTCAAATCTAGAATATTTATAGTTATAAATACTACAACTCTGGTTAAATAAACAGAATATATTTTCTTGT
GGACTATGTTATGGTAGAGTTAACAGATTAATGTAGTCGGTTGAAAATCGTTGGTGCAGTTCTTAATTTTACCATGGATTCAGTAGTTTCTACAATAAAA
TTCATTTCAGTGTAGAATATTTATAGTTATAAATACTACAACTCTGGTTAAATAAACAGAATATATTTTCTTGTGGACTATGTTATGGTAGAGTTAACAG
ATTAATGTAGTCGGTTGAAAATCGTTGGTGCAGTTCTTAATTTTACCATGGATTCAGTAGTTTCTACAATAAAATTCATTTCAGTGTACTGTTCATAAAA

>AAEL021861
TGTTCTCATGAGCACTTACACAATTATTAACTAAAATCTTTCTTTGCCAATTGACCATTTTTGCATTCGTATATCGAGTGGCAAGCATGAAGATGTTCTA
TGCCCTGGAAAGTCGATAAGATTTCTTTTACGAAAAGATTCTCGATCGGTGAGATTCGAACCCACTATCCTCAGCTTGGACTTGCTGAATAGCTGCGCGT
TTACCGATAGGGCAATCTGACCCCCCACTCTCTCAATATCAATAAGGAAAACGTGAAATCAAATAGTTTAAATAAATCAATAGATCATTACGTTTGCTCC
CTGAAAACAAATAATCGATGTTTACTCGAATGAAGGAACTTTACAGCTCGCGCGTAGAGAAGTCACACATCACCGAGCCCGGCCAGAGACAGCGAAAGTT
TATTTATCAGCCGCGAATGGCGATTCCTTGCGCGACGACACACAGTGGTCGCACTTTGTACAAATGTTGGCCGAAAGCACAGAAAGAACTATTCTCACTC
AAAACGTTAAAAAATCATGATCCTTCGAAAATTATTAATACGAAATTATTTGAGTTCCGTAATCCGAGAGCAAATAGATCACTGGGGAGAATTTGATCAG
GTCGTTACCAAAATATATTCCCTCCCAAAGATGCTGAAGGTTACGTTGGCAGCACTGACATTCCGGGTTTTCTAGTTTATAGGTGTCCAATTATGATTTT
AAACTAATTCATTTTTATTAGGGTCAGTTTTGCATAGAAATATTCATACTTTTTGAAGGTGTAAGCAATACAGTTAGAAATGTCATTGCTAAAAAAATCC
ACTGGTTCTATGCCAACATGTTAACTTTGAGTGTTCAAAATGTTGTGTAAGCTTAAATATGAACTACTGAACTAATTTTTGATATCATACAGCATAGTTA
GCATAGTTTTTTGCTCATAAAATCGTTTATTACAAAATAATGTGCTTATTTCAAGAGAAATTGGCTACATTTAGGCGAATAAAGAAGATTTGGAAAGTAT
AATTTGGGAACACAATGATCAAAAACTCTAGTTGAAGGAATTTTGACATAAAATTCAGATTCAGGAGACCCAAATTTAGTAGATAGGGAAATATGGGGTG
ATCAATTTCACCCCAGTGTGTAATTGTAATTGTTGATATTAAAATTTTTATTATATGTTTAATGTTATTCAATTAAAAGTCGATTACATAAGCTGATAAA
AATCAATGGCCAACTGATTTTGTCGATTTTTTTTAGTTATATCAGAATTCCGTACGATAACACAACAAAAAATTATAAAATAGTGATCAATTTGCCCCCG
GATAACGGTACCAATATGAAATTGAATATCTTGAGCAAACTTGTTATGCTTTCTGAATTTATCCAGGACAGGCATTGCAGAATTCGTTCTCATTTGACTC
TATGCCCAGGGAAGTCAAGGGATTTTTTTCGTAAAGATCCTGGACCGACCAGGAATCGAACCCAGACACCATCAGCATGGCTTTGCTTTGTAGCCACGGA
CTCTAACCACTCGAATAAGGAAGGCCTTCTTTTTCCTAGATATCTTACACAAGCTTTGAAAAATTAAGACATTTTTAAAGAAGCTTAACGTTATACACTT
GTAGACATTCTCAAATAATCAACATGTCATATAATATTTTTTCGAATGAGACCAGTTGAGGCAGATTTGATCATGATTTAGTTCATAAACTGCAATTACG
ATGGAATAACATTCACGATTTTTTTTTAAATTAAATAGAGTTAATTCCAACTTACATCTTTTGACAAATCTAAATATAAACCACGCGATCTAAAACTTTG
GGAACTTGCTATTCAAGCAAAAATACCCGTGAAGAAATTTGCAAACTCCATATTTCCGATTTCCGGCCACTGTGCAGCACTGTGGTCCCCAGCCGGTAAC
GAAACAAACTCAATTGGCTCTTATTTAGTTGAACGTTTCGCTGGCCAAGGAACATCTGTCGAATTTCTGCATCCAGTGCGACGAGTTGTTCTAGCGCAAA

>AAEL006984
ATATCATGTATAAACTTTAATTTTAGAAATCCTTAAGGTGATTATAAAACGAAGCCAAACTTCGAATTTTCAAGTGCTCAAGACTGGAGAATCTGACAAC
AGTTCGCGTTGAAAATCAATCAAATTACTTGCTTGCTGGTGGTGACCAATGGGATAAATTTTCAACGTGGAGCGCTGTTTGGTTCTCATGTCTTGTGCTC
TTGAACATTTGAGGTGTGGCTTCGTTCTATAATCTCCTTAATTTAAGAAAAAAAATGCACTTCAAAAAATTGTATAACTTTTTCAAACAATTTGAAGCGT
ACTAGAATACCACTACGTCGCGTGAAAATATATAATAATTCAGAGAAAAATCCAAAACTAGTGATGCATAACAAAAAAATACTTGAAAATTATATATGAA
TATGTCATGTTAAGGTCGCCTCGTACCGTTCTATGTCACCATTTACCGTGCACACTAGTGCACCATTCACCGTGCGTATAGTTTTCGTCATGATTTTTTT
TTGTATCTTGAAGAAACGTTGTTGATGGATCAAATATGTTGCTAGTAGCGTGCGCACTCATTTTTGAGAGTATTCAAATCTTCATTTACAATAAAACCAT
AAAAAAAATTAAAATTGGCTAAACAATTATTTTTTTTTAAATCGTTATAGGAGGTTTGACTGTATAGTCCAAACCATTCCATATTCACTCAAAAACTAAA
TGTGAAGTAGTGTAATGACGACATAACAATAAATATAAATCTAATATTACCGAATAATTTTATGCCTTTTACACTGATGCACGGTAATAGGAACCATATA
TATTGAAAAGGATCCATTCACCGTGCATATGGGTTTTGACTGGAACACAATAAAAAAATTTAATTTGCATAAAATCTCATTGCTCATACGATGAAATACA
TCTTACTTATAGTATCAACAGTGGAAACTTGTTGAAATTTTGAAAAATTTCATGCTCTATTTTTAAATGAAAAATGTGATTTTTTTGCGTTTCTACTTAG
AGTGTTGAAAAATCTCATTATTAAAGAGATTTCACATGATTTTGACTACGTAAACTAGGTTTTTCAAAATGCTTTGTGACAAAAACTAATTCATTTCATC
AGTTTTATCTTATTTTGCTCACATACAGAATAATAATACAAAATTGTATGAATATTCTGTAGAAATTTGTATATCTGCACGGTGAATGGAGGCCGCACGG
TGACTGGTGACTTAACGGTACATGGGCTGTGCAGTAATTGGCGCGTTTTCAGCCTGTGCAATAATTGACAATCAACTCTACGAAAAGTGAATCAGTTGTC
TGTAATAATGCGAAGAGAGCAATAGTGGCGTGAAATTGAACATATGTAAGCCCTAATGAATGTCGATATCTCTAAAAAATATTGCAAATTTAATGGCATT
GAATATTTAATGACGAAATTTGCTTTGATGGTATATTTCAGCCCTCTGCTGAAACTTTAAGACGGTCATATGTAAATCAAGGCTTAGAACTGAAAATTCA
ATCACAGACAAACAGACGTAACACTTAGAACAAGTCTTGATCAAAATCATAGTCACAAGGACATGTACGCCCAATGCTAAAATTGGTTTGTTTGGCCGAC
AGGCCAACAGATGGCGGTAGTGTGTAAACGTCAATCGCGAACAAAAATGATGCGAGCACTGCATGTGGCGGATTGGCCACCTACCATATTTTTGAATCAA
CCGTTAAAAAGGTGGTCGATGCACAATGATGAGAGTGTGACGTCTGTTTGTCTGTGATTCAATGATTCTTTTACAGTCGACATGGACGACTGTGAAAGAA
ACATCACTCGAACCAGCTTATTTTCTCGCTCTTTTATTTCAATATCATCTCACACATTCTCGCACAAGCTCTCTCACTTTCGTCTAATAATTCATTCAGT
ATGATGTCGACCATTCGCGACTGAAGAGATTGTAATACGCAAGCTCCTTTTTGTTAAACGGTTTACCTTGTATTCGTGAATACACACGATCTACTCCAA

>AAEL007016
ACTCGCACGGTATGGACGTGCTCTTTCTAGTCTGCTCAACATTGCACACGACGTTATAGCCTGGCAAGATGAGCTGCTCGTTCTCCACTTCCTGCAGAAA
AGCGATGTTTATCTCCGAGTTACGAAGAAATGTGCTTAGGGCATTGAGTTTGGTTGGATTGGTGATGGTGTTGATGTTTATCGATGCGATATTATAACTG
TGGAAAGCCATTAGATCTGGGTAACCATCTCTTCGTCTGCTTCGTCTTCGTAGTTTTGTCGCAGCTTTTTCCCTACGAAACGACCACTACGACGCTTGCT
TGTCGAAGTAGAAGAATTGTTGGTTGCATTACCGTCACTCGCTTGACGTGGAGGTTTTCGGCTTGTTGAAGGTTCATTTTGCGATACAGTCGTTCGGATA
TGAGGATCTGTTGACGGTTTCTGAAAGTGATGCCATCGGGGAAGCAGGCTGCGGCGGCTCTCTTGCTCGATGGAGGTGGTCCGTGACAATTTGCCTTTTT
GGAATTCACTCCAAATAGTTTGGCAAACGGCATTTTGGTTTTTGTGGCAACGACTTTCACAGTGCTGGGAAGGGTCTCGGAATGTTTGGCCACGTTGGCG
TTAGTCTTTTGAACAAGCAATTTCTTGTTTTGTACGCAAGAGATGCCATTGTGCACAAACTCTCCACAGTTGTGGCACGTCTGTAACTGCCCGAAATAAA
CAACATTTGTAGCTTGTCTATCTATGGTGACGTAGCTTTGAATGTTGCGTTTCACAATCATGCGAGCAATACGAGTACCGGTCGGAAGACCAGCAAAGCG
GTATTTGCTGTCCCATAGCTGTTCGGTGACAGAGAGAACTTCTCCGTAGCTGCTGAGAAACTCAGATATCTGCTCGTTCGAAATATCGTCGGAGAGATCG
GTCAACTTGACCTCCACGGATCCGTCCTCAAGCGTGATCCGTAGTTTGTAGACTTTGCCATTTACCTCGGTTTCATTCTTGTTATCGTGTTCAGCAACGA
TTTTCTGCACAAGCTCGAGGTTAACAACCTTCACGAAGGCGCAGCCGAGTGCCTTGTTCATATTGAAGGCCCAGTACAGGAATCGACACCATGAACGGCG
AGCACAAAACGCGAAACGATGATGGAACAAGATCGGAAAACAATATCAATAGCTTGTGTGAGGCTTCCATCGAGAAATACGACTGCTCGGCATGGAAGTT
GAATGCTAACTGACAATGGTTGTCTAACTAACAATCCTTCCCTTCCACGATGGTCATAAGTACGTGCCTATTATTGACTTTTAGAATTTGAGCTTTCAAT
ATGTGCTTGATAAGAATAGTAAGCTAATCCTAAGTCTTGTCTGAGTTCCGTGCAATTCCGCGGAATTTCGTTTCGAAGCGTGTTTGACGGAATCATTCGG
TATTTCGCATACCCTTATTTTCGAATGTTCATAATCCTAACAAATATCCTCAATTCAATTCAAAATGACTATGATCATCCTACACGTGACTTCTTCATGT
TTTTTTTTAGTTTGTATTACTTCTTAAACTAACAGAAATAAATGACAATATTTTTGTATAATTTCTTAAACAAACATTTTCTTCCGGAGTTAATGTAATT
GCCTTTCATCTCTTTCGTCGCTTCAAACGATTTCTCCACTAGTATCCGTGGCATATCAGTTCACCGAGTTTCGCCTTTTGAGCCCCCATTAACTATATTT
AGCAAAAAAAAACACGTGAGCTTACATCGTAATGGAAAAGGTTGAAGATTCACAAGCGGGATGCTGGGCGCTTTCTTTTATCAGTGTACACTGTACAGCG
TCACAATAGGTACATGACGCATTAATCCGTCCATAAATTTGAACCATTTGCGAAAACATCCAGCTGAGTTGAGCAACTTGTCCGGAAATTTTTCGCTGAA
TCAGTTTATCCAGAACACGGCAGTGTAACAACAGCATCGGGTGATTTGAGTGCTTTCATAGGCTTGATGTAATTACGTGTATAAACGAGATCGATTACG

>AAEL006995
AGTCACACCACTTTCCAACACAAGTTTCTTCCCGCCCCGTGGGTGACTTGCTTCACCGGGCACTTATTTTCACTATGGAAAACCTTCGTACTTCTTCACT
GGAGGATTTCATTCCAATCACACGCCGTAAAACTTCAATAAATCACCAAATTTTACGGAATTTTCTCAACCGCCGCGTATAATTTAGAATGTAAACAAAG
TTCAATCCGTCGCACTGAGAAAAAAAAAGCTTGTGCGCATCAATGTGTGCGCGACGCTCGACGTAAAAAAACGGTTCCTTTGATTGTGTTGTTTTCGCTG
TACTGTGAGCAAATGCCATAATTGTACGGTCAAAAGGAATTGTGTTCATATATTTGGGCTGAATTTTTATGACGAACAATTAGTTTTAAAGGAAATTAGT
ATATTCCGTCATGGTGAAGGAATGGAGGGAGATGCCCGTAGATCTATGTATTCTAGTAAAACATTTTATTATAGCGTTGATATATTGTGTTTTAACCACT
CAATACATCACAGTAAGACGAATCTGGAAACTGATTGCGACGGAGTTGAAAACGATACGACGGATTGAGAATACGGTAAGATGTATTTACTTTGCATTAT
TTCAAAAAAACAGATCAAGATTTATCAAAATGTTATTGTACAATGCTAAAGCCGTTTTGAGAAAGAATTGTTTGGCATCGGTTTGTATCAGCATCATTCA
CTGCAATACTGGGAAAATTGCAGTTCTCACAGATCAATGCTTAATACGATGGATACTAGCACATCACCCTACTGCAAAAACTTTTTTTTTATTATTGACA
AAAATCGGTACCCAGAAGATGCTTCAAGAAAAAAATGAAAAAGGATAGGAACTCAAAAATAAAAATGAGAAAAATCAAAAACCAAAATTCATTAGTTTGT
GAATAAAAATAAATCATTGTCCAAAACGTGTTTAGATCGATTAAAGATAGCGAAATATTTTCATGGATTGTTATGGAAATATCATATTAAAACGAGTCTT
CAAATTGGGAACTTTTGAAATTTTGAAACATTTCAAATGAAACCTTTCCCATACAAAATTGAGTGTCCGGAATTTGGATCAGAACGGTACAGCTGAGCTC
GTGAAAATCAAAAACTAGGTGTGTACATACATTGAGTTAATACCGTCAAGCTACCATTCACCGTGCATTTAAAAAAATACAATTTTCCCAAATAATTTAA
AGCGAACTAGAACTCCAATACGATGCGTGCAATTATACCATAATTCAGGAAAAAATCTAAAATTGGTGATTCATAACAAAAAATTATTCAAAAATTGTGT
TAAAAATGTCATGATAAGGTCGCGTCGTACCGTTCTATGGGACCTTTGCACGCTGGTGCACCATTTACCGTGCGTCTAGTTTTACTCATGATTTAATTTC
GTATCTTGAAGAAACGTTGTTGGTGGAGCAATCATATTGCTAGTAGTGTGCAAACTCATTTTTAAGAATATTCAAAAGTTAAATCACAATAAAAGCCATA
AAACGTTGATAAAATAGCTTAACCATTAATGACTTTGCTTATTTTAGACCTTTCATCTTTAGCAGAATTCCCAAGATTAGGATAACAAACTAGAATTACG
TCAAACGCATCCTATAGCTTGTTACTTCTAATCGTACAGTGCCCTTTTTTGGGAAGAATAGTAGTTAGTAACAGCATCGCGAAATAGTTAACTAGGAATC
TTGTTCAAATATTTAGTGATAAACTTGGTTAATTATTGTACATGACTTTTATTTTGGACTGTAAACAGAGTCGCATGACGTAGAATCTAGCTTTGACGCC
GGCCACCGAAGAACATCCAAATATAAATCATATTTTTTATCTTAATCGCACAGGTTCCTACCGCAAATATAAACGCATGCCGTCTTTCAAAATCTCGCAT
TTGCAACCAAGTGTTCGTTATCTGCACATGTGAATCGCTTGCGGGCGATCACTATCATCCACAGAACAGCTGATTCTATATCACACAAAGAACTTCACA

>AAEL007006
CAAAATTTCCTTTTTTTTCTTAAGACCCCAAATGCTGCCAGAAATAATTTATGGCTAGGCCACTGCATCATATAAATAAAACAATGAAAAAAAAAAATGA
TATTTGAGTTCTTTTATCGCAGATTTTTATTTTTCTTTTAGTGATTCGATTATCCGGAAGATTCGATTATCCGGAGTGAAAAAAATCGTTACTCAAAATA
ATCGAGTCCGACCTGTATCTTCAACTTTCCAAAAGAATACCCCCTTGAAAAGCTTTTCCCAAATGAGCTATAATGGAAGGTCACACTTACCCCGGATTCT
TACTTGCCCCGGGGTACCTTACACAGAAAGATCTCTGCTACTAATTATAGAAGTCCTTATAGAACAATAAGCTGAGCAATAAATTTGGTCCCAGTAAAAA
CAAGAAACATAATGATTGCTTAAGGCTCAAGAATCCATCATTCAATCATTGGCAATCATCAAAAATGAAAAACCAGTTTTATCGTTCAATTTTTAAGAAA
CCCTCATGAAAATCTATCATTGCATTATGTATAGCATGTGTAATGCAATGATAGATTTTCATGAACATTGCTTCAAATTTGAACAAAAAAACTTGTTTTG
AAAATTTGTAAAACGATGATGGTTATTTTCCTCTTAAGAGTTACAAACCACTAGTTGAAAAGTGAGAGTTATTTTGACTTACGTAGTTGTGAAGTCAATA
CAAATGTCAACACTGGATAAAAGTAGGCTGGGATCCCAGCCAGGGTCGACCCATGCCAATGACTTTTGAGGCCTAGAGCATAATCTACAAGATTTCAACA
AAAGTTTTTAACCCTTCCTTTATCTAAATCAATTTACAGTTTTTGAAAAATGAAAAAAAGACCCTCGACTAGAAAATTTAGAAAAATAAATAAATATGCG
CTAAATAGGTTCCCCGAACAAGGAAATTATTGGCTTTCATCGGTTCAAATTTAAGACATATTGATTTTTTGTTGTAAAATTGCATAAAAATAGACACCGT
GCAATCCACTAATCAAATAACATATCAATACTACTTCGTCACGTTCGGACCTAAGTTAACCTCCAGCACTTCAGTACATCTTCTTTGTGATGCTAATCTT
GAGACCACACCGATCGGAGTTGGACCAGCATTCCATTCAATATGATAATATACCATTGTTGGTTCCTACATAAATCAGGTCACTGAATCTTGTTCAATGA
GAATAATTTTGATTTTTTTTATGGTTTATTGTTTGACCCTCCGGCTCTGGTCCATCACGGAATATCACATAAGAAAACGTTACAAACACCAGTTGAACAA
TTTATACCTCCAAAAACGTTGCTATTGGCGAAAGCAGAGAAACATTCATGCAGATGAATACGTTGAGCTAGTGATAAGGAATTTAGATCGGCGTCGCTCG
CGTGGTTTCGTTCATTATAACTATGCTCCATTCATATGATCACAAAGCAAGGACAATGTTTTTAACTCAATAAATTTTTAAATAAACGTTCGTAATTTTT
TATATTTCGAATGTAAAAATTTGATTTATTTCTAGATTCAAATAAATTGAATAGCAAACCTCAGCATTTCAAACCGTAATACATTGTTTGAGTAAGTTTT
GTCCACCGACAACTTTATTCACTGTGATTATTAACATTCACGCGGCGCATCCATTATCCCTTGACGCTCCTTCGACGACGCAACTCGCGTTCAGTTATTC
ATCAGTCGTTTAGCAGAGAGCACATCAGTAACAGCGTGCAATCGTTTTGCTATTTGCATCTTCAGAACGGAAGTGTTTTCAGCGTGTGCCTGAGACTTCG
TGGAATTTGGAGATCCAGCGAGTGGATTTTTGACCAAGTTTCGACCTCAATCACGTCAATGCATAGCAATTCATCGCTAATTAGCCCTATTCTATGGACT
TTTGAGGTGAAAATGCGTGTGCAACGTCAGCAGACAAGGCAGCAAGCGAAAATTTAACGATAAGCCGAGTGTGAACTCTTTGCCACCCGTTATCGAACAG

>AAEL019519
AAATCTCTCAGATCAAAGATATAACATCATTCTAGATGCCCACGGTGTCCGTTTTTCCAGTCAGGCTCTGAATTTTTTGCAATAGTGCAGCAAAAATGAC
TATTTTTGCATATATGGCTCTTATAAGAAATCAACATCGACTATTGAAAAAAAGTCCAACTTTTGGAAAAACACCTCTCTGGAAATCTCTCAGATCAAAG
ATATAACATCATTCTAGATGCCCACGGTGTCCGTTTTTCCAGTCAGGCTCTGATTTTTTTGCAATAGTGCATCAAAAGTGATCCAAGATATAACATCACT
CAGTATCAATTGTCGAAAATTCATATGCATTCTGTTATATTCTTAACTGACCCGTAGTTGTGATATTGTTCACACAGGAGGAAAACTTGTTCCGCACACA
CAGCATCAGCGTGTTGCTTCTGGCGGTGCTCAAACGCGTGACAACCGAAAGGTCATAAAGCATTTCTTGGTTCTGAGAAACGTAACGATTCATACAAAAT
TTTGTAAGTCTCCATACAAAAATTGCTATATAGTGGGGGAGGGTGTGTGTTAAATGAAAATGGCCACTTATTGCGTGACGTAAATGAGAGACGCTCCATT
TTAGTCGCACCATGTTCTGTTCAAATAAATACATCAGATCCCAAGAACGTACAAGGAAACAAAATGCAACTATTAATTTGCTTGATCTCCACATTGCAAT
ACATATTGGTATTTAATGATTTACCACTGCTTGCGCGAGAGTGATACTGGTTTCATGTTTTGGTGCCGCAGTAATGTTTTTGCTAGCGCGATACAGCGGT
ACCTACTATTTTGTTGTAGGTGCCCTATCTGCATTTTGGTCATTTGCGCTAGCAATTGCTCGGGCATTTAACCGCGATACAGAACACCTAGATATATGAA
ATGAATGTTATGTTTGAAATGATACTAGTAAAAAAATGAAAACAAATTTATATGTGTATGTTTAAATTGCGGAAGGTGCTTGAAGACATCGACTCTTTCA
GCATGGCTTTGCTTTGTAGCCGCGGACTCTAACCACTCGGCTAAGGAAGGCCCCTAGGACTCTATTCTTGTTAAAATATTAAATGCGCAACATACACACT
TAATTTTCACAACAATATTGTCCAGAACAGGGTTAATTGTAGTGTACCCAAAATTAACAAGAAACTAATGCACTTCAAAGCATTCCTATGATAGGCTTAG
AAGCGCTCTTACATAAAAAAATTAATAAGATTGTGTTTTTATTTCGTTCCATGCAATGAAAGTTTGGCCAAAAATTACAATTTTTACTTCCAAACACAAC
AAATAGTTATAACATTTCCAAATCTCAATCAATTTCTATAATGTTTGGAGTGAACATTTCTTAATTGAATAGCATTCTAACCACCATGATATTTATAACA
TTTGTTTTGAACTGAGTTATAAATCTTAAAAAAAAACTCTTCCCATTCGAGCTTTTGTCCCACTTTTCTCGAAATCAATTTTTCGCCCACTAATGTTTGA
GAAAATTACCATTACCTTCTACTTTTCCTCTTCTTTTTAATGAAACCGTCATAAATGTACATTTGCACTGAATATAAATTTTCCCTCTAACATAATTCAG
ATATTCTCACCCAATTACCCGTTGTTCGTTTTCTGGCTTTCGTTGCAGCAAAGAAGAGCTGGCATTTTAAATTACACCAGTCGTAAATATCCCTCCCAAC
CACAAGAGGAAGCACTTCTGCATATGACTGTCTTCTGGAGTTCCTCCGGCTGGGTTGCAATAAGGTTGAACAGCCACCTCGCCGCCGTATGCACCGAAAA
GACGCCATCGTTATGAAAAACTACCAAATTGATACTCCCCAGGTGAACCGTCTGTAGCATTCTGTTGCGAATGGTAAATGGCCATCCAAAATTGAAAGTG
TAAAATCGGAGAAGAGTAAGTGGAATAAATTACATTTAAATCGAGCAGGGGTGGAAGAGTGAAGCAAGTTAACAAGAAAACCAAAGTGGATAGAAGAAA

>AAEL002112
GGTTATCCACCTTTTCTGGAGGAATAGCAGACTTCGATTTTGTATTCAAAATACGTTCATTTCTCATCTCGCGCATTAGCGGGGTGCACTGGTTGCAAAG
CCACCAAATATTAGGACTGGATCGGCAACAAGTAACTACCTCATGATGTAGTTTTGCGCAAATTGTATGAAATACATTGTGGCAGAAACCTTCACAAGCA
ACGCTGTCAGCATCTCTCTCGATCGGTGTGGTGCATTGTTTGCATATCGGTCGATTGTTTCCACTTCTATTATCAGCCATTCTGAACATCAAAAACTAGC
GTTTTCGACTTCGGTGCAAAGGCAGTAGTGAGTATTATTTCTTTTCGTTTTCTGCAATGCTTGATATTCTCTCGAAAACTTTAATGCGAACGATGAAAAC
ACACAACTAGTCAATCAAACGCACATCTGAATGAATTAACGGAAACACGTTTACTAGCGAATTCTAGAATTAATCACAGCGCAACAAGAGACATCTTACG
TACTCAGGCACAACACAACACACGATCGAAAATCGGTAACCAGAGGAAGCTTTAAGAAAAAATGGTAAAGGATAGGGATGTTAAAAATAATTTTTAAAAA
ATCAACACTAAATTCATATACATGCGAATAAACATTTATATATAATTTATATAAAGCGCGTAACTCTAAACGTTGTCAATCTTTTGCCAACCATTCAAAA
ATCACTTAACAACCCAATTCCGAACCAAGTTTTGATGGTATATTTTTTCTGATTATCATAGTAAATGAAAAAAAGTTTAAATACTACCGATTTCCTTTGA
ATTTATCGACTGATACCTTCAAAAAGGCGTATCTTCAAAACGACATTTACAATTTGCTCATAAATTTTCCATCGGCATTAGCCATAGAGAACGACTGTTG
AGCTTAGATTTGATGAAGATTTTTATATTTATTTAATTTTTTGTTTTTCGATAATAACGGTGCGGGGAGCACCGTGAAGATGCGATGATGACGATGGATC
CGAAATACAAGAAGTACCTACCAGTTGCCCTACTGTTATCGATGATGATGATCATTGGAAAAGGGTTCGAAAAAAAAAATGTTGTTAAAAATTATGCTAG
GGTTCGAAACAACATGAAGAAAAAAAAAACATTGAGGCGGAGTCTTGAAGTCGCGCTCAAGTTTTTCTCTCACTCTCCATGGAACACGTCGAATCTACTC
CTTGGTCGATGTTGTTCAGGTTTTCAACTCTTTTGCCGGGATCGGGCGCATTGAGAAAGAGAGAAAAACCCGGCGAGGACCACGCGGTTTGGCGCACATA
CACACATACCAACGGCTACGACCACATTCGTGCTCTGTGGATGGTTTTCCTTCGGCTTCCTCAGCATGGTCCGAGAAGGCGATTCAGATATTCTTTTGAC
TTCGATCTGAAAAGTTGTTGTCATTAGGAGCTAATCTTTTAACCTTTCATCGCAAAACAAAATCGCTAATTAATATTTGCGCCCACTTTTTTGTGGGTTT
CGTCAGAAGAATCGCCGTAAATTAGTGCAATCGTGAGACGGAACTGTCGAAACTTTTTCGATAGTTGGCGGTATTGGAAAGCATAGCAGTTATTTGCATC
GGAACCAGGATTCCATTGATTGCGCGCACTGTGATATAAACAATTGTGACGAACTGTGTGGTGAAACATACAATACGCTATCGAACTGTCACGTGTGAAG
AGGGGACTTATTGGCAATTAAATATCGAACAGTGCTTTTTTTAACTGATTAGATCCGTTAATTACAATTTAGTTATAAATTATATGTTAGCTTAGATTCG
CATTGTCTTGTTTTGAAATTTATTGAGGGGGTTTAGTTGCAATTGTTTAGTTTCTACTTGTTAGAAAGTTTATTTTTCTTTTTTCGAAATATTTTGCTTA
AGTTTTGCACGCATTTGTTTTTCGTCTGGCGCGTATGTCATTGCTTTCGCGTATGTCAGCGATCGATCGCATTAGTTCGTGTCTGCTCGGGATGCTTTAA

>AAEL002132
TTAATTGAAAAATGTTGATGAGAATGGTATTGTTCATAGATTTGGAGAGAAAATGGCTGGGAAAAAGTTACATTAATATGTGAGCATGTACATAGAAAAA
GTAGTTTCGAATGGAAGAAGATCTGTTATTGCCGGATTTTGTTCGTTTAGTAGAATGGTCACAGTGAGGAACGAAACTAATCAGAATGTTGTGTCTGAAT
CTTAACGAATATGAAGCCGTTCATTTATTACGTAAGGAGTTATGATGAACGGGGGGTTTAAGATTTCTTACACCTTGCAAATCATTTTTGAATGAAAAAC
AGAGAAATTGTCTTATGCAATGAATGGACAGCCCATATGTCTACCCATTCTTAACCAAACATAACGTAACGAGCATCGATTCTAATTATTTGCAGTCGAA
TTGACTTCTAGTCGAAACAAATGTTCTGTAGACGAATATTTGAGGGTTTGATCGCATTGTTTTCCGATTATGAAACATATACAAATTTTCACTTGGAATC
TCTTGAATGATTGAGTGAAATTATTCAAAGGCGTAACAATTTTTAAGACAATAAGTTTAATGAAGAGTTCTTGTTGCATCGGTACAACTCGTCGGTCTTA
CTGGACGATCTTGGAAGAATACTGGGTACCTTGAAGAAAACAATCGAAGGGTCGTCCATTAAGGTAAACCTTGTCTGAATCAAATCGATTAAAGTTTGTA
ATTCAAATAAACAAGCTTTTGACAAGCATGATATTTTTGTTGGGTAACCAGATTGCCAAATTCAGACTTTGTAACGACTGGAGCCAGAAAAGGAATATTT
TTTTTGAAATGTTTCATTACCAACATCTCAGTTTACGCTACTTTAAGTGAATACCCCTAATGTTTTCGGACAACAGTATACAAATTACGTGTTTGTCTGT
TTACATTTATGCGCTGCTCAATACTCTATCGATTCACACCGACAGACTTGTTGAAAGCTTTTTGGAACATCTCTTGTCAGTTTGACTATTGTCGGCAGCC
TCATTCTCTTCGGCAGCTTTCCCATAAGAACTGCAGGCGAATCTGTTCGGCAGCTCCAAATCAGTCGCAATTTGAGGCGTGTTCATTACAATTGATGACA
ACTCTGGCGAAATTGTTTGTCCAATCTCAGAAATCACGTCGGCGGGAAGCTGACAGAAGAAAGAATTTTCTGAATGTTTTCATTGGTGAGGTTTGAGGTT
TTGAGAGAAAAATATAGTGATTTTGACATTTAAAATGTAATTGCCTATAATAGTCTAATGGTGCCGAAGTCGTAAATTACCCTAGTTGCAGAACTCGATT
TTTACAACACTTGTCGTATTTATTGAGCACCTTGAGTTTTCAATCATGTTTTTTTTCTGGCACACCCTAAGTCACCATGCTGCATCTTCAGGTCCGTCTG
CCTCCGAAAACCGTGCAGACTCAAGCCGAGCCGAGCCCCAGAGCCAACGGCGCCGCCGCCAGATCAGGTTCAAATTTTATAAAAGAAGATCCTCGGCACC
TTGGGAGGTTAGTTTGGCAAAGAAAGTGGCAACGTTATCATCACGAGCGGTGGACAACCCGGATGACTACAACTTCGTTACCGACCACCGTTTCTCCGGG
CATAAAAACAAGGGGAGCCTGTTTGATCGGATCAGTGACCAATCGGTTCGAGAAAAGTGCGCGCGAAATCTAGTTTTTAATTCGGATGTTTTGCACCAAT
AAGTGAAAGAATCATAAAGAAAAGTAGGAATAATTAAGGCAAATTGAGAGCAAACGGGATAAAAATGAAACGTAGTGTTATAAAACCGTGTGTAAAAGGC
AGTTAAATATGAAATAATTGAATTATTGGCGTCAATAACTGCAACAAGCGCCAAGTGGAACGAAAAAAGCGAAGAGAAATGGTGTGAACCACCATCTGAA
CTTGAACCGCGTAATAGGATAACTACGCAGCCGTAAATAATTGAACCGCAAACACCTGAAATCACGCATAGTTTAGAAACCCATCACAGTTGGAGCAGCC

>AAEL026764
GAAATAAAAAATATTACAAAATAACAGACACGGAAAACAGTGAAATATGACAATCATTAGTTAACATAGCTCCTTCCTTCACTAATGCATAATCAACGTT
TCATTTACAAATTTAAAGCTGGGCGTCTAAAAGCGAGCTACCTTCTAAATCGAAAAGTTGAAATTTTGCAATTGGATTTAGTCTATTTTCTCCCCACTAT
GAATGACAAGAGACTGGCTCGTTGATACCGTACGTACGTATGCCACGAATCATGGCTTATTCCAGTGTTCACCTAATATAGTGCATCTGGGGCACTGCTC
TTAAGCCTCATCCCACCGCGCCGACATCGGATTGGATCGAGCTTGGGAGGTGGGTGTTGAACAATCTCTCCAGCGAGTAGTGAGAGAGGGGGCTTTCAAA
GTCAGCCATCGCTACAGCGCTCTCCCCAGTGGGGGCAAAACGACTCCGCAACTCCCCCCGGTCAACAGCCGGTACCACTCCTCTCTCTCGCTCTTTCTCA
CTAGCAGACCTTGCACCACATATCCATCGTTCGACCTCATACGATACGATACGATACCAGATACGCTTGTGGTGTATATGGATATAGCTCAACTCGGCTC
AGCTGCTGCCTTCTCATATAGGCTCTCAATAGCAGAATTCCTCTACAGTTGAAATATATACGCGTACAAATAGAAATTATACACATTTTTTGTGCTGCAA
GAGGTTAGGGAAAAGAGGGAAATTATCTGTTTCACATGTATTCATGTTATTTCCCTGCGTATAATGTCCAACAGTAGTAGGAAAAGTTATGTACAGAAAA
AGATCATCGCAGACAAAGAGCATGGGATACATAACCAAAGCAGCAAAGCAGTGAACATGATACTTTTACTTTGTACTTGAAACCAGTTGGAAATGGAATG
GAAACGTTCACAAACACACGCGGACCCCGTCGCCTGCTTGGTTTACAAGTTGCACAAAACGGCTTCGGCTCGGCAGCACTGGCCGCTCGTTGTCACTCAC
ACAACCATCCATCCGAAATGGTATTGGTGGATTTCGATCCCCTCTTCCCTTAGTGGTAGTTGTGAAAGCGGCGCGCATGCCATTCAAAATAAAAATCGTA
AAAAAGATCAACGCCCCTTTTTTACGATGATTGGTGTTCTCTTAGCTAATCAGAAACGACCAGAGAACGCGCGCCTTGCTCTTTGTAAAGACGAGAGGGA
TTATGTATTGAAAATCAAATAAGATATCAGTAGCTTTACAAAATCCATACGCGATAGATGATATACGCTGCTGCTGAGACGTGTCAAAATAAATATGCGC
TATTAGAGGTTTCGCGCGACGAGGAGTACGGAGATTTTTTTTGTTGTTTCTGTTGTTGTTGTTGGTTTGCACAACTGTTGCGGGTGAAAGAGCTGGCGCG
GGTCTTGTTGAGCCGTTGTTGGAGCATATTCTTGCGAATGACTTACCGTCGCATTTCGGTCGCTCAGCAGCAATTTACGTTTGCCGTCGTGCTCGTTCAC
AGTTTCGCGGTGGGTTGGAAGAGATCGCGCGCGTTTTCCGGCCTGACCGTGCTGGATGGATTGTAACGGGTTGCTTGGATCCGGCCTACTGCAACACTAA
AGTGGCGGTGATGAAAGATTGTGAGCTTGATTGCGTTTTTGGAAGATAAGTGCGAATTGATTTGTTAAAATAATATGCAATAAATTTCTAGAAACCGTGG
AAGAATTGCGTTTAGAGATGTGAAAATATACGTCCTGTTGGATTAAAATACTCCTCACGACGAGAGCAAACAGAAGAAGCATAAATCAGTGAATGATCGT
TATAGTTTGCTGAAACAGAGTCTACGGCAGTGAACGGAATTATGCCTATAGTGTTATACCTCAAGTGTGCGTTCGGAAGTGATAGATAAAAGAGTGGCCG
AGTTTGCGAAAGCGATTGGCAAGTGAAAATTACCCACCGCCATCATTGGTTCAAAATTGCACCCAACACGAACAATCTGGCGGTGGTTAGACAACCATCC

>AAEL006644
CTTTCCAATCATCTGTCTGAACTCCTCCTTCTGGTCAACCTGAGCGTTCAAATTTTCTATGATGATCTTGATGTAGTGGCTTGGGCAGCGGTCGTACTCG
CGTTCGAGCTATGCGTAAAATGCGTCCTTGTAATCATCAGTGCTTCCGGAGTGAGGGGTATGCACGTTTATGATGCTGAAGTTGAAGAACCGGTCTTTAA
GCCTTAACTTGCACATCACGCGCCTTTGCATATCACCCATCACTATAAAAGCTGTTCCCAGCTCACGTGTGTTGCCTAGCTCTGGTAGATGATATGGTTA
CCTCTAAACGTTCGCACTTTCGAACCTGTCCAGCACACCTCCTACAGCGCTACGATGCCAAAACCGCGGATCTTCAGTACATCGGAGAGTACACGGGTAG
AAATCAGAATCCAAAAACTAGATTATGGCTCATGATATCATGATTCCAGCGTGTTTTGGTCTTATGAAAATACACCATGATTTGAACTCATGATATCATG
AGTCCGATTGCCGTAACGCAACACACGCGTTAGGTTTTTGTAGCTGATTGCTCGGAATCATGATTCAAATGCCAAAAATGCTGAGTCGCGCTACCGTTTA
TGATCGACAAAATAAAAAAATAGTTAAAAATAGCATACATTGGGATTCGAGCCAAGAACCTTTCGATTGTAAGCCACGTACTCTACCACTCAACCGCTTC
GTCATCTTGAATTAAGTGTGATCGATACGAATGACCTGAAGCAAAGTGCGCCGCTTAGTGTTTTCACACTGGATGTTACGCTTATGGGGAATCATGATTA
TGACTCCAGGAATCATGATTTGTGATCCTGATCCTAACCAATTTATGAATTTCATGATTTGTAAATCATGGTGTGGGGATCAGATTTTTATCCGTGTATG
CGTGTGCTTCCGATAAAGTTAAGAGATTTGCAGTTTCACGTACCGAACTTCCAATCGCTAGTCCATTTCCGTCGCTGTGGCCGATTGTTCTGGTTCGTAT
TATCTCATTGACGTTCCTGTGTTTACGGCTGGCTTGCAGGGCCTGACACCAATTCCTTAGATTTCCGGAGGACCATTCCCTCTATATGTTCGGAGGGCCA
AAATGAACAGTTTAGCTTAGAGTACTTCTCTGGCACTCGGAGGATAATCAGCCGCATCTGACATGGGGAACGGACGCTGTTATGAGGAATCTCTTGACTG
TCGAATTCATTGGAAAACACTAGCTCCATGCATCGATAAATTCGGGAAATTTGGGTTACATGCATGGCTCATTTCGCTACTCACCACATAGTGGTATGCG
CTAGTGTCTATGCACGAAAGATTGCATAAAGGTAACGCTGAAAATATGTGTATGGTGAAGTGCGTCCAACGAATTATTTCTTCAAAATGGGAACTATTTT
CGAAAAAAAAATTTGGTGCCGGTTATACACAATGCTATGATGATGGCTATCACGGCTACCAAATATTTTTTTCGATTAAAGCTTTCATTTATGAAAGATT
TGCAATTAGATATATTTCCCTACACAAAATAAAATTAGAAAACTTCTACTGATCAGCTGTGAACATGAGCAAAGCAGGTCGTAGAAACAGGTATTAGAAG
AAAAGGAAGTTATTATGGAGTGTAATGGTTGCGTAGAATTAAACAACCTTGCAAAGCGTGCATTTTCCTAAAAAACAAAGCTGGTACAATTGATGGGCCA
AACACTACTCAAACATATTTTTAACGAAATACATACGAATTAAGTCTAACTTATTGTCTGTCGATTTAGACGTGTGTTTCCAGATGTATGGATATCTTTT
TTGGGGTGACCACAAATTTTGGCACGGGAGTGTACACCACTGGCGTCGCGATTATTACGTATATCATCATTAACATTGTTGTAACATGATTGGTCAATTC
ACCTCGTTTTAAATGTTAAATGTTATTTAGCACAATATTCCCGATTATTTAAAGCAGATCAAGAAATATCAGAAAATTTATTTTCTTTGTTTCAGCAAA

>AAEL013032
TTATTCTGAACAATATAATCAATCATAAGCGCTTTTGATCTTAAGAACCCGTGCGCAAAACCCTCACTGGCTAAAATATTCCTAAATCAGAATATTTGTT
CTGCACTAAGACAAATAGGTTTTTTGGGAGCCTTGATTTAAACCTAATGCACTCAGGAAAGCTAGTGCTGCCAAAAAGGTAAACAAATCGGAAGATTCAG
GTTTGTGATGCAATAGGTTTGTGATGCAATATTGAATTTGTGCCGTTATGTATCTAACTGTTTTATTGGACTGGATTGTTATAATGAAACTCGTCGTGCT
TGATCGGTTGTACTGATGCAGAAAACGGTAAGTGATAAGTGCCTGAAAAATGAAAGCTTTCTTCGTGTAGCTCAGCTGTTGTGTGCAGCATAGTAGTCCC
ACTAGAACGGGAGGTTCAAGCAAGCAGGGGAAAAATATGCTTTATAAGGTAGTCTGTTGAATCTTCTAGAGGAATATTTGTCATTTCTATGTTTGCGTTC
TGATTAATCCATAATTTACTACATGATTATCATTATCAACATAATGATATTGATAACCACACGCAGATTGCTTTCCAATAACATGCATCAGACAGTTGAG
ATTTAAGAAGGCTTTAACATGACTTAGTGTAGCCTTAGAAGTTTTACCTATGCCTTGACAAGACAAACAATATGAGGTTTTAAGTATAAGTTTTAATAGA
CACTACACAGCTCCTTCATAATACAATTTATTATCAACAAATGTGCCCAGCAAATAAGTTTTAACGAGAGCTCTTGTAGATATCTATAAAGCATTAAAGT
GGGTTTTACCGAAAAGAACGTTTGGCACTTTGCAATGCTTTATTAAATCTGTTAGGAATGGAATAAAACCTCCATAAATAACATCTAAGATCAAGAAGCA
CTGAAATTGTTACTTGGGTGTACATTGTTTCGACATTGTTTTTTTCTTCTACTTTAAAATGTTTCATATCAATTGAAATATTATGTTTATATCTCACCAA
AAATGGTATATCATGGTCCAATCACTTATCAAGGTGAATTCTGTGACCCAAAGATCCTTCCCTACAAACATCCCTCCCAGTGACCTTTGTGGAGATGCAG
AGGCAAACACGGTCTTCAAATAGCAAAAGTAACATTCCTTCCCCCAATCCAACTTGATTGCAAGGACGTGGCTGACGCCGTTATTGACCCTGTATGAATA
GAGGCACTGAATTATGCACACTGAAGAAGATTATGACCAATCCCAGACGAACTTCTAGTTGATTCTTTGTGCATCTTCCCTGACATCGGTCAATCACGGA
ATAGCAATAATTGATATGTGTAGTCAACCTTCTTTGAAAATATGGGAATCCCGAGAAATACGGGAATCCCGGGAAACAAAAAAGTATTTCTCGGGAAACT
GAAATTGTTCCCGAAATCGAAAATCCTACACAATACTGTTAAATATTTGTAAATCGATTATTTGAGTCAAAAGATAGAACCAAAAGACTGCAAAAAGTCG
ACCACGTCTTTTAAGGATTAATAACGAAAGACAATTTTGGCGGTTTTCCGATTTCCCAATTTCCATGGTAAGATATTTTGTTTAAATATTAGAAACAATG
TTTGTGGTGCATAAGAAATCTCAAACATCTCCTCCCCCCATGAACTCTTACGCAATTAATGGACGACCCCAAATTAAAGACACTCTCAGAATAGCTGTGG
GAGGGCTCATAGAACACTTTGAAGCCGGCTCTGCCTCATTTGGGACGTCCGAAGGAAGAAGAGACAAACCATAACAAACGGTAACTAAAACTAGTAAGTA
ATCTAATCTATTACGCAGAAGCAAAGAGACGAGCAATTATTACTAATCAAAAATCGAAGAATCTTCCTTATTTTAATCAATTCTATTTTGCATCACCGGA
TCAGATGAGCTCATCAAGTTGGCATCATTGAGATTATGTCTGTCTGTTTCATATGAACTTGAAACAGTTCGACATCTGCCGCAAACCCGTTCTGACGTA

>Gr76
ACAACCCTAATTGAACAAATTTAACTTAATTTAATCCAAGATGGAATCTAAATCTAAAAGGAACCTTAGATACGGTATTTTAGTTTATCAACAAATTCCA
AAGAATTCAGACTTGATTCTGGGCAAAATCATTGCAGGAAATGAGAAAACACTCTGAGAATAGAACCATTCCAAATTATTGGAATATTTTTAACATAATC
TTGAGACGTTTATCAACAGTGTCATGAGAAGATTATGAACCAAATCATGAGATGGCAAGACTCCGATTGAAGTATTGAGAAAATTTCTACTTTTTTATTA
TAATTTCTTCCAACATTTTATCAGGAATTCTACCATAGGTAAATTAGTGAATTCTATAAATTTCGATCAGAAATCAAATAGTTGTAGCTATTTTTAGTGC
GAATAGAATTATGTTGGCATGGCAATAATATCTTTCGTAAATTTGAACATATATCAGGTAAGAATAAAAACAATGTTCAGTGAAGATATTGACTAGAATC
CTGTGTGGATCATGTAAAGATCTCCTTCAATATCTTCTTGGTCCATGGAAAAAATCGGCCAGTAAACGGAGGTTGGTATTAAATGTCCACATGATCTAAA
TGAATAACATCTAATTGTTCATTTTTCAAGTACAAATTCCATCGCTTTGGAATATCTCCACAATTCGGGATATTTTCCGGAACGCTTGGTGATGCAGGAC
AGGTTTTTCAAATCCGGGACGTCCTACATGGAAATCATCAAGACTGTCCTACATGGATGAAATTTGTTGTTGATCGGCGATAGCTGTCCGAAAGTTCAAT
AGCACTGCGGAACACGTTTTTGTCTCCAGCATCATAATACCTCTATTTACTCAATTAAGGCTTGCTGAATCCATTGCCGTTTACAGAAATATCATAGCAC
GTCTAGTTTTTGAGATATTGGTTGTTGAAAATGCAAAAATTGACTATTTCCGCCAACTTGCATGCAAGTTTGCCAGCTTGTAAGGCAATTTATTTGCATA
ATTTGCCACAGAATTCAAACTTTATGTGTATAACAATACTTATCATCAAAGTTTATAATATTTTTGGTGCGGAAAAGTTATTTTTTGACGGTTTAGAAAA
GTATTGTATTTTGCCATATAAGAGAAACGAAGAATTTTGTATGGAGACTGCAAGCATGTTGAAAAAGATCGGTTTAATCTAAATTTGATCGTGAAATTTC
AACCAAAATATATCTAAAACGAAAGTTTGAGTCCTCTTTTGCATGCTTGGTGGATAAGATCACACAAAAGTTTGATAAAATATGCTTCAAATTTTAGGTA
AACATCAATAAAACCAATGTTTTATACAACTTTGGCGACCTGTAGCTAAAAATTGTGACGTGCTGGAAAATTTCTGTAAATGGCATCAGATTCAGCAACC
CCAAATCTACTAGAGACACATAATTTGATCCTTGAGACACGCAAAAATGTCATTTTTGTTGCGCTGTGTGGTCCATCTACACTACACATAGCACAAGTGT
ACGATAAGCATTTTAGCTCATTGTTTTCTATTATAATCTTGCCTTTGGATGTAATTTACTTTAAAAATAATTGCGTCAACTGAATTTGGACTGCTATTGT
TGAATATAATTATTATGGAGGCATTGGGATAAACAAACGGGGTAACTTACTTACCGTGCGGGATCGAAATCCATACATCTAAAAAAATAATCTAAATCCG
TACACATCATACAAAACGCCTACTATTTGTCTAAAGTGTACGGACTTTGATCTTGTATAGATTTCGATCCACCACTATATTTGATGGATTTGATGGTCTT
GTATTTTGATATTGTAATCCGATTGAATGAACATGATCCACTCTATAATTTAACAATTTTTATCCTTGCAATTACTGTGATTGCCTGTGGGCACAAGACA
CAACAAATGCTCTTATTCGTGTTCCCCTGATTCTATCATCAGCAACAGTAGTGTTATCTATCCATCGCGCAAGGGCCCCTCTCTCGAATCTAGTCCACT

>AAEL019673
GACTGTGCACACGCCATTTGAAGTCTATATAAAGATAACTATGGGAAACGCCATCTTTTCCAAATTCTTCTAATGTGAAATCCTCCGAGCTACAACTTTG
CCGAAGACCACTTTTTGATTGGACGTCGTGATAAATTGTCATTCATCATCATAAAGTTGGTTTGCATGTAGCATGCTTCACCAAATGTTCGGCAGGCAAC
AGTGGTGCTCCTGACGGAAAAAATAGATCAAAGTAATCCAGGCTACTATTTTCTACAGCAAAAAAGCAGTGTTGCTCTGAAAGTAATTGAATGATCATTT
CAGCATGATATAGACTTTGTTATCAATAATAGCAAATTATCCTTACGTCCCATCAAAAAGGGGTCTTCGACAAAGTTGTAGCTGGGAGTATTTCACATTA
GAAGAATTTGTTCACTTTTCCAAAAAAAAATTATGACGAAGAGATAGAAGGCTGAACACAAAAGATTGGAATTTTCCTTAGTAATCTCCATATAAACTTC
AAATGGCGTGTGCATAGTCAAATTTCTTCCAAATCACTTCAAACTTTGGGAGGATGCTATTTACCATAATTTAAATCGTTTAAGCATAGGGGAGCAAAAA
CTTCAAAATTTGCATCAGTCTAATGTACAGTTCTTGGTTCGCTAATAACATCTATTAAATGCAACAGGAAAGTAAACTCAGTAAGACTCAGAACAACATA
TTGATCTGATTTTTTTTTCAAATGTATCAAATGTAAGCACTTTCAAAGGTTCATAGATCACGCTTGTTCTTCTTCTTTTTCTTGACATTATATGCTCACT
GGGACAGAGCCTGTTTCTCAGCTTAGTGTTCTTATGAGCACTTCCACAGTTTAACTGAGAGCTTTCTTTGCCAAGGTTGCCATGTTCTCATTTTCTCATT
CGTATATCGTGTGGCAGGAACAATGATACTTTATGCCCGGAGAAGTCCAGGAAATTTACATTACGAAAAGATCCTGGACTGCCGGAAATCGAACCCAGAC
ACCTTTAGCATGGTTTTCCTTTGTAGCCGCGGACTCTAACCACTCAACTAAGAAAGGCATCTATCACGCTTGTAAAACTGGTGAATATATTCTAGATTTT
TCTGGAGTTAGGGGCAGATGCAACTCACAATCGTAGATTAACACACCTGAGTTGAGTTACAAAGCAGAAATTTAAAACAAATCACACTATTTCCAATGAA
TTGTCTTAACCCGGTTTACGAACTTCGTAAAAGAAACCGGCAATCCTTGGCTACGCTAATGTGAAAGACAAAGTGAAAAATTATCTGAAAGCTATCTCGA
TCTTGAAAGTACTATACGACCGAGAAAACCTCAAGAACGGTTGAGTTTAATTGGAAGAAAACCCATTAAAGAAAATGCATCTGCGAACATAAATTGCTAA
TTGTGTTGTGTCAATTTTCTCTTTTCTACTATCCCCTCCAGGAAAGGCAGCCCGAGGCAGTTGTGTGCGAGTGAGAGTATAATCGCTGAGTGAGTGCTTG
GTGGATAATTCTCGAATGAAAATGAAGCAAATCAACGCAGCGGGAAAGTGTTTCAGTACTTTGCTGTGATTGGATCGTAAATTGAGAAGAAAAAAGTGAG
TGCCCCAGAATAAAATGAAACCGGAAGAAAAATGAACGAAAATAGTGGAGGCTACAGAAACAGGCATAATAAAATTATCGCAATTCTAATAAAATAGTTT
TTGATGAGTTGTTTCTACTGGCGCGAATTCGAGTGCAATACAGTGAGCGAGCGGTTGCACGGTTGTGCATCCGCAGAGTTTGTTCAACAGTGGCGCGGTT
TGTAGGGAGCGGATCGAAGAAAAAAAGTGTGGTGTAGATTCGAGCGGAAATCGGCCGTCGGAGTAGAAAATAGCTTCCGGCGAGGCGCGACCGTTCCGGA
GAGAAACCCGCCGCCGGTGGTCCTGACGTTGGGTTCCCAGACCGGTAGTATCGTATTAGTGGCCATCGACCGGGAAGCGGACAGCAGCATAGCCCTACT

>AAEL000165
GCATCGTGCTAAGGAGTGTGGGTTCGATTCCCGCCTCAGGCCGAAAAACTTTTCGAGAGGAATGTTTTCCGACTGTGCCACTGGGCGTTGCATGCTAGTC
CGTTGTCTAGTGTGGTGCTTCCTTCAAAGGGCAACTAGCCCACTGGAAGCATTAACGTGTAGTGTCTTTATTTATAAAAAAAAGGTTGTTCCAATCTTAA
AACCAGACAAAAATCCTGCAGAAGCTTCTAGTTATCGTCCAATCAGTTTGCTTTCCTCCATCAGTAAACTTTTTGAAAAGGTTATTTTGAACAGAATGAT
GGCCCACATCAACGAAAATTCAATTTTTGCCAATGAACAGTTCGGATTCCGCCATTGACATTCGACCACTCATCAACTTTTACGTGTAACAAATTTGATC
CGTTCCAACAAATCTGAAGGCTACTCTACTGGTCTTGCTCTTCTAGACATAGAAAAAGCATTCGACAGTGTTTGGCATGAAGGTTTGATCGTAAAATTAA
AAAACTTCAATTTTCCAACATACATTGTTAGAATAATTCAAAGTTATCTGTCAAATCGTACACTTCAGGTTAATTATCAGAACTCCAGATCTGAAAGACT
TCCTGCAAGAGCTGGTGTTCCTCAAGGCAGCATTTTGGGACCAATATTATACAATATTTTCACATCTGACTTACCTGAGTTACCTCAGGGATGTCAAAAA
TCTTTGTTTGCGGATGACACAGGCCTCTCCGCCAAAGGACGAAGCTTGCGTGTCATATGTAGTTGATTGCAAAAAAGTTTGGATATTTTTTCTTCATACT
TGCAAAAATGGAAGATTTCTCCTAATGCTTCCAAAACTCAACTAATAATATTCCCACATAAACCAGAAGCTCTTTATTTGAAACCTTCAAGTAGACATGT
TTTCACGATGAGAGGGCTTCCAATAAATTGGTCAGATGAAGTTAAGTATCTAGGGCTCATGCTAGATAAGAATTTAACTTTAAAAAATCACATTGAGGGC
ATTCAAGCCAAATGTAACAAATATGTAAAATGTTTCTATCCCCTTATTAATAGAAAATCAAAACTTTGTCTTAAGAACAAGCTTTTGATATTTAAACAAA
TTTTCAGGTCAGCCATGTTGTATGCTGTACCAATATGGACTAGCTGTTGTAATACCAGGAAGAAAACTCTGCAGAGAATTCAAAATAAAATTTTGAAAAT
GATTCTGAGGCTTCCTTCCTGGTATAGTACTAATGAGTTACATAGAAATGTTGAAACATTGGAACAAATGTCAAATAAAATAATTAATAATTTCAGGCAA
AAATCGTTACAATATTCTATTGCCACGATTAATGCGTTATATGTTTAGGTTAAGTTAGGTTAAGTATATTAAAATCGTTTTTTTTTCTTATAAGCAGGTG
AAATCAACTCACCTGTAAAAAATCTGAACTGCTACGGCAAATGAAATGTAATATGTTGTTAACTAAATGTTAATAAAATCTTAAATTTGTTTTACCAAAT
TAGGATGATAGTGTTGTCTAATAACACAGAACACCTAGATATAAGAAATGAATGTAATGTTTGGATTGATACTAATAAAGAAATTAAAAAAAAAAGCTCT
GACTCAATTGGGACGTAACATCAGAAATAAGATGAAGAATAGGATGAACCTTTCGATAATGAAATCTGGTCTGGACCGATTTTCTACCAGCGAAACAAAC
AAAACTGTTGAATGGACATGTTTGTTCACACAAAGTCAACCGGCATATGAAACAGTATTTACGCTTTTTCCAAATCTTAAATAAGATGATTGATAACCTT
TAAGCCGAGCAGTATAATCTTTATTATTTATTTTGCTATGGCAGAATGTGCCTCATAGCTCAAAGCAGAAAACAAAACTTGACTAACGACATCACGTGTA
ATTTAAATATTGGACCCAACACAAATCAGTCAACAATCCACCGTGGTCACGATCAGCTCGTTGTTCCGAATATTCATTACACACGATCAAGCCGGCAAT

>AAEL022984
CAGGCTGTAAATAGTCTGAATTATGCTATCCAGTGGGCCGAAGATAATGAATTTGAGTTAAATGATATTTTACACTTACGTAAAATTAGAAGCATTGCTT
TGGACAAGTGTGTAAATAATTAAGATTTTTTTTACACAACATTTAATTTTACAAAATCGAATGAAATGAAATAAAACATTTAAAAAACATGTGTAGTCAG
CTTATTTTCCTTTTAAATGATTAGCTACAAATAAAAATGAATGAAAAAATTGGGTTCCGATTTTGGCACGGTTCCGATTTTGGCAACTGAAAATTTTGTT
CTTGTTGCCAAAAACGGAATCCCACTGTAGTTGTAGCCGTCACGCCGCGCCGCCATTTTTTGTGATTTTTATGTTCCGCCGCTGACAAAAACACATATTT
TTGTATGGCAGCCCACGCCGTGCCGCCGCCGTCGGTAGTTTTTTACATTTTTTTTCTAGGCCGCCACCGACCACAACACAGCCGGAGCACCGTAACTGCG
CCGGCATGTCTGCATCAAGTAATACAACCGCACGCCCCACATGAACGTGAAATGACACAGTCACGGGCGTCATTATGTGGATTGCAACTGTAACATCATG
CTTGTTTGGCTACACTAACTGACAGTTCACTTGGCTACACTCGACTTCGTCTTCGCTGATCTATGGAAACTATAGTATCTATAATTTTGACAGGTCATCG
AATCGTTTCGGTGTCTTCAGCGCATTTATTCATCTCAATTGGGTACTTTATTTTTTTTTTAATTTTATGTTTTCCATATCTTATCTGAAAGAGCACTTTT
TTCTGCGTCGCTAGATATTTTTTGCACAATCATAAACCTTCTATTAATGATTGAAAACCATTTTTAAGTGGTTTTTACCACTCCATTGACACTTCGTCCA
CTGTTTGACAGCTCCACCAGTACTAAAATCCGCCGAGGGGTGAATCAAAATTGTCACAGTCACATTTACAGTGAACCAAATGTTATGAAAATTTTGGGTT
CGGCCCAGAATTTGATGCAAATTCTGAAAAGGCAATAATCTTATTACCCCTAGCCTAAAGTACCCAATAGACCTTTCCCGTGAAAAAATATTATTGGCTT
AGTCGCTTCCTTTAGTCTTATAGAGAAACTTTTCCCAAAGAACCTATATTTTTTGACGCCCCTAACTTTTGAAAAAATAATGAAAAACATTCGGATGAGC
GAAGTCCAATAGCGAAAGAAATATGGAATACTGACGCAAACTTTTTTTTTTTCCGTGCATATTACTCATGGTTGGTGTTTTCGAATCAGAGTGTATTAAT
CTATCCGACTTCCGCATTGTGCTCCATTTTCATATTCGGTAGTGTATGGTGAAAGAAAACCCAGGAAAAAAACTGTGCTTAAAGGCAATATAATGGCGAA
AAAGAAAACATCTGCTGCGACAAAAAGGCTCCGAGCCGCGGCTAATAGCAAGAATTTAGAATTCTTGACCAAATCAACCGAGGTAAGCAAAAAAATACAT
GTAAAAGTAATTGCGTTTCTAACCCTACTAAGCGCTTCTTTATCTTTGTATTTCAATAACAGAAGGAAGAGCGAAACATCCGACCGGAAGAAACGCAACC
AACAACGGTAGTAAAGAATAAGCGCATCCGTCCGACCAAGGGATGTGCGAAGCTAGCAGCAAAAACTGTTCATTTTGAAGACGACAGCTCTGCAGCGGTA
AGATGCTTATGATTAGAGGGGGACCACACATTTTTTTTAATTTCCCGAAAAACATATGGTAACGACGGATAATTCCTTTGTAAACATTGACTTTTTTCTT
CTCTCCTCCAGCACACGTTGACTCAAACACAAAAGTCAATCCTACGAGTGTGTAGCAGGAGCTTTCCGCTACACGCTAGAAGGGCTGAATTTGTGTTTGA
GTTAATGTGTGCTGAAGGAGAAAAGAAAACATTCAATATTTATGGCTTATCTGCCGTTTATGATTGTCGGGATTTGTAGATCGATTCTACCAAGGATTAC

>AAEL019981
GAGATGATAGTCTCGTGTTAGTGATGTAAACAAATGCATAGATGGACCTGTCACATGAAAAAGCCTATAATATGAAAGCGTGCCCCGCTCAAGTGTCACA
ACTCTTCAACCGATGGAATTCTGTTCACCAGTGGATAAGTCAATTATTCAATGAACATCGAATGCTGACTCTTAGTTGTTATGAGCATACTAGTTTGCTC
CGTCTATCAGATCAAGATGAGTAAAATGAAGCCTGTTTATATCTTGTTGGGATTACGACATAAAACTAGTCAATAATGTACAATTTTACATGCTCATTAG
TGCCCCGTATCGGCGGAATTTTGAACTGAAGTGTTCGCCTTTCTGGTCTTCTGAATAATTATGCCGAAGACTCGAACTTTCTGATCTAGTTCATGAGATA
GAACAATTTAAAGATGCTCATTAGCACCAAGTAGCGGCAGAATATTAAGTAAAACTATTCACCTTCTGAATACCTTTGATCTCCTGAACAACTTTCCTGA
AGACTCACACTTTCTATTGTATCTGGATCACGAGATAGAACTAGTTCAACTGCTGTATTCTACTTGATCACTAGCGTTACGTAGTGTCAGAATTGCAAAA
CAAATTGTCCGCCATCTGGATGCCTGGAAACCTACTGAACAACTTTTCTGAAGACCGCATCATAAAAAAATATCAGGACATCGAGACATTTTTTTCTTAT
TTTTGAAGTAACGTCCCAACTATGAGAGAGAGCCTGCTTCTCCGTTTAGTATTCTTATGAACACTTCCACAGTTATTCACTAAGAGCTTTCCTGGGATTC
GAACCTACGACCCTTAGCTTGGTATTGCTGGATAGCTGCGCGTTTACCGATACGGCTATCTGGGCCTTTCGTGCATCGAGATATAGCATCACATATTCAG
ACGACGCCAAACATTTCAAGGTGATGCAATATTCGACCGAGTGTCGCAATTCTTTTTCAAGCGAATCCGTACTTATGACGGGCAGTGTATATAAGGCAAT
TAAAATTAATTATGTCCACTTGGCAACACAGCTGCGCACAAATCAAAACTGCAGAGTTGATTTCTTACCAGAAGATCTACACAGTGGACGTACAGGAAGC
ATACAGCAATAATGCCAATCGCTCCGAAGAAAAGGCCGCCATTTTTGAACGCCAACGGTATTGCCATGATTCCGGTCCCGAGGGAGCCTTTCACCAGATG
GATCAAGGTTCCGAAGTTCCTGGGGAATGTCGAAAGATGTCAACAGCAGTTTTCACAAAAGTGTATGATGTTCACTTACGAATTGGGTTTCTTGATCTGC
CTGTTGATAAAGGGATCATAGTCGCCATCATCCCTGCAAATAATATAGATTTTAGTTGTATGACTTCGAACGGAAAATCTCTATACAATTCAAAGCTAGC
GTTCTTCATTTTACTTCACAAAGCCTGCTGGCAATTCTTCAGCCTCTTCCGCAATTAAGTATCCAACTGATGCATAATTATACGAGAACGGCCCATCTTG
GTCGGATTTGTACCAGATGTTATAATTCATTATGACGCGAGATAGGGATGTTTAGTCAAGTCAAACAGTTTCGCGTTCTGGGCTATCAACCTTCAGAATC
AGCAGGTGGCTTATCAGACGGGGATGGCTAAGTCGCGAACAAATCTGAGACACGTTTTTTTTTTGCTTGGCTTGGCTTCAGATCGCCTTTTCAGACATTC
ATTGGAGCAATCTGTCACTTCAATCGGCCATTCATACCGGATTGGTTCAGCTAAGGCGGAATCATCAATCGATTGGCAATTGGCCTGTGACGGGACATTT
TTCTTATTGTCCTGGTGCAAACATGTGCTTCGTTAGTTATCGGGTTTTTATTGAATGTTGCACTTTGTGGAATGGAAAAGTTATTAGCAATAAATTGGTT
TGCAAAGGCAGTTTGGTACTGCTCGCGTGCCATCGAAAAGGGAAGGAGTTCAGTTGAAAGTGGGCTTTTGCAGTGAACGGTTCGCACAGGTTTGGTAATC

>AAEL008378
TTAATCACAGACAAACAGACGTAACATGTATAACAAATTCCATGAAAATCCATCGCCCAGTATACACCATCATCATCTGGTGAGCATTTTGCACGAAACA
CTGGGGGGGGGCTAAAGTTCGCTGGCCGAAACACTTTTATGGCAGGCATATTTTATACCAGCTATAAAATTATGTTAACAGAAAAAAAAACATAGTAAAA
TTTCATCAAAAAATTGCCCAAACAAAGTTAGTTGTAATATTTACAAAAATAGCAGTTTTTTTTACAAAACTAATTCAAAATGTGAAGTTTTATTGTCTTT
TTTTGCACGATTCGGCGAATTTCGCTTAATTTGAAGATAATATGTCGATTTTAGGGAATTTGCAATTTTTCGACAATATATGTTTCATTGATACTAACAC
CCTGGGAGGGAGGCACAGATATTACACACGAAATATAGAACAACGTTTGTTTGAACTGCAAGATAACTCCAGCTTGCCAACAACAATCAAGGCAGGCTTG
GGAAAAACCGCAAGTTTTCTTTTGTTGTGTGCTTTCGATCTTTTCTGACAAACATGGGAAAAGGGCCACAGATTTCTATGCACTAAATATTCATTTTCAT
TGAAAAAAGTCAAACGATGCGATTTTCAATGCTTTATATTCAATCAGATTGAAAGGTGCTCACGTGACATTACTACGCATTTTTTCCATGTTAGTCCAAT
GTTTGAGATCTGGGCTCAAAATGACAGTTCGTGACAGCGGAAACTCGGCTCACTATGACGTACAGAAATTTAGTATTGGTTTCTCCCTCCCAGCTAACAC
CCTACAGAGTTTTAAAAACTTAAAAGTTTGTTTCCGCCATGGACATTTGACCACTCATCAACTTTTACGTGTGACAAATTTGATCCGTTCCAACAAATCT
GAAGGCTATTCTACTGGTCTTGCTCTTCTAGATATAGAAAAAGCATTCGACAGTGTTTGGCATTAGGGTTTGATCGTAAAATTAAAAAACTTTTATTTTC
CAACATACATTGTTAGAATAATTCAAAGTTATCTGTCAAATCGTACACTTCAGGTTAATTATCAGAACTCCAGATCTGAAAGACTTCCTGTAAGAGCTGG
TGTTCCTCAAGGCAGCATTTTGGGACCAATATTTTACAATATTTTTAAATCTGACATACCTGAGTTACCTCAGGGATGTCAAAAATCTTTGTTTGCGGAT
GACACAGGCCTCTCCGCCAAAGGACGAAGCCTGCGTGTCATCTGTAGTCGATTGCAAAAAAAGTTTGGATATTTTTTCTTCATACTTGCAAAAATGGAAG
ATTTCTCCTTATGCTTCCAGAACTCAACTAATAATATTCCCACATAAACCAAAAGCTCTTTATTTGAAACCTTCAAGTAGACATATTGTCACGATGAGAG
GGGTTCCAATAAATTGGTCAGATGTAGTTAAGTATCTAGGGCTGCTAGATGAGAATTTAACTTTCAAAAATCACATTGAGGGCATTCAAGCCAAATGTAA
TAAATATGTAAAATGTCTCTATCCCCTTATTAATAGAAACTCAAAACTTTGTCTTAAGAACAAGCTTTTGATATTCAAACAAATTTTCAGGCCAGCCATG
TTGTATGCTGTACCACTATGGACTAGCTGTTGTAATACCAGGAAAAAAGCTCTGCAGAGAAAAATAAAATTTTGAAAATGATTCTGAGGTTTTCTCCCTG
GTATAGTACCAATGAGTTACATAGAACACCTAGATATAAGAAATGAATGTAATGTTTAAAATAATACTAATAAAGAAATTAAAAAAAAAATAAAAGTTAA
ATCATTGTTAAATCCTGTTCGTTTTACTACAAACGAAATGCTTCTATAATAATGAGAAAATATTATGAGATTGATCATACGAGTCTTCTCGGGAAGTCAA
GCCTACTCATGCTCCCCTACACTTACACATGCACGTTCTCAAATTAACTTGACATCGTCATTTGCATTCCGTTAGGAGCTTTGAAAGAAGTTGATCACT

>AAEL011167
TATGGAAGCTCTACACAAAAACCATCATAAGTAAATATGTTCATCTCGTCCAATTTCATGCACATTCGTCCATTAATATCTCAGATTTAACGCTGCCTTG
ATGCAAGTATTATCCATTTAATCAGTTTCAGCACGATTGCCTCATCTATAGCTTCAGCTGTTATCATACTTGTTTTAACAGCAAATATCCTAATAATATG
AAATAATGGTGTGGACAATATTTAATTGAAGTATAACACCAAAATATTGTACACATAGGGGCCCAGAGAGTCCTAGCGGTAAACGCGCAGCTATTCAGCT
AGACCAACCTGAGCATCGTGGGTTCGAATCCCACCAGTCGAGGCTCTTTTGGTAAAGTAAATTTTCTCGACTTGCCAGAGCATAAAGTATCATCGTACCT
GCCACGTGTGCCACCTGTGCCACCTGCACGATATACACATGCAAAAATGGTCAGTCGGCAAAGAAAGTCCTCAGTTAATAACTGCGGAAGCGCTCATAAG
AACACCTGCCTGATTAAAAGCAAGCTTTATCCCAATTTGGACGTACCGACAGAAAAAAGATAAAGAAGAAGATAGGAGCGAGTTTTTCATGGCTACTGCG
ATTGCAATGAATGTACTAGCGTATCAAAGGATTATTATTATTTAATTAGAGTTGCACGAAGTACGATTTTCACAAGATCCAGCCAATTTGTTTGCCTCGC
GGATGATATGGATATTGTCGGCAGAACATTTGGAACGGTGGCAGACCTGTACACCCGTCTCAAACGTGAAGCAACAAAAGTCGGCTTGGTGGTGAATACG
TGAATACGGCGGAACCGAGCGCGACAGAGCCCGCCTAAAAAGCAGTGCTATGATAGTCGGGGATGCTTTTGAGGTGGTTGATGAGTTCGTCTAGCTTGGA
TCCTTGTTAACGGCTGATAACAACGTTAATCGAGAAATACAGAGATGCATCATCAGTGCAAGTCGCGCCTACTATGGGCTCCAGAAGAAGTTGCGATCGG
AAATGATTCACCGGTGGTCCTCTATGAACATAAAGCATGGACCATGCTGGAATAGACCCTGCAAGCACTTGAAGTGTTCGAACGACGGGTGCTTAGGACC
ATCTTTGGCGGTGTACAGGAGAAAGGTATGTGGCGGCGGAGAATGAACTACGATCTAGCTAGGCTCTACGGCGCACCCACTATCCAGAACGTGGCGAAAT
CTGGAAGGCTGCGTTGGGCAGGGCATGTTGCAAGACTACCGAACAAAAATCCTGGAATGACGGTGTTTGCATCGAATCCGGTTGGTACTAGTAGACGTTC
AGCACAGCAAGCTAGGTGGCCTCATCAGGTGCAACAAGATCTGGAGAGCTTGCGCCAAAAGTTGGACAGATACAGCCATGAACCGAGTAAATTGGCGTAA
CATCGTTAACGAGTTTATATCTTACTAATTGATATAACACCAAGTAAATTAATAATAATGTAGACGAAATATATGATACAGTCTGTGATTTACATAAATC
CAACCTATAACTTTTACACCTTTACAAATACTTTCGATCTGTCATTTAAGGTCAATGGAGCTTCCATCGTTGTTCAGTGAACAAAGCATCATACAGTTTG
AATGTATAAAAATTCCATGAATGAGGATGGGCAGCATTTTTGGGTACAAGCTATTTCAATAAACGCATTCATCAGAACTCGATGGTTTGCGTCAAAGGGA
GTGTGTCGATTCAAGTGTTACCCACAACATAGCATGGGTATTGTTTTAAAGCCTAGTAATCAATCAACCGGATTCATAAGTTTCACTAGCAAATTTTTCG
GCAGATCATTTTTGGGGGATTTTTCAAAAAGCAAATGAATATCTGGAAAGCTGACTATAAAATGGGCTAAGCTTCATAGCTAGAATCATTCTGTGGCTGA
CAACGAGTCAGCACTGATAGGGATATCATCTTTTCTTCAAATTAGTATTAATTTTACCATATTTGGTTGTAGTTTGCCTTCCACTGACAAAAATTCAAC

>AAEL005957
CCATTTAAGAGAAACGAAGAATTATGTATGGAGACAGCAAACATGTTAAAAAAATCGATTTAAACTAAATTTAATCCTGCAATTGAAACCAAATTATGTC
CAAATTGAAAGTTTAGGTACTATTTTGCATGCTTAGTTGATTAGATCACACAAAAGTTTGATAAATTGTACTTTAAATTTTATGTAAACATCAATAAAAC
CAGTGTTTTATACAACTTTGGCGACCTGTAGCAAAAAATTGTGACGTGCTGGAACATTTCTGAGAATGGCATCAGACTCAGCAACCCCAAAACGACTAGA
GACACGTAATTTGATCTTTAAGACATGCAAAATGTCATTTTTGTTACGCTGTGCTATGTATCGGGTAAAGGAAGACTAGTTGACTGTGGAGACAAAAATC
GGCTCTCAGAACATGCCTGAATGAAAACAGAGCGTGAAATGTCAAAAACGCAAGAGGTTGATCAATATGTCGAGAGAGTAGGGTCCATCAAATTGAATAA
CAAAATTTTGCCAACCGCATATAGATTGTTTGTAGAATTGTTGATACTTGTTTTCCATTATTCAATTACCCAGCGTATGCGCGACAAAATGCTGTTGCGA
TTAACCCTTTCGACCAAATATCTATTCGAAGAAATGTCCATTCGACTAAATGTACTTTCAACCAAATGTTATTCGACTAAATGTCTTTCGACCAAATGTC
ATAGATTCTCAAGCTTCAGCTTTCTTAAGAGAAATTATAAAAAATGGAAAGGTATAGTTTTGAAAAAATCTGCTTATTTAATATTCAATGTTCATCCACC
ATAATTTCCGTCTAGTGTATTTGGTTACACGGGTAGAAATCAGATCCCAAAATCATGATTATGCACCCTGATTTCAGAGTGTTCTCATCTTATGAAAATA
AATCATGATTCGGACTCATGACATCATGAGTCAGATTACCGTAAAATAAAACAACCGTTATGTTATTGTAGCTGATTGCTCGAAATCATGACTAGCGCAT
CCATTTATGATCTATTTATAGTTCTGTCAGTCAATTCGATAAAATGAGAACCAAAAAAAAAATTGTCAGAGCGAGGTCCGAACCAAGAACCTTCTGAATG
GGAGTATCGTGTTTTACCACACTACCAACTTGTCGTGTTGAAATGAGGGTGAAATCGATACGAATGACTTGAAGCAAATCGCACCGCTTAGTGTTGTCAT
TCTGGATTTTACTCATATGTAGAATCATGATTATAACTCCGAAAACCATGATTTGTCTTCCTGATACCCATCATATCGAAGCAAATCTAGAGGTGAATGA
ACCTATGCTGGTTTAAAACCTCTTAAATAAAAAAAAAAAAAATCGAAGCAAATTCATGAATTTCATGGATTGTAAATCATGATTGAGGAATCAGATTTTT
TTCCGTGTAGTCTTTGTTATATACTTACATTTCTTCAATGACCAAGAGTACCATTGAAAGACCTTTTTCAAAACAATTTAAAAAAAATGATAGAGAGTGT
CATATTTGACAGCCTCTACAGAAAGTACAAAATTGCATTAAATTCGTAAAAAGTAGAGTCCACACGATTTGCGTTTTGAGCTGGAAATGCCCAATAGAGA
AAGGTAAACAGTGAGACGCGCGAAGCGTTGCTTGAGTCATCCACATCCTCTTAGTTCCGACTGCGAATTTGGGGAAAAGATGTGGGTCATTGGTGATATC
GATGTCTTCGGATAAATATGAGACTGTTCGAATATGATCCAAAGCGGGCCCAAGGCTGAACCGTCGACACGCTTCAACGGTAGATACTTACAGCCAAATG
ATGATGACAAAACTGTTAAGGTATGCTTTTTACCTCCGTCTTACCACACAGGCAAATCTCAATTCAGTTGCGATCGGACTTCGGACTACAAGTCACTTAG
GTAATCTGCATCTTCTGTCGTGCGTAGCGAGTGGTCATGCGTTGTACCGGTAGTGCTCTCAAGTGGACAGATAGTGATTAAGAACAACCGCAGAAGAAA

>AAEL005969
GAGATTTTTAGCCCTGGGCTAGTTCATCTCGGGACCAACGGCTTCACTTCCCTTCGTCACTATAACTATTACGTCTTAAGTGACTATCTCGGGGATGGGA
TTCGATCCCAGGTCCTCGGCGTGAGAGGCGTCTGTTCTAACCCCTACACCAGGTCCGTCCTCCTAATATCATGTCAAGGTCTAGTTAGAATTGAAAACAA
CTAGTTTTGTTATTCCTATGAATATTTGCGCGGAAAGATGCATTTCGAGCTTTAGAAAGAAACATTGGACGAAAACGGTCATCTACAAAGATGTTCGTAA
TTGACTTTCTTAGTTCTAGAATAGTTATTTATGCAACAAGTTGCAAAATGATGATTTTTTCAGCACGAGTTGTATACATTTATCCAACGAGGCTCGCCGA
CCAAATCGGTGTACAAATATTAAGAAGGTGATATATTCCGAAAACTGACAGCTACTTGACGACGTCATTCCTATCCACCTCGAACAAATTTCTGGAAAGA
ATGATCTAGTGATCCGGAAGGTATATGGTACGATAGGAGTGACGTCACATGTTTACAATCAAACTTGATGTTTACATCAGTGAAGAGCCTGCCTTGTTAA
TTTTTATGCCGTGGCTCCCATGTAGATCTATATTCCTTATTGGAAGAAAGAACATGTAAGACAGCTTAAATAGTAGCTGACTACAAATGCTGGACGATCC
GATCCAAAATCAGAATCTCCAGCATGTGTCGTAACCAGATCGCGCAACGGAACAGTTGTCAACGCGGTAAAAAATTAGAAATGGTTCGTCCCCGAAATTG
GATTTTTCTCAGAACCTACGCGAGATATCTAACTTCGGAATTGGTGCATTCGATTCTCACCCGGATGCGCTCGAATGCGCCCTACTTCCGAAGTATGGTA
TCTTGCATGGATTCCGAGAAAAATCAAACTTCAAACTCAAGCCAACCATACAATAATCAGATGCAAATGAGTTTGTTCTGCCCAGCGTGTGAGGCGAGAC
GAGTCGAATGAGGTCACAATTGTCGACTCGCTCCCATTTGATTCATATTAGTCGCCTCACGATAGCCGAGGTAAGAACGACTCGTCTCGACTCACACACC
ACGCAGAATAAGTACGAATGGCATGAAGAGACTTGGTTATTCTGTTGACGCCTACCAAAACAGTACTGTGAGTAGCACTTTTCAGCACTGTTTTATTCGG
TAGGAAAAGTAGGCCGTTATGTTGATCAACTTCTCAATGAAAATTTGATTGATTTGCAACGGAATTGTGAAAAATGTTGCAAAGTTGTAAACCAATAATT
TCAAGCAACTTTGCCAAAAAAATTTTTATTATATCTTTTAAATTGACCAATTAAGAGCTTTTGGACCATAGTGCGTTGTATTCTAGAGAAACAATAAGGA
AAATACCTTTTTGTTCCCATTATGTCTATAATCGGTACTTCTACTCCATGAAAAAACCATCAACTCATGCAAATATTGAGTAATGAAACAGCTTTGGAAA
GCTGATTAAGGGTGCTTTAATAGTAAACATACAATTTTATATTTAGTATGTTTCACAACACATGCAGAAGCAGACTCCTATGGGTTGCAAAAAAATCATG
AAACTCTCGGGAAGCAACTTACTTAAACTTAGGAGAGTTATCTTATGGTTAAATTTTGTCGTATAAAGCTTTAATTGCGACGATGCACCATTGTTTCATT
TTTTATGTGCCACTGTTTTAACAGTTTTCTATTAGTCCACAACCATGTTTATATACAATCGCAATTATGTTTCCTTAATCTTCCTTGACCCGAAGCAATT
AAGCTTCGACCATTCGAAAACCACCTCAACCGAAAGCAACCCAACAGCAGGCCAATGATGTGAAGAAGAGCAAGTTTCACGTTCAAATTGCGATAAGGTG
TGCAAGTGATTCGTCAGTGATGCTGAACCATTGAATTAGTGTTACATCGATCGTAGAATAGTTTACCACAAAAAAGGCAAAGAAGAAACAAGGAAAATTG

>AAEL013990
CTCATGGATATATAAATGAAAAAAAAAAATTGAGAAAAATTCAGGGTCGCCTATTTTTCCGGAAAACTCAGGTGGAAATTTTTTGTTTTCCCTTGTAGTG
TTACTTTGAAAAATCATAACTCAAGAACGAAGCATCGTAGAAACAAAGTTTATGTATGAAAATTTAAGCAAATTTTCTCAAAAATCCATAAAAAATATGA
ACTGGAAAAAGTTTTCCACAAAATTTTCCACCGTTAGGGAAATTCATAAAGAAAAGCTGGAAAATCTATGCCCAAACTCGCGGATTTTTTTTTTCCTTTT
CTGTCCCGTACGGTAATAAAAAAAATCCCCTATAGTAACGTTAATATTTGTCTAAATGAGCATATTGTATTATTTTGTAGAAATGAAGATTCGATAGAAA
ATGCGAGGGGCCCAGATAGCCGTAGCGGTAAACGCGCAGCTATTCAGCAAGACCAAGCTGAGGGTCGTGGGTTCGAACCCCACCGGTCGAGGATCTTTTC
GGGTTGGAAATTTTCTCGACTTCTCGATAGAGTATCTTCGTACCTGCCACACGATATACGCATGCGAAAATGGTCATTGGCACAGTAAGCTCTCAGTTAA
TAACTGTGGAAGTGCTCATAAGAACACTAAGCTGAGAAGCAGGCTCTCCCAGTGGGGACGTAATGCCAGAAAGAAGAAAAAGAAAATGTGAATAAAACTA
AAATGGTGGATTTTATTTATTGTTAACAAATTGGAAAGCAATGTTTTCCTAGTCGATAAAGCATTTATTTTTAATTAACTTATTAAATGCTTAGTTTATT
TATAAAAACAAATTAGTTTAGACTTGAATACAAAAGAATATTTACATATCCATTGATAGCTTAAAATCTGTGCGATTACCGTATCAAATGTTATAAATTA
ATAAATTTTGAATTTTGTCATATTGATGTTTTCAAGCTGAATCATCATTGAATAACCCAAGTTTAATAAGTAAAACAAAGGAGTTTAAAAAAATATCAGA
TTGTCATTTATTTTTTTCAGCACAATATTTATTTTCGTACTCTTATCAACGACATGATTCAAAATGCTACGTCCATTACTTGGGACTTGGGACCCCTCCC
TCCCCCTCGTCACACATCGTCACAAATTCGTGAAGTCCCCCCTCCCCCCTAAAATGCTATATAATTTATGGACGACCCCTAAATTTTCATCGGTTCACTA
AAACGACTAAAACTAGAGATTTGCTTCTGCAAAGTTTTGATGCTAATCGTTAGAGTGAGACAAAAGATAGGAAAAATAACACGGTCTCCCGTGTCACCTT
AATAACCAGTTTTGCTAGACCAGCAGGGGCCCAGATAGCCGTAGCGGTAAACGCGCAGCTATTCAGCATGACCATGCTGAGGGTCGTGGGTTCGAATCCC
GCTGGTCGAGGATCTTTTCGTAAAGGAAATTTTCTCGATTCCCAGGACATAGAGTATATTCGTACCTGCCACACGATATACGCATGCAAAAATGGTCAAT
GGCACAGTAAGCTCTCAATTAATAACTGTGGAAGTGCTCATAAGAACACTAAGCTGAGAAGCAGGCTATGTCCCAGTTGGGACGTAACGCCAGAAAGAAG
AAGAAGTAGACCAGCAGTTTTTAGCCTTGCTAAAGTACTGTCCGGCATCAAAAGGTTGTCCCAGAGACACGTTTTCGCTATTTGGGAGATTTTGGTATCG
TCATATGTTGATGAGCTTGTTAAACATTTTTCATGATCCACGTTCAGCTCTGCCGCCGTACACATCGTCGATAAGCTAACAATAAGAAAGGCCCCGTGAT
ATGCATGCCTTTCACTGCAAAATCCAGATTCTACTTCAACAAGATGTTTGCACTAAATGCATCACCTTTTGAACTTCTGCTGGTATGCATATTGGGGATG
AATAAGCAGTTCCTATCACAAGTTCTTATCAGCGTATAGTTAAAGACGAGCGATGTAAAGGTAATTTTTCGTTATTTCACATTGAACCGTTGCCATGAG

>AAEL013983
GCTTTTTCTTATAGTTTAATCTAGATCGAGAAATTTTCTGGTAAGATCAAAAAGTCTAGGAATGTTATTTCGTGGGAATTTAAGTTCTTAAAGAAAGCAC
TGAAAACTACAAGAATAATTCATGAAGAAATCCCCGTAGGAATTCTCAGAGGAATCTCTTCAAAGCACGTATTTTAATGCCTGAAAAGTTCGTGAAAGAA
TAACAAAGAACATTCTTTGTGATTTTTTTTTTCTAGAATTCTTGAAGACTTTCCTGAGAAAATTTGAGAGAGAATGGATTTTAGAGAAAGGAATTGGGTA
GAATTTCAAGTAAACTCCAACTCCAATTTCTACAGGAATTATGTATAAAAAAAAGCAGAGTGAATTTTACAATAACAAAAGAAGAAAAAGATTGTGAAGA
AATAAAGAAATACCGTAAACTCGGGTGAAATTGATCCCCGTGTCATCGAGCACAAATGTCAATGTAACCTGCAGTGAATGAACGTTGTTTGTCGTAACTA
TTGTTGAATTGTGTGTTGTAAATTTTGTTGTTGTTTATTTTCATAAAAATAATGTAAAATTTCATAATCATGTACGGTGTAGACCAGAAACATCCATACA
TTTCTAGTTCTAAACAAATATTTGAACAATTGAAACCTTGTCTGAAAATTCGTAAGGATGCTTAAAATATGTCCCCAAACCAGATTTCATCATCAAAATT
CGTACTCATTTGCTCATTCGGTTGAAATTATTGTATTTCTGTTAGATATCAGGCGATTCTTTTTTTTTAAATATTATTCGCACAGTTGAAACCCGGAATT
TCCGACACGCGAAAAACGGATTTTCGCCAAACCCATGCGTCGGAGTTACGACAAGCAAGGTGCGCTGTATATCACACCAGATCTGCTGTGCAGCGCACTA
TGCCCGACGTTAGGTTCAGCGCATAGATTTAGAGAAAAATCGGTTGTTCGCGGCTTTCAACTAGAGACGCGATACATTTTGGCGTTTTCCGCGTAATTCT
TTAAATTTAATTATTCATTATTTCTATAAATGTTGTATTGTTATTGTCGCGCGCCCACCAAATCGGAACGCGCGTGTGGGACACGCGACGTGTGACTCGT
TCCCGACATAACTGTCATAATGGCATGTGTGGCGCTGCATTCTTACGATGTTTATGAACACAGCGCACTATTCACATATTAGCTGCGACGCACGGGGCCC
GAGAAAACAATAATAATAAATAAATGTTGGTCTTGATTTCTACCGGATACATAATATTGCAATCACATTAAAATTCAGGGAGCTCAAATTCAGTATGTAG
AGTCGTTTCAAAAACTAACAACTAAAGCATTGACAAGTGATTAATTTCACCCCGACATGGGATCCCCGATTTTTTGTTTAAAATATTATTTTGAGCATAA
GATTTGTTAGAAAATTTCTAATGAGCTAATGAGGTTCACTGTCGTAGGTACTTGTTTTCTTGCATTCAGTTGTTGGGTATTGTCAATATTATAGGAAAAA
CGTGAAAAATGATCAATTTCACCCGAAAATACGGTACCGAGTGTAATTCCAGAACGAATGCAATATCCGTTGCGGACTAAAACCTACGAATGGTGCTTTG
TAAGATGTTTTGAATTAGCTTGATTGTTTGGAGAACCCACTTTCTCCAAGAAATCTTTCATGCTGGAGTCAACCTACGAAAATAATCTATGATGCTGGAT
TGAAGGACAGTTTGGACCATTTTCTATTTCAAACTGGTTTGTTACCAAGCCTCGATTTCGATAATGCGTTCATCAATATATTACCAATTCGAGGGAAAAT
AACACGTGATTATCGCTCTCGCGTGTTATCACAATTGCATTTGTGCTGGGCAAGAAGAAAAAATATTTCAGGTGCTCATCTATCGCATTTTAATAACATA
TTAAGAAATTGATAATGCAAAATTGAATGCACTATAAAAGCTACTGTCGGTTCTATCAGAAGGACATGCTCACAGTTGAGCTCGATCAGGAGAGAACAAG

>AAEL002848
AAAAGTCAAAGATGCAACAATTGACAAGATAAAACGAAGAGTTTAAGACTTATAATAGATACAAATAATTAGAATGAATGAATTTCAAATTTTATGTTCT
GATTGTACACGATTGAACAATTATTATCGTTCACGCAATTTTTCTTGAAAATAGTTAAATCCATATGTATCCACATGTATTTATGTATATATTTGGAGCA
AGATTTTGTAACAAAACGTTGGGATACTGCATGCGTTTCATTCGTATAGAATGATTGTTTTGTTAATTATTGTTTAAATCAAATAATAAGTTTAAAATTA
AGGAGATATAAAAAAAATATATATTAACACTTTTGTAGCAGAGATATATGACAGCAGTTTATGTATCAATCATATGAAGAGTATAGAAGAGAGCGAATGT
AGTATTATAGAGTAAATTAGAAAATAAAAATAATTCTATCGTAAGGAAACAAAATTATTAAGTTTGTCGCTAAAAGAAAACTTTGCATATTTCAATCTCT
AGAACATTTCGTTCAGTGTAATCGTAAGTTTTGCATTCGCTTCCAGCGCAAGTGAACAGAACACGAGAATGTATGCGAACGATGCGAAGAACGAGAACGG
AAGCGGAGAGTCTCCGCTCCGAGACAGAGGGGTTGAGCTGAATGGATGCGGAAGAGAAATACGTCGATTGACACTATGACTGGCACTGGTACTGAATGGA
ATGGAATGATGCGAAGTGAAGGAGGAAAAGAGACAGGGGTGTGTGACGCAGTAAGACTGATCGATGTCGTTGCGCATGCTCCTCAGTCTAATAACGATTT
TTGACGCGGACGGTTGAGTACAGTTCGCGCGAGGTGAAAAAAATATAATTTGGAAAAAATACATATATTACTTGGTGACGCCATGAAAAAAGTGTTTGAT
TTTGAAAGAATACGACAATTGCTTGCAGAATTTACGTCAGATATGACTTCGGTAGTGTTATACTTAACCATTGAAATCATTATTTCGAAAAATTGATAAA
TTTACGCATGAAGTAAACGCAATTTTCACAAAAATTTTCATTTTCATTTGCTTATGAATATGGGAAGAAGAAGCGCAATTAATGCTTTGAAAATGTTCCA
TTAATCAATGATGATACGAACTTTTTACGAGATAGGTCAATTCGATCAATGTTACCCCGCTGATCAGTGATACCCCGGATTACGGTACAAATCAGTGAGT
CAATTAGTTCCTGATTTTAAAACAACTCTGTACTCGGGATCAACAACTTCATCATCATTACAATCATTTTGCATAAACCATCATCATGAACAACCCGGCA
AGAAAGAAGCCGGCATAACACATTGGCGTGACTTCGAAGGGATGGTTGCTGATGAACGTTGGTGTCCACCCATGTGGCATGCCATCTAGTTGATTTGAGC
GAGTAGTTCATCACACTCTCACTCGCACGGTTGGCTGGACAGATTTTCGGGAGAGCGTACCGTTCATGTGTCGTTTTCGCCTCTTATTCATTGCTTCATG
CTGTTACCATTCGATTGTTCCGTTTCTTCGTGTTCTAGCCCGGCACACGGAAGAGCAGGAGTCTATCTATGATAAAATTTCATTTGAATTTGAATTTTGA
ATCAGTTGTTGCTTGCACGTTGTTGCGAACGGTTGTGCCTGGTTGGAGTTGTATTCTGAAAATTTAATTTTCCGGCTTTCCACGTGTTTCCTTGGATTAC
ACTGCATCTGCGCTGCATTCAAAGTGCCCGGATCATCTGGATTCATCGGTTTTGGTATACATAGACAGTGAGTGGTGCAAGAGAGGAACCAAAATCGAGC
TGCCGAGCAGTCCCATTGACCATACGAGTGTTGATCGCCGAACAGTACGGATTCGTTCCCGGAGTTTTCCTCAGCGAAGAAAGTGCTATTAGCCTAGTGC
CTTAACGGAATTGCGGTTCAAAGTGCAGTGCGCGAAAGCAATCTACCAGTGAAGCAAATTTATCTTTACAAACAGTTAACTTTTTAAAGCCTTTTTCAAA

>AAEL020083
CGGCGTTAGTTCCAAATGTTTCTACATTTTTCCTGAATCAGCTCAGATTAGAATTACTCCAAGGAGTCTCTTTGAAGTCTTCGAAGACCGCAGAGGACAA
GCTTCTTCAAAGACTTAATATATTACGTTGTATTACTAACGGCATCATCCTCCAAGTCCTGTGGATTTTCAATGGCCGGTTGCTTATATTATTATATTAT
TACCATTCAAGATCTGTACTATAGCATACTTTAGTGTTCGATCATACTGGAGCCTCTCCAATTAATATTTAAGCTGCCCAAATGGTATGATGAGCATTAG
TATACTATACCGGTTTATAGATACTTAAAAAAATGTTCGTAGACCTCCAATTATTTACATTATTTACTTACTGAATTTATATCTTCATTATCACCTCCTC
TAAGCATCGTTGGAAAACGTACGCAAGTTCTACATAGTGCTATCTTTCGATTTGCTGTGCAGAATCAGCTAATGATTTGTTACCAACAAACGTAGGTCCA
ATATGAGCATTGAGCATGTGCATTAGGGCGGTGCAAAATTTAAAAAAAAAGATGGAAATACAATCTTCTATATCTTATTTATCATTCTCACAACCACGAT
GTAGGTTTATATGGAAGCATTTTTGAGAAATGTTCTCTAGTACTGTAAACTTATCGTCTCACAGTGGAAACTTCTTTTGTTAAATCATAATCAAAAATGT
TGCTGAAGAAACCACTCCTTTTTGAGCTAATTTTGTTTGATATTACTGAAGAAGTTGCAGCGCTATAATCCCATATGAAGCTAAATAATAGCAAACAATC
GTGAATATCTCGCGTTGAGTATCATACAGGCGTATCTGCAGTGATCGATTTCTCTCTTCATCGACTTTCTCTTTGGATTAGTACACGAAATGCAATCGAT
ATCCGGTGAGGGGCCCAAATAGCCGTAGTGATAAACGTGCAGCTATTCAGCAAGACCATGCTGAGGGTCGTGGGTTCGAATCCCGCTGGTCAAGAATCTT
TTCGCAATGGAATTGTTTTCGATTCCCAGGGCATAGAGTATCTTCGTACCTGCCATACGATATGCACATGCAAAAATGGTCAATCGGCAAAGAAAGCTCT
CAGTTAATAACTGTGGAAGTGCTCATAAGAACACTAAGCTGAGAAGCAGGCTTTGTCCCAGTTGGGACGTAATGCCAGAAAGAAGAAGAAGGATCCGGAG
TATTTCCCGACGAAAGACGATGAGTGGTTTCTACTGAATCAAAAACAACAGTCGAAAACATTTGCCCTGCCAAATAATTAGCTAAAGAGAAAATCGATGA
AGAGAAATCGAACACTGCAGTTACGCCCTTATGATACTGAACGCGAGATATGTCTTCTCCAATCTGTCGAATTAAATTGCTCTCTTCAACAACTACCTTT
ATTATAGTTTAAAGAACGAGTTTTCAGTTTGAGGTGATAAGATTACATTATAGTACTTTCGTATTTGAAAATTTCTAGAAATTTCTCCATAGTACTTAGT
AATAAACCTACATCGTCTTTGGGCCACTTTTAAATCATTACCGAAAATTTCACAGAATACTATTTTTATGGTAAAGCGAAGTATGCACTTCAACAAAAAA
GTAATCGCCTATCTCGATGCGTGGGAAATTTCTTGCAAGAAATGCTCAAGAAAAGCATTTTTCTTTGATCTCAGTACGAGAAATGCCAATTCAAATGGAG
CTCACTGGAGAAAATTTCTTGACCATTTCTTGCGCAGAAATTTTCACTTTTCTTGAGTGGAACAGCATATTTAGCTTAAGGATTATAAAAAGGTATGGGA
GATTAGGCATTCATTTTTTCAACCGCCCTAATGTGCATTCCGCTTCCAGTATAAAGAAGAAATAAACATTTTATGGACACTCATATCTTTTTAATGCATT
GCAATGGTGCAAAATTGTTGCACCAATGCGAACGAAAGAGACTGTTTCAATTTTATGCATCAACATCAACCAGATTGAATTAAAGTTTTATAGGTCGTAA

>AAEL005384
GCTTTTATATGGCCGAGCACACGAGTGAAGCTGAAAGTGGATTGTGGCTGCTCAACCAAGGATGAAGGATCAATTGGTGAGCTCGTTTCATGCTTTTTTT
TCAAATCTGTAAAATATGTATGACCGCACATTTAATCGTTACATAAATATTTTTCATCAAACTATGAATGGTTCGTCACTGTAAGTGTCGGCATAAATTC
TTATTCATAACTTTTTTGTTTTATATTTTTTATATAAAATCCCTTACCTTTATTTTTATAAATAAAAAAAGCTTTGAATGGTTCGGTCTGTTTGTCTGTG
CTAGAAGTGTAGACTTGCAAAACGTTCATTATATTCAAAAGACTTTGAATGGTTCGCCACTGTAATTGTCGGCATAAGAATATTATGTGATGGTACAGCC
AATCGATTTTTTTTTTCAATTTGAGTAAAATATCCTAACAGCTGTAGGAATGTTGCTTTTAGCTATTTGTTCAACAAACTTTCAATAGTTCGTCACTTCA
AGTAACGACATTATTTTCTCATATTTGAAAATTTTTCATGTAATAGGGTGATATTCCAAACTGAAAAGGCAATAGATGGCTCTTTTACAATGGTAGTAAA
AACGAAATCCTGAAGCAAAGAAAGCGCCACGGAAGATGAACTATACACAAAAAGTTATGTATTCACTTTACACTTGATTTCTAATCACTACTATTTTATT
CAGTTTCCTAATTGCAAGCAATTAACGAATTTCATTATTTTCCATACGTTTTGACAGTTCTCCGACTACCATTCTTCCATGCGCTTGTGTTGAAAGTTTG
AGAAATTTGAGAATCCAGCGTAGCGCGATCAGTGAGGGGAAAACAAACATCAGTGTCGCCGCTCGGCGGCCGGTAAGAGAAACTGAATGTTCGAAAGGTT
GTTGTCTGTAATTTTTGCCGCTGGCGCCAACTGTTAGCGTTTGAGAACAAAATAAACAGTCGTTACCCTATTGAAAATATATTCCTAAGTATGTTTATAT
CTCACAAAAATCGTTTATCATGGTCTAATCGCTTATCAAAGTGAATCCTGTGACCCAACGATCCTCCCCATTAACAACCATCCCTCCCAGTAACCTTTAT
GGAGATGCAGTGGAAAACATGGTCTCCAAATAGCAAAGGTTACACACTAACATTCCTCCCCTTAATCCCATCTGACTGCAAGGACGTGGCTGGCGTCGTT
ATTGCCCATGTATAAATAGAGGCACTGAATTATGCACACTGAAGAAGATTACGGCCAACCCCAGCTGAAACTCTAGTTGATTCTTTGTGCATATTCACTG
ACTTCAGTCAATCACGGAATAGCAACCATTGATATGTGTAGTCAGTCTAAGCTAAGCTTAAGCTAAGCTAAGAAAAACTGACAGAAACCATGGAATGTAT
GTGATAACATCAAAACATTAAGGATCCTTGGAAGGAAATGCAGTTTGGTACCGACCTGATCAAATTCACCCCAGTGATCAATTTCCCCCCGGATTACGTT
AGTTATTTTTTCTACTTATCTCGTTTTTTGGCAAGCTCGAGCGACATAGAGCAAAACGGAGCCGAAAAAAAAAACATTTTTTATACATAACTAAATAACG
TTCGGGTTACACAATATCGCCCAACTCTAAGTGAAAATCACGTGCTAACTGCTTTCACCACATATATGTAGTATGTCAAATGGGAAGAATGGTGAGAAAA
TATAGGTAGATTGTGTCTCGGCTTTTCAATTCTTCACCACTGCCCCACCGTGAGAGTTTTAGTTTAGTACTAACCACATCTTTGAATGCGTGTATGCGAA
GGAATGGGCGTTATGTGTGTGCTCTCCAACATTTGGCCGTATGGATTCAAAACAATCTATCAACGGGCCGGTCGGTCATATAGGTACCCTGCGTCTAGCA
CTTAAAAGCCCTACCATGTTTGCGAAGCAGTATTAGTTCGCGATTAGCCACCGGCAGAAGCAAACACGTTTTCAAGTGAATCAGAGAAAGTACAGTAGAA

>AAEL008876
ACAATAACATCTGATCAAACGCCCTTATGTATGCAACGTATTTGCAAGCATGATTGCGCATGCGTGCGCGCGAATGACTAACGCCGAGATCAGGTGGCGC
GTTTTACCCCGCAAAAAATGAAAATGCAGATAAGCAAGCATTTTATAAAAATTGATTTATAAACTCCAGACAAAATCAAATGGATGGCTGTTTCTACTAT
TTGATAGAAAACATGTTTGTTTATGAGATAATGAATAAAAAAAAGGCTTATAATAATGTTCTTCATAGCTAATAACGCTTCCTTCCTTAGGGGCGCGTTT
TACCCCCAGTTACCCTACATTTTGTGCGGGTGTAGGGTAACCGGGGGTAAAACGCGCCCCCTAAGGAAGGAAGCGTTTTTAGCTATGAAGAACATTATTA
TAAGCCTTTTTTTATTCATTATCTCATAGACAAACATGTTTTCTATCATTTGATTTTTTCTGGAGTTTATAAATCAATTTTTATAAAATGCTTGCTTATC
TGCATTTTTATTTTTTGCGGGGTAAAACGCGCCACCTGATCTCGGCGTTAGTCTTTCGCGCGCACGCATGCGCAATCATGCTTGCAAATACGTTGCATAC
ATAAGGGCGTTTGATCAGATGTTATTGTTCGATTATAGTATACATGCTGATTGGAAAAATGTGCATTTGTAAGGTTCAAATTGGCACGTAACTATAGCTT
GGCATTACGTTTGCTGGAATTTGAATTCAAACGGCTGTTTTGGTGTTATGAAATAGAAGTGGCCGTTTTGCCCTACGAGTTGATTAAAGCTTAAGTCCTT
CAATACGCTTTTTAAGGATAAATTCAACACTTTTTTCGCATGGAATAAAAACTATGGGATCGGTGATAGTTTCAAAAGTTTTGTTGTTTATCGACCTGAA
AAATGGCCTAGAAAACAACACAAAATTACAACGAAATCAGCGAAAAACGTTTTTTCGAGTTTTTCACGATTTTTGCCAAGAAAACACTTAACAATATATG
TAGAGAAGCATTTTAATACATTTTCCATTATCTCGGGTGAAAAACAGCGTCCCAAAGCACGTCGTTCGTTTAAAACAAGGGTGGCGCGTTTTACCCCAAC
GGCGCATTTCCTACCATGTACACAACGCTGATAGGACCGGTAGTCCTCTACAGGCATGAAGCGCGGACGATGCTCGAGGAAGACCTGCAAGCACTTGGAT
TCATCGAACCCCGGGTTTTTAGGACGATCTTTGCCGGTGTCCAGAAGGTGGCCAAAACCGGAAGGATACGATGGGCAGAGCATGATGCAAGAATGTTAGA
CAGCAATCCTGCAAAGATGGTGTTCGCTTCGGATCTGGTTGGTACAACAAAGCGTGGAGCACAGCGAGCTAGGTGGGCGGATCAAGTGCGTATCGATTTG
GCGAGCGTGGGGCAGAACCGAGGCCGCGAACCGAGTATTGTGGCGTGAAAATGTTGATTCAGTGTTATCTGTTTAGATGTTAACTAAATAAATTTAATAA
AATTAATAATATTTTTCAAATGATTGGGATGTCTGGCTTTTAAAGGTCTATTACAGAATTTTGCTAAAAATGTGTACCTCTTTCTAAATCCTTGATTTTA
TACTGTTAAGCTGGGTCAATACGGACCATCTATCCTGAGAGGTTTAAATTGAAGCATGTTTGTAAAACATTCAATTGGCCTAATATGGAAATAATCTTGA
GACTTTTCGCGGGCTGCACAAAATGATGTCGAGGGCTGGATGCAGCCCGCGTCCAGTACGTTGGGCAGCCCTGTCTTATACAGATGAATATCTCGCAGAG
TAATTCAATATTTATAGTTTTAAGACAGCATTAAATTAATGCCATCTGTTTCAATTAAGTAGGTAGGTTTACTTCACTGCTCTTGAACTGATTGCTATCA
GATAAAGTGCATCCCACGGCTTATCGCCATGCACCTAGTATAAAGCATGGCGATTTGGAATAATTGTGCATTCATTGCAGTTGACATACACCTGATCGCA

>AAEL006762
GGGGAAACGTAGAGGCAAATCTGCGATTCCAGAGCTCGGCCGTCATGGTCCTACAGTAACCAAGTGGCCTAACTGATCGGTTTGTTTGAGGATACCAACC
TGTGCGCGATCCACGCCAAGCGAGTCAGCATCATGCCGAAGGACATCCAGCTGACACGTCGTATCCGTGGAGAACGCGCTTAAATTGAATTGCAGCATAA
TTTCAAACAAAACGGTCCTTTTCAGGGTCACAACAATGCATTCCACGTAAAAGAGTTACAACCAGAGACATTTCATCTATTACTATTAATTAATTAACTT
ATTTATTTATTTATCAATTATAATTTTGGTTGATTAGTTTTCTACGGAGATAAATGGCAAACAAAGTTTTACCTAGGTTCCCGTCGCTCGGGTTGGGCGG
CGGTAGCATTTTTGCAGTCTTCTCTGTGTGCGTATTTCGATTCGATCGACAATTTATTACCAAATCAAAACATCAACAAAGCTGTTGCTGATTAGTTTTA
GCTCTTTGTTTGACAATTTGATACTCTGATCGCTCTAGCATGCATTTACATGTAAGTAGCGACGACGACAACGGCATTAATCAAAGTAAGTAAAGTTTGT
AAGGATGCTTAAAATATATCAGGAATTTCCTTAGGAACTTGCCTACAATTAGGCGTTTTCATCGCAATTCTTGAAATTAACTATTTATTATTTCTTTAAA
TATTGCATTATTAAGAATTTAGCAAGCATATTCGGATTCAGGAAGCTCATATTCATTATGTAGAGTCGTTTCAAAAAAATAACAATAATCGCATTGACAA
GTGATCAATTTCACCCCGAAATGGGATTCCCCGATTTTATATTTACCACTTCAGTCGTCGCGCTGTTGTATTTTGTACAACACTGTTAAAAAACCTCGCT
TTTCGTGTACAACAATAGCGTGGTGGTTCTGACGGTGGCAAACCGCGCGACGACTGGAAGGTTAAAGGATGATTTCTAGCACTAAAAACACATTTGTTAG
AAAATTTTGGCACATGAGCCAAAGATGCTGGCCGTCGCACTTGTTTTCCTGCATTCAGTTGTTTGGCATTTTCAAAATTATTGAAAATAGACAAGGGAAA
CCATGAAAAATGATCCATTTCACCCGAAATTACGGTACATGTAAACTTCAAATTGTCAAAACATTATAACAGCAAGGGAAATGTGCTTTTCTGTAAAAAA
TAAGACATGCCTCGATATTTACACATTTTTCAATAGTTTAGTCATAAAAATCAATAGTTTTCATTATTGGAGTAGATTCGTAGAAATATTTCCAATCGAT
TGGTGCAAGAAGCTTGAAAATCTATGCGAGCGTTAGTAAGTTATTAATAGTCAAAATCTAACCACTTTTCGTGACGCGAGCGATTTTTCGTTTTTCGAAA
TTGTACCCCAGTATGTTGCCGTAAGACGTTGTCCAACGTCAAAAAATAGTGTAATCTTATGCTTTTGATCAAAAGTTTACTGGGAGGGATTTTGTTTTGT
GTCTTAATACGTATATTGTGCACTTTTTAGCTGTTAGCTTGAAATAGGAATTGAATTTCGTTTGAGAAACTTTATGGAGAGTTATCTCAGACAGTCAAAA
ATGTAACGTTCGACCTTTTCAAATCGAGCCCCAGAAGTTTGTCAATTAGCCCTTAGGGCGTTATCATAAATTATGCGAGATTCGCAAAGCGTTGCGCGAA
AAATCGTAACACCCCTCGGGTATAATATGTCATCATCATTGATTCTAAGCAGTCATCATTGATTGTTTATCGTCAAAATCAATGATTGAAAATATAGAAA
AGTTCCTTCTTCACTAGCTGAGTATTTTTTTGTGATTTTGTTAGCAAAACAAAAGCAAGCAAAGCAAATTCAAATATTACGAAACATTAGAGCATCAATA
TTATCAGGAAGATAATTGTACTTAAGGTAAGCAAATTAGTGCAGTTTTAATCTGAATTAAGTAATGAATCTTTGGTTCGCAGGGCATCTGAGAGAGAGG

>AAEL000786
TCATCCCATCTTGTAGTATATCACAATTTCATTATACACACTTAAAATTTTTCATGAGCTCGGCTGTGCGAATCTCGGTTATCCAATTTCAACCGAAACT
CAGGTTACAAATTGTCCGGTTGCTGAGAAACGAGGCACGGTTTACTGATACCTACTCGGCTTTTATTTCCCAGTCAATTAGTTTGTGGACTACTCGGCTG
TGCGAATCTCGGCATTTTAAATTAAGTGTGTATAATTGGAATAACGAAGCAAAATCGATACATAGCAAATCTAATACGGTGGATTATGAACTTTCAGCTT
CCAAATCCTCCTAACGCTCTTAGACATAATAATAATTTCGCATCGTCGTCGTGGTGGACACCTTGTAGTACTCCTCCCGTTGCCACTCCCAAGGCATGCA
GGCTCCAGTTCTGACGAATCGCATCACCCGGTGATACCCAAAATCACATAGCTCGCACGAAGTTCCTCGATATCCATGGGGACACCGGCACTCCTCTATT
CGAGTAACTTTACCCAGTCCGTGATATCCAAGCTGCGTCGAGGCATCCATCACTATCGGTGCCTCACTGGGTGCGAAGCTTCCTTTTGAGGGATACATCC
TAATCAGAAAGACATCGATGTATGCCAATACGGTCATGACGTCATCACGAGTAGGCCGTCTCCCGTCCGGTTTCCGAAAATTGACCTCGTGAAATCGGAA
CATCAATTGGTTGGTCTGATTGACGAGCAGTGGTGGTTTGTGGAAGAAGAGCAACGTTGTGTTGTAACCCTGAAAGTAGTTCTCTTGTTGGTATTGTTTT
AATGAAAATAGATATTTGAAAGGCAACTTGCAAGATGACGTCCGGTTCGTCCCTGGAATAGGAGGAGTTATCTAATAGAATCTGATACCGGAACTGCTCG
CCATATGATCCTACTTGATCCCTAGTGAATCTGAATGGAAGGAAGTAGTATGGTGTGACATTTTTGGGAACGTCCTTGAACTCATCGAAAATCTTGGTAT
TCAACGTCTGCGTATCCGAAATCGTAGCATACTTCATTTTCCAGTCGTTCATCGCCATTGTGTACTGTAAATTGCACATCGGATTACAGTTATGTACGAA
TGAAAAAGGAACAAACGCTCATCTTACATTCCAGCGGTAGAGGTCGACTGCGTGACAAAGCGTAGAAACTCCAGAACAGAAGCATTTGATGCACATCTTC
TTCCTGCCAACTTCGTTGAAGAAACCATCCTTGCAAACATTTCCGATGACCTTGACAGCTGTTGGCGTAGTCTCAATAGTCACATTGAGCTGTCGTGCCA
CACAGGAATAATTCCCACTGTCAATTAATCGCATCCGACAGCTCAATTGTCCAATGCCGTCCTCAGAAATCCAGTCACAATAAGCTTCCGGTTGCTTTCC
GTATACCTTCCATTCGATAATCGGAGTCGGGACACCGCTAGCTCGACAGGTTAAGTTCATCAGGTCGCCTACCATCACAGTTACATTCAACGGAGGAACT
TCCAAGAAACTCGCCGGTGTACATCCTTCCTCATCCGATCCGTCGATGCAGTGTCGGAAATGATCACATCGGAAGGTTTGCGACACGGACCATCCATTCC
GGCAGCGAAACGGCCGATAACGAATCGGAGTTCTGTCAACTATAATGCTAGCGATTGAGGGTGGTGAAATTGATTGAACAATTAACTAAAGGATGTACCT
GCATGAACAGTCACCAAAGTCCAGAACATCACTGGCAAAATCAGTAGAGCTAATTTATTCAGAGTAATCATTATGATTCACTTAACGGAGCGTCACTAGC
TCATCGAGCACGCGATTTCATTTCACTTATCAAATGTATACAAATGCAATGTTTGTTTTTGCGTACCGTTCGAATCTCCTCATTGAGAGCAATCACCAAG
CGCTTCGGGTCAACCAAAGGTTATCTAGCAACAAAGTAGATGAGACGATTGATCCGTTCTCAGTCACAAACGATTGATCGTTCCCCATCAATAGATCAAG

>AAEL019834
CCTTCCCTGGTATAGTACATAGAATAGCCAATGTTGAAACATTGGAACAAATGTAAAATACAATCATTATTATTCTTAGACAAAAACGTTGTAATCTTCT
ATTGCCAAGATTAATGTATTATATATTCAGGTTAAGTTTATTCAAAAAGTGTTTTTTGCTCTTATAAGCAGGTGAAATAAACTCATCTGTAAAAATTATG
AACTGCTACGGAAAACAAAATGTTGTTAACAAAATGTTAATAAAAGATACATTTAGTTTACCATAATTAGGATAATAGTGTTTTCTAACACATAACACTT
AGGTATAATAAAATAATGTTAAATGCTTTAGAAAAAATAAAAATAGGAAAAAAATAAGAATAGCAATGTAAATTTACGGAATAATTTGTTCATTTCTTTC
TATGAAAATAACAGTTGTATTAACTAAAAGCAGCCATAGAAATAAGCATCAAACGAAGGGGTATGAACAGTTTAGCAATGAAATATAAAAGCACTGAAAA
ACACATTTAGTACCGGAAAATATTTATACCAATTTATTGCTTGTTTCGAATTATTTTATTGGATATTATTCATAGACAGTTATCCTTTTAATACCAACTA
AACTCTCAGACGATTATTGTACAAATCGTTATTCTTTTGCATTGCAATTATTCTTTTATACTTATCCCACGTTTCTTTGAAGGAAACACATACTCCCTGT
AGCCCAATAGCATGCCGTCGAATGAATTTTTTAGAGCATTTTTCACACGATAGGCCATCGTATCCAACGTGGCACGCACATTTTTCTACTGTTGTGACTT
TACCCAATCCATGATCTTTGTAATCGGCACTATCCAAAACGATGTCAAGTGATTCTAGTCCACCAGTAGCGTTGCTCTTTACGTAAAACTCCTTCACCCT
CGACAATACAGTCATGAATGTATTTCTGGAAACATGACTTCCATCTAGGTGACGCCACTCCTGTTCAGTCATTGGAATACGTTTTCGATTCAGCTCTCCA
CTGATCTCCGAATCTCGATTATGATAGTAAACGAGTGTCTGTTCGCTGCCTTGAAGTACTACGTCTGGGTTATCAACGCCTTCGTGATCCGTTGCTGGAA
TATCTAGAAATCCTCCATAAGACATGAGCAGATTTCCTTTCATCTGCACGGGCAGAGAGTAATATTTTAGTGATTTTTTGTCATTAGACCACTTTGAAGG
TACAACATTACTGTCCAGAAGACTAGTTACAATCTGAAAAACAAAAGGGTATTTGAAGTTATCAAATCTTTATGAAGGAGACCTTTGTCCTACCTTGCGT
CTGAAAAGATTATCCGCCATTTCACATTTGTCTGTGATTCCGGAGCAAAAACATTGTTCTCTGATTCTCATGACGCGTTCTGCGGGTTCTGCTTCCTGTT
TGGCAGATTTTTCGCATTCTACCATTTTTACGTAAACTGCTAGCAATGCTTCACTATGCCCTTCCTGTGTGATTCCTTGGCATTCATAAAATCCTTCGTT
TGAACAATCCATGTCAGTACATATTAGGGTGCTACTTTTTGGACTACTCTGAACTTCACATTTTTTCGATACGAACGTTCCATTGAACTTCCAGCGAATT
GTTGGGTAATCGACGTTCCCTACGTGTAGTTTAAGACGCTTTCCGGGCGTCACAAATGTAGTTATGTGCAATGGACTGGTCGTTTCTGCAGATTGCAACT
CCAATGCAAAGGAATATCCAAGAAATAAAACGAGAACAAAATTTTTCAAAAAACGCGCACCCACGAACATCTTGATCTATTGATGGGGAACGATCAATCG
TTTGTGACTGAGAACGGATCAATCGTCTCATCTACTTTGTTGCTAGATAACCTTTGGTTGACCCGAAGCGCTTGGTGATTGCTCTCAATGAGGAGATTCG
AACGGTACGCAAAAACAAACATTGCATTTGTATACATTTGATAAGTGAAATGAAATCGCGTGCTCGATGAGCTAGTGACGCTCCGTTAAGTGAATCATA

>AAEL021888
AATGCTTCCGGAAATATCTGCACAGATTTGGACACGCAGAGTCTCCACATTGTCCGGCTTGTCCAAATATCGAGGAGATCCCGGAGCATGTTATATTCGA
CTGCCCTCGACTCAGGGCGATACACGAAGCGAGATGTTGTCAGAAACCGCAAGCGTCCTAAATCCGGACAACCTAGTGCAAAACATGTGTCAGCATGGAA
GCATTTGGAATGCGGTGAACTGGGGGATGATTATGTCGTTGCTGCAAAGCAGATGACGTGGAGACCAGAAAGCTCTGGGTCGCGATCGGAGTAGGCAAGA
TCCTCCGTCGGGGACTAGACCGAGTAGAGCGGTCGTAGCGTAGTATCGGTAATAAGTCTTCGGGGCGCCTGCAAATCGGAGGTCATCCTCCGGAATTGAA
GAACCGACCCTGGCACATGGCCGACCAACGTCGAATCGAAGTAGGCTGAGTCCACCGCCGGGGTCTAGCTGAGTAATTCGCGAAACAGCACCGGCAAATG
TTTCACGGGGCGCCAGTGAACTGGAAGTTTCCCTCCACCGGAATCGCAGGGCCGACCTCGGCATCTGCCCGGTCAGCTCCGGGGTAGACTGAGTCCACCG
CCGGCGTCAAGCTGAGTTATTCGCGAAACAGCACCGGCAAATGGTCCTCGGGGCACATGTGAACCGGAAGTTTCCCTCCACCAGAAGCGAAGGACCGATC
TCGGCATCTGCCTGGGCAGCTCCGGAGTAGGCTAAGTCCACCGTCGGGACTAGTTGAGTAGATCGCGTTGTGCAGCGACAAATTATCGTCAGGGCGCCTG
TGAATCGGAAGCTTCCAACCACCGGAATCGCAGGATCGACCTCCGTATCTGCCCGGATAGCATCGGTTCGGAAGATCTGAATAGTACGTAGCGGAATTAC
GTAAATAGAGTTTTCAGTGTGAAAAATCTCAAATACTTGTTATCGAACCCTACATAGTTAAAATCCTAAAATATCAATCGAGGAAGGATTTTTGCAAGCA
ATAGAATTACTCGCAAAGCCCAGAAATCAAAATTTCTTAACAAACTTTTCATTATAAGCAGAACACAGTCTGGTTTTCACCATGTACAGTACCGGACAGA
ATAAAGTACGCATTGGCCGTTTTTCCATACAAAATGATCAAGTTTGGAGTCTTATATATCGGTTTCTAGTTGTCCGATTGACCTGAAATTTTCACCGCAG
CTTGAAAGTAACCTCAAATTTGCTAGGCTAGAAATTCATAGTTTTTCATTAACGAACTTTTAAGTTATCGCAAATCTCAAATTTCGAGAAAAATGACAAA
ATTTTAAAGTAAAAATAATTTTTAAATGAAAATATTTAGAGCAATATGTCCTTCTGCAAAAATGTACAATTTGATAAGACACACTAGTTTCTAGAACATC
ATTTTTCGGAAAAACTGATTGTTTTGAAAATATTTTCAAAATTAAATTTTGCATTTTTTTGCAAATTGAGAGATTTTTAATAATTTAAAAGATTGAGTTT
CAAATGCAGTGATATTTTAATTGAGTATAATCTATGTTATATCTAGGCTGTGGTGAAAATTTCAGATCAATCGGACCTCTAAAAGCTGAGATTCAGATCT
CCAAACTTGACCATTTTGTATGGAAAAACGGCCAATGCGTACTTTATTCTGTCCAGTACTGTATAAAATGCCACCCTGTATACTGATTAAAATGCATTTT
GCAACCGAAACAGACTCTGTTGCTGGCCAAATTTTCGGTTTTCGATAATGCACTCATCCGTAAGCCGTTGCCATGCTGCAACCAAAAAGAACACGTGATT
ATCGCAGTCCCGTGTTATCAAAAGTTCAGTTCTAGAGCACAAGAAGGACGAACAAATAATACATTTCAGGTGCTCATCTCTATCGTAATAAAACAACAAA
TTAATCGATTGATAATAGAACATTGAATGCGCTATAAAAGCCACTGCCCGTCCAATCGACTGGACATGCTCACAGTTGAGCCCGAACAGGAGAGATCAAG

>AAEL004676
GACCGGAAATACGCTAAGAAATCTTGAAAATAATACAGTTGAACTGGGTTTGAAAGATTCAAGTGTTCGAATCAAAAAGGAATTTCCAACGTATCCAGCA
CCAGTTAAAATTTTCCATCCTTCATGTCTCTTCAGAACATAAATATCTACCCCAGAATCTGCTGGTAGAGACGCGGATCGAAGAAACCAACTGCTGGTGG
TGGTAGCTCCACAAATTCCAAATTAGTTCTCTCCTGTATGAGACCAGCCAGGGTCACTTCCGCTGTCGACTATCGATCAATCGGCACATCAGAGCCGGAA
TTGCTCATTGTTTCGAATAATAATGCTATCCGGACGATGGTTTGAAACATTGTGACAATTACTCAGTAGAACCTACTATGATCAGAATCGTTCAAACATG
GCTACGGACGGCCACGGTGTACTATATTTAAGAAGGTGATATATTCCCAAAACTGACAGCTACTTGACGACGTCATTCCTATCTACCTCGAACAAATTTG
CGAAAAAAATGATCAAGTGGTCCGGAAGGTATATGGTACGATAGGAGTGACGTCAGATGTTTACAATCAAACTTGATATTTACATCAGTGAAGAGCCTGC
CTTGTTAATTTTTATGTCGTGCGGACGGCCATGTGCAGATTAATGAAAAATAGTTTTAAAATTCTTACTCAAGTAACCTTTCATGAAATTGCAAAAAATG
TTGTACACAATTCGTTGCAGAACTCGATTTTTACAGCACTCCTCGTAATTATGCAACTCGGCAAGCCTCGTTTGATAAATGCACGGCTCGTGCTGTAAAA
ATCTACATTCTGCATCGAGTTGCGTAAACTACTATTTTCTGCTCGGAGTCGATTCCCGGTGGCCATTCCGGATTGTTGTAGACCACTTCAAGAAAAACTC
AAACTAGACAAGTATACCTTTTATTTGTAATCAATTTCAGGAAAATCAAAAAATTAAATTGGATTTTTTACAGGTAAAACAAAACAGCTAAAAACATCAT
ATAAACACAATATTTTTAGAATTCGTTCTAATTGATGCTAAAAACCAAACTATTATTCATAATTTGCAAAGCCGTTCTGTTATAAGGGTAAACGATGCAA
CTACTTGAAGTGGCATCTTTGAATACTTTCCTCTACAAGCGCATTGTCTGTATCAGGAAAGAAAAACTTGAAACTTTTATCGACATTCAAAGAGAGACTC
TCACTGGTCTCTGGGAAACTTTTATCGTGAATCTGAATTTTTGATGATTGTTTCCACCGTGTGGAAACTAATCGTGAAACTTTGTTAGAATTGTTTTACC
TAGTGATTAAGCAGCGGAAACAGAAACATTGACAAACACGAAGTGTATTTCTCAACAATGATTACTGCAAACACGAACAAGTTTGAACTAATAGAAGAAA
GAAGTATTAAAAACCATTCGGTGAAATGTGTATCTATTTGTTCAAAATAGCCGTTTGTTGGAAAGTGATGTGTAGTAACCTGTTGTAGATTATTCTTCAA
TAAAATGGCTCGTCTTTCGAAGACGCCGTGAAACGTTTTCTTTGAGCAGCAGGTGACACTCCCCCCATCACCATGTGATTTCGATAATGAATGCGAACTT
TTAACTAACGATTCGTTGTGTGGTAGCAAGAGAAAAGTTTTTTGAGGTGTGGTCACACCAAGCGTTTGTAGCTTTCTCATTGAAAGAAGTATCATCTGAT
TGAGCATACGGTGTGGAATTGTACAATAATTTAAATAATGCAGAATTTAATTTCCAGCTTGTGTGAAGCGCTCAAGTATAGTAGACAACACACAGTCTAC
CGTCTACAAGTCTACCGCTACATGCATCTCATCTTGTTATCTTCAACAAGCCTTATCAGGTAGTTTGTCCGTCATTATCTCCCGTTCAATGCTATCAATC
CGCCGTACTGTTTACGCTACACTTTACAGATATAGGTGCTTAGTTTGCATTTTCAAGCTACGTTCTATTCCATCAGTTTAAATTCATCCATCGACCGCA

>AAEL002612
ATTTATTTCTAATGTTGTCATAGTTAGCTGAATTAAAGTCGAATATTTCTTCAAATTCATTGTCAATATAGAAATCTGTATTAGAAATAAACTGAGAAAA
TTCTATTGCCGTATGAAACACTTCATTTTTCCAAAGTGGAGTAAATGCCTCATTAACACAAAAGTCATCAGAGACGTTTGTCAGCAAGAGATCAAGATAA
CAGTTTTGTTGATTTTTTACATGATTGATTTGATTAAGACCTAAGTTTGCAATTTTGTCAAATATAAACTGTAGCAATTCACTTTCTCCAATGACTGGGT
GTAATATATAATCATTGTCCATATCTGGTATAAAATCAATGTCGCGTTGATTAAAATCACCGTAAATATGAATCTTAACTTCAGGGAGTAAACTAGACAT
AACATTTTCCGCTACACTAAAAAATTTATCGTATGTTTCTTTGCACGCATTGTTAGGAGGAAAGTATACGGAGACAAAAATATGTGTCTCGCCAGACAAT
TGCACTTTCACCCACACGTGCTCAAATTCTCAAATTAGTGGTAACGATAATTTCAGAGTTCAATTTTGCTGAAACTGCGATTAAAACTCCGCCACCCGAC
TTTTTTTCAGACCTTTGATAATTACGATCAGCGCTATAAACATTGTAATTATTTCCAAAAATTTCTTCACTCCGTATACTCTCATCCCAACTCGTTTCAG
TTCCCAGAATAACAGAGTATGCGCAACCTGATACTTTACGATGAATTTCAGTCAATTTGGCTGCGCTTCTCATCCTGTTAAAATTTTGACAATATGTTAT
AATTTTATTTGAAGCACCTGATGAGTTTACTGAAGAACTCGATGAGTTAATTTCATTAAAACTATCTAATGCTATCTGGGTCGTTTGCTTATACTCTACC
TCTGAAGAACGCGTCAAGTTGTCATCTACTTCCTCTGAAGAGAGCGTCAAGTCCGACGAAAACACGAATGTTTGCATGCGCATGCTTCACAAGGTGGTGA
AGGTGGACTTCTCTGTGTCATGATGTGTTGTGGATTCGTGAGGCCGTCCGGTTGATAAGGGTTGAGTGTTTCCCGTTTTTCAAATCGAATAGTTGGGCGA
TAATTAGATGGTGGTCGGGAAAATTGATTTTTTGCCACTGCAAGGAGTTCACGATCGGATGGAAGATAATTTGCGTTCATATTAGATTTATTGCTATCTA
CGGCTGCCGAAAACTGAGTGTGCATTCTCCTACTCCATAATTTATTGATCAAAGCAACGCAATGCGAAGGATACTTTGAAGACTGCCCATAAAGTCTCAA
CTGTCCCATAGTGAAAAAGTAGGCGTTGGAAAATAGCGTTCAAAGTTTGATGTACATTTCTACACGTCATATTTAATTTGCATTACTGCACAAATTAATT
ATTCTGCTTCTATTGATCAGCAGAAAATATAAACTTGAACATAATTCACGTTTTGCAGTTGCTATTTGGGTTGAAAGTTCATATAGAGAATGTTATGCCT
TTATTTTTCAAGACAGGACTGCACCAAGCTCATATTTTCGCGCATTTTTTTTCAAACAAAATTTGTAAATTTTGATATGCAAAGTAAAGTATATATTAAA
ACATACATGTTGCGATGAAAAAAGATGCTGGTTTGAAAATCCATTTGGGACTGTTATGCTTTTATAAGCAGTACATGACTTAATAAAATGAATAAGCTGT
CAAAGAGATTTTTTTACTTTTGAACCAGTATCAAAAATATTTCATGATTTTCATGTTTCTGGGAGGGGGTGGTTGATTTTGTTGAAGGAAAGTTACAATG
TGCGAATATATTTCTGAAAAATTGTGTTTGCAATAAATTTGCAAAAGCAATAAACACAATGGCTAATCAATTTCTGTGATAATACTAAGAGCAGCACATA
ATCAATGCTGAAGCCTGCACAGATAAGTCGTCACATTTCAATAATACTATAAAACTGTTGATAATTACCCGACTCAGCTCAGTATTGCCTGATATCAAT

>AAEL002580
AGGGTAACTAGAATATGGTATTTCGGCAGCTTTATTCTTTGCATCATGGAAAGTTCTTAAAAGCGACTGGGCTCATAATTCATACAAAATTTTACATGCA
AAAACCATTCACTGCAAAAATAAACTAGTTCCCCTATGTCACGGAATGTGTAAAACTCCTGTTTATAAATCTGTGAAGCATCTATTAAGCATTCTGAAGC
AGTCCTTTCAAATAGTTTGTAATAATATTGCTAACGATAATATAAGAACTGTGTCAAGATTTTACAACAACAGTACCCTATGTACAAACATTTTTTTCCC
AGAATTCCCTTCTAAGATTTGAATAGAATCGGATTCAAGATTCTTTGAGTATATGTTTTAGAAATTTTATTAGAATCCAGTTTATGCTGCAGTAAAATGT
GATCGCGAACTTCTCTGACGAGCTACAGCTTTCCTTCAAATTTATTAGAATTATAATTTTACTTAGCAAATAGTTCAATAGACATGGGAGAGGAGGCATA
TTTTTAAATATTATAACATTTTTCAATTTAACAAAAAAAAAGGTGAAATGCTATTAGCATATATTGTTAAAACAACAAGAATATCTTCAATTTGCCATCG
TAAAGTCAACGAAAACCCTTTGAAAATGGAACATTTATTAGATATGTTTCTTCCAAAATTTTGACAAGTGCATCACGCATTTCGGCGCCCCCTGGAGACT
GGCGCCCTTGGCGGGTGCCAACCTGGCCAACCGCACGCTACGGCACTGACGATATACTATACTGAGAGGCGAACCCGAACTTTTGCACAATTATTTGAAT
GAATGTTTCAATAAAAGTGTCCATCACAGATTATAAGATTACTGCCCTAATGCCGTACCGGTTTGAAATTTTGGTCGACGGATGTTGAGAAAAATAGCCA
CAAAATTTATATGAATTAACAATATTCCATATTGTTACATATCGTATACTGAAATGTTTTAACATGCATGCTTTTGCACTCCTAAGTATTTCCACAGATA
ACAGACGTTGAAGTCCGATTGTAAAACTGTATAAGCCAATTAAAGGTCATTTTTAATGGCAACACAAGTAGCAACATCGTAGTGGCGCTGTCATCGCTAA
GTTACTATGAAGATGACAGTGGTGAATATGAAATATTTCAAGATACTGATATTCACTACTGATTGGCGCAATTCGCTGTGTGGCGGCGCTAGTGCTTGCA
AGGAGTTTCAATTTGAATATTTACACAGGTTTTCAGAAAATTTTTGTTCTAGCATAAACATCTGTTATCTGTGGTATTTCTATTGAATTTTTTTTCTTGG
GAAATGGTCTTTCTTTGGAATGAAATCAAATTTGTAATGATCATTGAACAAGTGATTGATTGAAATTTCTTCACTGTTACGTCTGTGATAATAGTATTGC
TCAAGGCAGATCAACAAGGTATAAAAATGAATGTAATATTTATGATGAAAATAAAAAAAATACACTAATACAAACTGACAATAAAAGAAATGTTATTTTC
TTCAAACGCAAATCTTAATGAGATATTGCAATTAGCTTTTGTTTATTGCTTAATATACTGAACTAGTTCTTATAAGTAAGCTAAACCGTTAGGTATTATT
TATTCCTTCCATTCCCATGAAACGCTTCTCTCAACCATTATCAGCTTGATATTCGTAGAATATGCATTTTTAGACATTTTAATCTATGCAGGGTTCTTCA
AGATCTTATCTAGCTAGAAAGTATTGATTTTTTTAGTTGTGGAAAAATAAATGATCTCAAACAGTTTTTTTTAACAACAATCTTTTGAAAAGCTATTTTA
CTTTTTAATGTTTTCCTGTATCTGCCAATCACAATACTTGTTTTAACTACCATTCCTGATAACAATATTGAATGATGCGGTTCACTTTCATATCGCAAAT
CGGGGATTTCCTTGAAATAATCAACAATCATCCCATTGCGGCGACTCATGATTCGGAACATCTTCTGCGTTGTTCACTTGTGGTGATCACCACGCCAGA

>AAEL002602
TTGAAGAGAAAAGTACGCGAACGACTAACACTTTTCCTCCTGACTCCGATTGGCACTCCACTTCATTGTCCAGTTGTAACTTCAATGATGCCCTGATGCT
CCCTCCCTTCCCAATATATGGTTCATATAAAGCAATATTATGTAATATGATATACAATATAATGAAGAATATATAGTAATACAATATAATATAGTATGAT
TTAAAATAATATAATAAAATGTGATACAATACAGTCAGCTCTCCCTTAATTGATAAATACTGAAAATAGGAACGTATCGACTTGTTATGAGTTGAAGGCA
TGCTTGAATGATTCGCTAATTACATTAAAGGAGAGTTGATTGTATAACAATATGCTCTAACACAGTACAATATAATATAACACAATATAATATGGTATAA
TCACAGTAAAATGTAACATCAGCCAATGGATTACATTGTAGAAAATCCAGTATCATGGGTGTCTATCTGACCAGCATCCTGCGGTAGAATGTTTATCATA
AATAATTCTCAATTTTAACATGGTGTATTTTGCATACTTTTAAAATAGAAATTATGGTTTTAGTTCGGTAACTTATTCGTCCATGTTCCACCTATCCTGA
GAAAGATATATTATAAGTGATAATTCATTATAAATGTATCATTCAAAAAAAGTTGCGAACTATATACATTTCTACTCCCGATTTGCCTCCACTTCATTGT
CCGGTTGTAAATTCAATGATGCCCTGGTGCTTCTTCGTTTCTCAATACATGGTTCATATAATGTTATATTTCAGTATGTAATTTAACATAATATATTACA
TTATAACAGAATATAATATAGTATAATATAAAACAAGGCGGTATAATATAATATAGTATAATATAATGTAATATGATATAATATAATATAATATAATATA
ATATAATATAATATAATATAATATAATATAATATAATATAATATAATATAATATAATATAATATAATATAATATAATATAATATAATATAATATAATATA
ATATAATATAATATAATATAATGTATAACAGTACAATGTAATGTAGTATAACACAATACAGCCAACTCTCCCTTAACGGGAGAGAAAACAAATAGAAAAA
TGAGAATTGCAATACTTGTTCAGTTTTCCACGGGATGGTTTGTTATGAGAATGGCGCGTCAAATCCAATTTTTGGAGATCAACCATCTACAAAGATGTTA
CATTGCATTCTCCTAAACTCCGGTTAGATGAAGTGCTAGTTGCAACTTCAATGATGCCCTGTTGCACCCTTCAAATTCCCAACCTATTATAAACAAAATA
AATACGATGATATGTATAAAAATAGGAAAGTTATGTCAATGTATGTGAAAAATTATACATCAAAATAAAAATATAGAATTATGTCGAAAGAATGAAATTA
GTATACAACATACTGGTACTGGTACTGCCAAAAAGATATTATTCAATGTAATTCTAGATATTCAAAAACTTTCGAAAGGCTTTGAAATTGGCGCAGTTGC
ACTGGTTTTGTGTTCTGTAACTCGCTACCTCCTTAACTCGATGATCCCTTCAATATTTAGTTAGATGGCTGGTAGATGGCCTTAATGATACTAAAACTGA
ATGATCATAAAATAAAGTGAGAGTAACGTATGTTTGCCAGGGATTATAGAAATGCTGTAATGATATTTAGTAATATAGTGAACTGCAAAACAAAATTATA
TTATTTAATTATGGTTTTAGGTTTGTTGAATTATGAGCAAAAACCAAGTACTGATGCTTTACTTTACTTTCTTTGATAGATCGCTGTAAAATATTAAGAA
TAACAATTCCATGAACGTAAACCTAAATATGCAAAGGAAGATTGAAGACGAAGAAATTATTGGTGTTATTTTAAAGAACACTTATAATGATAACGCCTAT
TCATTTCTATCATTTGCAATAAATCTTCTAAATCTTTACTTGTTGATTATTTTTGCTTATTTTATGCTCTGAAAATAAGTTACACTTCTCTAATGAAAT

>AAEL002624
AGATTTCCTTTCGAATTCCTGTTGGAATTTTCAGATTCTAATAGACATTCTGGATTTTTAACGAAATTATTATTATCTAGAATTTTGGAAGCCATTCTAG
AAATATTGAAGAAATATAGGAAGTCTGGTAAAAACTTTAGAATTCGGGTGGGAATGGGATTCCGATTGTTTATCTCAGGGAATTCTATGGATATTTTTGA
GACAGTTTGATTGCTGTAATCTCAAAGTCTCTTCATAGGACACAGATTTCAAGCTTAAATTCCAAAACTCGTTAGAAACTAGCGTTGGCAAAATCAAGGG
GGAGACAGCTTTGCTCTGAGCAGGCTATGCGCATCGAGCTAACTCTGAGTTACTCACATTTGCTCAGAAATCAGCAAATCCACTATTTCCACTATTTGTT
CAATCTTGCATCGTTTTACAACAAATGTCAGGAGGAAGTCTGAGATCTGATAACGATTGTCATTACGAGAAAGGAAGTTTATTGCTAAAATGTTTAAGAA
TGTGAGATGCCACTGAAATGGTGAGGCTAGTCCTAGTTATTTCGTCGGCATTATTAGCAAATGGATCGTAAGTCTTGGAACATGTAGGGTCCGTTTGAAG
GACTAACTACAACACATCTTAGTACTAAATGAAATGTAACACTTTCTTAGATCAATTAATTGATTGAAGGCTCCCCCAAGCCGACAAAAATATCTCCTGC
ATTTCTATGTCATTCTAGAATTCACTTTTCTTTTCACACCAACATGACAATGCGAGGAAAGTGCTTATAACGAATAAGTGAAAAAGATTTCATAACACTG
TAACATAATTATAGCTTATTTTGTTCGGTAATTCCCGTATAATAATGAGCGAATCTGGAAGAGCATGTTTTCATTCCGACATACGACACGATACGAAAAC
TTTTCACTGTAAAACAAACAACTCAACGCTTACGGTTGCTATGAGCACAAAACGACGAGCGAGTCGAGTTGTTCTGAGTTGCTCAAAAGCAACTCAAGAT
CTACCTCAAGATCAGTAGGCTGTCCCGCCCCTTGCAACAAACAAAAGGAAAGGTGAATCTCTGAATTCACAACTTCCTTCCAAAAAAGTGGGATTTAAAA
CTGTCACTACACGTGGCAAGAATGGAAGAAAGGACGTTCCCCCGAAATGCGAAATTTCTTCTAAGGGTGAAATGAATAATTGTATCGAAATGAGCAATCA
GTTCGATGCTCTAGACAAATTTTCCGAACACCTACGCGTTCAGGAAGATTGATGAATGCTAAATCATGCCAATTGTTCCTAACAAAAAAAATCAAAATGA
TATCATATCAAATTTTTCGTAACTCCAAACATTCGTCTTTCAGAATCTTTCAGTTCGCAAAATTCTGTTATAAATTTCTGCACTGTTCCCATGACCTTCA
CCGCTGATCATTGAAGGCTGGTTGCATGAATCAGAGATAACAAAAAACCACTGTTTTGGAAGAAACCGGTTGATAAGTGAGAGTCAAAGGTTTCCATTAT
AATTATCGCTAATCCTCAAACAGTTCAGCAGACGATGTATATTTCTTTGCGGGATTTCCGTAGGTGATCGCACGTCTTATCAATTTCTATGTCTCCCGTT
GTGTATTTAATGTTGTTCTTTTGGAAAGTCACAGACTTCTTTCTTGTGTTACATAACTATTGAGGTCGAGCCTGCTTCTAACTTATGTTCTTATAACAGT
TGGTATTGAGAGTAGTTAATAGAATTGACTTATTATGTAACTGCAACTATTAACCAAGACATATTAACTCATGTTTCCGGTAAAATTCGTTTTGCCAAGA
AATGATTGAATTTCTCATTACAGTAACCAAATGATCAAGATTTAAGATGTAGCACACGCTGCTTGAGAATCTTATGATAGATTTCAAGAGTTGTGAGTAA
CATAGTATAAGATTATTTGTTTTATTAGCAGTACAGAACCTATTTATTATTACGCTGATAGTATATTCATTTGCTTTTCAGTGTCAATTCGTAAGCCAAC

>AAEL002585
CAAGATGTTTGAGAAGAAGTTCGCCATCTTTAAGAGTTTCCGGCAAAACGCGACAGTCTCCTTTATTTGCAATTTGTAAGGAAACTTTGATTCCCCTAAT
GGAGTTGAAGATCTCCTGCCAAATTCAGAACAACGGATCATGATATGCTTCTTCTTCTTGGCATTACGTCCTCACTGGGACAGAGCCTGCTACTCAGCGT
AGTGTTCTTATGAGCACTTCCACAGTTATTAACTGTGACTACACTATGTTCAGGGAAGTCAAGGAAATTTTCATTACCGAACTGAGAATCGAACCCAGAC
ACCTTCAGCATGGCTTTGCTTGGTAGCCGCGAACTCTAACCACTCGGCTAAGGCGGCACCCTTTGTTTGCTCACTTGAGAGCTTAGGCTAGAAGATGCTT
CGATTTGATGCTAGGAAAATTTGTATGAAGTATCGAAATGGTTGCTCATTTCAATGCAAATATCAACATCAACTATTTCACCCTTGGAAGATAGTGCGCA
TTCCGGAGAAACTTTCGGTCATCCATTTTTGTCATGTTTTGTGACAGTTTTAATGACCCACGTTTTTGAAAAATAATTGTGAAATCATAGATTAACTCTT
CCTATTGTCCGTGGTAGCAACCATATAGGGTAAGTGTTCCCTTAGTTGTGGGTGTTCCTATAGCTGCGGTAGTGCCGTTTTCACTGATTTTATTACATTA
ACCACAGAACCGACACTGCCAATCAACGTATTGGCTTGTTGATACACGGAATTAGCTGAAAAAAGCGTTTAAATTGCTCTAAAACTAATGAAATGACACT
AAAATTGCGAAAACTTTTCTTACTTGTACCAATAGTTGCGGTAAAGTGTTCCTATAGTGGAGGATCCCATAAGAAAACAACGGATACCGCAACTATAGGA
ACACAAATTAAAAATGTACCGCAACGAAAGGAACAGTGTACCAATAGTGGAGGTATTATTTTTCACTGACATGCCGTGGGTTACTGCGATGAAACTATTT
TTTTCAATGAGTCAATGGTCGTTACTTCCCGTTACAAAATTACCGTGTACATTAATTGCGCTTCTTGAATTTAGACGGTTAAATGAAGTTCAATCGTGCT
TAGTACCTTCTCTATTGGTACATATACCCTACAGTGAATAGTCGACGTGACCTTTCAAGAGATTTTTTTGTCCAAGAAGGATTACCACCGCTAGCTTTCG
TTAACGGGTACAAAATCGAAGGCACGGGTCCAAACAAGGATATAAAAGAGATCAAAAGGAATAGGTATACTCGATCCACAATGTTTTTAAATCGCCATAT
CCTAGAGAAACTTTTTACTTACATTTAATTTATATTTCTCGCGGAAGACCATATAAATAATTGATCAAACACAGTCATAACATCTATGTTTGCGAAGAAT
TTCCGAGTTCAAGGGTTATCACTAAGTGGATGCAGAAAGCTCGTTTATTTCAAGGGGATACCCCTTGAATAGACGATGGTTTAAACATTGCCTTCCTTAT
CAAACCAATTTCCCATTCTTCTTTGCCTGATATTTTTATCATTTTGTGTTTACGAAAATGGGAACGACTCTTGAACTAGGCCATCGTCCATAACTGTTTT
TGCATCTTTTATTTTAAAATGTGAATATTTCAGAGAAAATATACCTACGTTAATTACGAAGAGCAACACTGAGGAAGGCTGCAAGTAATCGAAATTCACG
TATCTGCTTTAAAGTGCTTATTTTGCATCAATCGCCCTAAAGTAATAAATAGATTTTGAAATAAAATTTTCTTACAATATCTTTTCACCTTCGAAAAAAT
TCCTGAATTTTTAAACATATCAGATTAATTTTCTGATTACCATAATTTGTCCTTAAAAAGAAGCATAACCTAGTGACTGGAGTTCTTCCATTTGTCTACC
AATTAGAGAAGTTTTCATCGCTATTCTTCATTCTCACGAAAAGTAAAATACCAAGGCGTCTCGCGGTGCTTCACGATTGTTTAGTTCATTCAAGTTCAAT

>AAEL002610
CATCAAAAAAACATTATTGATACACATGCCTTCTCACCCCAAAAATTGCCCCGACTTTTCGTAAGTTATTTTTATCTAAATATGACCGCACCACAATATT
TCACGATTTGATTAATTCAATAAAGACGTAATAAGATATCAGATATCTTCCCACGCTTTCCGCCTCCCACTTATTTTTCGTATGACTTGTTCAGAACCAA
AAAATATCCGTTTCATAAATCATACACCCTCCAGTCTACAGAGAAGCTACTGGTATTGACGCCGCGTTTCATGCAACGATACTCTTTAGGAATTGTGTAG
GCTTCATTTTACGATTGGAAGTTTTGCGAAAAGAAGATATCGATTTTCCTTTGCCGTACAGCTGAGATGGGGTTGTGATATCCACTTTTTACGAGGAAAT
GCGTGAAATAAAAATAAATTGGATAAATTTGACGACCGATAAAGCAGCCTCAATGGCGAACATTTTCATCATTCTGCAGATGAGATGGGAAGTGTTGCTT
CGAATCGGAAAATAGTTGTAGAAGTATGGTTTTAGAACAACTCGTCTTTCCACTAAATGCTTTTTTTAATAAACTTAAATTAACTCAACCTCAATACTGA
AGGATTTCTCATGTCAATAGAAGATATCAACTTATTATTATTATTATTTATTTTGGAATTTGTTTCTTTAGAACCAAGTGCGATGCACTTAAAAATTGGT
GAGTAATCGAAATGACAACATCAAATGATTGTTAATTGACAAAAAAAAAAAAAAATACAAAATATCATACTCATCAGTCAGATCGAGTTTTGTCTAAAAT
TTATAAATTTCTCAAAAGTGGTTGGCCGAACCCAGTTGAACCTGGCTAACGATTTGGAGTTTGTCGATAGCATAGTAATGCCCGAAAGCTTAAAGTCAGC
TGTCATTAAGGACATATCTCCTTGAGTACCAAAATGGCCTCTAATATGGCACCTCACTCCCCCTTCACTTTTCGCTCCCTCCTCCCACGTTTCTCACAGT
GTTTTCGAGAGCGATCACAAAAAATGATTATTTGAAGGTACTAACCTTATTGTAGGGGGGTGATTTCTTAACTGAAAGCCTTCCATAATGTGTTTTTCGC
AAATTACCAGTTTTTGAGTGCAAACACGTAGTTATTGCTGTGATTTGTGTTGTAAAATACCACGCACTACCGAATCACTTCTTATTCACGCGCCGAGATA
TTGTTTGCTGGCTTTTCGGTGCCCGTTCTAAAACTCACTTTAAATTGTATTTCTACTCACCGTAGCAATTCAAAAATCTAATGCGATACTTGAAACACTT
TGATTTTTCACGCACGATGCTCCCGGGAACAATAAATCACTTATATTCGTCAAGATTATTGCGAAATCGAACATACATTTTTCAACGCAATTTGAAAAAA
AAAACTACCTTCATCTGGGTCCATAGGCATGATCTTGGATATCTCTGCATATATTAAAAATATTTATCAAAAATTTCAATGAGTTATTCCTTATAGCAAA
CGTTAAAATATAAGATCTCAGAAGCAAGTAATTCCTTCCCCTTGGTTATGCGACCTTGCCGCGATGGGAAGGCACAATCTATTAGCCCATTAGATGGACA
CCAAAGGCGTAGCCTGTAGTGGTGGTATCACATTTTGGCATTTTTGCTTAAAGCCGCGTTATAATTTATATGGCATAGACGCACTAATATCTCGGATGTG
ATCCAATGGACGTTCTGCGTCGTTGATAGCAATGATTCAATGTTCCAGCGGGGCCGTTAATGTCATGAAGATTAAGAAAGTACTTTATATGAAACATTGA
TTAACGCAAAAAAAAGGAAATTTACAGTAGCAATATGAACGCACCCCATAGAAATGCAATACTCTTTCCTGATCACATAATCTTTGAATCGTGTACTTTC
CTTGGACGATGGTAATACCCATAATAATCAGCTCAGCACCGGTATAAAAAGTACCAAACACCGATTAATCTCTACAGTGATCATTTTTACTTGCAACAGA

>AAEL001517
ATCATAACTTTGTCTTAAGAACAAGCTTTTGTTATTCAAACAAATTTTCAGGCCAGCCATGCTGTATGCTGTACCAATATGGACTAGCTGTTGTAATACC
AGGAAGAAAGCTCTGCAGAGAATTCAAAATAAAATTTAGAAAATGATTCTGAAGATTCCTCCCTGGTATACTACCAATTAGTTATATAGAATATCCAATG
TTGAAATATTGGAACAAATGTAAGATAAAATCATTATTAATTTCAGACAAAAATTGTTACAATCTTCTATTGCCACGATTAATGCGTTATATGTTTAGGT
TAAGGTTATTATAAAACGAAGCCAAACTTTTAATTTTCAAGTGCACAAGACGAGAGAATCTGACAACAGTTCGCGTTGAAAACCAATCAAATTGCTTGCT
TGCTGGTGGTGACCAATGGGATAGATTGTCAACGCGGAGCTCTGTTTGGTTCTCAAGTCTTATGCCCTTGAAAATTTGTGGTGTGGCTTCGTTCTACAAT
CACCTTAAGTTAGATTAAGTAAATTCAAAGCGTTTTTTTTCTCTTATAAGCAGGTGAAATCAACTCACCTGTAAAAAATCTGAACTGCTACGGCAAATGA
AATGTAATATGTTGTTAACAAAATGTAAAAACAATCTTAAATTTGTTTTACAAAATAAAGATGATAGTGTTGTCTAATAACACAGAACACCTAGATATAA
GAAATGAATTTAATGTTTGGAATGATAATAATAAAGAAATTAAAAAAAAAGAATGTCGAATGTTGAAACACTGGAACAAATGTCGAATAAAATATTAGAC
AAAAATCGTTGAAATCTTCTCTCGGCACGATAAATGCGTTATACATATATCTAGGTTAAGTTAGGTTAGGTTAATTGGAAGCTATTGCTTCTCTTATAAG
CAGGTGAACACAACTCATCTGTAAAAATTCTGAACTGCTACGGCAAATGAAATGTAATATGTTGTTAACAAAGTGTTAATAAATGCTTAATTTAGTTTTA
CCAAATTAGGATGATAGTGTTTTCTAACACCGAACACCTAGATATAAGAAATGGATGCAATGTGTGGAATGATACTAATATAGAATTTAAATAAAAAACG
CAGCACATTGGAAAAATTTCTCTTGGAAATTTCAGAGAAAAATCACTGTAGGAATTTCTGACGGAATTGGTTTAAGAATCTCTAGATGAATTTCTGCAGG
AGTGGGATAGGCCCGTGAGTTTCACTGAGGCTTCTAAAACTTTGGATTTACTGCAAGTACATAGAGGAAAAACGTAACTTCAAAGACCATTGTAGTTAAA
AAACGGACATTACTGTCTGCCCATTAAAATTAAATACTTTGCAAAGACTCGCACTGAAATAGTGAGCTAGTCTTCAAAAACCGACCTGATACCAGCCCTG
CAACCTTGTAAGTTCACAGTATCTACTGTGAATTATCGATCAGGAAAAATCTGGTATTTTCCGTATCAAGAAACGTTGTGACTGGTAAAACTGGATGAGC
AACCCTACGATAAATCCCAAAAGAGACATTGTCGCTTCTCCAGTATTCTGTTACCACGCTACTCTAATTGGGTGTGAATTTATAAAAAGCAGCGCACTTT
CATTGCATGCGTCAATAGTAGTCGGTAGCAGTTCGAGGAACATTCTCGCCAATACACCCGGAGAAATTTATGCATCGTTAAATTGCCAATCAGACAAATT
GAATCGTAGCTGCTCATTAGCTTTTTGCTAATTCAAATGTACGCTATGGGGCAGAGCTCAACGTTGCAATTAAACAGTACAAGTGTGTCGTATTCAACAT
TTACGGCTTAAGGGACGGATACACACTCGAAAGCTTACAGCCCATGTGAAAATAAAACAACTTTAACCGCACATATAACAGCAGTAAAACGAATCGGAAC
AATCCTGTTCGAGGCACGTGGAAATAATGCTGTGCAGTGCAGTTGCAATCTCAATGGGAAACAAAGTGCATCCAATATCAGATTGGTGAAAATAAGGAT

>AAEL001519
TTTCATCGACAGTATTGCCAGATTTTTGATTTTCGTAGCAAACACCTATATTGAAATGGAATATTGCATTACACAATATAGTATTGTTTATTGCTTCAAA
TATCTGTTGATTAATTATTATTAAAAAATCCTATAATGGTGTCTGTTGCAATGATGAAAAACGCGATTCAGTAAAGTATAATTAATTGCAACCCTGGCTA
TATCCTGAATCTTTCTTCGAATTTCACTAGCTTCACTATGGCATCAATGCCATCACCGTTTGTTTGTTTACATCATGATTAAAATTGCGCATCGGCTGCC
GATTTATCCGGAGTATAACCTCAATCTCGCGATTGATGCTGTAATGTCGAAGGTAATGTACATTAGCAGAAGCCGCTAAAGTCTATGGAGTGCCGAAGGG
GACGATCCACTTCCGTCTCAGCCCAGAGTGGTCAGGGAAAGTGGTTCGCGGACCTTTCCCTGTCCTCACAACCGACGAGGAGCGCGAACTTTCAAGTTGA
ATGAACGCGGGAGTAAAGCGGTCAACATTTAGCGACAATTGTTCAACATTAGGATAAGATGGGTTATGTATGTGTTCAACAATTGGGTGTAGAACTATAT
TTTTAAATATATATATATATATATATATATATATATATATATATATATATATATATATATATATATATATATATATATATATATATATATATATATATAT
ATATATATATATATATATATATATATATATATTTTTTTTTTTTTTATTTCAAAATGGACATTACAGTACCAAAAATGTAACAGGAATAATGTTGAACAAT
CGCCTACGGTGTTGTTTTTTAGCAACCTTTCTATCAGAATTTCCATTAAAATCAAATAACATAAAAACGTCTATCTTAACCGTTCAACATTTGGCGATTT
ACCCTAGTTATCGAAGAACAGATTGTTTGTAAGCATTTCAAAAACGCTAAAAACGTTTTAAATTTTTATAATTCGTACACAAAACCTCGAATGTTCTCGA
TTCAAATGAAAACAGCTCTTACATCAAGTGCCATACTAGTCATTCGAACGAATAGCAACCCAAGCGTAGGTAGCAAAAACGGTTGTCGGGTTCTTTAGAT
TTAGCTCTTGAAACTTCGAGGTTTAGCTTCGATGCATCTTCACCTTAACAACCCCTTTTTTGATATGGTCAAGTCTCCAAAAACTGTTGTCACTGTAGTT
AAAACCTTGTCCAATATGACTTAGGGTCAATAAAAACTTAACGGATATGGTTTTAAACGAACCATTTCATTAAGTTGTGCGACTATAGCGTGCAAGTTGT
GCGATGAATGCGTGCTATTTATTATTTGTGGTAAACACAAATATAAATGTTTAACGAATTAAATATTGAATGTTGATTGATATCGCAAACAAATAATATT
GAAAACCAAAACGACTACGACTCAGACATGCGCACAATTAATTAGATAAAAGTGACATCTACCGTGCACTAGATACACCTTGAGGAATTTCTAACTGAAA
GCTCTGCATATTACACAGCATGCCGTTGAAGCTCCTGCAACCGGCGTCCAAACGACTAACAAGCGAAATCTGAACGAAGCCATATCCTACTGTTTGCGTT
CTGCTTCTGTTTGCAGCCAAGTGCGTTCGCTTTTCCCATTCATATTGCTCGTTGTTTTTAAATGATTCACTTGTTGATAAGATTCACACAGCATCTTGTT
TAGTTGTCGTTGGGCATCCCACACACATGTACATGCCCTTGCCTAATGGACACAACAGTGTCGTTTAAAATAAGCACCTGATATCTGATGTAGGTTTTGT
CCGTGGCTTTGGACGGCACTGATAGCACCCATTATCAGTACAAGAAACGTTCCATTTCGCGCATTACAGGTTATTGGAAATACGTTTGTCGAATTTTTTG
CTTATAATAACGATGGTTGTGGTGCGCAAAAGACGGATCTCGGTTGGCGGTTGTAGTTTTCGAATTGTTTCGAGATAATCTCTGAAGAATAACTCGTGCC

>AAEL025888
AATACGGAATTCTTTAAGACCATTATGTATTTAGAGAATCGCTCTTTAAATTTTGTAAAATAAAGATATTCATAAGATCTCTAATGATAACGACAAGAAT
TTCTTATGAATATCAAGACGTTTTTGTTTCATAAGAATCTTATGAAAGAGAGAAGGCCAGAAATCAATTCACAAGCGTTCTCTTATGAAATTCGTACGCA
ATTTCTGGCTCAGTGTACAGTAGAGATGGTCGGGTTTCACATTTTTCAAACCCGGACCCGACCCAAACTCGAAAATATTTCGCTATTTAAAACCGAACTC
GACCCGAAACCCGAAAAAAAAAGAAAAAAAACCCGAATGAAACCCAGGTTCGAAAAGATGATAAATTCATCGTTTCTGATGAATAGGAAAGCGTTCTGCT
AGTAATTCTGTTTACAATTCTCACGAAACCCGACCCAAACCCGACTCAACCCGACTTTGTTTAAAGCCCGAACCTTAACCCGAAAAATTTCAAATCTTGA
AACCCGAACTCGTCGGGAGGTTTGGGATTTTTCACGCGTCATACAAATTAGTTTCAATTTTCATACAAAAAATCTTACTATGGGGGGATAGGGGGGTCTA
AAAACTGCCAAAATTGTCTTACGTAATTAATGGACAGCCCCTAAAGGAGTTCTTGAAGAAAGCACTGAAAAGTACGAAAATAATTCATGAAGAAATTCCC
GTAGGGATTCTCAGAGTAATCTCTTCAAAGCACATGATTGAATACCTGAAAAATTCGTGAAATTTGTTTAAATCGTGATTATTGCGTCCGACATTACTTC
TGTAAAACAAGTATTTGTTAGGCCCCCGCTAGGCCTCCTCCAGAAAAAAAAATCCTAGCTACGCCAATGCGTGTATCTCTGAATCGAGGGCAGTCGAATA
TAACATGCTCAGGAGTCTCCTCGATATTTGGACAGACCGGACAATGTGGAGACGGTGTGTCCGAATCTGTACTTTATTTCCAGAAGCATCAATGGCCTGA
CAATAAACACCAAAACGTTAGGTATGAGCCTGTGGGTCCACCTTTCTTTCTCCGAGTTAGTCCACTCCTGCTGCCACTTGGTCATTGTATCCATTTTGAT
GGTATTCTTCACATTCTTTATGTCCCTTTGCTGGAAGCATGCTATGTCCTCAGCCAGAGTGATGCAGATGGGGATCATTCCGGTGATAAAGCACACTGCC
TCCGACGATATAGTGCGATAGGCACTCGCCACCCGTATAGCCATGAGCCGGAAGGTACCTGCCAGCTTCATGATCCTAGCTACTTTCTCTGCCTTTTCGC
AGGCTGTTGAAGTTTAGCCTGCAGCTTCAAAAGAACACAAAATTCCACTTACGTAGTATTACGCAAATAGAATTACTTAAATAGAAGTTACGTAAATGAA
GGTTTCAGTTTAAGTTTTTTTCAAAGTCGTTTGAAAATGTAGCTTACTAAGTCGTGTGTGCTAATACGTGCGCCTTCAAATTTTCTGGGTTGTCTTTGGG
CAACGTTGTTATCGTTAACCAGCGATAAACGTAATATAAATAGTGATCAAATTTACAAGTAAAATTCAGAATATTTAATCGAACATTACATTTTCTAGCT
TACAAAGAACGGTAAGCCTCGCATTTGAGCAGTTGTTCGCTTGAAGAAAGGAGCCGATCACCAACAACACCGATGAATGAAATACATGACGTCATCTACC
GGATTCATTCTTAATCATTCCTGCGCTGCAGCACGATCACTTCCCCCATGTCCACCGATTCACGCTGCGACGGTTTTGGAGTCATCATCGAGTTCCCTCT
GGCTCGCGACTTCCCCTAATAACGATCGCACACCATTCGCGAAGCAGTCAGTCGTGAAGATCATCTTGAACCGATCGGTCAGAGGTTGGCCTGTTGGCTA
ATTGGTATATCTCGTTCCGGGTGTGCTTTGTGCTTAGTGTCCCAAAAAAGTGCCATCACTTGTTAGAAAAGTGTTACCAATAGACACTATCGATTTACG

>AAEL000285
TTATTCGTGCTACATGTATAAACAATATGATAATATAAAATAAATCAATCAAAAAAATTAAAACGACACGAGACACACTCGTTTTCGAATGCGACATTTA
TATTTTACCAATCAATCTGGTGTTGAGTGCGTATTACTTTATTCAGTTTTTTTTCATACGACATTTGTCGCTTCCGCACGGGGTTTGATGAGGGCAAAGC
TTAAATTTGTTTACTCCAGCACTAGCGCCACACAGATGGTGGTAGGCTTCAAGAACTAGCGCTTTCTTCAGGGGGTTGTTTTCAATATGATCTTAAGCTT
TGCTCGGGATGGTCCGCCAATTATTTGTGTACACTAGGGCACTGAAGAAGCCGAAAAAAAAATGTCAATGGGCGGCACTAGGGCAAGTTGGTCGGGTTTC
TTTTTTTCGGCACGTACGTTAAAATCGTACAATCGTAAAACACGCTCGCACAGTGCTTGCTGTTTCGACGTCATCTTCGATTGAACTAACAGCACTCGCG
CAAAAAGAAACATATCATCCATTTTTAGGGAGTCTAGAGAGCAATTCTTTTGGAGAGATAAAAAATACGTTCTTCAATTCAAATACAGAAAGGTGTTAAA
TCATTCTCATTTATACTTAACACCAGTTAGTTGCCATTTGCATTGATATATCGTGTGGCAGGCGCGATGATACTCAGGGAAGTTTCCCATACAAAGATCA
TGGACCGACCGGAACTCAGACAACTTCAGAATAACTTTGCTTGGTAGCCGTGGACTTTACCGTTAGGCTAAGGAAGGCCTCCTTTTATGAAGTTTTAAAG
CGAGACGTGGGACAAATGTGAATTGTAGCAATCTTCGCCAATTGTACTTTGATCAACACAGCGGGTTCAAAGTTAACTTTCTAGTAAAACATCAATGTTA
TGGAATTTACATTAAAAGTGAATGATACAAAAAGATAACGTGAAGAAAGAGCATGGGATTGCTTAGGCAATTAAAAGTTCACATACATGTAATTGGTTCC
AAATGCAGCTCGAAGATTTATTATTCAAAGGCTGATCAAGTGATTACAAGGAATTTTCAATATTGTCTCTAAATAGGTCTCAAGATTTCCAAGCACTCCT
TTGAGTTTTAGGAAGGTGTTCTGAAGGAATTCCTAGGGGATATCAAAGGGCTCCCATACTTCAATCAAAATATTTATAGATCTTCACCGAGTTTAGCTGG
ATGTATTAGCACATCTCTGGAAAATTGGTGCCTAAATTCGGTACGAAACTGAATTACAAACTATGGCTCTCATTGAAACGTCATTTGCTATGTGGATTAC
AGAAGAGTGACGGTGCGCCAAAGTTTCCGACGCACAGCGTGAAAGTACTGTGCTTCAATTGGAAGGATTACCCGCGCACACGAATCGATGACCGTCTTTT
TCATATTTGTTTTGTTTTTACACTTTTTTTTGCTGCCAATCACCGCGCCGACAGCAGCGGCATTATGTGTGAAACGCAACAACGGTTCATGCAACTGATG
CATTTGAAATTAGGCTAAAGAGTTGGATAAGTACGTTGGCAGTAAATGCTAATGAGCGATGCGTTGTCTGTGTTAATTGACAATTTGGATATGGATAGGT
TCATGAATGGGTTCCATGTTTATGGTGTTATCACTTGATTTGCTTCTAAGGGACTTGTAAGTAGTGAATGTGAACCACCAACAATGTCTAAAGTGTCTTT
TTTCAGGATGAATCAATGAGGGTGAGAAAGCGAAGAAAAGTGTTCCATAAAGAGATAATCTGTTAGTGCGTGGTGAAAAGTGCCGTGATTTACGAAATGG
AGAAATGCTGGTAAATATGTGAAGATTTAGAACCAAACAGCACTACAGTAGTGGCAGGCAGGCAGGAAGGCAGACAGGCAGCAGCAGAGAAAGTCTGTCT
GGGTATTGGTCGGAGACTTGAACGCCATCGAGCTACAACAGGCGACAAACGTCACGATTTAGCCTCGGGCTGGTGCTGCAGGTCAGGTGGAAAGAGGAAC

>AAEL027776
TTTTGGATCCCACGAGTAGCACGGGAAAAGAGGTCAACCACGCCAGAGCCCTGCATTAACGCGGTAAGGGACAAATACTGTGAGGGGTGCCCAGGTGCCC
CACAGGCTCCGTTAATGGCCGAACATCTTTTTCACCCCTTCGACCATTCATTCCTCAGCACGGTTTTTCGCATCACACCTTGAATTGGGGTTACCCCGTT
TGGTGGACTCTTACCACCGGAACGGGTTGTCCGTAGTTCTATTCTGGACGCCGGAACTACACGGCCAACGGGAATGGTTTAGTGGGTCGGGGATGTAGTC
CTGTTTACTGCTTGCATGTAGTAAATAATCCCCAACCCCATACTCCTGGACCTTGGTCCGGGGTCTGGCCTCGGAGATTTGCAGCTGAAAGCTCGGCAGC
AGGATGTAGTTTACGTTCCTCCGCAGAGCAATCGCAACTCCTCCTCCTTCGGATCCGCACCGGTCAAGCCGCACGAGCCGGAAGTCGGGGATGAAGACGT
TAACTTCCGGCTTGAGGTGCGTCTCCGTGATCACGGCTATGCCGGAACCTTCCTGGTATGCTAGCGCCGGGGAGCAGTCGCGGGAACGGGAAATCGCGGA
GAGGTGCACTTCGCACACGAAATAATTCGAACTTGTGTTAACAACTCAAAAACACTTCCGTTCAGAACGGCAGTTCGATTCAGAATCGATGATTAATTTG
ATCGCACATTGCGGTGCTCTTTTATACATGTGCTTTTCCCCTATATCCTTGACAATCATCCGTTGATTGGCTCAATCGATCGACCAATGAGTGGTCGCAT
GACGTGGATGTTTTTTATACGTACAAAAGCTTTGGTTGCTTTTTTTTCTCATTATCAGTATGGCTCAGTCTCTAATACTACAGTTGTTACAGTGATTATT
TACGCCATAGCATTTAATCGGAAATTTGTCCATTTTTTAAATAGGGTGTTCTTTCAAGTTATCGTTGGAAGAGCTAGGCACTAATGTTTTCAAATGGGAC
AGCTTTATTTTGAAAGCATGATATCCTTAAGGTTTCCATTGCAGTTAATCCTATCTTAATTTTAATCACAAATTTTCCCTACTTGTATCTTCTTGAGTCA
GGTCTCTTTTGGAACTGGTAACCACTTTTCTGCTATTATCACTACTCCATGATCTTGAATGAAACACAGCTAATATTTGTGGTAATCTTATCGAAATTCA
GCTGAATGATTCCACACAGCAACGAAAGTTTTACTGTAGCGGCGATCAGAGGTCTAACGATGTGAAGAAGCATGTGCAATGCGTGAAACTTTTTTGCAAT
ATATTGGCAACTATAGACTCGATCTATCAAAAAATGCATTTTTTTTGTATACACAACATATAGAGCAGTTACTTTTTATATATTCTAATCGTGATAATTA
CAGATCTAAGTTCAAGGTGTGACGTTATCCTATACTGAAGTTTACACAACAATATTTGTTTGCGAAATGCCCCCAGAATCTTTGAAAGTTATGAACTGGA
ACGCCTGTTCTGTTGCAAATAGAATAGATGAATTAACAGAATTCCTCACAACGAACGACATCGATGTTGCTGTAATCACGGAAACCCACCTCAATGTAAG
CTTGAACTTTGCCATCCCTGGCTTTCAAGAACCAGTACGACAGGATCGCAAGGACCAGACATGGGGTGGTGTGGCAATACTCGTTCGAGAAGGAATACAA
TTCCGGGAAATCGCAACCGGCACTACCGTCATCGAATCCGTGGGCATTGAATTGATGGTATCGAACGAAAAGCTAAACATCTACGCCGTTTATTGTCCGT
CGCAGTGCCACAAACAAAATGCTCAGAAGTTCAAATCGGACTTGCTCAAGTTGACTGAGCCCCAGAATAAATTCCTCACATGTGGAGACCTAAACGCCCG
TCATAAACAGTGGCATGATGATGCGAATCATACAAATGGGAAATTAGTTTTGAAAACTTTGCGGTCATCGGAAAGTCGAAGTGATCAACTTACCGTTTAT

>AAEL003971
ATTTGAATAAGAAGAACGACATGTCGCATAGCTACGTCCAGAATGCAATGAAAAGAGCTGGACTACAAACATACAAGGTACAGATCTTCCCAAACCGCGA
TGAGCGGCAACAATCGACGGCTGAAACTCGGGCACGGAAGCTCTACAAGAAGATGCTGACAAAATATGGCTGCTGTGTGATGGACGACGAAGTTCGCCTC
CAAATATCTCATTTGGCAGGCCATCTGCTCTTGCGGACTGAGGAGCGAGCCTTTCGTGACAAATGGCAAGATCTACAAATCTGAGTGCCTCGAGATCTGA
GGCGCCTTTTGCCGTTCTTGCAGCAGCACGACGAAACTCCACTATTTTGGCCAGATTTGGCATCATGCCACTATTCTAAAAGTATCCTGGAGTGGTATGA
GGCCAATTCTGTCCATTTTATTCCAAAGGACATGAATCCGCCAAACTGCCCGGAGCTGCACCCGGTGGAGCAGTACTGGTCAATAATGAAGCGGGAACAT
TGGAAGAGCAAGAAGACAGTCAAAGACGAGAAGGACAACACTCCGTCATCGTTATCATCGTCATCATCGAACCTTCAAAAGCAGTTTTTCTGTTCATAAC
TAAAAAATATTCGATGAAAATGTGTTCACTGTGTTTCGGTTGGAGAATGGAATACAGTGAACACATTTTCCTGTAAATTTTCTTGATTTTGAACGCAAAA
ACTGGTTTTGAAAATTCAGAAAACAATGACGGATCCTGCCCCTTAAGAAAATGAAAAAAAAACAACTGAGAAACTGGTACCGGATGACACTGTAAAGACT
TTGATGGAGGTCATCAAGCGAAAATGCCTTTGCGGCCTATAGAAACTACACTCCCGAGCATAAGTTTGGGATCACCCCTTAAAAAATATACAAAAGTTTT
CAAGTCATATCTCTGTGACTACACGTCCAATTGAAACTGTCTAAGCCGCATTCGAAACACAAAGAGTTATTCTTACTTCGTATGTATTTTTCCAAGAACA
TTTTTCAAATTTTGTGTACGCAATTTTTACTTGAAATTGTGACATTTTTCAAAAAAAAAAAAACACTAGCTAAAACATAGCTGATTGGATTCCACCAAAA
TTTTTCAACAAAATGTCATTAGAATCGTAATCTTATATTCTTTGATAAGCACTCACGATTTTTTTGCGGAACTCAAAATCAATGAAACAGTAATTCAAGT
CATCATGCAAAAGTTTGGGTTCACCTGAACATACTTGAAAAACGAAAATTCTATGAAATCTCAAATCAATAATGTACGCGCCATTATTTACGTTTGTAAA
AGCTATGAATTATAAAAATCGGTAGAAAAATGGCAGAGATATTGACAAAAATGATTTGCGTGTGGCTCAGGTGAACCCAAACTTTTGCACGATGACTTGA
ATGACTGTTTCATTGATCTTGAGCAGTTTTTTAAATTTTTCCGCAAAAATTTTGTGAGTGCACTTCAAAGAATATAAGATTACGATTCTAATGACACCTT
GTTTTAAAATTTTGGTCGATCCAATGGTGAGGAAATTAGCTATGTTTATCAGTGTTTTTTGAAAAATGTCACAACTTTAAGTAAAAATTTAGTACACAAA
GTGCAAAAAAATGTTTTTAGGAAAATACATACGAAGTAAGAATAAATCTTTGCCTTTCGAGAGCGGCTTAGAGGGTTTCAATTGGACGTGTAATCACAGA
GATATGGACAGATCACTTTTGTATGTTTTTGAGGGGGTGAACCCAAACTTTTGCACGGGAGTGTCTAGGAGTACCTAGTTGAACAAGAATATGACTAAAT
CTTGGAGATTTAATCGAAAACCGTGATGTCCCATAGTTTGAATCATAAGCATCCATTTTTGCATAGAGCTAAATGTGGCATTCTGCACCACTCTCCCCGT
CATCTCACGTACCGTATCAGCATTAGCAAATGCGAATCTGGCCACAGCGTTTTCAACTCTGTTCAAAGATAGTGTTGCAGTGAACGACTCTCGATCACC

>AAEL003150
CCAGGATCTGGGAATGTACCCGGTAGCAAAACTGCTTACAAGTACTTTTTTCAAAACATGTTTGATAAACTCAAATCCCTTTTGGAGCAGAACAGGATAA
ATCCCATCCGCTCCTGGAGATTTGAAAGGAGCAAAACTATTAAGTGCCCATTGAATCGATTCAGTAGTTACGATACTGCGAGCCGAGGCCAGAGACTCGT
AACTACATGAAAAGACATTTGGTTCATCCGTAGATGCTATGTCCACACATCTGGGGAAGTGTGTATTGAATAAACATTCTAAAACTTCTTCATCGGAAGA
AGTAAAGTCACCATTAGGTAACCGAATTTCGTTCACTTGGAAATCCTTAGATTTTGCAAGGATTTTGTTCAGCCGACTGACTTCACTCAAACTGGAAACA
TTTGTACAAAGGTTTTTCTAGCCGGATCGTTCAGCAGAACGAAGAGCCTTCTTGTAAGTCTTGCGAGCCGACTTGAACGACTCTGATCCAGCTGAACGGC
GTCTGTTCCAACTCCTTCTACATTGTTTCCTGAGTCTAGTCAGATCGGAATTCCACCATGGGGTCCCTCTTGTAGTCTTTAAAGACCGCAGAGGACATGC
TTCTTCAAAAGCTTCCATAATGTAGGATGTTGTAGTATCAACGGCATCATCCAGATCACTTGGATTTTCAATGGACGGAGAATATCCATGAAATTTGGTC
GCAACCTGAGACGAGACTCGCGAAGACGGTCTTCTTTTTCTGTGATTGCTGAGTTTTTTTCTTATTCCACTTTGTGTTTATACGAATCATGCGCAAGCCG
TTCAAATCCTCACATGAACCTCTCAGCAAAAAATGATTGACTTTGCATCACATCGAATCATAAATAGCCGTTTGAGTGAAATTTCATGCCAACAAACGTA
GCAGACATTAGAAATAAATAATCTTCTGCTTAGATTTATCAGCAACTTTGGAAAAAACTGCTCCGCTGACTGAAGTTTTTAATAACAATTTACTTTGAAC
ACAATACTTTTCACTTTTTCAGCCATAAAAACGGTGGGCTGCATTTGACGTTTCGTGAGAGGGGAATCTGGGCTGCATATGACGTTGATATTTTTCCTCT
TCGCGAGTCTCTCTCAGGTCGCAACCAATTCAATATAGAGTTCCCAGTTTGTTGACCGGGGATTCCTAAAACGCAAAGTCTGCGCTGAATACTTTTAGGA
ACCCTTTTAGATTCATGAATGGTCATCTGGAAGATTTCTGAGAGGCATTTACCAGAAACACCTTAAAGAAATGTTGAGAAATTTGAGGTACTTCCGGAAA
TAATTTCTGAAATAATCTCCTCAAAGAACCTCGACCATTTGGTCTATGTTTTTCTATGCAGAGATCTCAGTATTCAATCTGCTCCTCTGATACCAAAAGA
TTTTACTTGAGTTGAAGACAAATTGTAGCCACATCCTAAATTTTCATAATTACAAATAAGCAAAAAGAAAACCAAACGTTATTTTGCGCTACTATTGAGT
GCCCATTCGATTAAGTTATCAGCGTAAACGGCTCTTTGTTTCTTCACATTTGTTTGCATGAACATTGAAGGTATGGCTTCATTCTATAGTTGCCTTAAAA
TTAAAGGGCTGCAAAATAATATTTATTCAGAATTCTTATAGTCGTGCATCGTAGATTAATAATCAATGCAGGGATCATAATTGTGCAAAATTTCTAAGAT
AATGATGTTAAACTTTTATCGATTAAAGTAAATCTTCGTGTATATGATCTCTCCTGTTTACAACTAGCAAATACTGAATGAATCGAACTTTCTGATGTTT
ATATGCAAACGAGGCACATTATGCTTAGCGAGACACAAACTTCAGCAAAACATTCATTCACTCTCTCTTTCAGTACTCCACCAACGTACTTCAGCGAGAC
AATCCCGCTCACAACACAATCAGTCTATTACTGATAATTGAACAGATTGCATCCCTCAGCAGCATAGTTCGCAAGTCGTGTATTGACTGCGCCATTGAGT

>AAEL004805
CTGGCAAAATGTTACATAGCGTTATGTTGTAATCTTGCCCAGGATTCTATAATATTATGTATTGAATTCGTTGAAAATCCTGGCTATGAAATCCTGGTAA
TAATTATGTGAGAATCTTGCGAATTTTAAGGTTGATTTGCTGCTGACAAGCAATCGGAAATTACTTGCATGAAATGGTCAAGAAAATCACATTTCTTTGA
TCACAGTAGTTTCATTTCAAACTAGTGGTCCCGGCAAACTTCGTCTTGCCATCAAGTAGGCTGTTGAAAAATGTCATGATATCTCTCATACAAAATGACA
GATTAGTTTTCACCGTTTTCCTGGCTATTCCGAAAATTTTCCTAGACCTTTTCCCCGCACGAACACGTCGCGTCCCCTGTCGAATACAACAGTGAAAGAA
TTATGCAAATCCGTGGACCCGTTCTCAAGCCATTTCGTGACATACAAACACCATTCCATTTTTATTTATATAGATAGATAGATGAGGCTCTCTGTGAAAA
AATTCTTGCCTCTTTCAGTCAAGGAATTTCTTTATTTTACTTTAGCGAAAGCCTGCTTTTCTTATAATCCTGTCAAGTATGAATGTCAAAGGAAGTCATG
GTCGAAACATTGTTGAAACACCCACAATTTGAGATTTAGAATTTGAATCAATCGTTAATTTAAATATCTATGAAGGTTAAACAAAATAAAACAATTTAAA
TTTAAACTTTGAAGATAAAAGAGCCTATTGAGACTGTTAAACATTAACGAAGCGTATAGCTTAATTCTATATTGATTGATTACCCATGAACTCAGCTCAA
CGCTATACATACGTATAACATTCGATGGTAAACTACACGAAGAAGCCATAGTACCGAGAATCGACCTGTTTACTAACGCTATAGTTAGTCATCGATTATT
ATCACACGGTTATTTTCGTCTATTTTGTTTGACGACGGGACATTGGTTCCTGCATTACCAGGCAGTTTTGCGAGGACCATCTCTTTCGCTAGTCCAGGCT
CGAGTGAGCGCGCTAGTCGATCATTACACACCTAGAACAACATTGTAGCCATCAGTTAGGCTTATCATACAACGACCGTTTGCAGATCACCGTGACAGCA
TCTGCAAATTACTATGTACTGATTATAATACGTTTGTTCGTACGTTTTAAGTGATTTAACACACTCCCGGAACTTGAACTCTTTGTGCTGTATTGTAGGT
GTAACGGTATCCGCGAAGGTGTGCAATAGCCTCTAGGTTTTGTGTGGAATCAGGAATTCTTTTGCATCTGTGGTTCATGGATGGGGCCAGCGTGAACGTG
AAGTTCATCAAATAGAAACAACAAACGGATGGACAGGAATTATCAGCTTCTGTTTACGGTCCTGGCTCCGGCTCGGTCGAAAGTGGAAGAAAGGTGCGAC
CAAGTTGACAAGTAGCTATAGCTCGGTTCATTGTCTTTGCGAGAATGTAGGTATGGAATTTTTTTCGAGCTGTTTTCGTCGAACTGTAGCATCAGTTGGG
CAGGATTTAGGAAGAGATTCAATCAGGATGAGTCAAATGAGATGTACGTGAGCTTAGAGTGTACAGTGATTAGTAAATATTTTGACTCAAGAAATGCGAC
GTAAGTCTAGTTGTTAGTGGATGATCTGTACCGTGCACCTCTGGTGAACGTTATCTCCGGCGTGGCTGGATTCGGTGCTGTGTGGGCGCTCTTCATGCAT
CGTTATTTACGACTTTTAGCTGGGTGACAAGATTCTTATTTCTTCTGAGATAAAGTGCATCTGCAGGTTGGCTGCTGTATGTGCGCACTACCACCATTGA
TTCTGCAAGATCAATATGGTTTCTCGGTGGTAGAAACCAGGAAGATGCTATAAAAGCCTAGAAGACTATGAAAATCAACTTTCTTTTAGACTGGAATCTT
TGACGGTTGGTGAAGTGTCCCCAAGTATAGTGCGCGGGTAACGGTTTTTTCGGGTGAGGTCTAAGTAGTGAGTACTAAGAAGAATCAATTTTCCTGGAG

>AAEL010253
GCTAAGCTAAGTAAGTTCCTAAACTTAGATCGCCTGGCACTATACACTATTAGACTAATGCAAATTTTGAATTTTTTGCTCCCCTATGCTTAAACGGTGT
TAATTATGATGAAAATCATTCTCCCAAAATTTGAAGTGATTTGGAAGAAATTTGGTTGTGCACAGGCCATTTGAAGTTTCTATGGAAATTACTATGGAAA
AGACCAACCTTTTGTGTTCAGTCCTCTAACTGCTCGTAATAATAATTTATGGGAAAGTGAAAAAACTCTACTCATGTGAAATCTTCCCAGCTACAATTTT
GCCGAAGACCATATTTTGGTGGGACGTAAGGATAATTTGTTATTGGTGATAACAAAGTCTAAATCATGCTGAGATGATCATTCAATTACTTTCAGAGCAA
CACTGTTGTTTTGCTGTAGAACATAGTAGCCTGGATTACTTTGATCTATTCTACCCACCAGGAACACCACTGTTGGCTGCCGAGCAGTTGGTTGAGCATG
CAAAATACACACCCAGTTTATAATTAAGAATAGCAATTTATCCTTAAGTCCTATCAAAATGTGGTCTTCAGCAAACTTGGAGCTGAAAGGATTTCACATA
AGCAGAGGTTTTTCGCTTTTTCTTAAAATATTATGTCGAAATGATAGAAGCCTGAATACAAAAAGTTGGCGTTTTCCATAGTAATCTCCATATAAACTTC
AAATGGCTTGTGCACAGTCAAATTTCTTCCGAATCATTTCAAACTTTGGGAGGATGCTATTTACCATAATTTGAATCGTTTAAGCATAGGGGAGCCAACA
ATTCAAAATTTGCATCACTCTAATACACTATCTATCTACACAGTCTATGATATTACTCCAAAGTAAATGCATGAAGTACCACCACTGTGAATATCTTAAT
TTTACCTCAATCCGGATTATATCATTCTTTTCCGAGTGAAGTGTTTTTTTCTTACTGCCATTTCCGCCGTCCCTCAATGACGAAAAGAACAATTTCCTGA
AAATATAATAGAACTTGCTTCACAATAGTTGAAGACTAGACTGGAGAGATCAGTTATGAAAACTATTGTACGAAATAGTCACAAGTTCTAGTGAATTATA
TGAATACTTACACGTAGTCGACTCCTATAATACTTCTTTCTACGTCTTGATCACTTCAAGCACATGTTGAGTTCGGAGTTTTCGATGTTGACAGGTGCGC
TTTGCCGAAACTCAGTAAAAATGTTTGTTTGCCGATGGTTATGGCAAAATAGATAACCGAATCTCAGTAATTCGCCTAAATAACCAATATTCGTCAATTT
GCATCTGTCCATATCGTTCATCTGTCAACATCAAACGAGATTTCAGTTAAAATATGTTTCACCGACTGATCTGCCGTGAATCGCAAGTCAGTCCCATCTG
TAAAAAGTAGGCATTGAAAAAATGGGCTGTGAAGTTTTAAAACTCGTTTTCCATACGAATATTCAAAAAATTCCAGAGGATTGGAACATGTTCGAATCCT
AATGAAACTTTCACAATTTGCTTTTCACTACGATATTTTTCTGAGAAAAATATAAAGATGATCAAACCACGGTTGATTTTTATGTTACACGGTGCGGATA
TCTATCGTGGGACTGATATGTGATTACTTTACATTATGGGACAATTTTACTTGATATTTTTCCTTACTTTTTCCGAATAAATCTTATTTTAGCCAACGGT
GACTGATGATTTTGATGAAAAATATAGTGACCAACAACTCTGAATTTTCCCGGAATCAAATGAACGATTATCAGTCCACTTGAAAACCAAAATTTTAGAC
ACTCGAACTTGCGCCTTTTTCGGCGAGTTTTATTCGGTCTGATTTCCGTCAAACCCATTTCTGTTGAAATATTTCAATAGGAAAAAGCGCGCCAAAGTGA
AGAAGAATGACATCGCGGTGTCTTCATTTCGATTGTTTGAAAACAACCTGATGGTGATATCGTTTTACAAATTTTCAAATTGAAAAACAATTTATCGTC

>AAEL021114
TATTATATTTTACTCATTTGAAAAGAAACAAAAGACTCAATTGGTTGGGACATCATAGAACACTCTTATTCTTATGCCGACACTTACAGTGGCGAACCAT
CCAAAGTTTGTTGAATAAAGTGGACCTTTCGCAAGTCTACACTTGTAGTGTCGAACCATTCAAAGTTTTTTTAATTACAAAAATAAAGGTATATAAGGGG
TGTTCTGAAAAAAAAAAAAAATGTTAAACATAAATAAATCATGAATCAGAGTTTGTGTCGACACTCACAGTGACGAACCATCCATAGTTTGTTGAAACAT
CATATTTACATCCCACCATTGTAACGATTAAATGTGCAGTCATACATATTTTATAGATTAGAAATAGTAGCATGAAACGAGCTCACCAATTGATCCGTTA
TCCTTGACTGAGCGGCCACAATCCATTTTCAGCTTCACTCGTTTGCTCGGCTAGCACCCAGAAAAAAAAAAAAAAAAAAAAAAAAAAAAAAAAAAAAAAA
AAAAAAAAAAAAAAAAAAAAAAAAAAAGGCGCGCGACTCGAAAAAAAAACACGGACGACAGCTCGGGCTTTCTTGACGCACTGCCCAGGAGCAAGCGTCA
AGGTCGTCGAAAGATCAAAAAGAACGAACCGATCGCGGCACTTTTTAACTTACTCCAACCGAACTCCCCGATCACGCCACTTTTTCACTTACGAGACCGA
CGCGCGACATGTTTGATCCTGCCCTCGTCGCTCGCTCCGGCAAAAGCAAGCGTCAAGGTCGAAAGATCAAACAGAACTAACCGATCGCGGCACTTTTTCA
CTTACTCCAACCGAACTCCCCGATCACGCCACTTTTTCACTTACTAGACCGACGCGCGACATGTTTGATCCTGCCCTCGTCGCTCGCTCCGGCAAAAGCA
AGCATCAAGGTCGAAAGATCAAACAGAACTCTGGAAATTTTCTTGACTTCCCAGGGCATAAAGTATCATCGTACCTGGCACACGATATACGCATGCAAAA
ATGGTCATTGGCATAGTAAGCTCTCGGTTAATAACTGTGGAAGTGCTCATAAGGACACTAAGCTGAGAAGCAGGCTGTGTCCCAGTGGGGACGTAACGCC
AGAAAGAAGAAGAAGAAGAGAGTTGTCTATGTATTTTCTATGGAAATGTGGACCACCTTAAATTTGAATAAACAGAGGACATAACTAATGCAAACGACAT
TGGATAAGACGGTTTTCGCCTGATGTTTAATTCTTTAGCTCTAGATGCATCTTTCCACCACTTCTTCCAACCTGCTTTCTTTAGCAAATGCATTGGCGTT
TCGGGAATTTTCATAAAAAAATTGTTTGGTTTCAGTTTTTTATTGGATTTTTTTTCTGTTTTTAATTTTTTTCCGAACCAGCTATAGGGTTGAAATTCTG
CTTAATAAAGCTAATAATAATAATAATTGATTCATTATTTTTTTCGTGGAATATAAACTAGCACCTTTTTTTTGTGTTTTTATTGTTTGTTTTTTAATTT
TTTATAGGAATATCGATTGATTATTTATTGCTAGTTTTTAATTTACCATTGCTTATTTTTATCGATTTATACCGGTAAAAAATGGTTTTAGTGTTTATTT
TTTTGAATTTTTTAATTGTTTAAAATATCCAAGCTATTGCTTATGTCTAATAATGTCATTGGATACTTTTTGATCAAACACATAGTGTTTCCCTTCTTTA
AATGTTCGAAAATTTTGCTGACCATTCCAAACTAGTTTCTACATACATCCATTATGCCGCCTTCGTTGCTGCGGCTCCGGCTGACTATCTTAAACAAAAA
AACAGCACACGTCTCGCGAAGCGTTTATTATGGCAAACCACTTGATCACGGATGTTCGATATTGTTAAAAGCGTGCTAACTGGTGTGAAACGCAGCTCCC
GAGAAAGCATTGGTAGCTCGGTGCGTATTTTGTTTTTCTAACGCACAATTCAGTAAGTGGTTTGGTGTTTTGGAAAAGATTAAGTTTTGGCGGTGCAGT

>AAEL011532
TTTTCCCAAGACGGTGTCCAAGAAGGATTACCAACGCTAGCATTCGCCAACGGGTCCAAAAGTGCTTTTAAAGTAGCACTGAAAAGTAGTATTTTATTGC
TTTAGGTAGTTTTTAAGAAAACTTCCAAGAGCATAGAGAATTCGACAACACATGAATGTGCAATAATCTGTAAAAACGCGTTTTTCGGTGGCATATTTTG
GAACATGGGATAATTATGCGTATAACGAAAACACACTTTCCGAGGCATGTGAAGCTTTATGGATAGGAATAAGAATGTTTCACGAGAATCGGATGAGTAT
AGACTGTCAGCCATTCCATGAAAAACCGATCTAGTGGGTCACCGAATTCCGTGAATATTTGCTATTTTGTTCCTTATCCGAAATAAGGATACACGTATTT
TTGATTTTTTGATTAGGGTGACCATTTCCGAAATAGGGTGACCAGAAAAATCGCGATTTCGCAAAATTTTTATTTTTTAAAAAATTATAACTTTTGAACC
GTTTGACCGATTTTCAATTTTTTTGGACGAAATGAAGGCTAAGGAGTTTGACTTTTCAGAAAAAATATAAAATTTCACAAAAAGTGTGTTTTTTACATGG
AAAACCTCAATAGTTTCCGTTTTTTGTGTTTTGAAGGCCTCGGGACCAAAGGGGCTATTGCTGTTCTCATTTTTTCTTGAAAGTTCAGAAAATTTTATGT
CTACTGTCAAATTTTCAGCGATGTATGTTTTTTAGTTTTTGAGATATATTTTTGTGAAAATAAAAAATCAGTCATTTTTCATCGACACACACTGTAGGTC
TCAGCGCATTAGATTTCTTATTTAAAAAAAAATCATAACTTTTGAACAGCTTAACCGATTTCCAATCTTTTTTTATGGAATGAAAGCTTAAAATTTCAAC
TTTTCAGACAAAATTGAATCACATAAACTTTCTTTCAGAGCTCATTTATCATTTGGTCGGAGTTAAGTCAGAGTAGTCTTGAATAACCCAGAGATATTGT
GTAATAACTTTGCCAACAATACTCCGAATGTATAATTCCCCATTACTCATGAAACTACAACTAATAGTGAAGCAATCCTCAAAAATTCATTAAAAAATAT
TGAGTAATGCTCAAATACGAGCAATTTGAATTTTGTATGTCAGCCCCGTAGCCTACGGATATACATTAAAGAATCTTAAAATAATGTCAAAAGAAGCCCC
GCTTGACGGTACATAATTCTATCATTTTGAATCGGGACCGGTGGCGTTAATTTCATCGCGTCCGTGCATTTGACTGTCGTGATCGATTTCTAGATTGTCT
AATTATTATACAGTTCTTCTGTCCACACAGAACGGAAGTCTTTGGCTCAAAGTATGTCCACTCAAATAACGGTCAATAAATTTGCAGTCCACCAACCCGC
CCAATTTGCACTGTATTGCTTCACTAGTTCTAATACCTCGAAAAAACAAATTATTTGAACCACTCACATAAAAAGATGCTATGAGATCACTCTTCGGTCA
CCCACACGATCGTTCTTCATTCGGCGCTGGAAGAAATAAGGTAGCATGCGAATCTTCCCGCAGAATTCCAAAAACTCTCACACGATTAGCATTCGGGCCA
GAGCCAAGTCAAGTGCCAATGCGCCGGCCGCCGAGTGGTGACAATTGCTTTTTGCAACAGACCGTTCCACGCGTAGATTACCTTACCGATCGGTGATATC
GTTCGGATCCGATGACTGTTGTGTGGGACATTCTATCTCGAGTTGGTATCTAGCTAGCTATCGTCATCAGCAAACGGGCGGCGGTTTATTGTTTTTATGC
CGATCGGAACGGTGGATAGTGTGCGATCTTGAAACGCAAATTTGTGATAGCAGTTATAATATTTGTGCAACAAATTACAGTTATTTTAGTATTTGCACTG
GCTTGCAGTTACATCATCTGTAGGTAATAATCTCACCTGCTCAAATTCAAGAGAAGATCAAGAATCCTAGTGACTATTGTGACTTCAGTTAGTGCAAACA

>AAEL009751
TTACCCTGAATGAGTCACTACCCCGAAAGCCATTATACCAAATGCATAAGAAATTACATTTATTACGTCACGTCACGCCAAAGTCCTGCCATTTAAAACC
CCATTATGACACATTTTTATGGGGTCTTTGAACGTAAAGTGCTGCTAACAATACTCGGCTTTAAATTGGGCAATGGCATCTGGCGGCGTCGCATGAATCA
CGAGCTATACCAAGTCTATAGAGAAATGGATATTAAGGGGATTCACTTAAAGTCGCGTAAAGAGCAATTCTGCGTAACTCGAGCAATGGAATATTTCAAA
TGAAATATTCTTCGTTTGATTCGATAGATGTCAAACAAGATATTTAGAATCTAGTTGTCTATGGATCTATCCGCTGTTAACGTCAATTGTTTGCTATTTT
CAGCTAGAAAGTCATCATGTTTAGAATTTATTCCGCATTTATTTTGTAATACAAAAGCGTTATTACGTATTGGTCATATTATTATAGATAATTATTGAAC
TAAGGAAAACAGTTGATCCAGTTTTCGGTAGTTCTTATTAAAAACAGCCAAGATTGATTCTTAGAGATTCCATATATGACCGCTTCCATCAGTGCATCTC
CAGCTCCAGACCATCGGAAATAACATTAACATCATATGGGATAGAAAGATAGCCCAGTAACTTGTAATTCCTTTGAAATGATAACCAGTGTTTCGCATGT
TTGATTCGAAATTGTCCTAAGACCGCTGGAGTCATTTGTTTTTCTTTCTCAATTGGAGGACGCCCAGTGGTCATTTAAGGGGAAGGGGGTGTCTGGCTTA
AGACCTCGGTTCAAACAAATTTAAAAATTGTAGTATGGACCTGTATGAACAGAAGACCCCAAGGGAGGATGGGGAGTGGGGGTCTGGCAATTCAAGAAAA
AATCCACATGGTTTATAGACGGTCCTTGAAATGGAGTAGAAGACGTAGCTACCCCACGAGACTGTCCAAGAAAATGTTCCACTTTTCCAATACCGATGAA
CCAGTTGTAAGAGTCCTTGCCTCAATTCTTCCCCCACCAGGACACATTATTCCAGATAGCGAAACCGAACACTCGACTTCAAACACTTTTTTTATTCAAA
TGCAAAATGCATTTTCCGTTCTCGTTCTCTTAAAACAAAATATTGACATTTGTCGTATTACCAAAGCGTTCTTGGATTGATCTACTCTTAACTTTGATCA
TCCCGAAATGTTTCACTGGAAGTTTACGCACCGTGATGAAATATTTAAGATAATCGATTTAGTACGACTTACGCAGCGCTTTACGCTGTTAAGTGAATAC
CCCAATTGTTAAGCGTATAAAAGACGGCAGGCTGCGTAGTGCTGGGGATGTAGCTCGCATGTCGGAGGAACGGTAAGTTGAACTAATATTCAGCAGAGAA
CCAAGGAAAGTTCGGGCACCAGATGGGTTTTAGTAGTTGACGGGGATTTGAGGTCACTTAACGTTCAGGATGACTGGAGATGGAGAAGGCTTCTTTAATC
GGCGTAGATACAACGCAACAGCCCATAAGTATCAAGTATGTACTGGTTTTGTATGAAAATCTGTACTATACTAGCCAATGCACAATTCATAAAATTGTAC
TGTTCTAAAACTTGAAGGGAAGGAGAGAACGGGTAGAATAGGGCTTCCGTCCTTTTTTTTTGACACATCAATACGTTTTATAATAATTTTAAAAATGCTT
CTAGTACCTTCTAGATAGATTATTTTGGACTAGAATACATTTTCCATTAGCTTACGATTCGTGTACATGTCCATGAACCTGAGCAAATTTCGACTCACCT
CTGCTCGAGAACCTCTGGTCCATTTCCTACGGTCAGTTGGTGCAATGCGCGGAAAACCCACTGGTTTGATCATTCGCTCGAAGAATTCACAACGTGACGG
GTGCGAACGAGCATGTGTTAACGGCGCTACCGTGGTGATCCAGTAACGTATTTTTTTTTTTGGAGCCGTCGGTTTTCGATAGTGGGTGTTGAAAGTGGAA

>AAEL020020
TCAGAGATCATCGTAGAAATTCATCAAGACATACTTAGAATTCACAAATATTTCATCAGAGATTAAAAATTACAGATTTTTCAAAATTTGAAATTCAAAA
ACAATCAATTTTGATATTCAAAAAATCTGAAATACTAGGTATATGAATTAGTACTTATTAATTATGATTCTTGGTTTACGGCTAACCAGCCGAGTGAAAG
TTTCAACAACTATCGAAAAACTAAACATTACAATGTACTTTGTAATTGGGTTGTTTAGTGAAGAAAAATTCAGAGTTTGTTGCAGCTTGATCGAAAGAGC
ACATCATTCTAAGTATAACACGATTTTATTGCACTCCAATATCTCAATGTTCATATTATAAATGATTAACAAAAATTTCAATCCGTTGACTCAATGACGT
TTCAATTTACACAATGACAGTTCGTCCCGAAGTAAAATTTGCTGAGGGGTGATTCAAAAGTGATTTCCATACTAATTTCAAACGTGTTTTAAAAATAGTT
CCAGGTGACGGAAAATTGTGAAACTTTGGATTCTAGTTCAATTTTTAGCGTAGATTTAGAATATGTAAGAAAATTGATACCCCTAAACAAGCCAATTGGA
TTAATGTGTCCTTTTTTATATGAAAGTAGCGAAAAAGTTACACGCCTTCTCGATGACAATCGAACTCACGACTTCCTGTTCGCTAATATGGCGCGAGCAA
CGGACTCATGTTTCGTAACCGGTCGTTTGAGAACGTCGCGACTCATTGAGAACCCGCACTATACAAATCTCGTCCGGAACGTTGTTGGCGAGTAGTGTGT
GGTCTTTCAATACCTAATTGGTGATCTAACGCAAAGATAAAATGCGTAGATGGCGCTCTTCTAGAATATGGATTAGTGTATCTTAATCAACATTTCTAGT
GATGACATTGGAAGAAAAATCACCACAATCATTTAACTTACAAGATTTTTGCAATTTAAGGCACAGGAAACCGCAAATATTCGTTTCAAATTGAAAAACT
TGCAACCCAACCTCACTTTTAATCGCCAATAAATAATGCGCTCTCGGCTAGGCATTGCATATAGCGGAATTTGGGGCAAGTGTTCTACCTTAAGAAACTT
GTTCTCTAACTTTGTCCAAAGATTATCAAACTCACCGATTAAGTTATTATTAGTTAATTTTGTCGCCATCTAATCAGTGTTGATAGACTCAAATCTCAAT
TATAAGCTCTCCCGTGAAATCAAACTCATCAGAGATCTGCCTTGCAAATCTCACGCTTGAGATTTTTATGCAAAATCACTCAATCAACTCAAATCGTTAA
AAATGAATGTTGTTGGTTACGTTAGGAAGGATTACTGCGTGAAAATGGGTTTTAAATATCATTTAATAAAATTTGAGATTCATAATTAGTGCCACCCTAA
AGCCAATCGTCTTAAACGTCTGACGACGACGCCCCTCATCAAGACCAGACGAGGACGCCTCCCTTTCGCTTCGGTTGGCAACATTGGCTATAGCTGTCAG
CTCTGGCCAAATAAGAAATAGGAGCCAAAAGCGCAGCAAAACGAAGAAAATATAAATTTGATTTTGAAATTTTTATTTGATATTGAGATTTTTTGCTAAA
AGTGCGACCAAACAGCTCTAAAGTTGAGTGGAAAGTGCTGTTTGAGACTTATGTGTTAAGGTTAAAGTGAAGAAGTTCGCTAAAATTGTGTAACGGCATC
GATTTGCGGCGGTGGAAAATTTGGCCGAAAAAAACGACTCCACCGAGCGCTGACAGATTTCCAGTTGGATTATTCGCGGCGAATGTGCGAGCTTGTTATC
GACCGACCAACAGAAGAAAGTTTCGGAGGTGTTTTTGTAATTCCTGACCGCCCTGGGGGACAAATCCTTGAGCGGCGCAGTTTGGGGGCAATTCCAAGGT
TTAGACCAATATTTTGGATGGTGTGAATCGCGCTTGAGATAGTCCATCGTGTCAAACGGTTTATTTCGTATTGAATATTGATACCGAATCTGCTACAAAA

>AAEL025333
CTTTTGGAACTCGATCCTCAACTAGAGGCAACAAATAAAAATTAACAAATAAAAATTAACAAATAAAAATTATTCAAAATTTTTAATGAAATTGATTTTT
TTTTTCAGGATAAAAAATCAGTTTTTCAACTAACTTCGCATTAAGATTATGATAAAACTAGTAAAAAAGAGAATGGGCTTGAAATAGGAATCAATATAGT
ACTGAATCTTCAATAAAGAATTTTTAATAATCAATGTTGATTTTCTCACATACCTAATCGATTGATTTTGATCTAAAACTTTGAAAATCACTTCAATAAT
CAATAAAATTAATAAATTACAAAAGGGCCTAACTGGAACTAAGTTCAATAAAAAGGCCTAACTGGAGGGGCCTAACTGAAACCATGTTCAATCAAAGGGC
CTAACTGAAAGGGCCTAACTGGTTTGCAGACTCGTAAAAGGGCCTATCTGCCGATGATGTTGGAATTCAACCATTTTCACGAGTTGTTTTGTTATTTAGG
ATTTAAAACGTTATGGGCCACCTAGTAGACTATCATGGGTGTCGAACACATGTATAAAACTAGTAAATAGGAGAAAGGGTTTGAAATATGAATAATCAAT
ATAGTACTGAATCTTCAATAAAGAATTTTCAATATTCAATGTTGATTTTCTCACATAATCGATTGATTTTGTTCTAAAACTTTGAAAATCTATTCAATAA
TCAATAAAATTAACAAATTCCAAAAGGGCCTAACTGGAACTATGTTAAATAAAAGGGCCTAACTGGAGGGGCCTAACTGAAACCATGTTCAATTAAAGGA
CCTAATTGAAAGGGCCTAACTGGTTTGAAGACTCGTAAAAGGGCCTATCTGCCGGTGATGTTTGAATTCAACATTTTTTACTAGTTTTTATGTTATGTTA
GATTTAAAACGTTACGTGGCCCAGTAATAGACTATGAGTGTCGAACAAAAGTTTGAAACTATTAGATAGCAATGAGTTTAAAATAGTAACAATTAATATG
TTACAGAATCTTCAATCGAGCATTTCTCAATTTTCACGTTATGCTGATCACTATACAAGGGCTAAATATTGAAAAATATGAAGAAAAATTAAAAATGCAC
GGAAGGGCCAATCTGATTTTGATCGAAATTTTCAGTTAGGCCCTTTTATGACCAGTTAGGCCCTCTTAGTTTTATCATTTTCAGATAGGCCCTTTTAAAT
TTGAATAAAATTACCATTAATAATGCATTTTGCATGCCCGTAAGAGTATGTAGGAGTAATTTACGTAAAAAATGATACGAATAATGAATAATCAAGTTTG
TTTACATTTTGCAGTTAGGCCCTTTTCAAATGTTACGCTAGAATTTTTCCTCTTCGCGAGTCTCTCTCAGATTCGACCAGGTCAGTGCCCGCACACTTGA
CGGTATGAACCGGAGTGCGTTCGCAAGTTCATTTCAAGCCAGCTTTCTTGACATCGACGTCAACCGATTTTGAGCGCGAAACGAATCAAAACATCTCACT
CACACATTAGAAAAAACCCGAAGAAGCGAAACGATTCCCCTTCGTTCGCTTCGCGTTCATTCAAAATAATCACACAACAGAACGAAAAGAGAATCACGCA
AAAATTCGTTTGTGTGTTGAGGGCTTGTTGCGCAGAGTTCAATCGCAAGCGGAGCAAAGCGGATCGCGTCTAGTACCGAAAAGTTAAGCTGTCGAGTGCC
GGAGTTATGTGGTTTAAAAAAAATTAAATGGATGCCACCAGCAGCAAAAGCAGCGTCTTTTCAGTTTCAAATTTGGATTGTCGCTGCGCGTTTTGCCGCA
ATCCCGTGCAGAAAGGAAATTGATTGAGTGCTAATAACTGAACCGTGAAGCCGGGAGTGATTGTTAATAAAGTTTTGAAGTTAAAGTTCAGTGCGATTGA
GGAGAGGATTTTCGTTTGTGTTTCGGAATTGGGTAGGGCAAAAGTTTTGGTGTTGAACAAAGAAGAATAGAGCCTGTGGATATAAGCAAAGTGCGCAAAA

>AAEL009991
GCAACGTCTATATGTGGAAACACTGATTCGAAATATTCGTCAAAGTTGAAGCATGGGTTGAGAACTTTCCAAAATGGCCGTTCATGTTTTCATATTTTGG
CAATAGATGGCAACACTGCTCGATTGTTATCAAAAGAGCCTATTTTATGGAGGTGTGATATGCAAATACCAAAAATTTTCAAAGATAACAATACCGAATG
TTCACCAAAGTTGAAGGAAGTGTTGCGTGCTATACAGTCGGCTGAATCACAAATGTTCATGTGGCTGGCAACACTGGAATAGAAAAAAAGAATGCTTAGC
AACATAGCAATACTTTCCAACTGTAATCCAGTTTTTCATGAAGGGTTCAAAATTTTGTCGTAGCTGGCAACACTGCTTAAGTGAAATTACGCCACCAGGC
AGTACAAGTGTGCATGAACTTTTGTTTTGTGGATATCTCAGGATCCTGACCACTTGTAAAGATGGCATCTTCGGCCATGTTGTTCAGTAGCTCAAGGACT
ATCATTATTCTAGTCAAGAGATACAAGGTTTTTCCACCAGGCAGCACTTGTGAGCAAGATTTTTTTGTTTTGCGGATATCTCAGGATCCTGATCACTTAG
AAAGATGGGGTCTTCGACAAAGTTGTTCAGCAGCTCAAGCGCTATTATTATAAAAGCTACGCGATTCATTTTGCCACCAGGTGGCGTTAGTGAGCATAGA
ACTTTTTTGTCAGTTATTCGTTTTAAATTTTCCTCAAGGCCTCCAGAAACACAGTTTGAATTTATGAATTATTCATGAAATGATTAATGATAAATGGGAA
AATTTAAATGAGTTTAAAACTTCAGTGGTTACACATCGGCATGGTTCTTATGGTGGGTAAATCGTGGGATATTAAAATGTATCACGCAGCGTATTGTAAA
TTTTGATTTTATTTCGTATATTGGAATTTTAGATAATCCCTTCCATAACACCCTTTCCCTTTCAATAAATTTACGTTGCTTGTATAAGGGTTTTGAAAAA
ACATTCCGCAACACTAAAATGGCCTCAAAACTCTGCAGTGTAAGAACCAGTGAACCCCAAATGAAAGATATGAATCAATAAATTATCCTGCCACTACGAC
CTACGAGAAGCTACCGTGTGATACAAAAGGATTAATTCAATCCAGCCTCCTCGGGCAAAGAAGACCCCGGTACCGGATACTGAAGATTCGTGCGTTCCCA
TAATCAATCAGCCTTAATTGGCGGCACTTGTCAGTGACTTTCGTACGTGCTTTTCTACTTTGTGTGTGCTCCAAGCCAGACCGGAACGAGTAGTACAACA
AACCAGGATTTAATAAGAACTTCAAACAGTAGTGGCAGGAAGCTGTTTGTAGAAGTCTGGGCCCGGAGGTGAAGATTAGTGCCGGAAGGAAATTTATGCG
CAAGTGGTGCGTGTGTCGTGTAATGCCAGATTCTTGTCGATGGGGAGGTTCATCTAATGAAACGGTGCGTGTACACTAAGGTGGGCCATTTTTACATGAA
AAAAAAAAACAACTTGTACCTAATATCTTTTTCCGTTTCTTAACAAACAGACGTTCGGTTTGTTGTTGCAGTCTCTTTTCTCTTGATTGGAGATTTTTTA
AATCAAATTCGATTCAAGTAAAAGAGTGGCTACAGCGCCACCTGTGGTCAAAAATGTAAATAGAATCGTATTTCTATATATTTGGTCGATTTTTTGCATA
TAAACATCAAGCTTGTTGAGCCCCACCCTTTAGAGTTGACGGCTTCCGCGCAAATTAACACAGTAGCTTTGATTCAAATGAATAAATTTGAGGGGTTCAA
CTTTAGATTTTTATAGTATGATCATTATGGGCCACCCTGGTATACACCGTTGTGTTCTGTTGTTAGACAACGCCAAGCAGATGATGTGAATTGAGATGGA
AGTTGTTTGCGTGAAGAACTAAGTGAGGTGTTTTGAAGGTGTCGTTCAACAGCAGCAGAACTGTCATCCCATGAAGAGCACGTGCTTCTAATGACACACC

>AAEL016972
CTGCAATTTTCTTTTCAAATTTGTAAAATATTGTGTCTAAGAATTGTCATGGTTCCGTTTTTGTCAACTGAAAATTGCCGATCGTGTTGATAAAAACGGA
ACATACTTGTATCTCGAAAAGGCATTTGAAAATCCCAAAAAATATTATCACTTTTGGCCAGGAATTTGCTTCAGTTACTCCTCTGTGCGATCGAACAGCG
CAGCAAACCACAACGCCGTCGCCGGCAGCTTACGCTTGAAACTTGAAACTGTAATTCAATTTAAGTTTTACGCCGCACTCGATAGGATCGTTCGGTTGGT
CGGTCGGTCAAACTCGTCGTCGTACCTTCTAGCGAAGAACTCTCAGATCAGCAGTTTCGCAATCAGTGTCATTCTGTTTTGTGAGTGAAAAGTTGCTACT
GCTTGCAGTGTTAGAAAAGCCCCCTCCGGAAATTGTGTCAAATTTGTGGAAAACTTTTACCGCCAGTGCATCGCCGAAGAATCGTTCTGTGAAGGACACT
CGAAACAGTGTGGGTTCATTGTTTTGTATAGTTCAGTGAGGAAGTGCAATTGCTGGTGTGGATTGCCAAAGATGGCAAAGTTTCTTGCAATGTGGGCGAT
TTGTGCAATCGTTTGTGGGTTGATCACACTCGGCAGTGGACACACGTACAAAACCGGAGAATGCCCTACCGTGGAACCGATGAGTGGCTTCAACATGCAG
CAGGTAAGGAAGTCAGTGTTTGGTCTAGCGCCAAACGGTTTCTTCGGTTAACCCATAAATACCCAGTACTTAACTGGTCCCAAAATGCTGCCTTGAGGGA
CACCAGCTCTTACAGGAAGTCTAAAAGACCTAGACTGCCGTGAATCGCAAGTCAGTCCCATCTGTAAAAAGTAGGCATTGAGAAAATGGGCTGTGAAGTT
TTCAAACTCGTTTTCCATACGAATACTCAAAAAATTACATTGTATAATGTTTCAATCTTAATGAAACTTTCACAACTTGCTTTTCACTACGATATCTTTC
CGAGAAAAATATAAAGATGATCAAAACATATTACATTTTTGTGTTTTACGGTGCGAAAATCTGTGGTGGGACTGAAATGTGGTTACTTGTCATTATGGGA
CAATTTGACTTGCTGTTTTTTCTTGTTTCCGAACTAATCATATTATTTCATTAGTGCATCTGAAAGAACATTGGAAAAGATGTTGAAAACTGAACTCAAC
TTAATTTTGACGAAAATGCAGATAGGACTGACTTGCGATTCACGGCAGTGGAGTTCTGATAATTAACCTAAAGTGTACGATTTGACTGATAACTTTGGAT
AATCCTTACAATGATGTTGGAAAGTTAATGTTTTTTATTTGATTTTACAATCAAGCCTGTCGAATGGGTTTTCTATGTTTAGAAAAGCAAGGGCAGTAGA
ATACTATTTTGCTATTAAGATGTCCAACAAACGTGTATGAATTTTTAAACTGTATTAATACTTCTTGATGTTTCTCGTCGTCCTGGGTATTCACGGGTTA
ATTTAATTATACGATGGTGAGGTAACGATTGAGCCCCGATGCGAGGGGCGATTGACCAGTGACCATTACGGTGTTCTTGAAACAATCAAACGTTGACGAT
TTACACCTTGAACACGACTGTATTGGCGCCCCATTGCGTGTTGCTCCAGCAGCTAGGTTTAGCGAAAGCGAGTTTTCTCCTACACCAGCAGGGGTCGTTC
GGTGCAATCTGATTCGATTTAATTCACTGCCGCATTAGCGCACAAGCACTGATTGTGTTGATCCGGCCTGATGAGTACAGTGCCCTTTGACCATCAGTGA
AGTAGCTGCGCTACCGTTACTCGTTTGTTTTGTTGATTAAGTGTGCTTACTTTAATCAAGCTTACGTCACTATTTTGAACACGTTATTGTTTGCGGATGT
TAAAGTTTGAGCTCGAAAAACATAAGCGGGTCGTCATTGGGTTACAGTGGCCTCACAGTTATGGATCAACATTGGATCGAAAACAGAACGTTTCTTGCA

>AAEL028038
ACGTGCATATTTTATATGATAAAAATTAACATGCAATGCGAGTGTGTAGATTTTATTGCGAACTAATCTGTACTCTTATGCGACTTAATTTGTAACAACA
AAGTTAATTTGACAGCTGCTACGGATTAATCCGACTAACTTTGTATGTGTATGCGGAACGAAACGAAATGTACATATGAACTCATAAAAAAAAACAAATA
TATTAAATGACTGTATCTTCTTATTAGCAGAAAATCGAAACTTTGTCTTAAGAACATGCTTTTGATCTTCAAACAAATTTTCACGTCAGCCATGTTGTAT
GCTGCATCAATATGGGCTAGCACCAGGAAGGAAGCTCTAAAATTTTGAAAATTATTCTGAAGCTCCCTCCCTGGTATAGTACTAATTAGTTACATAGAAT
ATCCAATGTTGAAACATTGGAAATATTTTAGAATTTTAGACAAAAATCGTTACAAAATCGTACATCTTGTCTCTCCGATCTACTTTTAATTCGCACCCGT
AATTCTGTTCATATGTTAGGAAACTTCGAAGGTTTTTCAAACCTAAGTCATAAATTAATTGGTTCATTTGATGAGGAACATTCAAAGAAGAACATGATCC
TGCATGGAACTCGTTCAAAAGGTCCTTCTCGAATACCGACTTCCAGACATTCGGTTCGTCTTTTATACCCTCAGGCCATCGTTCAAGTCACCGACGCGAT
CCAAAAGTTCAATGAATCCTGGGAAGTTTCCGCACGCATCTACAGCTGATCGATGACGAACACTTCTCTCGCGTACTCTATCAGAGTCGACGAACTTAAC
TCTTGATCGCGTGAACAGCCCCACGTGCTCGGATGCTCTCTCTCTCACCGACGGCACTCACCGTTAAAAAACAAACATTTTTCAGCTGTTTGTTTTGATT
TCGGTTGTTCAATAACGGGCTGCTGCGCAGGAAGGCGTCGCGACGCCTGTTTGCGGAGATTTTGTTGAGACGCGATCACGCGGAACATCAATTTTGCGTG
AGAGCCATCGATCGTCTACGCGTCGAGTGTGTTGTGCGCCTCGCCGATGAAGTGCCACATTTAAAGTGAAGTTTTCGCCAATGCGCGGACCAGTCATTCG
CAATCGCTCGACCCGTTTGGATTGCAATTTGGTGCTTTTAAGTTTTTTTTGGGTTAAGTTCTGGATGATCCTGTAGGATCTACAAGGACTTCGGGAAATA
ATTCCCTTCTGGAAGTGAAAAAAAATCAGTTTTCCGGTGAAACTGTATTCTTGAAAGACACTTGTTCGATTATGATTCCACAGTGTGACTGATGTGATCA
AAAGCCGGATCTTCAATCAATGGCAAGTGGCGGCGCGCCATTCGAAGTGCACATCCATCGATACTCCTCCGACGTGGCTCGAAATGCCGCACTGTAGTGG
GCGCTCTGAACTGTTGATGTTTGTCACTGTTTGCCCTTAGAATTGACGCTAGAAGAGGCACTGCGAATGTCTATCGTCGTCGTCGAGCGATCGTACCCTA
TAGTTCATCCCATTCCATTTTAGTATTTATGTAATTCGCTTATTTATTTGTTTAACGATAGCTCGCATTTAGAATAGAAGTTAAACAGCGCATTAGTGCA
CGCCACTCTGACAACAATAGCGCAAAAGGTTCGCGAAGATCGGTGCACTTCCTTTGTTCGTTTCAAGAATCCGTGGATGTGATCATACGTATAGAACGCG
TTGAGTAAGGAAAAGCTAAATCCAGCAAAGCAATATCAATTGCTTGTAGGCATTAGAACTGAATAGGAACTCTAGTCGCACCTAGTGTCACCGGTTTGTG
CATGTGTGTGTGGTGTTAATGAATAGGTAAACAATTGTTACTCGCGCAGCATCATCATCTTCATCAACGAACGAAAACACCACCTTCGTACTGTGCAGTA
GAAGAGATTTGTCTACTCCTCTGCATGCGAGGTACAACTAATCAACGCGACGAGCAAGTGAATAGCATTATTCATACTTAAGAGCCAGAAGAAAAAAAA

>AAEL006636
TCACAGTCATTTGTACCGCATCAACATAAAAGATTCCAATTTATGCGATTATGGGGAATTTTATGAAGACATCGATCATATAGTATTTCAGTGTGACAAA
TTCATTACTCCAAGAAATAAATTCATCAACAATCTATTAAATTTGGGTCAACCTATTCCTGTATCTGTACGTGATATTCTTGGTACAAAATGGTATCCTG
TAATGAAACTTTTGTTTCAGTTTCTAAATGAGATCTCATATTTGGTTTGATACTCTTTGTGTTTGTTTTTTACGTTTCTTTTCAGATGTCCGGTTGGATT
CGTTTTTGATTCTCCCCCTCACTGGCTTTCAATGTCAATCCTTAGTTAACGCTGATTGTGTTGTTTCAAGATTACGGCTCTGTTATGGTTCACACTTAAA
TTATTTTACGGATTCCTGTGAAATCTCAACAGCTGAACAGTTCGGTGAAATAAATTAACGGAGTACGGTAAATTTTTACAGTATTCGGTAAAAATCACCG
TAATCCGTTATCCGTTTTGTGCCTCTTTGAGAAAGATTTCCAATAGAAATCACTCAAAGGGGTTTTTCCCTCTTTCAAAATTATAGTAACAAATAAATAA
ATAAATAAATAAATAAATAAATAAATAAATAAATAAATAAATAAATAAATAACATGAATTCGATCTCAAATCTTTTAGCGAGAACCATTTTTACAAACTG
GGACCATTTTTGTAATCTAAGTCATAAATTTCCGTATAGCGTTAAACGCCTAGAGGTATGCAACACCCTATAAATGTTCCCTAATGCATTCAATTATGTT
CAATTTATACTCCATTATCAAAGTTACCCCAAAACAGAAAACCGACTTTCCATTACATGAAAAATTATATATCCATTCAGAACAAATCTTTTGGTAACCC
ATCAACTGCAATTGATGGGTAAGATACCAGTACTTGTTATAATTCTATGAAACAGCATGCATAAATATTCAAGTTTTCTTCGAAAAAACTATCAAAGTTA
CCCCGTTTTACGGTATTTCCTTAAATTTCTTCTGTAATTCTCATTTCTATCAGGGATACAGATTTTAAATACGATATTTTGCTCCACCCAAGTAACATAA
GCAGCTGAACAACAGTTTAATCAGCTGAAATAATCTTTAGAGTGTGTTCGAGCTCACCGCAACGATTCCCCATTCATTGCTAGGCGCACTCTGCTACAGC
AGATGCGCAGCAGCGCGTATTCAATTTCTCTTCTTTCGCCCCAGCTAGCAGCAAGCAGCCCAATTGCTTTCATGCTGTTGCTTTGGACTGCGTGATGCTA
GCTGTTGGCGCATCAAACCTTTGTAACATTACACTCATCCGTACTACCTCTAGGATATATAAGAGGCACCTCGTTCTGTATGTAAATTAGTCGTAAGTCG
TTGTTGTAACCGTAGAGTATCCCCCACCGAGCATGAGCACTGCCTCTCGGTGGTGGGCAATAAATCAACGTGAGAGTAATAGTTTGCGTAGCTTCGTTAT
TCGTCTGCCCCTCCGAGACCAAAATAGAAACACAACGTAGGGCCTGGTCAACCCTGGACGAAACAGAGTGGTTTGTTCAACTCTTATTCCACTAAAATGT
TTTTTTGGGCAGGACACATAAATGCAGATAATTTAGGGAAAAAATATACAGATTTTATTGTAACAACCCTGATTCCACTTTTAAGAACTACATATGTGTA
TTATTAGACTGACAAAATAAATTGAAGCCGTTAGTATTCGCTATGGGTTTTAGTTGAGGGTTTTAGTATTTTCGCGTTCAATTATTCCTATACGGGTTAA
AAACCTTTCCAAACAAATTTAATGCATATTATTTGATTTGCTTGTATCATTTTCGTATTGAACATCAGAGAAAAATAGCACATACTCATTTATCAGTGTA
AAACATGTCAAAACACGCTACCTCCACTAAGGGAGCGTTTACCCTAACTCCAGTTTCGTAACTTAATCCATTTAATCCGGGTTCGTGCCTCTGTTTCAGA

>AAEL011520
CATTTCGGAGTGGTGCTTTGATAAATTTCGCTCTGTCTATGATGACCTTGCTGAATTATATGATTACATTAATTGGGTTTCGCTCTTCGTGAATCGATTA
CCATCTTTTTCATGCTGTAGTACTCCAATGTTATTCTAACAAAGGGGTAAATTACTTTATTGTATTTTGTTTTGTCAATTCGGCAGAGCATTTCCCGAAT
AATGACTTAGTAGCTGTAAAATTTGTTATTTATGTTAAAACAAATATAAGTCAAGTAAGTGTTGTAACTTATGACCACAACTAAAAACAAGCAAACTAAA
CTACAACCTTTAAACTAAATACACCCCTTCTGCACCAGAGTGTCCCAAAATTTGAGTGTGTCAGAAAACGTGGGAACAATAGAAACGTTGCGAATGTGAC
CCTTTTCACATAAACGTATTTTAAATAAGAACGTTTCGCATAAAGCATTGACATGACGGACGTTTTATATGTAATGAAATTAATGACTTCAGAAATAATA
TTAAAATATTTCTTGTATGAACGTGTATCATACTCAAAGTTTCATGCAAAATGTTGTTAGGGGAAACATATTTATACAAAAAGAGTCACCTTCGTACAGT
TATCACAGTTATGGATACGATGGAAATAAATTTACAGCTACTGTTATACAGCATTGAGGTTTAAGTGAAAAATCAAATATTATACTTTTTTCTTTACGTC
CTCACTGGGACAGAGTCTGATTCTCAGCTTAGTGTTCAATGAGCACTTCCACAGTTTTGAACTGTAAGCTTTCTCTGTCAAAGTATGCCATTTTTGCATT
CGTATATCGTGTGGCAGGAAGCCCAGGGAAGACCAAGAAATTTCCATTACGAAAAGGTCCTGGACCGACCGGGAACTACTCTAACTCTAACCACTCCGGC
TCATAACAGCAGGTAACACATCAATCGAACGAATTTATCCACCGTGGTGCGGGTGTATACATAAACGACTTTTTGTCTGAACCTTCATGCAACTTCTGGT
TGTTTGGTTGGGTTACACACCGCATCTTGGTTTCGTTTCTTGTCTGAGTAGCAAGGCTTTGAAAATTTCACAATGGAAAAAGTCTGAAACTTCGAATGAT
TGCGATCCCAGACACTGTCTTGGCCAATTAGTGATTTGGGTTCAACCTCCAAGAATTCTGCAAGATGAATTTTACCAACATTTATTCAAAAAAATACTCA
CAACCTTCTACATGCACTTCACACAGAACTTTTCGAAATTTTCCTCCATGGAATTCCACGATTTACTTCAAATATTTCATTTTCAGTTATTTCAATTGGT
AATATTCTCAAAATTCCTGTAGACATCGTTTACGAATGAGAACAACTCTATGAATTATTTAGGCATTTCATTCAAAAATTCTTCCTGGTACATCTCCTGT
AATTCTTTAAGAATCAACGACAACAACTACTGCAAGAATACAATATTGTTTTCTAGGTAAACAAACATAAGAATCTCTACAAGAGTTCTTCCAAAATAGT
AACAATTTTGAACGAATTGACACACGCTCTGAAGATTCGATTGATAACAGTCTCATTCATTAATGATTTTGGCCGGTAGGAGCACTTAAAGGAAAACCCT
CAGGAGAAATTCATCCAGTGTCCATTCATTTCAATCAATAATAACTCCAGATCAATTGTCCCAGAGAGTCATCCTCCAAAGAAAATTATTCAGGTATTCT
TGCAGGAATAAAAAAAGCGATTTCCAATGTGAAGTTATAGTGAATCATTGCTCAACAAGTAAGATGTCCGATCGGTTGCAAAACTTGGAAATACAAATTG
GTGGAGAGCTGGAAAATATGGTTACAAAATTCCGGATAGAGGATTTGTTCTATCGGAAATTGAACTGTAAAAACATACCTCCAGGGTAACCGTTGCATAC
ATTTCTGAAATCAGCGGAAATCTGCTTCCAACACACTAATAAAATTCACCTAATCATTCCCTAAACAGTTTCAGCAGCAGAGCGAGCCCGACGGCTAAA

>AAEL006102
GCGAAGCCCAGAAAATCTCCGTGCACGTGGCGATCGATCATTGTCATATTCTGTTTAAGTGGTGATAAACTAATGTTGCGGAATAAAATTGTTGCAACAA
GAATAGGAGAAGACAATGTCTTTGTTGCTGCGTATTGGGCGACAATTGATTCTTTGCTTAGGACTATACGGGTTAGAAGCGCATCAGACCAGAAATTTTC
GAACAATTTCTATCTATATTTTTAGAGAGGTGGCGTGAATTTTTGGATCAATTCATTGATACTTGCTCGAGAAATTTTAGGAAAAATCTGTAGAGTGTTT
TTTGAAGAAATTTCCTCAAAAAATCTTTGAGGAATTCTTTCAATGATTGCTGGTAATCGCAGTTAATCTTGGAGCAGTTGAAAAAAAGCATCAAAGCAGC
GAAGTTCGATTTCTTTAAGAATATTTTGAACATTCTTACAGGAATCGCCTCAAGCATATTATATAAAAATCCATCCTGTCTGAACCATGGAATCGCTTCA
TAGAGTCTGGCAACATCCATATTAAGAAGAAGATGCATCGATATCAAACCTCTAGAGAACCAGACAACCCCCACACTGAAAATTTGATCGGTTGGTCACC
ACCAGCGAGTGTCCAATCGATAAAATTTTCAGCACAAACGGTTGTCTTGTTCTCTAGATTTGTGCTCTTGAAAATTCGAGGTTTGACTTCGACGCATTTT
CACCTCAAGTGTAACAACACTTCACGAAAAGTTAAGAATCAGTTCAACAGCCACTCAAGACCATCTGCTATCTTAAACTTTTTTGTTTATTGCCATTTTC
AACATAAGTGTTGCAATACTCAGTGAAGCGATTCCGTTCTTCAAGAGTGTATGGGAAGGTGGTGTATGGAAATTATGAAGAAATGTCCGATACCTAGAAG
TAACAGTTGAAAAAATTTAAGGAAGAATTTCTAGAAGAAATCTAAAAAGGATTCGATGATTCATTAGAACAAATTTTAAGATGATTATAGAACGAAGCCA
CAACTCGAATTCCCAAGACCACCATTTCTTCAGCTGAGTGAAGAACTACCCGGATGAGTTATTATTCACACAAATAAAATAAATGCTCGAGAGTGATTTG
TTCAACTCTTAGTCAGCAAAATTGTTTGTTGGATAATCACCTCAAAACCATTAACCTTTAGAAGAAGCCTAGAAAAAGAAGAAAGAAATTCCTGGAATAT
GAAAAAAATATATATGAATTCCTTAGCGATATTTCTTTGAAACAAAACTATAGGTGATCCCCTTACAGAAATTTCTGGAAGAATTTGATTGAATATTCCG
GAAAGAACCATTGGGAAGTTTTCAGAGAACTCCAAAAAGAATCTGTATCTGCGGAATTCTTGATCATATTTTGAAAGAATTTTTTGAAGAATACTTGAGA
ACACATTGAGGGTAATGTTTGAAAAAAACTGGGTAAGGCATGCCAGGATAATTCGGGTTCTTTTGAGTGATTTCTATTGTATGCTTTAAATTTGTTAAAT
GTATGGATAAATTTCAGAAGAAATACTTGTTGTGTTTTCTGTAGGCTTCTTTTGAATAATGTTCAAAGATACCAATGTAGAGTTTTTGATCTAATATTTG
AAAAAAAAAACAATAAAATGATTTCTAGGTAACTTCTTAGAAAAAAAATCTGGTGAATTTGTGTTTCAATTTGGAGGATTTGTGTTTCAATATCAAGAGA
AATCACTGGAACATCTTAAAAGCCTCATGAAAGTGTCCTTCGAAGATCTCCTGAATCAATTCGAGAAGATAACATGACCCTGTCATGAAGGATGAGTTCT
GTCAGTTTTAGTAATTCAACTTTTGTGATCATAACTAATGAGATATCCGTCAATGCAACTAACCTAAATCTGTTTCTTTACTTACTCGAATGGAATGGAA
TGGAAGCAAACCTGAATAATTGTTTATCTTCTTTCATGATTTCTGATTATCACAACCCATAATAATTAGTTATTCATATATTTCCATCTGCAGCAAACC

>AAEL024012
ACACCAAATTTGAAATTTATTGGAGTTAAATATCGATAGTTATTCAATAAATAATTCGTACACATCCCTTTTTGACCCATTGTCACCCCCAACGACGGTA
CCTAAAACACAAAAAAAAAAAATAAGGTGCTTGAAATAGCAAAAAAAAACTAATTGTACAGGTTTAATATGGAAAAATTCAACACAAATATTGTGAAAAT
TGTTGACAATCCAATCACAAAACTCAATTCATGCTACTTTGCTATAAAAAACGTAGAAACGCAAGAAATGTCAAAATCGAATCACCACTTTTCGTTTTAT
AGCAAGCGTAAAATGCTGGATAACATCCCGCATTGAAGTTTACTGCATCCAGAATGGGTTGAACCATTCTGTAACCATTACTCTTGTTGTTACCTATTTA
TCGTGAATTCTGTGTATGGTGTATTTGTTATGATAAAAGGTCAATATGAATGGTTGGTGATATCGTCACCATACAAATTATTGTCCAATTATTCTTCAAA
ATGATCCCACTATGAGTAGACATATCAGTAGACATATAAGAACCATAACGATTGATGTTCGTTTTCGATTCCAGTCTGGCAGCTAAGAAAAATCAACAGC
CATCCCGCATAAACCAAAACTATAATAGAAGCACATGAATTACGGTGTATGTTCCTCTTATAACTGTAATGAATATGGTTTTATGAATCATAGAAGGATA
TTACTGGGATATTGTTTCGACCTTAATGGATACAGTTTTCAAACAATCGACCATACGAAAAATAGGTTGTTAAGAATGTTTACCATTTCAAAATCGCAAT
TTCCCCATAGTAATTTTGTTCGCCTACCATATCAAGACCTTACTCATTACTGTTGTTATACCGGCTGTTGGATTTTACAAACCTTGGTTGCCGTATGTTA
TAACCGTAAGGGTTTAGAGAGTCAGAGTCAATTTATCATTATCTTACTGATTTATAAGTTATATCCAGTGATTATATCCAGTTCAAATCCAAAGACCAAT
GCTTGAGATAATTAAAAAGTGCAAAACCATTTTTTTTTTTAAATAAAGCAAAATAATGCATTTTCATGGTAGTAATGGAAATTCGCAAATGTTTCCAGGT
TTTTCCGGTTGTTCGTCCCACCCAATAAACGTTTACTTTATTAATGAACGGCCACTATTCAACTTCATTGACAACATTATTATCATGATATTCCAAAGAT
TTTTGGCATAATTCTTAACACAGTTTCTACTAGGGTAGTTCTAATATTGCAATATATCGATATTTGATTCGATAAGATTATCGCATCAATGTATCGATAC
CACCGCAATGTCGTATGATATATTTTCATCAAGCAAAATGAACATAATTCATAATGTTTGGTGTTTGTAGCAACGAAGCAGTGATTTCTTTAGAATGCTT
AAGATACTATTCAATTTCACCAGCATTATCATGTCAACATCCTGAACTCCATTGCACTTCAACTGAAAAAAAAAAAACACATCTCTCAATTTTCATGACT
TTCAATTTTCATCCACCTCCCCCCTCTACAACGCTTTAGCCTATCTCCTCCCTTTTCCAACGTTACGTAATTTTTGGACGGCGCGTTAAAAACTTTGAAC
AAAATTTGGTTGAAATCGGTGATGATCGATCACGTGCTTTGGACACTTGATATGGAATGACCTAACTGTAGAACCTAATTAGAGATGAAATCTCATTTTC
GTAAGAGGCTTAATGCTTTTCGCACCAAACTGATAAGTTAAACCATCCATCTACAGTGCAATGACGGTATCCCAGCTTCAGCAGTAGCAGCTCCATCACT
AAAGAGAACTCCCCGGTCGCGATGATCCATCGGTCGTGCGTGCTCTTGGCGTCTTAATGCTTGACGAGGGCTTGCGGGATTGATGCTGCAGCAGTGAAAG
GAAATCTATAAATACGACAATATTCGCCCACTTCCGGAACCAGTCCGGAAGATTCGGTCGTTGAAAGAAGAGCAAGAGAGTTCGTTTGTTCAAGACTGCG

>AAEL013910
AATGCATGGATGCAATTGGATTCTATTGAAGCTAATAAGGGTAGGTAAATTATTATCCTCATGCAGGAAGGATTATCTGGTGATATTTTGGAACAAGTGC
TATCGTTCCAATTAAACAAGCATTCGATAATTCGTTTCTCCCACGGCAATCATGTTTGACAGTAATTGCCTTTGAGATCGTTTCCATCAGATGCAAGAAT
CGAGACATAGGTGTGAAAGAGACACAACATAGAGTCAGATATGTAACGTTCAACCTGTACCGCTCTTTCGTTGCATTCTTACTGCAATGAAAAAGCATTT
CGTTTGCTAAGAATCGAAAATAGCACGTGCAGTGGAAATGCTTATTAAGAACCGAAAGGAATTGAATAGCAGTGGTTGTGCTGGTTTATGTCAGCTTAGC
TATGAACATGTTTTCATAGGACAGCAAGCAGATCTAATGCTGTAAGCAGTCCACTACGAGGCTTATCTCAATGCTTATTGGTTACCTGGGTAGGGATGTG
AATGTTTTCGGATAGTGGTAGTTGTTCAAATTATAATTGATATAGGTACATGTAGATAACTGAATTAATAAAGTGTGTGTTTATAATTTAACGTTAATTA
AGAGTTGGCGTAGGTAAATTTTACTTCGAAACAACTAGTTGTACGTAAGTAAGAGTAATTAACGGGATAGTAATCTCGCAGACAGATGTTTAAGCAGGAA
CAAATTTATACAAATTGCCTGTGTAAATTCTACCGTGGTGCTACCTAGGGAGCAAATAGGCCTTTTCATGTGACAGATCCGTCTATGCATTTGTTTACAT
CGCTGGAGGACCGGTGCTAACACGGGCCTGTCATTTTCATAGAAGAAATGTCAAAGTGCTTCCCGATCAGCTGATTTGAGTCGTCATTTGAATAGGCCTA
TTACTACAGTACAGTGACAGTTCGTAAAACCAAGGCTTCGACTTCTCGCTTACCACCCAGTCCATCGCCCACTGAACAAAAATATGAAAACAATCACTTT
AAAAATTATTCACACAATTGTGATACTTTCACGCCAATTTATTTCACATGAGTAACGATCATTCAAGGGTATCATATAAGCATGAATCTGTGAGTAAATT
AAATGCCAACATTTTTTGTAATATTTTGTTGAAATTTTAGTGTGTATTTTTCTGCTAATACAAGTTTATGGCTGGTATAAAGTATGCCCGACATAAGAGT
ATCGACATTTTGTGTTTCAGTAAGCGAACTTTTGCCCCATTGGGTAAATATTTTGACAATAGGTTCAGTAAAATTGTACCCAATATGTTGAGGTTTACTC
TGTGGTATTTATTTCTTTAACTGTTGTACATTTTCTAGAAATATAGATTTTGCCACTACGGTAGAACTTTGCCCCCACTTTACTCTATTATCTTTTCAAT
CATTTACGGAATCACATCACATCACCGGAAAAGAGGATGGGCGTTTGCCTTCCTAATATTAAGCTGGTCAGTCATGGGTTACATACTGTACCAAATGCAT
GCTACGTGATGCCAATTTGACGTTGCCCTTGAACTCGTAGCTCACCGAGGTTACAAAACAGTCCCACGAAAATTTAACAGTACTGTACAGTACAGTACCT
AACTTAACTACACGCATTTAGAAAGTTTTTCTAGACAAATCATTATTTGATTTTGCAGCAATTGTAAAACTGTCCGATAAGTTCATTCAACATGATCCAA
ACCGAAAACAAGAGGCACCCGTTGTGTAGGTATCTGATTTGCAATCCATATATAATACGATTTCAAAAAGTATAGAACTTCTAAGCAAAGCTACATTTGG
AATCATTACTGTTCTAATGCATAATACATAAGCCCGTAATTCGTACGAACGTCAGTCCCGAATTAGTCACCTTGTTTTCGAAACAATTAAAACCGGTGTC
TTTCCGCCAAATGATGGCTAGTAGTCGGAAGGTACGGTACGGTTCCATAACATTGTCTATGAAAAGTTCGAAAAAATTTAGTGCTCAAACAGATTGACC

>AAEL013912
GCGCTCTTATAGGTACGCCAGGGTACGCCCTACTTCCGAAACAGGGTATCTTGCATGGATACCGAGAAAAATCCATTTTAGGCGAACTGCATTTCCAGAC
CAATCTGACAATACTTGTTTGGGAACGGATCGTCCAGCATTCGTAAAGGTGGCAGCAGTACCCGCTACTGCACGCACCTGTTCTGTCCTCCAATAGGGAA
TATGGGTCTATAGGTTAACGGTCGTATTTTGGACCTCCTAAGGAAGTGATTTTAGTTTTTTGTCCTAATTAATTAAATGCACAGCGTGACCAAGTCAAAG
AACATGCCAAAATGTAGAGAAAAACTTCCTCTACGAGATAAAAATGCCCATACGGTCATGTAGGATCCAAAAAACGTCGAAAATAATTGAATTGTGAAGC
ACTGTTTTTCATTATTTTAGACACACCAATACATTTTGGACCCTCAAAGTATATATTTTGGACCCCCGGCATTTTTTATCGTTTGACGACAAAGCCCACG
ACACTGGTTGTATAATATGCTCGCCCATAGTCTAATCAATCGATTGACAATGGAAAACTGTAGACATTCTACGGTTTCAGTTAAGAAATTTGAAAAAAGT
TTTTGTTTGCATTTGAAAAATTTCCGACGGCTTCAATTTATGTGTGTAACGTGTTGTAACGGTTGCATGGATGAACCAATTAAATTAAATCAATTTCAGA
TGAAATAAACACAGTTTCTATGTACAAACGGTTGATGCAAGTGCGGAATAGTCCTATATTTCCAAATGCCATGCGAATTGAGTTGGTCTTTCGATTAAAA
CTGAGAATTATGCAGGAAAACGGCCCAGGGGGTCCAAAATATATAGAGATCCAAAATATATTGGTAACCCTATTATGTGTACGAAAAATTTGTGACATTC
GTAGATGTCGCAGCATAATACTGAATTGATAATACACATGGATGTACACCCACGTGGTTTCTGTTGAAATTTGTGTTTGTGCTTTTGGAAATGATCCAGC
TCAAACGGAATTTTTCGTAATAGCAAAAAATGTTGTATGCAACTCGCTGCAAAACTCGATTTTTCATAATCATAATTTTGCAACTTGTTGCATAAATAAC
TATTAGGTATAACTTTGATTTATTCCTTTTATATCTATTTTTCATACGAAAACCTACGGAAAGCCCGTCTTGTGTCCAATTTCTTGCCATACAAAATGTA
TGGAAAAAAAATCATCGATAGAATATTTTGAAACACTCCGATTATGAAAATATGGAGCAAATACTGATCTCAGCGAGAAAAAAAATCTGATGTACATTAG
ATTTTTATTTATTTTATACTTTATTATTTATATAAACAATCCGATATTCGATTATTATTTAATTGCCTGTTCAATGCGTGGTCGATGGAGATTTCGTCAG
TGATACGTCTATTAGTCTGTGGTCTAACTGTACCAAAACATTTTGAATTCATCGACGAGTGTACTGAATTTTTCTATAAAATTAGAACATTACCCAGACA
GTATGAAGCAAGTTGAAATCAAAACTACGCATACCTCGTGATGCCAATTCGACATTGCCCTTGAACTCGAGGAGCCTCGAGTTTCAAACACAGTGAAATC
GAGTTGAGTCAATACGGCACGCAAGTTTTCAACCCTACACGCACTTTCAGATTTCAGATACTATTACATACTATCCATACTATCCAAGTACATTACAGGT
CTTTGACCTCCTTACCCAAATGCTAAGTCACTGTTTCACGATCGTTCTCTACTATCATCGAAAAAGGTTTAACTTACCAAATCTGCATTTAGAACCACTT
TTGTCTAATCTAATGCATATTACATGAGGCCGTAATTCGTGTAGACGGTAGAGCTCCAAATTAGTCACCCTATTTTCGGGTCATTTCAAACTGGTGACTA
CCAGCAGTTGGATGGTCGCCAAAAGTTAGAAGGCTCAGTACGATTCCATAGCTTAGTCGAGGTGAGCTGAAACAAAGTTTGAGCTGCAACCGTCTCAAC

>AAEL006017
GTGGGCGTTGAAGTCCAGCCCCTCTACACTGGTGGGTAGCAATGCTATATACTTTGTGCTAAGTGTTTGGCAATCCGGTGGACTTCATGCTATGAAAGAA
ATTTGAATAGTGGAGAAATGGCCGTGCATGGCTAACAGATTTTAGTTCAGTGTGCCACGGGGTACGTATTTGTGTGGGGTCTATTATTATAGTTTCGCAA
CTGGGGTCATTATGATCTAAGGTAAACAGTGTCGTGCAGTAATGCTGATTCAATTTATTGCAATGTTAGTTTAAGGAGTGTTAAAATCCCAAGATTTGGA
TAGCGCACTTTTCGCTTTTTTTTATCTTCCTTAACGAGATTTTTTTTTCATCTCGGGACACCATAGGTTTTTAGATCTATAGGCATCCTTGATTATACAA
GAATTCTGAAATTCGAGGTTTTAGATTTACAACCATAATGAGTAATCTTTAGATTAATCCCTCTAATGCATGTTCAGATATAAACAGCATGAAGTTTTGA
AGTCACTTTATGCTTTAACATCCAAAACACTCGGCAATATAGGTCTACGAGTCTACCAGCGCAATGAATGAATGCTTGATGTTATTTGAAAGTAGTATAG
TAGTATGGACCTATGACCATATGCCATGTGTTATTTATGGGACCATGGCAACCCGTGAATTCGGCACCGCTCAAACGTCAAATTAGTGAAATCGTGCATC
GGTCCATAGTAAAGACTCATGGATGTAAAATTCAGTTCAGGAGATCATCACATCTTCCTTGGGCTGCTCAGAATGAAGGTCTTCACATATTCTTCTACCT
TGTTGTGTGACGTGTCAACTGGATCATAGTCTGCGTCTAATTGAAAGCGAATTCTTGCGATTCTATGGGTTTCCAGGGGGTACTTCTACGTAAAAGAAAT
CAATTTGTACTAAGTATTGCGTGCTGTAGACCAGGTCTACAAAACAATTTTGGATGGACCTTACGGAAGGAAAATGTATGAGTTTTATGCTCACATCAAG
ACTCACACAGATTTACTAACTCATGATCTACTAAGTTTTGACATCCACCATGTTCTCGGGCTTCAGAACTACTAGCATAACCAAGAAATTTGCTTATTTC
AATGAGTAAGGTTTATTCTCCCAATTTGAGTATCGGTTTTCAGAATTGCGAATGAAATGTGAACCTTGTGAGTACGAATTGGATTAATTAAACGCAGATA
GTTCACTGGTTACGGTTGAAGAACTGAAGACCTGATCTTATTGAATTTATTAGATAACTTTTATCAGTCGTTGGACTTAAAACTTCAGAGCTGTGAGCCG
TATTAATAAACCACTGTTCGCCGGTTACGCAAGTGGATCTGAATCTGTCTTGGATAATCTTAAATGGTCGTTGGCCACAAAGCTCTGTAGAACCTTATCC
CATTAGCCTGCGTTGTGTATAGGTTAGCTAGAATGCAAACGATTACTATTTAGGCCAAAAGATGTGATGATCTGTATTTAAAGTAGTTTCAGTTACAACC
AGAAGCTCAAAATTTGACACAACATTCTGTTGTAACAGCTATAAATGATGTTTATAAACCACAAAAGGACCCTGGTTGCGCTTGTAGATCTGCAGTCCTG
TACATCCCTGAGATTTTTCTTGAGGAATCCCTGGAATATTGCTTGGAGAAATCTTTGGAAGAATGTCAAGAGAAACTCCAGGCATAATTTCTTGAGGAAT
TACTGAAGGTACTTCTGGAGCCCTGTGCAGGACAGCTTGCACAAATGCTCGTGCATTTAACGCACTGTGTAATCAAATCTTTAGGTCTCAAGATCTGAAC
GTTCTAGATCTGAACCTAGGACATCAGAACAAGTAACAGGTATAGAGATCAAGTCTGAGCAAGTAGGCGCTGCAAAACTATGACATTATTTTAGCATCTT
TTGAGACAGCATCAAGTCCAAATTCCCCTTTTTCGTTCCAAATTCACATTTCCAAAATTCTAAATTCTACATTTGCTCTGAAGCACCCCTTCGAAAAAA

>AAEL004948
GTTGGAGATTCCACAGCCGGTCCATCGTCATCGATTTGGATTCGGCTACCAGATCCACTTCCGTAATCTCCGTTTAACAATGACTCGAAGTACTCTTTCC
ACCTGGCGGCCACCATTGTTTTATCCGTCAGCAAGTTTCTTTCGCGGTCATTTCACAATGCATTGGTCCCAAAGCCATATCTAGGAAGACAAAAATGATT
GCGCCTAAACCGTCAATTTTAGATACATGATGTCTTTGGCAAAGTTTCTCCATATTTTTCAGACATTTTTTCAGTAATGTGAAATTAGAGTGGCCCACAT
GGTTTATGAGATCAGCACATAAACTTTTTTGCTGTCGCAGTTAGGACTACACAATGTTCTACAATGTTTAAGAACAACTGATTTGGAGCAACTTTGCCGA
AGAACCCAAATTTATATCTCTTATGGTTCGCGACTTATGATTTTTTTAACAAAAAGCTAGGGTGGTACTGATAAATCAGTTTTTTCTTGATAACTTTTTA
TACGATAATTACTCGCAAAAACTTTGTTCCGAGCACTTTTAGAACTATTGATTGTGCAACTTTTTGCCGAAGAAACTACTGTTCTATCTCTATCTCAGAG
TTATCAGAAATTTTCTTCGAAAAAATGGTTGTTTTCAAATGCCGATATCTCCGAAAGACGCAAACGGATTTTCAATTTTCAAAACGGATTATCTCTTTCT
CTTTTTATGGTGAACAAACTGCGACGACGTTTTTTGTTTGCAAAGACTGACAAAACTTTAAAATTAATATGTTTTTTAACTGAAAATTGTCCATAACTTG
AAAAGTAATCGAGATAGCTCTTTGACAAGTCGAGTCTAGTACACGACACTGAAGACGGCCTTACAGTTGAGGTCGAAATACGCGTATCTGTCAAAGGATA
CAAACTCTAGTGGAATTAAATGTTATAGTACTGAATTCGGTTTTTTCATCTACTTATAGGTATTCTACTAAACAGCTCGAAGATTAATTATTAAAAAAAA
GTTTTAAACATTGATTTTAACCCAAAAAATTAAGCATGACTTTATTGAGTTCGAAAATTATAACATTCACACCTAACCAAATAAGGTTTCAAAGGCAAAT
GAGAACTAGTTGACAGAAAATGTAGCTCTTGATTGAATCTTCAATTAATTATGCTAAATTCAAATATATAGTAGATTTTTTCTGCTACTTTAAGACATTA
AAAACTTATATGAAAATTTCTTATACTGTTGGGGCAATATGGACACCGGGTGACAAAGTAGAGCTGACACTTTAAAGAGAAAGAAATGTAACTTCATTAA
CAAAACTATCCAGAAATATTTAGCGTTTAATGCAATGCTTATGATGCGGAACCTCAAATCGGTTTAAAATCGTCAATTCTGGATTAAAACTAATATCGAG
GCAACATTAAAAGTATCACTACGAAAAATGTCGTAAATTTGTTTTAATCATGTTTTCAGTGGCACAGTGGCCTACCCCTATGGTTTCCTGAATATGTTCT
TCATTTTTCGAGGTTCTGGGAATGATCGCGGGACAATTTTCCTATAAACGTTAAGGTGTCCATACTGTCCCATGGGGGTGCCCAATTCGCCCCGCTAGTT
TGATGGTGACTATCAAATATAAACTTTTTTCAAACATTATTTTGGAAACAGAATATTTGTTGTGTCCCCCTAGGTAATGCTAAAATCAGAAACTCATAAA
ACTGAAACGAAGTGCATGGGATGAGTAAACTTTTGCTAATATTGATAACACATAGGTATACGCTGCAACGTAATGATTTGAAAACAAATTCTCGCATAAA
CGTTTTAGAAATTATCGCACGTTTCGTAGTTCTCAAATGAACGGCGTCAACGCGAGCGTCTTATGATTATATATGCAAGGCGATAATTTCATTCACTGAT
TCGACCGCTAATTTGCACATCTTCCGCCCTAGTAGGAATCATTCCGCGATTGTAGCAACAGTTGAGCCGAAGTCTTCTTCGGAGTATGAAACCATCACG

>AAEL005006
CACATTTTGGTATTATAATGGTATTGTAAAAATGTTAAAAACAATTAGAAATACTTCATTTTGGTATTCGATAACTATTGAGGTCTGCTGGAGGTATTGA
GAACTACTATTGAAAATTTTCACTTTTGTATGAAGATCCATCATGTATTATTTAGGTATCACAATAGGGATCTAAATATGACGTCCATTGTTTTTGGGGA
TTTCTAGACCCCCCACCCCCCTCTGTCGCGCTTTTTCCAATTCCCCTAAATTGTGGACGTCATTTTTGGATGACCCCATACCTGATCTAATTATTGAATT
GGTGTTTGTAGAATATACATGAGGTATTTTACCTCTTATGCAGGGCTCATTCATACCTCATTCAGGTTGTAAGTATTGGAAATTATGTGGTATGGAATAC
CTCAGTGGTATTCAGAAGTACTTTTCTTCTGCTCGGGTACATGATCTTTTGTGTTGACGGGGAGGTAGCACTTTTTACAATCCATGGCAAGACAATTCGA
ACAATATATTTCCACTTTAATCACGAAAACGGCAGTCAATTTGAAGGATTTTATTCGTAACGATGATGCAGCTTTACAAAAACTGTTCTTTCACAAAGGC
TTAGGCGATTCTACTTGTATATATAAACAGCAAATCAAAAAATTCGAAGAGCATTTTAAGAAACAACAACCGACAAAAGATACACAAATATTTCCTTAAT
ATATAGTTAGGGGTCGTCCGTATACCACGTGGTTATTCATGAGGGGAGGGAGAGTCTGATCAAAGACCACGGTTCATACAAATTTTAAATGTTTTGTATG
GACAAATGACCACGATGGGGAGGGGGGTGGGCCGGAATCCCAAAAAAATATCCACGTGGTTAATGGACAGCCCCTTATTAAATATCTGGAAATTTGAGAA
GTATCCGATTTAAAATGAATTTTTGGTGATCATTTTTGTGTGTCTCATATTTTCAATCTTTTAAGAAAAAAGGGCAAAAATCGGTTCAGAATAGATTTTT
GAAAGCGTTTCAAAGTCATGGGTCATTTTTGACCCTTAATGCATAATATGCAATTTTTACAGGTCGTTGTAAGCTTCTTTTAGCGCAAAAATGATCGATT
TAAAAAGTTAGGAAAGGCAAAAATTTTCAGATTTCTATATTTTTTCTCATACAAACTTACAGTTCCTTTACCGTGCTGAGTGACCAAAATTGACCCCAAT
GCGCAAAAAAGGTTAAAAGTATGACATTAAAGGTAGAACAGTTGGCTCCCTCGATAACAATTGTCACGTCATGTTTCAGACATCTACGCCCGTATCGTCG
AGACATTCATGACGCGTATTCGTCTTGTGTTTTTCGTTTGTTGACGCATAGATAGACTTAAGTAGTTCGCCTACCGGCCCGTTCTTTTCTCATGGATGAC
ACGAAATGGTCATCTTCTTATGGTATCTTTGCTAGCTAGTGGATATCATAGTCAGAAACTCCACAATAACTCGTATGGCTTTCAATATCCAAATCGTCAA
CCAAACCACTGATTGTAGTAACGATAAATCACATCCTTAAATACATTGAAACCTCTCATGAAATACTCGAAATCCTTATGTGTTATTTAAAATGAGATGA
GCCGTCCGTAAGCTACTTGGTCATCTGTGAAGGGAGGGGGGCCAAAGACCAAAAAAAAATACCCGCGTGGCTCATGTACAGCCATTAAACAATGATTTAT
ATTGCAGCAATATCACATCCCGAAATCATTAAAGTTTCGAACATCTTTTCAGTTCAATTCCAAATCACGCGATAACGGATGTTTTGCATCAGGCTCTTAT
CTCTATCTTTTTATCAATTAACCAGTCTTAGCTGGAACCCGATGCTCACTCATTATCGTATCAGTAGGAAAGTGCTAAATTGAATGCCAAATTTTCAAAC
GCGAACCGCAGCTCAATTCGTGCATCCAATAATCAGTTTGTTTCAAGCCACCGTCCTAATCGAACCTTACGCAGTGCCAGTGCCAGTGCTGAACACAAA

>AAEL009596
AAAAATAGTTTTTCTATCTAACTGCTAGGTGGATTGATCACAAAACTTTTTGCATCAAAATATGCGCTCTAATACACCAGGAAACTTCTCCGAACAAACT
ATATCGCTAAAATCAACGGTTTGGGCGCTATTCAAAAAGCGCATGGAATTGAGGAAAAAAAACACAGTGCATTGCCGAGCAATAATGTGAGTTCAAAGTC
CATTCGCGCGCACTCTGCTCGATTCCCATTTTACATAGCCAACCGTCTTCGTCCTATTTGTTTGACCTCTAAACTTTTCATCAACTTAATCATTTTGCAT
TAGTATACCGCTATCACCATCCATGTAAATAATTCTCAATCGGCACATGAGCCTTCAACTGATAAAGTTTGTAGTGTAAACCAACGTTACTAGCAGCTGA
TTACGGACAACAGGCGTACTCGAATCGAGTGCAAGGAATTTGGATTGTTTATGTAGCAAATGACCCTCCCATTAAATGCCCGATCTGTGCGTTTACTCAT
ATCTTCCCACGTGCTCTCCGGTGCAGATGTACTCCCGCATACACTTCCAGTCTCAGAGCTACAGATTACAGCCGATATGGTGGACGATTTGGATGAGTCA
AATCAACCCGCAGAGGTTTCCCGCGGCCACGCGATAACAAAAAAAAAAACGACTCATCAATGAACCGGAATCCCGTCGACATTTTAGAAGCCGAGTGCAG
ACGCACCCGAAAGTACACACGAACTACGGTGTTCTCAATATAAAGCTTAGATAGCGTGGCTACACGTAAAGGGCTTCCCAAGAGCTATACCGCATTAACG
ATCCTAAGCGTACATGTGTGAGGAATAGATTCACTATGGCGTGGAGACTATCAGGAACAAGTGGAACGATTAGAAGGCAAGGTTCTCCGTTATTGGTAGT
AATGGGGTTTGATACGAGTAAGGAATGAGCAGTTGGGTTAGTTTCGCGTTTAGTTTGTTGTTTTTTTGGGACGTTGGGGTAAACTGATTGTAGAATAATA
ATTGAATTAAAAACTACACCTTTAAGTATTCAAATTTTAAGATCTCGTCTTTTAAATTTTCTATACTGTATACCTGAATATATTTTTGTTCCTTACGTTA
TATCAAACTTACATTACATTGCAATAGTATATTTTTTTTCTTGATTTTGCTCAACATCTTCTTCTTCTTCTTGGCATTAACGTCTTCACTGGGACAGAGC
ATGCTTCTCAGCTTAGTGTTCTTATGAGCTCTTCCACTGTTATTAACTGAAACCTTTCTTTGTATAAGTTGTCGTTTTTCGCATTCGTATATCGTGTGGC
AAGTACGATGATACTCTATGCCCAGGGAAGTCAAGAAAATTTCCATTATAAAAAGATCCTGGTTCGACCGGGAATCGAACCCAGAAACCTTTAGCATGGT
TTAACTTTGTAACCGCGGACTCTAACCAATCGGCTAAGGAAGGCCCCCTTCCAAAATTTATAAATGAATCAAAATTTACATTCTAATTTATTTTATTCTA
AACCTCTACTAAGCTTTCTTCGACTCTCTTCTATTCTAATTTCCGTCAGACAGAGTTCAGATAACCTTCGTCTCCCCCGCAGCAAAGTGTAATGCACAAG
AGTGTGTAAGGTTCCCCTAAGGGCTTGTGCACCGTCCTTCTCCTATACAAACAATAACTGAAAAAGATTCCATATCGCGACAAAGAACCGAAACACACAT
AAAGACCGATGATCAGTTATAGCTGTAGAACGACAAGTGATTGCGCGACCATTCCATCACTTTAGCCGCAGCTGTCTGTTACTACATATTTATTCGGATT
CATCTATCCACGCTGCAAGGGAGCATGCCGGAGCGTCAGTTTGTTTTTGTCCGTTGACCTGCCAAGAACGTGGGTTTGGTAATATTCCGGTTTTCTGTTT
TCGGCGATTCTGGTTCTTAGGTGAAAGTGTCGTTGTTGTAAAGTTCGGTGAATAGAAGTTAGTGTATAGTGTGTCTTGAAGATCTGTCCAGAGGGTCACG

>AAEL003508
TGGTCAAACAAAGCGGTCTCTCGAGGTTAGATTCAAGGAACACTTAGCGGAAATAGGAAAAGCTCAGAAGACGATAGACAAGGGGATGACATACGATTTC
AAATCTAAGGTGGCAGAACATATCTTTTCAGAAGGACATACAATTACGACGGCCGATATCAAAATTTTGAGAAATGTTTCTTCTCCTTGGAAACTGGATG
TGGCGGAGAGTCTGGAAATTTGCAAACAGGTACCTACGACGCTACTCAACAGAGACAACGGCAACGGCAATACATGGCTATTCAACTTGGTACCTACTAA
TCGTTCCCGTGATGTACCTTTCAGCATTTAAAGTTTCAACAAAAGAGGGATGGAATGTACCTAAAGCTCATAAATTTTAAGTTAAAAAATAATAATGGGT
AGGGAAATACGTTTATACCTAGTGTTAATATATAATGTGTGCATACGATGGTTTTCTTCAAGTCGAGTCTAGTACACGACACTGAAGACGGCCTTACAGT
TGAGGTCGAAATACGCGTATCTGTCAAAGGATACAAACTCTAGTGGAATTAAATGGTATAGTACTAAATACGGTTTTTTCATCTACTTATAGGTATTCTA
CTAAACAGCTCGAAGATTTATTATCGTTCTAAAAGTGAAAAGTTGAGTTGGTACAGGGCGGAACGTGTAGAATTCCGCCTGCTTAACACGTAGGATCGAT
AAAGTAAGTTTGTATACTTTTTTGACTTGAGTCTGTATGAATAATTTTTCGAGAATTGATTTTTCTTCTTCTTCTTTCTGGCGTTACGTCCCCACTGGGA
CAGAGCCTGCTTCTCAGCTTAGTGTTCTTATGAGCACTTCCACAGTTATTAAACTGAGACAGTTATTAAACTATGCCAATGACCATTTTTGCATGTGTAT
ATCGTTTGGCAGGTACGAAGATACTAAACAAGGCTGGTGCCCTGGGAAGTCGAGAAAATTTCCAACCCGAAAAGATCCTCGACCGGTGGGATTCGAACCC
ACGACCCTCAGCTTGGTCTTGCTGAATAGCTGCGCGTTTACCGCTACGGCTATCTGGGCCGGACATTATACATGTTGTTTTTAATGTATAGATTTCTCTA
GTGAATTCTTATCACCGAACACATCTAGTAGGACGCCCTATAAAAACATTAAAAATAATAATGCAGAAAGGAACCAACCCATTGGCTGAAAATCTCGATA
ATAAAGATAATAATAAAAATAATGCAGTAAATATGGTGGTATATATGTAGCTTTTTTTGTATGGAAATACCGAAAAATTGAGCTTATCGCACACAACAAC
AAGTTAATTCTAGCCGTAAACTTTTGAGCGACAGCTGAACGGCTAATCTTTTGGTTGTCGCGCGATTAACCGAAGTCAGAACCTCATCGCTGATGCTTTG
TACGACAAGTGAGGTTTTCCAACTATTGTTGTACAACAAAAAAGAACGTAACTACTGAAGAGTTTTTCAGTTAAGTTTTCGTTAAGTCGAATAAATTGAT
TCAGAATTGTTTTTGCTCACATTAGAATAAGGTTTTTTGTTTTTTTTTTTATAATATAATTTTCATCATTATCCAAAATTCTAGAAGGGGCCTAGATGGA
TATGAAAATGTAAGAAATGGTAGCAATTTGAACATGTGCTGTCCATTATCATAGCCGTTGTGGCTAAAAACTCTATTTTGCGAAATTACTATAATTTTAC
ATATCAGCTTCGCTTGCTCGGCTTGACGACATAATCAGTTTCTTGATAACAGCTAATACATTCACCAAATTTGTTTATGGAATATCAATCAGACACTGCC
GAACGTGATGCGACATTTTTGAGCAAGTTCGTTGATAACAAAAACGAATTTCAGCTTGGTTTTGAAAGGAGACGTTCAGAATTTTCAGGAACATCTTATG
ATTGTAGATGATGAATAGCAATTTATTTAAAATATAAAGTCGCAGTTCTGTTCAGAGTCGAATTTCAAAATCCCTCTTGCTTTCGATTTCAGTATCACA

>AAEL003299
ACAAAAAAAAAAGTATTCTTAAACTCAGTGAGAAATTCAGGATGATTCCTCACAAATTCTATCTTTTTATCTAAGATTCTTGAAAAACTCGCAATTCATA
AAAAGAATAATTAATAAACTCCTCTAGGAGTGGCCCAGATAGCCGTAACGGTAAACGTGCAGCTTTTCAGCAAGACCAAGCTGAGGGTCGTGTGTTCGAA
TCCCACCGGTCGAGGATCTTTTCGGGTTTGAAAAATTTTCTCGACTTCCCAGGGCATAGAGTATCTTCGTACCTGCCATACGATATACGCATGCAAAAAT
GATGATTGGCACAGTAAGCTCTCAGTTAATAACTATGGAAGTGCTCATAAAACAATAAGCTGAGAAGCAGGCTCTGACCCAGTGGGGACGTAATGCCAGA
AAGAAGAAGAAGGAGTGGCCAACTCGTCTAGAAAACACCACAAATAATAAGAACTTCTCTTGAGTTCACCAAAGAAGTAAATTCTTCAGGCATCAACACT
AGATTTCTTAAAAAATTTGGCCTCGAATTTTGATTTTCTACTAATTCTACTTTTAAGAATTTTACACATTAAATCTATGGTCTAAGTAAGGATTCTCAAA
AGAAAAATATATGGGAGCATTCTTTCCAAAATTCAAACAAGAATAACTACATAAGCCCTTTCAGGAATTTGCCTTCAGTATTTTTAAATGTTATTCCAGA
CATTCTTTCTGGGAATCCTCAAGAAAATTTGATACGATACCTCAGATAATTGTAATTCAGTATTTGGAGTGTTCCTGTGTTTTTTCCATGCTTTCTCCCA
CGAACTACTTCAGGCAATAATTCGCAGAGTGCCTACAGCGATGTCTGAAGAGATTTCTATTCAAATTCTTAGTGGTTCCACAATAACCCAATTAGTTTTT
GAATAACTCCTTCTGGAATTCCTTCTTCTGAAGAATCTTTGTGGATATCATTAATTATTTTCAAGATTACCTTTGGAAAATAATTCAGAAGTTTTACCAG
AAACCCTCCAGGTATTTTTAATTTTATTCGGGAACATAAGTTTATTTAAAGTTCAATTAAATTTTAATCGACGAGTGTCCGAATTGAGCCGGCTATTCGA
TGCAGCATGGTACGTGTCGCAGAAATTCTTCTTCTTCTTTTCTGGCGTTACGTCCCCACTGGGACAGAGCCTGCTTCTCAGCTTAGTGTTCTTATGAGCA
CTTCCACAGTTATTAACTGAGAGCTTTTTTGCATGCGTATATCGTGTGGCAGGTACGAAGATACTCTATGCCCTGGGAAATCGAGAAAATTTCCAACCCG
AAAAGATCCTCGACCGGTGGGATTCGAACCCACGACCCTCAGCTTGGTCTTGCTGAATAGCTGCGCGTTTACCGCTACGGCTATCTGGGCCCCGCAGAAA
TATAGACAATGAAAATTCAGTTTAGCTTACCTTCGACCTCGGGGTTCTACGTGACATATTTCCGTAATGTCAATCCATGCATAGGAAATACCAGGTTAAA
ATCGTGAAAGAGAATCCTGTTCCTAACTTTAATCGTAATCTTGCATAACCAAAATTTTGATACCACGAATCATTGAACGATACGACATAATACAAAAAAT
TCAACTTCCCTCATTGGAATCACCCATCGTTTATCAGTCGATCGAAGGAGAGAATTAAACAAAAATACTAGACATCAATCACCTATTACCGCAGCAGGAC
TTTCCGCACAGTACCGGAATTTCAGAATGCCAGCAGCATCACACCGTGTTTTGTTTTATATGTAACTCTTATCGTTAAATGTTGTTTATACTGCAAGATT
CGTATAAACTTGTTAGTTTACACAGCGAAAAGTATATGTCTGTTGATAGCATCCCCAAAGAAGGATCGCTATAAGTATTTTCGTACGGTGATTCCGACCG
ATACGTCACATCACCATAATATACTCAAAAGGGAAACACCACTTGATCGCTTTCGATCAGTCCTCATTGAACCGCGCAGTAGAACATTTCGGAGCTTACA

>AAEL003318
TGCCAACACCGCGATCAAATAATCTCGATAAGAAACATTGACCTACAATCACGTTTGCTGGAGCACAGAATGAATTTGATTCGAAGTGATGTGGTGCAAT
TGCTTTCAGTATTGATGTAATTTAGTGTGAACTTTACGGTTTTTGTGCCGCATTGTAAACAACAAACAGAGCAATGCATTTATATGGGTGGAAAGCAAAG
TTCTGGCGATAGCTAAGTCTGACGATAAACAAAAGGAAAGCAATAAAACAATCAAAATTGATTTGACCTTGACATTTATAGGTGTAAGAGAATATATTTC
AGAATCGATGCTATTCTCCATCGTTAATCGTAATCAAAGCTATGGAGCAGCCTAGTGGTTTACAATTTCTTTGGAATAATCAGTTTTGGCTTAGCTCATT
GCTCAACTTTTGCTTTTGATGCCAACGTGCATGGAAACCGTTTTGATGAAGTGCTTCCTAGCAATATGTTGCACTTATGTGGTGTATAGTAACTTCAAAA
TACTTTGGTCAGAGTTTACCTCCTATTGTCCGTATCACACTAGAAACTTGCGCCAAATCATAGGCACATGACCAATCACAAACGGTGATGTATTCGTTGA
TAACGAATAATAGCCTATTAAGCGATAAAGTGTGACATTCCGATTGGCGTTCGATTGCGGGGATTTGAGACTGGAAGCTGCTAAGGAAAAGAAGATCGCG
ACGGAAAACTTCGACCAATGGCCCCGTTGACTCAATAAGTGATTCGGGAACCGTATCTTGGGTATCTTCCCGTTTGCTCAGCAAAACTGACCGATAGTGA
AAATCCCACGGTGACACGAGGACTGATCGATTGGTTCAGCATTGGCCTTTGGTGGTCGGTCACATTTCGTTAATCATCCTTTTTTGGGATACCTGAAGTT
ACGATCCCAGAAGATCTGCGTGAATTTCAATGTGATTCGGGCCCAATCAAACTCATGCATCCGTACTCGTAGTGACTTTTTCATCGAAGCGGGAATCACA
TGGATTAGAAGAATTTCACCCTTCCTTCGAATGTACCAAATGCCGTTTAGCCATCACAGCTGGTTTATCCGCAGTACTTGATGATGTTTACTCCGAATGG
TTCCCATGGTGTAAGACTAGGCGAAATCATCGAACCGGAGGCAATATCGATGTTCGACACCCGTTGACAAGCTGTTATCAAACAAGTGCAAACTCTCAAG
AACTGTGAATGAAATTCCTGAAGGTAGAGACAACTTTTCTCACATGCGAATCTCTCTAATTGTTGCTAGCACGATGTTTCCATTGAAAACAAATTCTGTT
TTCAATGGCAAATATTCTTGAAATTCTGAATTGCTACGACAAATTAAATGTAATATGTTGTTAACGAAATGATTATAATAAGCTTAATTTAGTTTTAAGA
AGTGGATAAACTAGTAGAGTTATCTGGATGTTCAATTGAGAAATATCCTGAAGAGCACTCATCGAATCGCCTTCAGTATGCTCTTATGCTCAAATAGTTC
CTGATATATCCGCGGAGCTAGAAGAAGTTCCAAAATTGATCTAACGTCCATATCTTCACACCTTTTCCCCCGTTTCCCAAAACAGTAACCACAATTCGAA
AAAAGAAAAAAAAACCTCCTTATCTTCTGCCGGACTAGCTCACAGGCTCACCGGTTCATAAAGTGAGCTTATCATATTTGATGAATTGCTCTGGCAGCCC
TCGGCGAGTACCTTTGGAGTGCGCTGTATTGTCGCACTCTTGCGGAATGAGTAATTATTTTAACCAGGTAATATCGCTTCATTGGGTTCAGTCCTCCGGT
GGCGATTCTCGCGAGCGGAACCGGTCTTTCTTTGGAAACAAAAAAAAAACTGTTTAAACATAACTTAGCACCTGACGCGATAGTAGATCGGTAGGAAGAA
AGTGGATTCTAGTAGAGGGTTGAACCCCAAAAGTGTGGTGATTGGTGATTTGAGCTGATTTTTATTGCTGAATATTTTTATTATTACACGATTTAAACC

>AAEL000871
ATTTCTGAAAGATTTGTTGAAGCAATCTGAACAGAAACTTAAGGAAGAATCTCAAAGGCAAAATAGGAAAAACTGTTGGAGCACTTTCTGAATAAATTGT
GTAAAGAATCCTTAAATGGTGATCTTGTAGACGATTTTGGTGATTCTTGAATTATAAATAAACTACAGGATTATATTTTAAACTAACAATTAGAATTTAA
GTGTAATAAGTTTGTAGAGGACCTTCATGAAGAAATGTTGAAAATTCGGAACTCTTCAAGAGATTATTTTAAGTAATTTGATACAGATTAATCGAGAAAA
TTTTAGGTAAGATCAGAACGCCTGAAGAAACTACAGGAAAAAAATCTGTCGAATAATAACTACAAATCCCGGGAATAATTTTCCGTGGAAATCCCAGGAG
AAACTCAGTGAAAACTGGTAAATGAGTTTTCAAAGAATGCGGAAAAGTACGGAAATAATTCATGCAAAAATCCTGGATGCCTGAAAAATTCGTGGAAAAA
TTGCAAAGGAATATTCCTCGTGAATCTTTGGAAGGATTCTTGAAGGATTTGTTTTACTTGATTAGACAAGGAACGAATATTTTCCGTAGTAAAAATTGAA
ATTTGCAAGTGTCGCTGATGTGCAGCAATATGAAACAAAATCTTTGCTAACTACGAAATTTGTGAAAATCGTGATTATTGCGACAAGAATTTGCTAAGCC
CCTAGGCCACCTCCAGAAAAAAAATCTAGCTACGCCAATGGCAGTAGATTGCAAAAACATTTTGAATATTTTTCCTTCATACTTGCAAAAATGGAAGATT
TCTCCTAATGCTTCCAAAATTCAACGTATAATATTTCCACATTAACCAAAAGCCCTTTATTTGAAACCTTCAAGTTGATATGTTGTCGCTATGAGAGGGG
TTCCAATAAATTGATCAGATGAAGTTCAGTATCTAGGGCTCATGCTAGATCCAATTTTACTTTCAGAAAACATATTGAGTGCATGAAGCCAAATGTAACA
AATGTACAGAAAACCAAAACTTTATCTTAAGAACAAGCTTTTAATCTTCATACAAATTTTCAGGCCAGCCATGCTGTATGCTGTACCAATTAGGAATAGC
TGTTGTAATACCAGGAAGAAAGCTCTTTAAAAATAAAATTTTGAAAATGAAGCTCCTTTTATAGTACCAATGAGTTACATATAATATCCAATGTTGAAAC
ATTGGAACAAATGTTTATAAAATTATCGATAATTTTAAACAAAAATCGCAAGAATCGTCTATTGCCACAATTAAGGGGTTTAGGTTAAGTAAGGTTTAGT
TTTTTGAAAGCGTTTTTTTCTCTTATAAGTAAAATCAACTCACCTGTAAAAATTCTGAACTGCTACGGCAAATGAAATGTAATATGTCGTTAACAAAATG
TTAATAAAAACTTAATTCATTTTTACCAAATTGGGATGGTACTGTTTTCTAACACAGAACACCTAGATAAGAAAATAATGTCATGTTTGGAATGATACTG
ATAAATAATAAAATACAGGAATGAAAGAATGAAGGAATGGAGGAATGAAGAAATGAAGGAGTGAAAGAATGAAGGAATGAAGGGATTTTCATTGCATTCC
AAATTAATAACCCCAACCCGTTCAATCAACTACGAAATCCTCAACACGCACAACTGTCACTCTAGGAACCACTGGTCTTCCCCACACTTGAGAACCAGTG
GTTCAGCGCAAATTTAAATCTGCGATAGTTTTTTTTTCTGCTCCCCACTCGCATGTCACGATCCTCTTGAATGGAGTGCTTTTTGTCTTCTCGTTTTTCA
AACACACATGCCGCCTGGATTCCGCGAGGGCCTCACCGGCTGAGGATTTGTTCTTGCTTCAAGAACTCCACCGCGGGATGGGCGTCTTTCAGTTGGGCTC
AAGAACTCAACCCGAACGGACGCGATCGCTTGGATGAGAAAGAAGTTTTGATTTTTCGTCCTGATTTGAGAAGATTAGTTTTTGTGCGAAGCCAGTGAAA

>AAEL012853
CAATAAGAATGAGAAAGTATTGTAAAATAATATATTGTCCTCAGTTCAAATTTAAAATCCCTTCAGCTAGAGTCAGCTGAGAAACAAAACTACAGTTACT
GCTAACCCAAAGTAAAAATATATCTTCTGCCAAAAATAACAACAGTCGTAAAATTCCGAAGGAATTGGTTCTGGACAACGTCATAAAAAAAACTCGGGTT
GAACAAATTTTGGGAATAGCGATTGGTCATTCCATAGAAGCATAATCTACAAAACTGGTTCCTCTCTCTTTGTGTTTTTTTTTATACATGAAAGGGAATT
TGGTTAGGATGAGAAGGATGCTCTAATTTTTTTGCCGCACTATCCTTGAAGCATTTAGTGCAGTGTCCTTGGAGTAAACGATCGAATCCTTTTTTTTTTT
GAGACGATCAAAAGGATCAGCAAGGACATCGCATCATTTCTGAATGTTTGAGAAGAAAAAAAGGTAGACGGCTAGGCCGTTGGTTCTGATTTCAGCAAAA
AATGACATGGTAAAGAACATTTTAAACATCATGTAGAGAACACACTATTTATTTTACGTTTTTTTTCTGAAAGATTTAAAAGTTTAGCTATAGAAAACAG
TGTTTCATTTAGCCATGAATATTAACCCAATTCTGTAGAAAGACTGCGCTATATAATTAGCATCGTCATAGAAAGCACACAGCTTCCCAGTAGTAGTTGC
ATCAAAATATTAGTAACGATCTTGTTTCATCTTTCCGAATAACGATTGATTCACAAAGGGAAATTACCATCCTTTTTTGAGATCACATTTATTATTAGAA
ATTCACAATGGGGAACCAACTTCTTATTTACGATCGTGTTATCAGCCTTCAGGCACGAGCCAAGGGAAATTTGCTACATTCTACTGATTGAATCATTCAT
CGTACGCTTTCTGGAGAAGCAAGGAGCTGAAAGTATTGGAACATTTTATTACCCTCTATATCATTTGAAAAGTCGTGTGAGGAGGTTGGAATCCGCATAA
AACATTACGCACTCTGATAACGACGAATGAACCAATGATAAGACGCAACGAGGTGGTGTATGGTGCTGCTACTTCTTCATCGCAGCGAATGAAGTATTCT
ATTAACCCTTGTGTGTTCGGAATCAATTTACAAAAAAAAGATACCGATATTTATATTTTTTAAGGAAAACAGTGTGTCACCATTAAACTCTCAAAAGTGG
GCCGTCAAGAGGGCTCGGCGACAAAGCTGATTGAACAGTACTGATTTTGAACATGCATCGGTATTCTGACCGTAACAGAAAGAACAGCTACAACAAGGGT
ACAATATGGAATATCTTACCCCGTAACACATCTCGAAAAGATGATCTATTCAATAATGTTACGGCACTGGCACGATTAGACTATTTGATCTTACATATGC
TACTAATCTAGCTCTTCTGGACTAAGCATGTGTAAAAATTATACATAGGTATGTGGGCCCATAAAGACCCCATTTAGTGTATCTACTTTTAAGAAAGTGA
TTCAACTTGAAAAAAGTATGCCTCATCCCTCTTAATATGTGAAAGGAATAAAATGGACCAGATTCTTCCCCGAATAAAACTGCAACAAACTGGAACGATA
TATAATCTCAATTCTCAACTAAATGACTCAATTCAATGATGCCACTGTCCATTAAGGGTTAGCCCCCAAAGTGATAATGCTTTCATTGAGCTACTTCGAA
CCGAACTGCGCGACGCGCTATTGTTGTTGATAGTGTGAATGTAAAGCGATGTTTGATTCCCGTCAGAATTATCAATCAAAGCGCCCGTAGTCCGTGTCAG
GCCGGTGCCGTTCGGAACCATCTCAGAACTAATCATCGTCCGTGATGGTCGTCGAACGTAATAACTCTCCGCTCGGTGGTGGTAGCGAACTTGTAATCAG
TATTGCGCGAATTTGCATCCCAGTTGGATCATCTTATTGAAGCCAAACACGCGAAACCGGGGAAACCGTTGTAGATATCCCCGTTAAATCACAAGCAGC

>AAEL012856
TCTAGCATATTGTATAAAAACTAATTTGGTTACATGATTAAATTGGCTCCGTAATGCCTTTTAGCACTTGAGCCTACGAAAAATCAGTTGATAGTGAAAG
ACTTCTGAGACATGTAAGATCAATGTGTAATTAAAAATAGTTGAACATGCTTAATGACATTATATTGCCTCCGAAAGGGCGTAACTCCATATTTTGTCGT
TCTTCTTATTTAAAACTTCACCTAGAAGTAACAAATAACTAAACACACAAAATTTGAACCTAATTATCAATGGTATATTTCCTAATCACGGCCACCAAAA
ATCCGTTTAAATATCTTCAGATTTCCTTTGAATTTGTGGACTTATACAATGAAATGGGCGTAACTTCAAAACGGGCCCTACGTTTTTTTTTTAATTCTTT
CCCAGACTTGCAGCTTGGCTATAGAAAAGGACTGGTGAACACAGATTTGAATGGAGATTTTGTTTTCCGATAATAACGGTCAGGGGAGCACCGTGGTACC
ATAAGGCCGGTAGTCCTCTGTGGGCATGAAACGTGGACGTTGCATGAGGAGGACCTTTAAGCACTTGGAGTCTTCGAACGTCTGTTGATTCAGTGTTATC
TGTTTAGAAGTTAATTAACCCTCTAATACCCAAATTTTTGTTTTCGATATAAATATCATTTTTAGTTATCTAAAATCATTCTAAACACGTTTTGGGCAAT
GATTTATTTTTATTCGCAAATCTATGAATTTTGGTTTTTGATTTTTATAATTTTTATTTTTGAACATCCCTACCCTTTTTTATTTTTCTTGAAGGCTCTT
CTAGTTACTGATTTTAGGCAATAATAAAAATTCAGATTTTTACGGTTCTTTTAAAAATCTTAAATTTTTAATATTTTTATGAAAATATTTTTATTTTCCG
TGCAAATAACGGAAAAACAGGTTTGAAATTATTTTAACACCACCAATATTCTTTTGTGAAAGGTTGATCGTAGAAAAATATAAAAGGTACGATTTTTTAT
ATTACACGTTAAATGAACCCCGGACATTTGTAGGTTATTTAAGAATACAATTTTTCAAACAATTTTCAAAAATGCAAAAAAGATTCAAAAGTCATAAAAA
ACTTTTCTTATATGCGTGTTATGAGCCAATGTTTAAGCCAAAAATAAAATCATTTTGATTTCCGAGCTACGAAAAAATACCCAAAATTTCAAAATGTACC
CTGTCTAAAGGCGGGGTTGGGTATTAGAGGGTTAAAAAATAAAGAACAACAAATAAATGAATGAACGGATGGGTGTCCGTGTCTAGGCTTAAGATCCAGA
AAATCAACAGTGACTGACGCCAAAAGGAGTCGGTTGGTCAGAAAAAAAAACGAAGAAAATATAGGACATACTGACCTGATTTTTAAAATCAGTTGAAAAA
GTCGAAACAAATGCAATTAAAAATGAGTCACATCGAGGGTATTTCCCCACGCCAAAAATCAAATGCCTATGTTTTGCTTGTGATTTGTATACTCAAAGGG
GGTTTGTAACACAGAACTAATGTTTGAAACACCGCAAATGTTAAATTTGGAAACAACTTTACGGAAATTTCAAGCTTCTGCCCTTTTCCGTATATATTTG
TTTTTAAACCAATCTGTTGCTTATCGATCAAAACGCTGATGGGTATAGATTACTATCAGCAGCCTTATCGCACGCCGCGTCGGTTGATGTTTTCGAATTT
GTTTATACTTTCTCAGAAAAGCTTGATTTTCCTACCGAAATCGCATTGTACCTTCTTCCTTTCAACGTATATAGGTAAGAATATGTATGATGTAGGTGTT
TGTTTTGTTTGCGGTTTGCTCATTGAGAATTTCGCCCCAAGAGCGACACATTTTACGGAGCATGCGTCGGGCGGTCAGCTCATACATATACCTAGCTAAT
CCTATAGGGCGCTGATCAATGATAGTGACTTATAAACACACCAAGATAATTGAATCAATTCAGTCTGGTTCAGATCGCCGGGAGAGAAGAATCGCCACT

>AAEL012858
GCGTTGGGTTGGTCACGTGGTACGAATGCCGGAAGAACGACAAGCAAAAATAATATTCAGTAGAGAACCCGGACGAGGCCGTCGGCTTCGTGGTAGGCCA
CGCACACGTTGGCTTTTTGCAGTTGAAGAGGACTTAAGGGCACTTTACGTTCAGGGCGACTGGAAGCGATTGGCTCAGGACCGAGCCCAGTGGAGAAGAA
TTATCCATTCGGCGTAGATTCAACTTAGCGGATTGTAGCCCATCAAGTATCAAGTAAGAAAAGGAAAAATATATTTTTCTTCTTACTTTGTCGTAGCTCT
AACTCCTAGTAATGCTCTTAAATGGATTCCTGTAAGAATAAGAGTCATTCTGGAGAAAAAAATCTAATGGAATCACTGTAAAGAATCTGGAGAAATTATT
GCATATATCAATTGGACTACTCCTTCCACTAAAGCATGGAGTAAGTCCAGAAGAAATCCAAGAAGAATCGCCCGGAAAAAAAATAAGGACGAATCCAAAA
GGATTGTCAATAATCTGGGGAATTATTGCAAACTACTAAGGTAAGTGTGCGCAATCCTAAAAGAAATCTGAAAGGGTGAAATTGAATAACAAAAACATCG
TATGAGATTCCCTAGAGTTGTCAGTATAGGAAAAGTTTGGAAAGTTCCTGAAGGGATTCCTTGGCGTATCGTTTATGAAAAAATGATTGAAGGTCTCATT
AGAGAGATTCTTGGTTCAACTTTGAAATATTTCTAGAACGTTTGCTATAGGTATTCTTTAAGAATCCTTAGAGCAAAATCTGGATTGGGTTATAAGAAAT
TTTCAGAATCTCTGCTGTGATTTCTTGACAAAAATTTTAAAGAATTGAAGAAATGCTATATCTCGACTAGAAGTACAGAACAAAAATATAATAAAATTCT
ACCAGAATATTATTATATTTTTATTATTATATTATTTTAGCATACCTTATTATGATGTGATTTTGTTTAACACCGTTATCCACAGAAAATATTGAAACAA
AAATATATCATATTGTGTTACATTTATTTTGAATATATTTCTTTTAGATTATTTTTAACAATTTTATAATTAAATTGAATAATATCTGTGCATTTCAATC
AACTTGAGTTATATATGTATATATATATTTATATAATATTTTTATTTGAGATGAATAAAAGAAAAATCACTTGGGTTTCGAAAACCAGCCAAGCGGTAAC
AAAATGTTATGATCTTAATTTAATTTTTGACTAATTGCAAGTGATTAAAAAGTGACTTGTCGCGACTTTAAATTGCTTGTTTTATATCAAAACATAAGTT
TTTCTGTCTATTGCACCGAATATGAAGTTTCATTAGATTTTTTACATATGAAATTCTATGGACAATGGAAATTCGCGGCAATATTTTTGAAATTTCGCGG
GTGACCTATTTTAATAAGCAAACATCCTAAATTCTCTAAATTTAACAAGTTTCGCGACATTTCGCGGGATTTTTCGAACTTCGCGGCGAAGGCCAAATTA
CGCGGATATCGCTTACTTAGAGTTATAAAATTAACTAAATTTTATATTATCATGTTATTTCAGGAGCATATGTTTGTCATTATTCTCTGTTATTACAAAT
TTTAATTTAATCAAGTTTCAATAGGTTGAATAATCACTAACATATTTTAAATTACTTTCATAAAGCTCTAACTTTACTGATATTCAATGTATGTAAAGGA
AAGCCAACGCAGGAAGGTGATCGATAAGAATGCGGCTGAAAGTGATCACACGTTTTTCCTATTTCTTATCGCTTGATGTCGGTCGGATGAGGACTCCACT
GCGCCGTTTGGCAATGAATCTCCGTTCGATTTGTTTAGTTTTCCAGATTAATCTCCGACAAAACATGATCCCGTCGAAGGTGCGGGCGATGATCGCTCGA
ATGCCATCGATCTACGCTTCGATCGATGTAAGGCCATTGAACGATTATATATGCCGGACGGGTCATCTGGTGGATCTTCAGTATTGATCGGATAGTAACA

>AAEL003865
GCCTGAGTGCAGGACAAGTATACTATGTAAGCTTTTGAATGAATATTTATCAAATATATCAAAAATGTGATAAAAGGCACACTTTTAGTATTATATTCTT
GTTTTGTTTGTATGGTTGTTTTGCCTCTCTCACAACAGCAATGTTGTCAAAAACAAAGAGAGACGCAACGACCCAGCGTCGATTGACCGTAGAATATTCC
AAATTTGGGTTCTGTCGAATTGGGTCCTAAAATGTTTAACGAATTCTTGTTTTTATTTAATAATACGAAATAGCATGTTCTTGCAACTACCTTAGCAATT
TTTCTAGCTCAAATAACGGCTATAACCTTTTTAAAATTCAATTTTAAAAATAGTTCCAAATATGAACCTTGACACTTGTGATCATGTTTGACATTCACTT
TTTCGACAAAATTGCCACAGGGCTTATAGTTTTAACACTGGGGTTGTTCCTATCTGGCATTTCGGAAGGGACACGGAAAACAAAATATACCCAAAGTTTG
AGTTTAAACCAAGGGGCGTGACAAAATCTCAAAAATCATAGAAAAATATTTTTTGTACTTAAATCAATGAAAATCATTTTAAAATTGAGTAAACATGTGT
TTCTGCCCTAAACTTAAGCGTTTGATACTAAAATTGGGACAGGGCTTTAGGACCCTATTTACCTAACTTTAAGTTGATTTAACCCACTACGGAGATTTCG
AAAGCCATCGCTGGGTAAAACTTTTTCCACTGAGTTTTTTTTTTCGCTGTTGTCAAACGAAAACTACCTAATGAGAGCTATATATGCCAGTTAACCCAAA
TTTGGCACCCAAAAAATCCGAATTGAGTCAAATAAAGTCAAAGTTAGGTTGATTTGTGGCTCCGTGTTGGGTTGAAAGAACTTAATTTTGCGTAAAATCA
ACCCGAGTTTTATTAAACTTTCCAATGGAATAAAAGGCAAACTACCTAGTGGGGGCCTTGAATCAATCCAAAATTTGATGGAACCGCGGCTCTGAAGTAA
AAATCTCGCGTAACAATTCAAAAGGGCCAATCCTCAGATCATTGACTCTGAGAAAATTCGATTTGAATATTATTCACCACATTTTCAATTCCTATTTTTC
AGTATTCAATTCAATCAATGTGATTTCTTGCTAGTTGAGTGACGATTTACTATTACTACATGCTAATAATTGATTTTATTCTGAAAACTGACAAAAATGT
GGAAAAAATGATAAGTTTAAATGCTTGGCCCATTTTCGATTTTCATCAAGGCATGGGCCTTTTTTATTGGCCAAAATAGAATTTTATTAGCGTGCTTGGC
CCAAGGCTAGGCCTTTTCGGTTTTCAATGAATGAGCAAGAGAGAGTCATTGGCCTCTCACCATGCAAAGGCCAATGACAGTTTGCGAAATTTTCCGATTG
TAGGCCCTCTTGATGGAGCGAGAACCAATCATTGGCCTTTTCGAGTGGGGGCCAATGAATGATTTGGAAAAAAGCGGTTATTGGCCGTTTTGAAAACCGA
GTTTATAACGGTAAGTTTTATGATTATGTTGACAATGTTTGCATAGTTTGTGGGTGTTGGGAGATGTTATCGAATGGTATCAAAACCCGATTTGTTTACA
ATTTAATCATTGGCCCTTTAGAACTGTTACGCGAGAAATATTAGGACTAAATTTATAAGGCTTTATTTTGGGTTTTCTAATTTTCCGTGTATTGTTTACC
ATCGAAACTCCGACACTGGCATCCCGCATTTGTCGGAGTTAATTTAAACAAGCCTCATCTGCAGATCGGCACTAGTGTTACCGGTGCTGAAAAAATAACG
TCCGAGTCGCGATCGGGATCGCAGCAGCCAAACAACGTAAAACAGTTACTTTCAGAATTAAAAACGCCTAGATTTTGTTTGATATTCGCGGGTGACTACA
AGGAAATTAACGTGATTGTGTGTTAATGAATGTGTTTCAGTTCATGGTGCAAGAATTAAAGTGAATATTGATAGGCCGCGCGCGCTTGAAGAAGAAATT

>AAEL003413
TGAACTGATTGAATTTACGAACACCCTATCTACAATGGGTTACATACATGGCCTAATTCGCTACTCGCCACATAGTAACGCACATGCGCTAGTGTCTATG
CACGAAAGAGTAGTTTACGAAACAAGTTGCAGAAAGATGATTTTTACAGCACGAGTCGTAAATTTATCCTACGAGGCTTGCCGAGTAGGATAATTACGGC
GAGTGCTGTAAAAATCGAGTTCTGCAACGAGTTACGTACAATATTTTTTGCAATTTCGTACAAGACCACTTGAGGGTATCCAAAATTATATCGGAATGCA
TTCACCATTATTTTACAATTCCTGAAAAATCGTTGTGTAATGATTCATTACGCAACTCAAAACAGTTGCGTAATGAGAAAGCGTTGCGTAATGAACCATT
ACAGCACTGGTTTCGGTTGCGTAATGACTATTTCCGCACTGCGTACTTCAGTGCAGGAAAGTAGGCCGTTTCATGACAGATTGGCGTGATGAAAAACAGC
CTATTACGATGAGAAATTGCAAAAAATCATTAGAAGGCAACGCGAAAAATATTTGTATGGCGAAATGCATCTAACGAATTATTTCTCAAAATTGGGAACT
ATTTTCGAAAAAATATTTGGTACCGGTTGTGCGCAATGATGATGGCTATCATGCCTACTAAATATATTTTTGCGATTCCGTTGCAAATCAATCAACTTTT
CATGGATAAAATGCACCAAATAATGGCCTACTTTTCCTACCAAAAAAAAACAATGCTGAAAAGTGCACTTTTCAGTACTGTTTGGGAGGCGTCAGCCAAA
TATCCCAGTCTATTCTGCCACAGCATCTGATTCTATATCTGATGTGCGATCCAGATGCAAGAATAATGATATTGTCGGCGCGATAAAAAGATAGAATCGG
TTTCTCGCCGAAGTTGGATTTTTCTCAGATTCTATCCGAGATACCTAACCTCGGAAGTTATGCATTCGATTCGCATCCGGATGTGCTCTAATGCGCCCTA
CTTCCGATGCATGGATACCCAGAAAAAAACCATTTTCGGCGAACTGCATTTTCTAACGATTGACCGATACTGGTTTGTGAAAGGATCATCTACCATTCAT
AGAGGTAGCTGCAGAACCCGCTACCTTTTCTGTCCTCCAATAAGGAATATATGTGTCTGTATGATATGCACGAGAAAAGTTGTGACATTCGTAGATACTA
CTATGTCGCAGCCTACGCGATTGAAAAATACTGATATGATACTACACATGGATGCATGCCCACGTGGTTTCTGTTGAAATGCTTGTTTGTGCTTTTGGAA
ATCATCCAGTTTAAACGGAATTTTTCGTAATAGCAAAAAATGTTGTATGCAACTCGTTGCAAAACTCGATTTTTTGCAACTTGTTGCATAAATAACTATT
TTGATGAATGCTTTCATTTACGAGAAGTTAGATGCCTTTCCCCATACAAAATAAAACGAGAAAAATTCTGCTGATCAACTGTGGACAAGAGCAAAGCAGT
ATTGAGCAATTGTACAACACATATTCTCATTCAACTGTCATGGCTACTATAAAATATTAGTGAAGCGAATATATTCATTAATTGTTCTGAAATGTTTCTT
GAGCTATTTCCCATGTTACCTCTCAAATCCACCTTCCGTAACGGTTACTTCTCCTACGTCGAGCTTCTCCCTCAACTGCTGATAATCAGACAGCTTCTTA
TTCCTGTGTAGCATTTTAAGCGCCAGCAAATCTACTCAGTCCAATCGCGTGCAGCATCTTTTTCCCAAGTCAGCCAGCCAGTCGTAAATCTGCTGCTGCT
CTAATCGGACGTAACTTTCTCGCTAGGATCGAATCCTGCCGTGCCCGTAGTCCTTTCTTGCTTGGGTTCAGTGAAACTGATAACTGTGTGATTTGCTGTA
GTGTGGCGGCACTGGCCAGTGGTGATAAGCCGTTGGAAAAGCGTTAAGTTGTTAGACTTCAGCTCTGATTTGGAGACCCCAGTGCAATAAGGCGGCGCC

>AAEL024906
AGACGCGTTTTTCTCGACATGATGATTTTCCTAATGGGACTGTATTGCGAGTATGGGCAGTACACTACCCACCAAAAGTATGAAATCGTTGCAATACCGA
GTATTGCAGCACTTTTAAGTTTAGCATCGCCCAAAATCCAGTGATACAAGCAAAACAAAACAACAAAAATAAACCAAAAAAAATCGTGGGGATTAAAAGA
CGTTTTCAAGGTGCTGCAATATTCAGTAGCCTGGGACACGGTTATATGAAAAATTTAGATTCTCGCTCCAGTCCACTTTTTGAATTGCATTTAGGTCCCA
TAACAACTGTGCAAAATTTCAGCTCGATCGGTGAAACTATATTTTAGCGCCAGCCGTTCAAAGTTTATATGGGATTTACTATGGGAAAACTTACTTTAGC
AAAGAAAAATCGCCAGAGGTCGCTCATTGTCCTCTATAGAAATTCAGAACACACAACTACGATGAACAACATTGCCGAAGACCGCAAAGCAATCCGATGC
TTGTGAAAAAAGTTATTTAGCATAGACTATTCGGAAATTTTGCCCGATTTTGTTCTTATTGTTATTCCTTTAAATACGTTTTAATCTACGTCGCCTTGCC
AATAGGTTTTATTGAATAACTTTTTTCACAAGTGTCGGATTGTTTCGCAGTCTTCGGCAACATTCTTTATCGTAAAAATACCTACCGAGGTCTGTGTTCA
GAATTTTTATAGAGGTCAATGGGCGACCTCTGGCGATGTTTCTTTGCGAAAGTAAGTTTATCCATAGTAAATCGCATACAAATTTTGAACGGCTGGCGCT
AAAATATAAGTAGATGAAAAAAAAACGAATTTAGTACTATACCATTTAATTCCACTAGAGTTTGTATCCTTTGACAGATACGCGTATTTCGACCTCAACT
GTAAGGCCGTCTTCAGTGTCGTGTAGTACACGACGTGTACTAGACTCGACTTGAAGAAAACCATCGTATGCACACATTATATATTGATTTTGTCTTATCC
GCAGATCACGGAAGCGGGTATTGCCGATTTGGTAGTCAACAACAAGTCGATCGAACACCTGGACCTAAGCGAATGTCCCAACATCAACGACTACTGTATC
GAGCTGATCACCGCCAATTTGAAGAGGCTGAAGACCCTCAGGGTCAACAAGTGTCCGCTCTTGACGGACGACTGCCTGTGCATCATCAGTCTCAATTGCC
AGTACATAAAGGTATCAATACTTACTCTCTCATGCGTACCGTTTTATGTGTGATCCTGTAAGGTAAAATTTTAACCGTTTTCAAGTTCTATTACAGCACG
TTTCTGTCAACGGATGCTTCAAATTGAGCCGTGTCGAGGAACGGTTATCCCGATTACCGACGATGAAGGTGATCAATAGTTAGCACGCTTGCTTAGTGAG
AAATGTTGTTTTACCTTTTACTGTTTAACCTTCTTTATTAGATATATCAAACGAATAAAAGTACATTTCTAAATTTAACTATCGAGTAGTAGTGTTCTGC
TTTAATTTCACAGTCAAAACAAATACCTACCGCTGATGTAATGTGATCGCTTTGAATGAGGATGGCGTCAGATCAGTATTGCAGCATCTACTCGACGATC
GAAAGCGTGTCCGTCGGTCAAGATCATGGTTTAATTGAATTCACGTTTTCACGATCACGCCGTAGATGCATCGATCGTTGACACGATCGTTAGTAAACAA
GCCGATCTACAGCGTGTCTTTTGCTGTAGTGTTCACTGAAAAGCATTCCCTCGGGGATACTCCTCGTAAAAAAAACATGATCACTTATGTCGTCAGAAAA
GCTGGATGCCTTCAAGACGACGACTGCAGCGCTATCTACATTGGCTTCCTTCGCACGAGCATGGCATCAGGATATGTTGATGGTCTAATTTTATCAGATC
GACAATTCAAACTTCTGAGTCGAACTGATCGGACGTGAAATTTGTGCAGGACAGAGTAGCGTTTTTGAGACATTGTCTGTTGTTTAAATCGCAGTTCAAA

>AAEL006705
GCAAACGTTTGCGATACAGTCGTTATTTCGTTTGATTTGCAAAAAAACATTTCCGCTGCCGAAGGTCACTACTGGCAAAGCGTACTATAAACGTCAATTA
TCGTTGTTCAACCTTGGAATACATGATCTTACCACAAAACAAGGATACATGTATTCATGGCACGAAGGAATTGCTTCACGAGGAGCCCAAGAAGTGGGTT
CTTGTTTGCTGGAATATGTCCGAAGGAATGTGATGCATGTGGCGGCTAAAACAGAAATATAAAAAATGGTTACTTTGGATGTATTTGGTACAACTCGAAG
AATGTTCGCTAGAAATGATTGAACATAAGTTTTGTGTCTCTGGGCCTTCCCAACGACCGCGACTTTAGTCAAATTGAAAATAAGCTCAGAAAAAGTAGCA
GCATGTTCTCTTACGAAGAGTTTTTTCGGACAGTTAGAGCATGCAAACAAAATAAAAAGCGATTCGAGGTGACAAACATGGAAAAGAACATGTTCATAAT
AATAATATAATAATAATAATAATATATAATGTATCTACATAATATCGAACATACAGTCTATTCTCTGTAATTCTACATTGAAGGGTCTATCGAGTTTAGG
GAGATAGCGACTTGTAGAACACAAAATCTGTGAAGCTGCGATTCAGGGTACCTTCGAGGTGGCCACAAAAGCCATATTTTACTATGGTTCTATAACTCAA
TATCGAGATACGAAAAGACGAGGGGCCCAGATAGCCGTAGCGGTAAACGCGCACCACCACTACCGGTTCCCGTTCAGATTTGGATTCGAGAAACGCCACA
AGTGTCTAGGAATCAACATGTGTTTATAAGTATGAGGGCACCATTCCATACAAATCATATGATTGCTCCGTTCCGATGATGGAAAACATAAACATACGGC
CGGTAGACTTGTGTTTATTCTTTCGGCATTACTGCTGCGTCGCGGAGCGAGTTTTTCTTTAGCTCCCTCTCAATCTCAAACGAAAGAATCTTTTTCGCCA
TTTGTCGTAATTTTCCTTGATCCATTCCAGTACATCCCAAATTTTGCACCGCGGCGCGCGACGATTTAACTTGGTGTTTTTCTTTCTTGCAAAACAAAAT
CATTTAGCCTCTTTAGTGCTTTTTAGTACTTTTTAGCTTTTTTAGCTCTTTAGTACTGAGTTATTATTGAAAAATATTTTAAAAACCGATTTCAATCAAA
TTCTGACGCAAATGCAGATATTCAAATTGTAATCATTGCAGTTCAAGCCATCAAACGTTTTTTATATCTACTTGTGTTTTTATACATTATTGAATACTGA
AGATTCTCCAATTTTTTTTTTTTGGAAATTCAGAAGAGTAACTACAGAAGCTTTGGCTATCTTGTGTCCATTTTCGCATTCGTATATTGTGTGGCAGGAA
CGATGATACTCTATGCCCAGGGAAGTCAAGGAAATTTCCATTACAAAAAGATCCTCGACCGACCGGGAATCGAACACAGGCACTTTCAGCCTGGCTTTGC
TTTGTAGCCACGGACTCTAACCACCCGGCTAAGGAAGGCCCCTGATCATTACAAGTTTAGGAACCTCTGATCCATTCAATCGCAAAAGCAGACAACGATC
GAAAGTGGTTACGAAATATCGTCCACTGCATGCTCGACAAGGTTCCTCTCTACATGTTGCTTCCTCTGCGTCGTGTGTGAGTGAAGATCACGATCATCGA
CAGCGCGCTCACCGGTTGCGTAAAAATAACAACAACACACAGCCGGGCCCAAAAATTCTCTCAAGTTCACACTTACTGACCAGCCCAATAGGAAAATCGA
GAAAAATGAGACTAGAGATTTTCGCGCTCGCATCGGTGAAAATTTTGCTGCCGATAGGTTCAGTTTTGCGAGTGTTATCTTGTGCAGTGGACTAATGATT
GGTTTAGAATAGGGAAATTAGGTGAAAGTCGGTGAAAATTTATTTGATCGGAAACGCATTTGCTTTGCTGAGTGGAAATCAACAAAAAGTTTAGTACAG

>AAEL008936
TAATATATATTACAATATTATCTGTGCATGAATTATATGCGGATTTCTGCTGATGTTTTCAATGAAAATCAATATTCCTCATGAATTGAATTCAGTGAGG
GTTACAAATTATGAAATGTTAACAATCCTAAGTGACCCTTGTGCACGAAGCTCTGATGAAATATCAATCAGATATATTTGATGATTTTGATCAGAATCAT
GCGAGATGTGAGACCAGAATTCCAAAAAGAGCCTGAGAAGGATGCTGATCAGCATTATCAAGTCAGTGAAATAGGTTATTTGTTGTGCAATAGATTTAAA
CTCTCAATTAAACATACAATAACTATCACAATGCGAGAATTTATCTGTAACATTTTTTATGTGAAACTGTCCCGCACAATCCGGAACGTCTAATCAATTT
ATTTTAGAATACTATAGGCGAATTCCGGCGCGTATTTTCTTCGAAGAAAAGAAAATTTTCTTGCTGGTGCGTAATGGAAGAAAATTTCTTCTCTTCGAAG
AAATTGTTCGCCGGAATTCACCTACTGTTCTGTTTCCAAAGACACCCGTTTGGAGCCTTTTCTTGCTCAGTAGATAAATAAATCTATGATAAAAGTGTCT
GGGTCTGACTCCCGATTAGCGTTGATTCATATTTTACCTGTTGAATCGATATATCGATTCAATCGAATCCTGTACACTGATGTTTCTGAATCGATTCGGT
TTTCAGACATATTTGAATATCAGATATCAAATAGAACTGATTAAAAATCAATCTTCGTTTTTTATCATCAATCATCAAGAAATCGGTTTCACCATAATCG
AAAAATGTAATGAAGGAAATCGTTTCTCTCGATTTTAGATGCTCTAAACATCAAAAAATCGATTAATCAAAATGAAAACATAGTTGTTCGGAAATCGATT
AAAAATCGCCCACCGCTACTCTCGAAACGGATAATATATCTATATCAAAATATATATACATCTATATCGAGCGGGGCCCAGATAGCCGTAGCGGTAAACG
CGCAGCTATTCAGCAAGACCAAGCTGAGGGTCGTGGGCTCGAATCCCACCGGTCGAGGATCTTTTCGGGTTGGAAATTTTCTCGACATCCCAGGGCATAG
AGTATCCTCGTACTTGCCACACGATATACACATGCAAAAATGGTCATTTGCATAGTAAGCTCTCAGTGAATAACTGTGGAAGTGCTCATAAGAACACTAA
GCTGAGAAACAAGCTTTGCCCCAGTTGGGACGTAACGCCAGAAAGAAGAAGAAGAAGATCTATATTGAAATGCGTGTTTCGGTGAAGGAATAACGAAGAC
ATTTTTCACGCTTCTCGCAAAAAACCGGAAATTGCAAAAATAATAAAAAACATTCCACGAAATAAACATTCATTTTTCGTTTTGTTTCGAAAAATTCCGT
ATAGAGTTTTACAAAACTTTTATTTTATATTTGCAGACAAATGATAGGTTTCTCCAAACCAATGCCATCCTTCCAATTTAATTGTTAAAATTTTCTTTTC
AAGTGGAGTCTAGTTGGTCTATTGAAAATCAAGGAATCTGGATAATATCAGTGACTTAGCGAAATACCAGAGAGCATTCAACTGTAAAACAATTTTTAAA
ACCTGAGAGGATTTAGTTCGTCATGCGGTTGAGGTAATTCTACCTTTAACAATAAATTCTCCATAAATTTCCTTCACCTAAGGGTGTTTCCCATGTAACT
GTTCATAAATAACGGAAGAGAATGCCTACTTTTGCTAATTAAGCATTCGTAAAACTGGTAATCTTATCAGTCAAAGAATTTCCAATAAGCCGGTTCCCGC
TATTATGAATATGCAGTACATTCGTTTTCCTAAAATATTTATTCCACAAATCAAGATGAGCGCTCGTTTGTTGTTGTGCGCTAATCGCAATGTAATACAG
CCAATAAAACAACATGAAGCGATAACTGCTCAGTCAGTTTTCGATTTCCATCGAGTGAAGAACGCTTTTTTCGAATATTTCGTTACTAAAAAGGACAAA

>AAEL000834
GCTTTTGTCTTCAATATTAGATTTCTTATAGGTTTCTTTTATCAAAAGGTTTCAACACTATTGAGAGAATTTTTCTTCAGTTACGTACAATAAAAAATAT
GACACTATCAAGACTTTAGATCACAACACTGGATCGCGTCTAACTTTCTAATAGATGCTATAATAGTTATGAATAATTAAATTAAATATCATGAAAACAA
CTTGTTAACCTCATGTGGTACCCTTAACAAAAAATTCAGCAACAAACTGCGGTCCTAAAAAAAATTAACAATGAAAAAAAAAAATTTCACTAAGTGTCAA
ATTTGTGAAATATTTGAAATGTCATAACTTTTTTGTTTATTGGCTTACCATCACCAAATTTTTATGGTAGATAGCTAATATAATGGACCGTTTTCCCTCA
AAAAATTACGTTGGTATTCCGGTTTTGAGATATTTGAGTTTTTGTGACAATGATGTTTTTTAATGCAAAAAAAAATTTTTGTTTACTGTGTGTATTTTTT
TTTGGAATCTTTATTTAGTTGTCTAACTTTGTTTCTTTAGTTGTCCAACAATCGAACGAACCGTTTTTGCTGTGCAGCTTTTTGAATATTTTTGAACCAT
TTTCACATACACCCTTTTGAAAAGTTAGTCGTGACTCAACTTGAAGATTTGATATCGGAAAATGACGATTTAGATGGAACTGAAAAACTGTGCAAAGTTT
CAGATATTTTTGAAATGGTCGATCAGAATCGACTTGCATGCCTCCGTGGAATCCCTCTTTAGGCTTTTGAAATTTGATTGCCGATAATAATCGAATGGTG
CCGAAGCCGTAAATCACCCTACATTGTAATTTTTAAATTTATTTGAGACAACTCAACTGATTTGTATGATTTTTAAGTGTCAATATCGACACAGATTCCA
CAAATAGAAGAGTTCTTTGAGAACCTGTGAAAACCTGTCCGGAAACAAAAAATTACAGCGATTTGATTTTATTTGTAGGGAAAAATTAATGCTGCCGTAA
CTCTACCGGCAATTAGAATATAATAAACGTAACGATTTTTTACAACTAATTTTGGCGGTTTGTAAATGTAGCTCGACATGACCTCAAAGAACACATGACT
TGGAAACCAAACAGCGCTCCGCGTTGAAAATCTATCCCATTGGTCACCAACAGCAAGCAAGCAATTTGATTGGTTTTCAACGCGAACTGTTGTCAGATTA
TCTCGTCTTGTGCACTTGAAAATTCAAAGTTTGGCTTCGGTTTTGTAACCACCTTAAGATTATATTTTCATCATCTTGCACAAATTGTTTGAAATGTTAT
TGTAGGGTTTGTATCTGCAACATCGTTTCTTATCGATGAACTTCAACCTAGGGCCTCCTACTTCTGCGCACAGAGTTCGAATTCTGGCAGTATACTCGAT
AGGTCTTTATTGCACGCTGTAAGCACCTGACGGTCCAGTGCCCGCATTCTATGTTGACTGTGTGTAAGTCTCTGGTTTCTTTCATGCTTTTCATTCAGCA
ACTTCGAGAGAGGATCCGCTCTACGACTATCACGCTGTACATAGCTTACGGTCCCCTATCAGCATCGAACTCTAATGGACTTGGCATGGTAGGTTGTAGG
TATTTTCTATCTATCGATAGATTTTACACACGAGTCAAAATAATCATTTTTACATTACGGAAAGACCGATTGCGATGTCTACGTTCGACGAAGTCGCTCG
CGCCCTTACGAGAATGAGTAGCGTCGTTCTATTCCATAGAGATGATGGGAGACCACTGCCGGCCGGAGTTTGATGCAAGACCGATCGTCGTCTTGGTTAG
TCGCCGTTAATAAAAAGACACAAGTCCGCAAGGCGGATCGGTAGTCTTCGGTGCACAGTGCGATAGTGAAGATCTTGCAGAACAAAACTGGCGAAACAGT
GGCAAGCAGTGACTTTCAAGTGACTTGAAAAGGGATAAGTCTGAATATTCTAGATAAGAACAGAACATAAGCTACGTTAGCCAACTTAAGAGAAGTAAA

>AAEL000797
GTGTTCAACAGCCCACGTATTCCTCAAAGGATTTCTTAAGAATTTCCTCTATGAATTCTCCCAGAGTTACTACTATGAAAATCGTCTTCATCTGAATGTC
AGATAATTCTACCGATATTCTCCAGGAGTTTCTTCAGTGATTCGTTCTCGGCCTCCAAAAATCCTCCGAGGATTCCTCCTAGAGTTCCTCTCAGAATTCT
ACAGGGATTCCTGCAGATATTTCTTCAGGAATTTCTCCAAAGACTGTTCCAGAAAAAAAAAACTACATGGTTTTCACTAGAAATTGTTCCAGGAATCAGC
TGATAGAAAAACGACTGTATGTTTTAATGCAATACGCTTTTGGTCTACGCAGTCCAGTCTTTATTACAAAAAATCCTTTGAAAAAATAAAGACTGCGTTG
CCAAAAGCATATTTGATATACCAGGAATCTATTAAGGAATTCCTCCAGAGATTTCTCGGGAATTCCTCCATTAGGAGCCAAGAAAGATTTTTTCCAGGAA
TTTACCCGGCGATTCCTTTAAATTTTTTCTAGAGATACTCCCAGGGATTGCTCCAGGAATCCCTCCAGGAACTTAACCAGGGATTTCTTTAAAAAAATCC
TGTGAGAACCTCTAGCAAAAAAAACGCGGAAAAAACCCTGTAAGAATTCCTTTTTTTATGATATCCCTGGAGGGAATCCTGTAAGAGTTCTTAGTGAAAC
TCTTGGATTTTTTGGAGACAAAAAAATCTACTACAAATTCCCTGAAAAGATCCCTGAGAAATCCTTGAAGAAATTTCTGGAGAAGATTTTACAGAAGAAT
CACTAGAGGCATTCCGACAGAAACTCCTGGCAGCAACTAGAGGTTGTTGAGAGCTTTTTTCAGCACGAAAATGTTCGTTTTATAAAGTTAGGAAAAGTCA
GAAAATTTTAGATTTCTGTCTCTTTTCTGTACAAAGTTATAGCTCTTTTACTGTGCCGATTGGCCAAAAGTGACCCCAATGCACCCCAATGACCCCAAGT
GTTAATGCATAATGTGTAACTATTCTTAATGCTTTAGTATTTAGAATAAGAATTTATTGTACGAGTCTTTCTACAGCTTTAGTGGAAGCAGAACGACTCT
CTTTGCTCATCATTGCATGTATTCTTTTGTTTATGTTGCATAAATCGTTAAAAGGGGATAAGATATATTACAAATGGTAATTCAAGTGGAAACTTCGATG
TCTATCTCAAAACTTTGAATAAAAAATCTAATTAGCATACATTCATGAAAAACACTTTGACAACGAATTAATGTGGTCTGTCGATTGCATCTTTTCATTC
AATATGCTAATACAGATTATCACGAAACAGCGCCTCCAATTTATATCAGTTAGTGGAACTGTCGCTAAGGTGGCATAAAATAAATTCAACGCATAGTCGT
TTTGTACGACAGTTTGAGGCACTAAGATTGATAAACGCCGACAAGGAGCACGATAATCTTGTCTTGTTCACTATATTAATAAGCAAGACAAGATTGGGAA
GCTGTCTCACTACCTGTCACCAGTATCATGACTAGTGTAATCAATCAACCCAGAAGCAATCGCGTCTGTATCCTCTCATTTGAGTTGCACATAAGTCGTG
TGCTCAGCACACGATACGACTGCTCTTGGGTTAAGCAACTGCAACTGCAGCTAGAAACACAAAGCCCGCAAACGGCTCGCCATTGACAAAAGAGCTCGAT
GTGATTGTGCGTTGACCGCTTTACTGCCTTTCAGATTATGGCCAATCCTCCTGCTGTCTACAAAATCGCGCCCCAACGCCAGAGCCGGTTACTTATAGTT
CACCACTACAAGGGACATCGTGTAGGAAAAATGCGCTTATTGTTAACTGAGGAAAAGAGTGCAGTTGATAAGGGAACACTGTGGAATTTTCGCATCTCTA
TCGGCTTATATGAGTATAAATTAATAGTGCACCAGCTTCGCACGTTTTAGTTCGTAATAGTACGCGTGGATAGCTGGGTCACAAGCGACCATAAAGTGGG

>AAEL011408
CACTATTGACGCGGTTCGTTCTTCACCCGCTCACTTCGTTTTTTTCACCAGCGCAACGCGAGCCGGACACAATTGATCCGGATTCTGTCGCTCGCCCCAC
AAAGGAGCAAGCAACAGATTCAACGGACCAAACACTACTGACGCGTTTCGTTTTTCACCCGCTCACTTCGTTTTTTTCACCAGCGCAACGCGAGCCGGAC
ACAATTGATCCGGATTCCGTCGCTCGCCCACAAAGGAGCAAGCAACAGTTTCAACGGACCAAACACTACTCTTTAGTAATCACTTGAGACATTCTTGCAG
AAACTCCTTGCGAAATCTCTAAAGGAATCCCTGTAAATGTCTTGGCTGTCTTGGTAGTGTAATTCGAACAACACGCCAAGCCGTTCCCATAGGGGACGTT
AGCCAAAAAGAAGGATGTTTCAAGTAAAAGTGTTCTATATGGTATGCCCTCTTCAACATCTAATCCAATTTCTCTCGTCGTTCCCTTACGGTACCTATCC
ATCTAGTATTCATTGCTTTCTTCTCCATGCTCCCTCTTACTTCAAGTAAAATAGACCGATATGCCGGTAACCAAATTAAATGCCTGTAAATATTGGTTGC
AGGAATCCTAGGACGAATTGCTTATCGAATCCCTGGAGAAACTCCAGGAGGAATTGCTAAGATATTCAGCCTATCAAGAGCCCTATCAAAACTGGTCTAA
AATATATCATGGTAAACAATATTTCTTCCTGGAGCACTAATTTTTTACTAATTTGGTGATAACCGAAATAAAATTCAAGTATGACAACTTTATGTTTAAG
AGACCCATATAGCCTCAGCGGTAAACGCGCAGCTTTTCAGTAAGATAAAACTAATGGGGGGTTTGATTCCCACCGGTCGAGGATCCTTTGGGGTTGGACA
TTTTTTCGACTTCCCAGGTATACAATATCATCATGCCTTGGCATATATACATAGGCAAAAATAGTCAGATGGAAAACCTCTCCGTTAATAAATGCTGAGA
AGCAGGCTCTGTTCCACTAGGTGCGTAACGCCAGGTATATGGCATGGTGTCCATTTACATCTGGATGAAAAATCATGTATTTTGAGCCGTCGCATGATGG
TACTATATGATGGTCTGAAAATGTCCACATCACACCCTAGCGGAACCGATTCCGGAACACTCCGAAATACCGGCCAAATCTAAATGTTGGTCCTCTTGGT
GCTCTTGTAAATCGGAATGAAAAACCATGAAATTCGAACCGTCGTTATATACATGTGTATGAACTGCTGAATATGATATACGCCAGTTCCTTCTAAAACA
GGTTCCAGGTTCACTTGTGCCCTTGTGCCCAGAATGGCCATACTGACAAACAATTTCCAGGGTTCCATTCTTGAGTTCCATATCTTTTATATAAAGCTAA
AAGAACCAAAATCGGTTCAAAAATGGATTTTTGAGAGCGTTTTAAAGTCATGGGTCATTTTTGACCCTTAATGCATAATGTGTAACTTTTTCTTAATGCA
TTAGGAAGGTTAATAGAAATGCTAGATAGAGCTCTGACTCAACTGTTTTATAGTTTTCTATTCTCGAGAACTACACAAGATAAAGAACCATGTAATAAAT
CCTCTTATCTAAATTGCGCAGGCATGCATCGGATATAATGCACATCTACTCTGTTTTTTAACAGATCGCTGGTATTATCTTTTACTATCTCAAATCTGCA
ATCAAACTCAACCGCAAATACAAATCAGTACACATTTGCTACGATTATTTCCAATCGGTGTACATACTTCGTAAAGATTGTTTAGCCTTCACAGATTCCT
TTATTACGAGATTACTACTCGCGCCCTTATTGCGAGAGAATACTGTCCGGGGATTGCAATTTACTGATAACGAAATGCAACGAAAATGATTATATGACAC
CGACTAGAATCACATAGTAGTGCTAATAGCTCTACGAAGCTGTAGCAAATAAGCCAATCCTCTTGACTAATTAATCGCTTTATTATAATTCTAGCGAAA

>AAEL023353
TATCCGGGTCATTTTTTGTTTGATCCATGCTGATCCGACTCCTGTGAAAAAAGAGCCACGGATCACTTGTTCTTTTGAGTGATCCGAATCTTTTGAACGG
CTCCGATTCTTTTTGCCCATTTCTTGTCTCAAATGCTCTCGATTCGAACAAAAACAGCTCTGACATGAAGTGTATACTACTACTCTTTCCTTTTGTATTC
GTTTTGCTCAACTGGCTCTATGTTAATTTGTTTAGTATGTTGCGGGTCATGCACTATTTACCCCCATTATCAAAGATACCTCGTTTTACGGTAAATAAAA
AAAGATTAAAAGAGCAGGCCTTCCCGCATAGATCAGCGATAAAACTTAGTGAGACCCACGAAGTGTTTAGAGATTTTTCGGTATCTAGGTCATAAGCTGG
AAACTAGAACATTATCAAAGTTACCAAGTTATTTTTGGAGCAATAATTTTGCAGATATTATGAAATCATTTTTCACCGATTTCTTATGGGAAAAATATTT
TGAATTAAAATGGTTAACCGATATGAGTAGAATTTTTAGGTTTAAAGTACGTCCTTATGGAAGTACTAATATAGTATTAATATGAAAAAAAACCTACGCA
TTCTTAAAGTCGCATATTTAGTCCTCACGTCACATTTAAAGTACAATAGAAAAACAAATGCTTAATTTCCAGAAGATCTCCCAAAGCACAATTACAATCA
TCAAATGTGCTGTAATGAAATGGAATCTGTTTCCTTGTTATTCTATTGACTTTTTTCATAACAGTATGTTTGCAAAATTTCCAAAAAAAATCTGTTAGAG
AATATGTTTTGCAGAGTCGAACATCTAGTCTTATGTACATTTGTTTAAATAATGTTGGCTGAGATTTTGGCGTAATCCCGGCTAAGATTATAACAGAATC
CAAAAAGAAATCGTCAAGGAATCCTGAACGTGCTGTGTATGAGAAGTCTTTCAGTTAATAACAGATTTCAGGATAACAATAAATCGTCGAGCTGTTTAGT
GGATAATATATAAGTAAATAAAAACCAAATTTGGTACTATACTATATAATTTTACTAGAGTTTGTATCTTTAGACACGTATTTTACATGTACGCGTATTT
CGACCTCAAATGTAAGGCCGTTTTAAGTATTGTGTACTAGACTCAATTTGAAATCCATCGTATTCAAACACTTTATACTTACTTTTTTACCCTTAGATTT
AAGGATTTTTTCTTTAATTTTGTTTACAATGGTTTTACAGACAGGTTGCTCAGTTTTTCAAAAATATTGATAAAATTTCTTATACATTGCAACATGTTGT
CACGCGTTGAAATATTGTTACTGACATTTGTTCCGCAGTACAAAAAAAAATTGGGCATAGGACTCCTAGAGCGAACTCATTGAAGCAAAATACTACAGTA
AAACCCATGCATTGCAACCATTACTATTGTTACCATGATTAGAGAAAATATGTGGAGTTGAATAAAGGTACCGGGAAGCGTCAAATCGCATTCTACCACT
TTTTTGTTTCATTTAAACAAGGAAATTTGCGAAAAAAATTGCTCTGGTTCGGCTAACAGATAAAACTTTTATAATGATAAACACTTTAATTGTTTTATTC
CTTATTTATCTTCATGGCATCTCCTTCATTCACGAAAAATCCAGATAATTGAAATGAAAGATTTATGGTATTAGTAATAATAATCAACTTTTGAAACATT
CAATCCTATGGGAGGTTAATAAAAGAAGTAAAACAAAAGAAGAAAAAAGAAATTATTTGATATTTTCGTCAACAACAATTAGATTATACTGTACTGCAGA
CATTGCTAAGTGCAGTACGTACGCTCCGAGAGAGTCATTTTGTTACGCGTTATGAATTATGGGAACCCCATCGATTATCAGTTGACTAATGAACTGACGT
TCTGTCTTTCAGTCGAAAATCACAACTTTGATTGAACGGACTTGCACTAACGATATTGTGTATAATAGCAAATCAATACTTCTGGATAAGGGTTCCAAC

>AAEL018102
CAGATTTTCAAATAGCTGGCAAAAACCCCATATCCAAACTTAGTTTTTAGCTTAGCTTAGCTTAGCTTAGCTTAGACTGACTACACATATCAATGGTTGC
CACTCCGTGATTGACCGAAGTCAGTGAAAATGCACAAAGAATCAACTAGAAGTTTGGCTGGGATTGGCCATAATCTTCTTCAATGTGCATAATTCAGTGC
CTCTATTTATACAGGGTCAATTACGGCGCCGGCCACGTCCTTGCAGTCAGGTGGGATTGGGGGATGGAATGTTAGTGTGTAACCTTTGCTATTTGGAGAC
CGTGTTTGCCTCTGCATCTCCACAAAGGTTACTGGGAGGGACGTTTGTTAATGGGAAGGATCGTTGGGTCACAGGATTCACTTTGATAAGCGATTAGACC
ATGATAAATAATGATTTGTGAGATATGTCCATGCTTATTTGTAAATATAATATTTTCATTTGATATGAACAATTTCTATGTAGTGGAAAATTATGCCGAC
ACTTTAGGTGACGAACCATTCAAAGTTTGTTGAACAAATACCTAAATGTAACATTCCTACAGCTGTCAGGACGAAAGCATGTGTTATTATATTTTACTTA
TTTGAAAAGAAACAAAAAACTTGATTGGTTGGAACATCATAGAACACTCTTATTCTTATACCGACACTTACAGTGGCGAACCATCCAAAGTTTGTTGAAT
AAAGTGAACTTTTCGCAAGTCTACACTTGTAGTGTCGAACCATTCAAAGTTTTCTTTAATTACAAAAATAAAGGTAAAAAGGGGTGTTCTGAAAATAAAA
AAATGTGAAACATAAATAATTCATGAATCAGAGTTTGTGTCGACACTCACAGTGACGAACAATTCATAGTTTGTTGAAAATTCATATTTACGTCCCACAA
TTGTAACGATTAAATGTGCAGTCATACATATTTTATAGATTAGAAATAGTAGCATGAAACGAGCTCACCAATTGATCCTATATCCTTCACTGTGCAGCCA
CAATCCACTCGCAGCCGTTTGCTCGGCTATATAAAAGCACTCAGAAAAAAAAGGCGCGCGACCCGAAAAGGAAAAAAAAACTTAGCTTTCTTGACGCACT
GCCCAGCAGCAAGCGTCAAGGTCAAAGGATCAAAAAGAACTAACCGATCACGCCACTTTTTCACTTACTAGACCGACGCGCGACATGTTTGATCCTGATC
TCGTCGCTGGCCCCCGTAGGAGCAAGCGTCAAGGTCGAAAGATCAAACAGAACTAACCGATCGCGGCACTTTTCGCTTACTCTCCCACCGGCACACTTCG
TTTTTTCTTCCGCGCATCGCAAACTGGACACAATGGATCCGGATTCCATCGCTCGCCCACAAGGAGCATGCAACAGATTCAACGGATCCAACACTCTATT
TTAAAATTGGCCATCTGTTGACGAAAAAGTTGATTAAACCATGCTTTTCCCCATATCCAAACTTAGTTTTTAGTATAAAAACAAAGTCAAACATTCATCT
ACTAGGGTGCCGGTGCCATTAGTGGACTACCTAAGCTATAAAAAATTATAACAAAATAACGAAAAGCCCTAACAGAGATCTTTTGGCTTCATCAGAAAGA
TTTCAACCTCTACTATATGAGAAAAATATAAAAAAATGATAAAGCTAGATTTTGGGTCAGAATCCGGAGATTATTTTGTTCGCCATATGCAGTCCGGTGA
GGATTCCGTCAGAAACATTCTATCTCATATAAACACATTGAATGAAACCGTTGAAGACTGTTTAAGTTTTATTGTTGTAAGCAAATGGCTTATATTACAA
GCTGACCATTAAAAATAATTCATAGTTTGCATACGCTCTATTGAGCTGATTACTTATCAATTCCTGAATTGATAACCACTGACATCCCTTTGTCAGATGG
AAGCTTGTTCTGGACGTAACCTCCATCAAAGGCAATAAATACGTCTTGCCATGTTGAGATTTGCATTCAGTTCTTCCGTAACTGTTCCAAGTTTCACACA

>AAEL004342
GGAGAATCCTTGTCAGGATCTTGAGCAGAATCCTTGTCAGGATTGTGACAAGAATCATTGTCAGGATTCTAAGGAGAATCCTTCTCAGGAGTCTGAGGAG
AATTCTCACAGGATTCTGAGCAGAAGAAAATCTCTCTCTGGATTCTATGGAGATGCCTTCTCAGGATTCTGAGGAGAATCCTTCTCAGGATTCTGAACAG
AATCCTTCTCGAGATTCTGAAGAGAATCCTTCTCGAGATTCTAAGGAGAATCCTTGTCAGGATTCTGAGGAGAATCCTCGCAGGATACTGTGGAAAATCC
TTGTCAGGATTCTGAGGAGAATCCTTGTCAGGATTCTGAGAAGAGTCCTTGACAAGATTTTGAGGAGAATCTTTGTCAGGATTCTGAGGAGAATCCTCGC
AGGATACTGAGCTGAATTCTTGTAAGAATTCTGAGAAGAATCCTCACAGGATTCTGAGGAGAATCTTTGTCAGAATTCTAAGGAGAAACTCGGTCAGGAT
TATGTGAAGAATTTTTATCAAGATTTTGTGAAGAATTGTCAAAAATTCAGAGGAGAATCCTCATCAGGTTCTGAAGAATATTCTTGTCAGGATTCTGAAT
GAAATCTTTGTCTGGTTTCTGATAAGAATCTTTCTTTGCCAAAGTTGCCATTTTCGCATTCGTATATCTTGTGGCAGGCACGGTTATACTCTATGCCCAG
GGAAACCAAGGAAATTTCCATTACGAAAAGATCCTGGACCGACCGGGAATCGAATCTAGACACCTCCAGCATGGCTTTGCTTTGTAGCCGTGGACTCTAA
CCACTCGGCTAAGGAAGGCCCCACATTTTAGGAGAATTCTCGTCAAAATTTTGAGGAAAATCCTTGTCAGTTTTTTCATGAGATCGTGCCAAATTCTAAG
AAGAATCAGGTTTTGGGGAGAATCCTTGTCAGGTTTCTAAAGAGAAACCTCTCAGGATTCTGTGGAAAATCTTTTTCTCATGATTCTTAAAGAATCCTTT
TCAGAATTCTAAAATCCTTGTCAGGCTTTTGAGAGGAATCCTCTTTAGGATTCTGAGGAGAATTCTTGTCAGGATTTTGAGGAGAATCCTTGTCAGAATT
CTGAGGAAAATCCTCGCAGGTTTCTTAGGAGAAATTTCGAGGAGAATCGTTGTCAGGATTTTGAGGAGAATTCTTTTCATGATTCTGAGGAGAATCGTCA
AAGAATTCTGTGAAGAACCCGCAATGGGTTCTGAGGAGAATCCTTGTCAGGATTTTTAGAAGAATCCTTTTTAGAATTTTGAGACGAAATCTGTTTAGGA
TTCTGAGGAGATTCCTTGTTCGGATTCTGAGAAGAATCCTTTTCAAGATTCTGAGGATAATCCTCCTCAGGATTTTGAGAGGAATCCTTCTCAGGATTCT
GAAGAGAATCCTTCTCACGATTCTGAGGAGAATCCTTCTCCAGAATCTGAGAAAAATTCTTATCTGGATTCTGAGAAGAATCCTTATCAGGATTCTGAAG
TAATTCCTTCTCAGGATTCTGAGGAGAATCCTTGTCAGAATTCTGAGAAGAATCCTCACAGGTTTCTCAAGAGAAACCTCACAAGATTCTGAGGAAGATT
CCTTGTCAGAATTCTGAGGATAATCCTTGTCAGATTCTGAGAAAAATCCTATTCAGGATTTTGAGGAGAATCCTTCCCAGGATTCTAAAGAGATTCTGAG
GAGAATCATTCACTGCATGAGATCCTGAAGAGAATCCTTCTCAAAATACTGAAGAGAACCCTGGAATCAGGATTCTGAAGTGAATCTTTCGCTATTTTCT
GAGGAGAATCCTGGACAGGACTGTTCAATTAAATAGATAAAATTCATATGCCGGTCATCTTCATCCTTCGGAACATCGGCCGAGCCGATTTACATTACAC
TCTCCTAATCATTGAGAAGACTTCTATATGTTGCACCTTTAAGGCCTTATCAGTTTTCGGTCAAAAGTTCACCGCCAATACAGCACATTGATTTGCACTG

>AAEL004343
AGTGATGTCATAAAAATTTGATGAAGTTTACCTAGTTATCCAGATACTTTACAGATAGTTTACCTAGTTATACAGATTCCACTATTAATAATAATATAAA
ATTGGCTCCGTAATGTTGAGCCAATGAAACTTGTGCATAACTTCTGAGAAACGTATTTGAAATTTGTTGTTAAAATCTTTTGCACGATATTAGTAAGCAT
AGGGAGCCGGATCCTATTCTTGGCATTTTTGATTCACTTGGGCAGTGGAGTTTTTTTCAAAGCTAAAGAGCTTATGTTTGGCCACAATATGCGTCATACT
AAAACGCTTCCTACTGCAAAGTTTCAGACAATTTGGTCGAGAAAACCCCCCATGCCAAAGTGAATCATGCAAGTGCCCAAGTGGTTCTGCACCCTGTTTA
ACCTATTTCAAACTAGAGCTTCTGGTGGTTATGCCTCAAAAAGGCCGTAACTCTAAATTTTGTTCGATCTTGATTCAAAACTCTACTCATTCCACTGCAC
TTACTAGATAAAGCAACTTTGAACAATTTGAATGAATTTTGATAATATGTTTTTCTGATAATCACGGTAGCGAAAAACCGTTTAAATATCATTGATTTTC
TTTGAATTTGTGGCCTTACAACATCAGAAGGGTGTAACTTCAAAGCGGGCCCTATGTTTTTTTTTAAATTTTGCCAAGACATGCAGCTTTGTCATAGCTC
AGATTTGATGAAAATTTATTCTGGTAAAAACGGTATGGGAAGCGTCGTGATTTGAATAAAGTACGTAGCTAACACAACTAAATTTGTCAAAATAGTTTTT
GTCTTGCGTGTCATCAAAATCTTTCTGAGACAAAAAGAATTGATGAGATCTACGAATTATTTAAAAATCATAATTTGAAATTAATTCCATAGCAATCACT
AAAATAACTGCTCCGTTATCGAACATGTGTACAATTTAGGTGAACTCTTATTACATGTTATCATGTCACATGTTATGAATCTTTTCCTGACGGTTATCTG
CTCAAAGTCATGAGTTGAATTCTTTGAGGATTCTACACAGAGTCCTGAGAGGATTCTGTTCAAAATCGTGTGAGGATTCTATTCAGAATCTTTTGAGTGT
TTGGAAACAGTACTAGTTGGCTTGAAATTTATGTGTCAAATCTTTTTTGGATTGCGTTTTGCCAATGGATTCAAATCAGTTTTTGATCATTTTTAATTGA
AATTTTCGTTTTCTGAACGAACAAGCATTTTAGGCACAAATGACGTAATATTGCGTCACATTGCTCACACAACATTTCCGTCAGATTTGATGCAACTTTT
CAAGAATAACAAAGTTTTTAAGTGAGAATTTAGTATCAAATTTACGTCATTTCATTTTTCACTTAGAATTCATCATATGTAATTTAGTTTTTTCGTAGTG
TGCACCTATTGTCCAGATAGCCGTAGCGGTAAACGCGCAGCTATTTAGCATGACCATGCTGAGGGTCGTGGGTTCGAAACCCGCTGGTCGAGGGACTTTT
CGTAAAGGAAATTTTCTCGATTTCCAGGGCATAGAGTATCTTCGTACCTGCCACACGATATACTCATGCAAAAATGGTCAATCGACAAAGAAAGCTCTGA
GTTAATAACTGTGGAAGTGCTCATAAGAATACTAATCTAAGAAGCAGGCTTTGTCCCAGTTGGGACGTAACGCCAGAAAGAAGAAGAAGAAGAGGACCTA
TTGTAATTATTACTAAAACTACTTGAAACCTGAATTAAGTGTTAATAATTTGGTAATTGTTCCAGCTGTTTGTCTGTGCTTTATCAATTGGTTTCTTTTA
GAGGTGAATGTACTACACAAATATGTATTTCAATGGACGATGCCATTCATCGAACTGTTTCGCATATTCTGCTACTGCACACTGTTATCACAGAAATGTG
TTGCAAATAAAAAAAATCATTAACTTTATCATCGGTGATTGGCCCATCAAAAAGAATCCAATATAAAAGGCAGATTTCTATAATTTGGCAGTCATTCCGT

>AAEL004335
ACATGATGCATACACAACTTACCCAGGCAAGTGTCGATTCGCAAGTCAGAAAGAATATGCTCAATGCATCAGACTGCTTGCTGCGATTAATTATATTGCC
ACTACCCAACACAGTGCAATCTATGCCTCACAATAAGGTTTAAGTGTAATTCCTGTATGAAATCAAATTATGTATATCACTTGAGGTACTTCTTACTATA
GTCAACTCTTCCTTACTCGATATTCTGTATCTCGATACCAAGTTAGAGAACCATAGTGAAAGTTGGTTTTCATGGCTAACTCGATGGTCCCTTAAATCCC
ATTTGCACTGATTTCGTATTCTGTAACTCAATACCGCCCTAACTCGATGGTCTCTTCAATATCGAGTAAGGGAGAATTGACTGTAATTTCTTAAAATGTT
ATTTTTTTCCGAAACCTTGCTTGGAACTTCAGCGAACTTTTTGGAAGTAGTCAAGAGAACTCCAGATTAGATTTTTGGCATTTTTTCTATATAGATAGAT
ATACTACGGATGGTTAATAAAACCTTCAAATAATTTCTAGTAAGATCTAAGATCTTAAAAAAAAGATTTTTGTGAACTCCAAAACTTGTTAAAGAAATCG
ATATTAATGCAATATTGTTTAAATATGAATACCATAAACATAAGACAACAATTTTTGAGGAAGAGTGATTTTCCGAATGATTTCTAAATATATCTTTGGT
AGACAGTTCTTTCGAATTTCGTCCTCAAAACTTTTGGCATTATGTGTTTAGTCGAGAATGATCAAATATCTCCTTTTTTTGATTGCTTATCGTTCTTTCA
GCACCCTATCACGAAAGACTATTGCGCTTGATTGTACCGCATCATTTTTCGGAGAAACGGGTCATTCGAGGAACTTGCATTCGAGGAACTGGCATTCGGG
GAAGTCTTCTTCTTCTTCTTTTTCTTCTTCTTGGCATGTCGTCCTCATTGGGACAGAGCCTGCTGCTCAGCTTAGTGTTCAATAAACTCTTCCACAGTTA
TTAACTGAGAGCTTTCTTTGCTAATGTTGCCATTTTTGCACTCGTATATCGTTTGGCAGGTACGATGATACTCTTTACCCAGGGAAATCAAGAAAATTTC
CATTACGAAAAGATCTTATTGCGACCGGGAATCGGACCCAGTCACTTTCAGCATGGTTTCGCTTTGTAGTCGCGGACTCTAATCACTCGACAAACGTTGA
AAACCACTACATTAGATCATGGCCTGAACATATATTCCCTTTATTACCTAGATTCGTAATACGAATCGTTTATCATACCATGAGTTTCATCGATCTAATT
GCGCCACCCCTAGGATGAAAATCTTATAATTACCTGGAAGAAGAAACAAAAAAAAACGAATTAGTTTCTGCATAAAGACTAAATAATTAAAATTTCTATC
GCTAACATATCGTTTAAAAAATGCGGGCTCTTCTTTCCATTTATTGCCAATCAAGAGCTTGATTGTACGACTGTTTGTGTGCGTTTACTTCTGGAAGGAG
AGTGTTTTTGGATACCTTGCTACAATAGATGGCAGCTTATATCATCATCATAGATAAAATATTAGAAAACAGTTAAACATGTCATCCATTTCTAATCGGG
TCATACGCCAATGCAATAATCGCCCCCATCAAACAGTAGCAAGTTCCGCTCGGCCTCTACAAAGTCAAGTACCTTTCCCCGCCACCAGCTATCTCTCAGT
CGGAATCACCGATTCTCATCGCAAGCTTACGACCCGACCGACGATGCGATGAAACAACACTTTCCCATTGGACGAATTCGAGACGAGAGCCGATAAGCTA
CCCTTCTAGTCGTTGTCGTCGGCTGTATGGATTCATCCAGCTCAATTGAACACCGCTTGATAAAGGCTTTGTGCTAGGAATTTTCGGGCCACACCGGCAT
TTTTTATTAATAAGCACTTGTCCATTCAACCTAGTTTCACATTTCGCTGCGCGAGTTTCTACGGGATAGAGCTTAGGCCGGAGAAAGAAGCACTAAACT

>AAEL002288
TTAAGTGTATAAGAGCCTATTCTTACTGTAACATACAATAGTCATGCAAAAATATGCATGATTTTTCTAAAAGGCCCCATCTCATTTCCCGATAATTAGA
ATATTAATCGTAAATGCGGCCTTTTCCCAAAAAGGCCTCATTTCTATATTTACTTGAAACCGAGTTGAGGCCTATTAAACAAACATCAAAATTGCAACTA
AAATTACGAAAAAATGTTTCAAATTTACTTAGCAGATACAAGTTATACTTCAGCCGCTCCGCTCCCTGTATTATTTTACACAGCGATAGTTTCAACAGCG
AACATAATCAAATTTTCTGTCGGGTTCCTGTGAAGTGATGTATTTTGTATCATACTACCTAATAATATCTGTGTCAGCATGTCTGTACTTCACGACTTAT
TAATAACAACACGATTTCGTTACAATTGCATGAAACATAACGTTCAAGGGTTGCAAAATGGTGAGTCGACAACCAGGAAGGAGCGTCCAACATAGCTCTG
GTCCTCACAAGCCCCTACCTCACGCTTCCACGGGTCTAACGATGACAAAGACCGCCAGCTAAGGGTTGCGTACTTAGCTGGTAGTGCAACCTGGGCACTG
TTGTCCTTCTGACATCAGCTAGAGTGAGGAGGTGCCAGGTGGGTGCTTGGGATTTTTACCCTTTCCAAGCGAAACTCATACAGGTAAAATCATTCTTTAT
TATTATTTACGCACCTATTACCATTTGAAACTAAATACGTGCCAGGGTCGAAAATTTAATTTTCGATTCGGGAAGTGTAAAAACATTTCATATATCCATT
TGATATCTGGGTGTTTTTATGCGGGGCTTACTGTAAATGAAAATGACCTCAGAATGTGTGTGTATTTACTGCCATTCTTGAAATGGGTCGTTGGAATTTC
AGTAGAGCTATCACCTTCCATCTTCCGGGCTAAAATTGTCTGCAGATATAAAGATATCAAAGGGTATCAATAAATACATGCATACAATTTTCTTCCATAA
AAGCACTGCCGGTCAGTGGGAGGTGGATTGTACACACACACACACACACACACAATTGCATGAAACATAACGTTCAATTGAAATATTACTTCAATTGAAC
AAATATTTCCATATAATTGCTCGACGACACTCTCGCTTAGCACATCCATTATGTTTATCGATGACGATGATTGAATAAATCACATATTTAATCGACCGCA
CGAATCTCCTCTTGCTGCAGAGATCCCATGTACCTTGCTTTACCACGTACCTAAACTCTTCTACACTTCAATTATCGTATTTTATCATCAATTTTGAATG
ATTTTCAAAAGGCCACATCTGAAGATGATGAAAAAACAAGCCACAACTAGAAGGCCTCAACACATTTTAGAGTAAACGAAGGCGTTAACTCACAGGCCTC
ATCAGCGTCGGCCGGCGTCTATGGGCACAAATGAAAAGGGCTGCACAGCTTTTGGTGAAATAAAAGCCTCATTTCCTTTGACTCGTTTTTTTAGCAGGAT
TTTTTGCTAAAATGATAGTAATGAATATTCATAGCTATAAATCAGTTTATCCATCGACTTTCTGGACGATAAAATAACATAAAAAGCTTAAATTCATAAT
ATAAATTTGATTTATTGTTTGACAAAACGAGATTGCATTTTTCTCATTGTTTACTTTTTGGAGATGAGGCCTTTTGAATTGTTAGTCTTGTATTGACAAT
TTTTGCATCCGTATATCGTTTGTCAGGTACGCCTCTATGCCCTGCTGTGTTTAAAAAAATCTAATCCGAGCTCGGCAGGTGGGATTCGGCACCCCCAACA
TGAGCTTGTAGAATAGCTAACGCTCACCACCACGGCTATTTGGGCCCCTTTTAAAAACAAAGTTGCGATTATGGGAAATCCCCCAAGAAGCACCACTAAC
GTTTCGGTCAAATATAATCTCATCTCAGTTCGCAAGTGATCGTTGGACGGGAAGGCGATCGGAAGAATAAGCACTTCAATCGCTGAGAGACAAAAAAAAA

>AAEL000937
AATACTTAAGCTTCACATCTGAATCCTCTTGGGATTCGCATCAGAATACTTACAGGCTTAATATGAGACTCATTTAAAGTTTTATTAGAATTCTTCAAAA
ATTCTCTTTGAAATTAGAGGATTCTCATCCGAATCTTCTCAGTATTCTAAAGAATATAGGAGAAAACTAAAGCAATCAAGTAAGTGGAGCTTTGCTATTG
CGTGCCAGATTTTTAACCAAGTTTTTTTTTCGGTGAAGTTGGCATGTGATAATGGAACGTGAATAGGTTCGGTTTTGATGAATGGCATGGAGCCAGAATG
CTGTTTTCAAATGAATAGCTCGTTTTCAAATGGTTAACCGATCTGATTCGTTGGAAAAAAACAAACTAAACTCGGTATTTTCTTTGATAAATGACCCGAA
CTATTTTGATGATTGTGTGTTATCTATGAAAAAACACAGAGATTGTGTTTTACTTGTCTCATTAAAGAAGGAGCCTGATATTCAGCCTAGAATATATGAG
CCTTTCACTTTTATTAGGTAGAACTTTCACTGTTGAAGGTGTCATTGTTTCGTTCATGCTAGGCAAACATTATTCCTAAAAACTGTTTGTAATGCCTCAT
TATTGTTACCATCCTCCCTGTACATTATTTTTCTCATATATACTCCCACACAAGAAAAACATTATCTGCACCAAACTATCCGCTAATTCACCACGACATT
TGCTTACGCACTAACAGTGATGCACAACATTGTTCATGAATAATCACCTTATTAACCTTGCGTGCTCCCCATCTCCTTTCCACGTGTGCCTATGCAAATC
CGAGTTAAAAATTTCAAGACATCGCTTCAGTTTGGCGCCTGTTACCTGTTTTCATCGCGCAATTGTCCAATCATCCGCGAAAAGACGTCGAAAGTGTTCC
AGGAAGCTGCCATCTCCTGTCGATATCCCTTTGGCCGAATCCGGATGGGCTGCGATTGTTTTTGCGGCGTCGAAATGCGTATAAAAGTGTCGGGTTGGAA
CCGGTTGAGACACAGTTTTCCTCAGCAGCTCCAATATCAAAGTTACATTTGTACATCGGGATCTTGTTCTTGTGCCTGCAGTTCAGTAGTGGTCAGTTGT
GTGCTAGTGGAGTGCCGTTTTGGGGAAGGACCAGTTCCGGTAAAGAGGTAATTAGGGGTGAATGGGACTGGAGACATTTGAAATCATTTTTCTTCAATTG
GTGAAAAATCGATCGGAATAACGTGTTGTGGTGGAGAAAATTGAGTGTGTTGAAATAATTGGTGTTTGTGGGTTTTCGTGAATCAAAATTTCAGTGAATG
GCAAATTGGACCAGTGAAATGATTTCTGTTGTTGGTACGCTCTATCGTGTGAACTCATTGGTGATCTTTATTCTAGGACGTCAAGATGACTTGTAGATTT
TACATTTTGGTGTTTTTGTGCCTCGGTGGACTTCTAGTAGTTGCTGTCAAATCGGAAAGAGTGTGTGGACCGAAACTAGTTAAGACTATGTATAACGTAT
GCCCAAATGGATTCTATGGGCCTCAAACGAAACGAAACGATGTTTTCGGTAATGGATTTATAACTGCAGATGTTCAAAGATTTTATTGGATAGAATTTTA
GATCGAGGGCCATTCTACAAGCTCTTTGGCCCCACTTGGACTCGATTCATTACAGACAAAGCTCAGTTGTCTGTGATGTTGCGGACACGGAGAAACATTC
CTACTGGCCTGGCCCATGAATGCTGCCAAAAGTCCTGTACTTACGAAGAAATGGAAAGCTACTGCATAACTTAATGACGCAAATTTAAAAATCTCACTGA
TGTAATGTTACACGGCTGATCGCATTCAATAAAAAAGACTTCAACGCTTCGCTTCTTCAGAAATCCCTAGCAAGGAAAATTATTCGCATCACCCACGTTT
ACTTGCTTGCTTCGAAGCCCCATCGAATGGAAAGGTTTGGATTGCAAAAGTGCCACCATGGTTCAATTTCTTTTTACTTCCAGATACCAACTGTAAGCG

>AAEL005474
TTTGTCTGCGAGGTAAACGAGTGGTGTGTTAGTGAAAGCATACGTTTTGGCGTTTGTTTCGGAATCGTCTTATCTTTGATTCATAACTGTGGTATGGTTT
GCTATGTCCCACAGTTATGTATCAACGCTTCTGGCAATACGGTTGACGTTTTATTTTATACGGACGGAAAATATGCTTAAGCATATTATAATTGATTACG
ATGCTGTACAGATTTATGGTTCACGTAGGTTAAATGTGTTCTGCGTAATTGCAACTCTATTTGACGAGATATTCCAGTTTTAATCCAACTTTGATCCATA
TCTGTGTGCTATCCATAACTGTGGGTTACTGTATATCTGGCAGCGATCATCTAATTGACAAAGCGAAATTGAATAAAACCTTTACAGTGATTCGCGACTC
TTTTGAAGAGTCTTCATAACCCCTAGGGGTCTGTGAACCACCGGTTAGAAAAGCCTCAGCCATCACAACCATCTGTGTAGATTCAACAGAGTCCACTATT
GAACCTCTACTACGTACCCTAGGGCGATTCCCCTTAAGCAGACTGGAAACCAGAGACCTTATTCCAGAGCTCGGAAGTCATCCGTAGGAAAGACCTTACT
TCCTCTTCTAGGTCTCTATGAAAACACTGGCTAGTTGGTGGTTTTTGATTGACGCCCAGGAATAAGGTCTGCTAAAAGCCCTGTAAACCGATGAGACTAC
GGATCGGATTGACCACTCTAATGGACCGTCGACGTTATCGTTTTTTGCGATAATTTCGTAGCACATATAGCAACGGTCAGGTTACTAGTATCAAAGGCCA
ATAAGCAACGAGCATGGGTAAGCGTAAAGTTAGCCAGTCTGTTGTCCTGTTGCGCATGAAGTATGAATTAGAGGAAGGGGTGTTTAAGATACCTTGAGCG
ATGTTTCAAATCCATGTACTACAGTAAATAGTAAGTTCGTTTGAGTTGTGTATGACGATTACACAGAACTGGGCTATTACAAAGTATGTACCAGATTATG
AAGGTTTGAATACTAGCAAGAAAGTTAGACGCTGATTTGATTAACTGTTTGATACTATAAATAGAAACTTGGTTAGCTATGTGCACCCTCCGGATTCTTT
CCAGAAATGACGTCACACCCTACGGCTCTGTAAGTTGTAGACCTCGTTCATCCCGAAACTGTAAACACTCGTTCCGCACCGTTTGAGGGCGACCTCGTCG
TGATCCGGCGTTAGTGCAACAAACAACTCATAACAAGATATTTTTTTCTAACCAACAACCAACTGGAGGCTATCACCACTGTCATCGGGAACTATGTGAA
ACTATATAATGGGATCCGTCTGGTGTCGTCTGGGTGGCTGCATGCACACTGATAATTGCACTGATAAGCGCCAATCGTAGGGCCTCGCACACATACTAAC
CACGACGACATGATGCAATTTGCAGCATCCATCCGACCTAACGCTGATAACGGTTCGATCCTCGCCCGCACGATCGCCTATCGCTCACAACTACATGGGG
ATTCCCGTTCGGTAATGATCGGCTAATCCCGATCGCGGTCGGCTAACCGCGATCGCGATGAATAAAAGCCGAGCACGATCGCGGCTAGCCTTTCAGTTTA
TTCCGAACCAGCAGTAGTTGCGGTGAGTGCTCAGCTGAGTTGATAGCGCGATCGTCGTCCTCGTCTACGGAGAACAAGGCCGGTAGTGGTCTGTACGACA
GGGAGCCAAAAGCAGGACAATAAGAAATATACAGTGGTGATCAGCGGGAGATAAGGAACTCCCCGTTCAGGTGTATTGGTGTGTGATAAGAAACCATCTT
CGGTTTGTTTGGACTGAGTTTTTGAACTGTGATCAACATTATCGATCTCTAGGGATCAAGTGAAACTGTCCGATTGTGGACACGGTGATAACGGACAGCT
GTGATTTCGATATTGATTGTGATTGACATTCTGAGTGATTCTTTAAGTGAAGTATCGGTTTGAGTCAAGCGAATTAGAGGATCGGTACTCGGTGAATTGG

>AAEL000546
TTTCAAAGCCATATATTGCTCATGGAATAATTCGCAAAGTAATTCCAACGGCAAAATTTTACAGTCGACTCTCCACATCTCGATGTTCTACATCTCGATA
TCTCTCCTTATGTCGATGATTTTATAAGTCCCTTCAGTCTGCATACATTTTCTCTCTCCATATCTCAATATCCTCCTTGTCTCGATATCTCCATACCTCG
ATGTGTTTCTGTTAATTTTTCGTTCCCAATTTTCTCTCCGTATGTCGATATGACCGGTATCGAAGGTTACTAGACCAAAGTTTTGGGATTCAAAACAAAT
TAGGAGCGTAAAATGGCATCTATTTGTTTATTACTTTCTTGGCAACAGAGTGCTTTTCAATCTAGTATTCATCAAAAATTTGTTCCTTGCCTCGATCTCT
CCCTATCTCGATGGTCCCTTCAATATCAAGATGTGGAGAGGCGACTGTATTTGATGAGTCCATATAGATGCAGGCTCTGTCCCAGTGAGGACGTAATGCC
AAGAAGAAGAAGAAGCAAACTAGTTTGTACAGCATTTCAGAAACATACTCAGAGCAAATCTGGTAACCCTGAGAAAAAAAGACGGAGTATGGCAACCACA
ACGGAAACGGAAGACGACAGAATTTAATTATTGTACCTCTGAGAGAGTACGAAAAGACCCGTTGGCACTTGCCGAAATGGAGCCATTTCAATTTCAAATT
CGAAGAAAACGACATGGAAAGCAAGTGCTACATCGCAATCAAACACAGTTCCCTCAATGTCACGACACAATGTCATCCTTGTCGCCTCCGATGTCGCCTT
ACTGGGAGTTTTATTTTTATTGTCCCTATTAGGAAGCGACCTGAATGGAACCAGCTGCACTTTTCGTCAACTATTCATACGAAAAAGTGCCACTGGTGCA
TAGTTTTTTCCTCCGAAACGAGATTGCACGCTTTTACCATTCCAATCCAAGGGCAGATGCTCCCAGGCAGCTGTATGTATTAAATTGCCACCCACCGAGA
GAGACAGCAGCCGCCCAACAGATTCATTGTCAGAACAATAAGACCAAAGAGCATCCTGTCAGAGTGTCATCCATTGGAAACGGCAAAAATGATAAAACCT
TTTGTAGGGGAACTAGGTTGAAAATGTGCCATCACAAAATCTCTTAGATGAAATTCGAGATTTAATTTGAGCATTTCATACGATTTAAACTCCTCTCACT
GAAAAACATTCCCCGGTCTCCACATAAAAAAATAACTCAATGGCTGCTCAGAAACTATCGGTGAACTTTAAATAAGGCCACAATGACCTCTCTGTGACCT
CCATTAGAATAAAGTTTGCAACGAAATTCACAGTCAAAATTGAGCATTTTCTAAGGGGGAGCATTTTCACCCTGTTTTCCCTTATTTGATCGAGTGGGCA
GCAGATCCTGAATGGGGAAGAAGGAGGAAACTGTTCTGCCAATCCAGCTCACAAGACAGAAGCACCAAATCTGTTTCATAAGGAAGCAATTTTATTTTTT
CGAAACCGTTTGACAAGCTTGAAACAAACAATATTCGATCCTGACGCTGGCTGTTGTTTCCACAAGCATACAAACGAGAATACGAGAGTGAGCGTGCTTT
CAGGTCAAGCTGCTTGAAATTGAAGGGTGAGTCAGTGGGAAGATTTTTTTTTCGAAGGTGAGTAATTGAATTCATGTATTGTTACATCATTGATGTCGAG
TAAAAATACGAATTGATTAAATTTTTCCAGGCCATCATTCAAACGTAAACAGTTTGAATCATTCCATCATTGAATGCATTTTAATCATTCCAATATGCAA
ATTTTTCCAGGCCATCATTCAAACGTAAACAGTTTGAATCATTCCATCATTGAATGCGTTTTAATAATTCCAATATGCAATTCAGCGAAGACTATTTTAG
CGCCATGCCTTCTCGCCCTCGAACAGTGATAAGCCATGCATTCATTCGAAACGAATCTCTTGCGGAAGAGCCAGTCGTTATCAGTCGTCTGATTTGTAGA

>AAEL000530
TACAGATTTTAAATAAAGATATTTTGCTCCAGGATTAAGAATACCGATGTGGGATACCCTATTATGTGAAATAATATGCTATAAAATGTACCGCTCGGTT
TGTTGACGTTTATCCAGCCGAGTAGGCATGCACTGCCAACACGCATACTACTAAGGCAGCGTCCATTTATTACGTAACGCTAAAATTGGAAATTTCTGAC
CCCCTCCCCCCCCCCCTCCGTAACGCTTTTTGTATGAAAAATTTCAAATTTTTGTATGAGCCGTAACGCTTGAGCCCCCCCTCCCCCTAGAGCGTTACGT
AATTTGTGGATGCCGCCTAATGTATGCACGCAGCAGCTCAGTTCGTCCTCTTTCTCCTGTGGACTACCGACTCGACAAGACGTGCCAAGCCGGCATCGCA
AAGTGAGTATTTACGTCGTTGGGCAATCCTCTACGGATTTATTCTCGGAATTTCACAACAGATAATTCAAGAAAAAATATAGATTTTTATGTGGCAACCT
TGATCTTTACCACCCTTGTTCTCGATCCCATTTTCGTTTTTCTAACCCCAATAAATCTGCAAAAAAAAAGTTTGATATTTCTCACAAAAATCGGACTTTT
CTCAAAATTCTCTAAAAGTCATTTCTCAGAGTTCCCCCATACAAAAGTTTGATTGTAGTATCTTAAGTTACCGTTAAGAGGTTGAGCCTCCAAGTTTTCT
AACAAAGTGAAATTTTGGGACACCCCACTGTTTAGTAACCAAAAACAGTCAGAGTGAAGTTAAAGGATATATTTAACGACAATTGACCCGGCCACGAATG
AAGGACAGTGATTGGAGCGTCAGTTCTTGAACCATGAGAGCTTAAACCGCATGTATTGAGCTCCTGGCTCGTTGCCTCAATCAAAACAGTACAATAAAGT
TACGTGGAACATCTTTACTAATTGATCTATCAAGTGTTTATGATGTTATGTGAGGATGTCGGATAGTATCATAAAACATATTTAAAGTAAGGGCACAGAC
TAGAGCGTGCCAAGTACAATGGGATTACCCTGTTGGATGCAATATACAAAATATTGATGCGCATCACATTTAACAGACTGAGACCGCTCGAGATGTTTTG
TTTTTTATTGACGAATACCTAGCTAATTCTCTTAACGGTCACTAGACAACCTTTTCACTTTACGAATGAATCTAGATAATTTAAGTTGATATAACTTGTA
AACTCATCATCTGCCCATTTATTTCAACGCATAGTACAATTCAGCGAAAGCTAATGATCTGAGGCAGCTAAACATGGTTTTCTGACCAAACTAATTAAGT
TGATACGTTGGGTCTCTCCACATGACCTCTTCACTCTTCACACGATTTTGCGGACGACATCGACCTTATTGAAATCGATCACAGAGCAGTGGAGAAGGCC
TACTTTCAAAAAAGGAGATATCGAGAGCATGCTTGACAGTTCATTCTACCAATTATTTGCTTCCTGCATAGAACATGACCTAAAAAAAAAAGTAAAAAAA
GTACATATGCGTTAAAAAGTCGAAATCACAAATGCGCTGGCTGGATGCAGTGGTTACCCTAAGAGTTTGAAGCAACTGGAGAAGTATCGCCTAAGAGCAA
ATAGATGGAGCTCTTCAAAGTAGATATGAACTAAAGAAATGAATATAAAAAAAAACGTTGACAACAAAGAAGCAATACATAATTTCACTTCTTGCTTTGA
CTAGCACGTTTTTGAACAATTCTCATATCACCAACCTACTCCGAGCGTGATTTGCTGATTCAGAGAATGAAGCGCGTCACATGGAAAGGTCAAGATTGGG
CATTTCGTTGTTTTTGATTTGCCTCACATTTCACACAGTTCTCGGATCGGAAGTAGAGCGATTAGAAAACGACAACGAAGTTGACGCGTTTCCAGCATAG
TGCGACGAGTTTCGCATCGTAATTGACCGCGATAGTGCTCCGTTTCTATCGGAAGAGGACAGCCCAGCTGTACGTGTAAACAAAAAGTAGTGCTAGCGAG

>AAEL000543
TTTCCTTGTCGTGGCTAGATTCGAGAACCTTTCCTTCATATTCATAATTACCTCATCGTAGTCTGTATTTTCCACATCCTCAGGTCCTAATTTGAAGAGG
TTTCTTCGTACAGCTTCGTTGATTTCACGGTATTTTTTCTCGGGATAATTGACGTAACCCATCTTCGTCCATTTAATCGGAGTCACTTTTATTCCAGCTA
TCCCTTCGTTGAAGCGTTCGATGTTGACCTTCTGGATGCACTCATCTTCTGATTGATTTGTTGAAACAGATGTCGCTGATGGTACCGTGGCAAGACTATC
TGCACTTGGTACTTCTAGTAACTCCTCAGTTGTTGTCGGTGCATCTAGTAATTCCTCAGTTGTTGTTGTTTTCGAACTTCCTGCAACCTGATCCACCGAT
GATGTACAGATTGCCCGTTTGTCAACGTTTAAACGGCAGGACGTACAAATGCGTAAATTTGTATTCAATGTAGACATTGGAGCATAACCAGCCGCTTTCA
GTTTATCTATGGTGCTTTCGGTGAGATTTCGTAGCTCTTTCGAACACTTTTTTTCTGCAAACGGCCTGCAACAGTTGAGAAAGCGACTACTCATGTTGCT
CGTTAGATTTTAATAAACAAAATCACTTTTAAGTTTTTACTGACTAGTTTGGTGTCGTTTGCTTGACTGAAGAAAAATTTTACAATTAAATCTTTTATAA
CCATAGTGGTAGTATATTTTTAGCTTTTTCGTGAGTATGTTCATGGTATGTACCTATCATGTTTTTGATGTTGTTGAAGTTACTCGCTTTCTCCCAAATA
TGATTAACAAAGTCTATTCTCTACCAAGGCGGGTCTATACCCAGGTGTAATCAGATTTTAACTTTGTGGAGAAAACCAGCGCCGAGAAAACCGACCTGCT
TTACGTATACTAGATCACCTGGGTATAGACCCGCCTTGTTCTCTACGAGGTAAACTTTTTGCAGGTAAACTAGTCGTATACCTGTATAGAAAACTTTTTC
TTTTATAGAAAGGTTTCAACACTATTGAGAGAATTTTTCTTCAGTTACGTACAATAAAAAAATATGACACTATCAAGACTTTAGATCACAACACTGGATC
GCGTCTAACTTTCTAATAGATGCTATAATTAAATAAAATATCATGAAAACAACTTGTTAACCTCATGTGGTACCCTTAACAAAAAATTCAGCAACAAACT
GCGGTCCTAAAAAAATTAACAATGAAAAAAAAAAAAATTTCACTAAGTGTCAAGTCATAACTTTTTTGTTTATTGGCTTACCATCACCAAATTTTTATGG
TAGATAGCTAATATAATGGACCGTTTTCCCTCAAAAAATTACGTTGGTATTCCGATAGGGTTTTGAGATATTTGAGTTTTTGTGACAAAAATGATGTTTT
TTAATGCAAAAAAAAATTGTTTTTTTACTGTGTGTATTTTTTTTTTGAATCTTTATTTAGTTGTCTAACTTTGTTTCTTTAGTTGTCTAACAATCGAACG
AACCGTTTTTGCTGTGCAGCTTTTTGAATATTTTTGAACCATTTTCACATACACCCTTTTGAAAAGTTAGTCGTGACTCAACTTGAAGATTTGATATCGG
AAAATGACGATTTAGATGGAACTGAAAAACTGTGCAAAGTTTCAGATATTTTTGAAATGGTCGATCAGAATCGACTTGCATGCCTCCGTGGAATCCCTCT
AGAGCATTAAGCTGAGATGCAGGCCTTGTCCAGTAGGGACATGATGTCAAGAAGTAGAACTCTAAACTTTTCTTAGAATTAGGTTATCGTTTGCTACTTC
CGAGCTTATTTGATTTGCCATTAGAATTAGAAGGAAGAGAGAAAGAGAACACCTTTTTGATCAGCCAAATTCGCTTGCGATCGGGGATTTTTCTTCAAGA
TATTGCGAATCTCATATCACATCGCCTAATGCACACATATAGCCGATGTACGGCAGCATTATTGGTTCAGTCAGTAGATGTAACTTCGTCGGAAACGGTC

>AAEL000668
GCAAATGTGAAGTGTTTAATTAGTATTTAGAAGTTTAATTAGTAGTTTTTTCTCTTAAACATACTCTAATAATCCTTCCCCTAAATTGAATAAAAAAGTG
TAGTGAATTTTCAATATTGGAGCAATGGAGCAAATATCGAAATAAATTATTGATAAACTAATGCAATTCACTCCAAACATAAACTCAATAATGGCGCCGG
TCACGTCCTTACGGTCAACGGGAAGAGGAAGGATTATGAGTGTGACATCAATTGTTACTAGAGACCGAGAACACCTCTGCACCTCCATGGTTGTCACAGA
AAGTCATTTGTAAAAATCTACCTTGATTCAAGATAACCAGGATCAACAGATCGCTGCAACGATACGACGATTTCAACAGATTTCAGTGAAATCAAGGAAA
TCGGTTTAGTCAAAAATGAATTATGATACGAGATAGACGAACATGCCTGTCTCTCAGTTAATCCCTTTCAAAACATTGCTGCCGCATTACGAAAAGACAG
CGAGGGTAATAAATGTGTTGGTGCGGCGTGTCTGCCGGTCGATCTCTGTCGGTCGATTGGTTATATCCTATCCCATATGAGTCCTAACTCACTCTCCAAT
GAAGGCTACTCGCGTTATGTATCATAATGACGTAACTTCGTCATATTAACGTCACTTGTGATTTTAAGTATTTTTTAAGTATTCCACGATTTTTTTATTG
CATGAACATTCCATGCGTCATTTCGATAAACTCTATTTGCCTCAAGAGAAAATCGATCCGTTTAATTAGGTCCTTATGATATTGAACGTGAGATGCACAC
ATAAATTGCTGAGCCAAGCCTCCACGGCAAGGGCACACAGCGAAGGATAAGTTTGTGTCAGAATATGTACCGTCTCTGGACTACTTATCGGGAAGATTGA
CTTCTTCAACTTTGTCTCACATGTGTTGTTCTAACCCTTGTTGTAATTTTACTTTCCTTCCAAGCTTTTTGCTCAGTTTTACCAATCCCCAAAATATGCA
ATCTTTGCACTATCGGAATAGATTTTGATCGCTCGCTTGTTGGCAGTGTTTATGACGAGGACGACCAACCAGTTGATGTGTGCTCGAAACGAAACCCAAA
GCTTCCACAGACAAGCGACGGCGGCGACGCACAGAGGAGTAAGTATAACAAATTGATGGCAATAATAATTTCCCGTCATGTTAATTAAGCATAGTTAATA
ATATGCGCATGTTGTGGTTATATTGCAGACACATAAAAATCATTAAAAAAAACTTAATGAGTTTGCAAAAATATACGGTATTTTCAATATTTTTTTTTGT
ATATTGATATTTTCTGAAAATAATGATAAATTTTGACACGCTTTCAGTTTATGAACCCAAGATCGGCTTCAATAATGTTAATTTTAAGAAAAGGGTTCTA
TTAGTTTTTTCCAAGGCAGTTTGAAATATTTTTTTGCACTTTTAAGCAACTTCAATATTGAAAAGTTTCCTGGCTGAATTTTGGACGCAATGTGAAATTT
TAAGATATTATAACATTACATTATAGCATAACACTCTTCCCCAACGTTCCACCCTTACAATTTGAAATTGCTCAAAAATCATTTTTTTTGCTTCCTCTGA
GTGTGCATTTCAATTATCTTATAATTCTAACCAATGTTTTTAATGTACATTTTCGAAGCGATGTACACGAAAATTTATAGAAATTTATGTTTCCGTTATG
TGTGGAACTGATCTATGTGAAATTGATTAATTAATCAATGGCGTACGTCACAGTTTGGCTACCCACGTAGGTAATATTTTGATTACAAGCAAAGCAGAAC
TCATTTTTACCTATCTCACAAACTCCAGTTCCTCAACGAATGAGTCATACAAAGTGCAAAGAGTCACACACGAAAGACAAACAAATGTAAAATCTGTTTT
GATACGAACGTCTTTCTGCAACCTTGTCGGCACCATCAATTCTAGGAAGCACTCTACGATTCGAGTAATTCTGTTCAGCATAATCTCTCTAGCTACGAGA

>AAEL021450
ACATTTGTTGAGGATTTTTACTTCACTGAAATTGCAAATTGTACTTTTGAAAACATTTTCAATTATGACCGCAATCGTACGAGCTTTCTCATTGAATATT
CCTGTGTGTTTTAAAAACATGGCAAAATAATGACAATACCTTATTGAGATGAATCAACATATTTTAAAAAGTGAGAAAACAGTTTTATGTTCCCAAGTTT
CGCATATTACTTTCATTATGATAGCGATAAAATTCTGGAAAAAATACAACAAAGACAATGGCTTGTGTTTTAGCACAAGCCCAAATAATTATATTAACAC
CATCAGAATTCTCAAACATCGACTGAATTTGAAGGTGTTGTGATCCAGTATGAAACGCATCTCAAATTTTCTAAAGCCTGTCCACGTTAAATTTCGGACA
CCCAAATAATGGCAGCAAAAAAAAGTTACTCATAATTCAACAAAAACAATTGTTTATTTCAGAATAAAAGAGTTATATCTACAAAATAAACAGTTGACAA
GGATGTTAATCCTTTTTTCTGTAAAATTCTCGAACTTTCTGTGGTACACCCGCCATCCGTGTCCGAAATTTATCGTGGACAGGCTTTATGCGGCTGAAGC
CGATTTCTGAACCGCAAAACTCAACAAGGATTATGCGATAGATGCTATTTGAACATTCTTTGCTGTTTTTTGGTATTAGGATTTCGTTCTTATTCGTCGT
ATCAAACTTAAAATGCTCCACAACGGCGGATATTCCAACTTACCTGAATAAGAACGGATGGTAACCCTATCCGTGCAAAGAGTTCATGATTGGATGCCGG
ATAGCATGAGAACAATGGCGACACAGGCGATGGATAGATTTCTCATTTTACAAGTTCAAACGAAAGATTTGTGATCGTCAAAATCAATGGTGGACTTTTG
TTGTTTGGACTATTAAAGTTAGTAATACTACCTACCTACATGCTATCAAGTTTGTGGATCAAAATTGGTACAAATTGTAAAGTGTAAGTGAAAATGCCGT
TACAAATGTCTCAAATTGTCCGAATGTACCTTTCCTCACACTCCATATCTTATCTGAAGGCCTTGATAGCGTTGCTAATTTACTATATAGGTACATACTT
AAAATGTTTCATTCCTATTCACATATTTGCCCATGATGCATCGCAGTATTACGGTTGATTCCCGAAAAGTAGTTTGGGGGTCCTTTCTGGTTCACTAACT
ACTTGGTTCCGTTAACGAACCGGGATCAACCTCATTGAATAGCATAAGCACAGAGAGAAGAGACCAAACTTCATAACTGGTTTACATTCTCCAACGGGCT
TTCGACCACGAGTCGCCTAAAAGGCGCGATTTGAAAATGTCCACCCCAATGTTATCGAATGCAAATGCGTTTTTTTTGTGAACTTTCCAACAAAGATGTT
AGTCATCCATACGAGGATGATTGATAAAATAAAATGCATGCATGGGTTTGGGTCACTCGCTGGTAAGGTAGCCGTTTTTTGCTCTCTACAGTTTGGATCA
AACATATATTTCGTTTGGTCTGCATCAACACGTTGCCGGCGGAGACGGTAGGGAAGCAATGGAAGAGTTTGTCAGAAGGGGGTCATCCAATCATGACGAC
CCAATAGTCTTATTGAAAGGTTCTTCCAGATTACTGCTTTTATTATTTGAACGCTTTTGGTGTTAGAATCTTGCGGGGAAATGTTCGTTACGTAATCTAC
GAATGGTTTTCACTGCCGCGAGCAGCTTCTAGTCAGCACTCAACAGAACTTGGATACCGCTGGGCAGTCTTTATCAAACGGTCGACGGATTCGCATGGAA
GCGAACTGCGCGTTGATAGCATCGGAAGACGGCGCGAAAAAAAAAAGTGTGCGACAAGTGTTGTGATATATTTTAAGTCAAAGATCGCAAAATGCTATCA
GACCAAAGTTGTGTATGAGTGATAAATGGGATACGTGTTATCAATGCAATTAAAGTTTATACTTGTTTCTGAAGAACTAGTCATATCGCTCCAGACGGG

>AAEL017539
TGAAGATGCGTTTGGTGTAAGGTGCAGAAGTGTCGCCCAACGAACCCTAGGATGGCTCCACTTCCGGAGTCACGTGTCACACCAAACCTACCACCGTTCA
GCAGTACTGGCGTGGATTACTGCGGACCGGTGACAGTGCTGTTGGCCGCAGAACGGAGAAATGCTACATCTGCCTTTTCACGTGCATGACCACGAGGGCT
GTCCACCTCGAGATCGCTCATAGCCTGACGACTCAAGCGTGTCTGATGGCCATACGGCGATTTATGTGCCGTAAAAGAAAACCGCTGGAGTTTTACTTCG
AAAACGGCACGAACTTCCAAGCTGCAAGCAAGGCGATCGTACAGCAGATTGAAGTCGCGAAGGACGACGAGTTCATGGATTCCAGAACCCGATGGAATTT
CAACCCACCTAGCGCGCCCCACATGGGAGGGGTCTGGGAGTGACTGGTTCGCTCAGTGAAAGTTGCACTCACCGTGCTGAACGACGGTTGAACGATAACT
GAAGAAGCGATGCTGACGTCGATCGCGGAGGCCGAAGACCTGATCAATTCGTGGCCGCTGATGTACGTTGGCCTAGAACCGGGAGCAGAAGAAGCGTTGA
CGCCGAACCACTTTGTTCTTGGTGTCGGAGCAATCGAGGTGGAACAAGGCGATCCACGAACCAGTTAAGGCGAGGCACGTCGGCATCGATAGAAGCGGTC
ACAGCTTCTACCGGACCAGCTCTGGCCTCACTGGGTAGCCGAATATCTGCCTACGATGAATCGTAGCACCAAGTGGCACTCAGCTGGAAGAGCTGGATCC
GTGGCATCGTCACTGAAGTCTACCCTGAAGCGGGCGGCCGAATCCGGCAAGCAGTTGTGAAGACCGCAAAAGTAAGTTCCGATGGGCGGTGCTGGAGGTG
CAGCAGTAAATCCGGTGCGGCCAAACGACCCTCACCAGAGTTACGGGGAGGGGTATGTTCGTACCGCCGCTCACAACCTTGCTGTAAAAGGACGAAAATA
ATTAGAAGACTTTCCTTGCCAAATTTCCTTGACTTCCTTGGGCATAGAGTATAATCGTACCAGTCACGCGGTAAACGAATGCAAAAATGGCAATTTTGGC
AAAGAAAGCACTCAGGTAATAACTGTGGAAGTGCTCATAAGAACACTAATCTGCGAGGCAAGCTCTGTCCCAGTGAGAACGTAATTTCAAGAAGAAGAAG
AAGAATCTGCAGAAATAAGGAACCAACAATGTCGATCTTACTTAAACATTCTGCTTTTCAAATTAAAATATAAATTTCACTGAAGTGCTGAGGCTGTTCA
AGAGATACTTGAAAGTTGCCCAGACAACCAAAATGAACGTATAATGAAATCACCCAGAGGATTTGCATGTGCAAAATTTCACTTACTAAATGTTGCGAAA
AGGCCTTCTATGTATGTATGTATGAATGTAGGTAGCCAACATCCTCGCTTACTCTGCATGCGGTTCGTCTTAACAGTACAGTAAATTTGCATTATCAATC
TGAACTCAACATACCATTGTATGAAGGGACAAAATGGGGTGTGGCGGACCCGTAAGCAGAGACACCTACGCGAAACTCGCGGGAGGTAAAGAATCTCCTT
CCAATAATATGAAGATGGCGCGAAAAGGCCTTCTACGTACAAAAGTGCAGGCGATATACGTGCATATATTCTGTGATGAATAATAGCAGACATGAAGATA
CTCCTTGCCTAGATCCTGTACCGACCGGGATTCGAACCTAGACACCTTCAGCATGGCTTTGCTTTGTAGCCGCGAACGTTACCACTAGGCTAAGTAAAAC
CTTTTGTCTCTACACATCAATAAACGAAAGTTGCAGTATCTGTAGTAAACAACTTCGTTGATTGCCCCAAGATTTATTAGGCTCCGAATAAATAGTCTTA
TCTCCCGTGCCCATTCAACCATACACTCATTATCTCCAAATATAACCCTCTGTAGCCAAGCAGCCTAAACCAGTTCCCTACGACATCGCATCCGAATACC

>AAEL005575
AGCTAAGAAAGGTTATTTTCGCTCCATAGTTGTCCATTGATCCAGGGATGGAACACTGGAATTTCCTCCTAGTGTTCTGCTTTTGTGTTTTCGATAAACT
TCTATATAAATCCAATGGAATGGTGTTTGTTCTGGAAAAACAACTGAAAACTAATCTGTCGTTTTGTATGGGAGATTGCATGGCGCTGTTCTAGATTGGC
GTTTAGTGCATCACTATCAAAGTTGGTAGTAATAACTTTAGAAGCAAGATCGCCACAATCATTTTACTGATAAGATTTTGGCACTTCAAAGCACAGGAAA
CCGTAAATATTTAGTTCAGTTTGCAAAATTTTCGCAACAAAACTCCACATTTAATCGCCAATTGGGTGTGAACAAAAATGCAAAAAATGTACCTTGGCAA
AAAAGATCTCAGTTGATAACTGCGTAAGTGTTTATAAGAACACTAAGCTGAGAAGAAGGCTCTTCCTAAGTTGGGATGTAATTCCATAAAGAAGAAGAAG
CAGAAAGACAAGGATGAATAGTAGAAAAAGTATTTGTTTCTTGTTTAATCTTTCTTGAAAAATAAAACGATGATCAGCTCGACCCATTTACTTGTAGTTA
TTTTTACAAATATGACGCACCTCATGATGCAAAGGACACTTATGTGATTATCGTTTTAATCAATCGTTTATCAATTGAAAATTGCCGATCGTGTTGATAA
AAACGGAACATACCTGTATAATCATTGGGGTGCTTCGAAAAGCGTTTATACCGCTCATTTGTTTCTTGAATTTTGAGAGTTTTTTTTTAATTCTAAAGGT
TTATGCAACAGTTGAGCTTGTTCGAATTGAATAAGGAACTGCAAAAAGGCCAACCAATGCATTCAATCGGTTGTAGTTTTGCCCTTTACGCCTTGAGAGC
AGGATCAGTTATATCCGGCCACACAATATAACAGTGAAAAAATATTAATATGGCAAAGTTAGCTTAGTTAATAACTTTGAAGAGACGCTGTCCCAAGTGA
GGATAGAAATTAGCTTCGTACCTAAGTTCTCTGAAGTGTGCAATACTCACGCATTTTTTTTGGCTTTTCATGGCACAATGGAGACGCTGGGTTGATTGTT
GTTTTACCGAGAGCATAAATTTTAATCAGAAGAGTTTGCTGTTAATTTCGCCACAAAAGGCAATCTTAATTGCTAATGTTTATGTTCAATATTTTTACAT
AAATATTTTTGAACACATTTGAAAAAAAAAAACTACTCTCAACACATTACTATTTCTTCATTTTCTGCTTCTTCATAATTGGATTATCATGCCCGATCGG
CAATGGTATGCTTTCACCGACTTGGTCACGTGTATTACGTCGTCCATTCCAAGCATTCCCGTGTGGTGAAGTAAAGCAAAAACTCAAACCCTGCAAGTGT
TTGTTCACCTAGGCAATTTGCCGATTACACTTAGTATAAGTGGAAATGCCACCGCAATTGTATCGAGACAAACCCACACTGAATAGATGCAAATATCGAT
TTCGAGAGCGCGACTACCACCCGCAGGTTCGAGTTTTCTGTTCCAAATCACCAAATCTAAAAAGTTTCCTGCAATGGCAGAGACAAAGTCCAGATCCGGG
AAAATTAATTTACACTTTCGTGCACGTTCTGACGAACCGACGTGAAGCGTAGGGCAACATCAATCAGCAGGGGGCCATAATTCATCATCGTCTGCGCAAA
TTTCCCCTAACCCATTTAGTTGATGGTTAAACTTTGAACTAATCAGTTGATTCGTTTCGTTGCATTCTATTTCAGTTGTTCCAGCAGGGACCAGCGTAGA
ACACGTGTGGCAAGGTCCAGTGCCAACAACGGAACCTTCAAGCATCTTCTCCGGTGCACATTTTTTTCGTTTTTTATCTAATATTTTACCTGCTATTTGT
TATGTGTGGAAAAAAGTAATCTTAACCGTTTGAAGTTGTGTAAACGCACCAGACAAAGATTTTGGTATTCGTACTAATAAGTTACTAACGAACTGCAATT

>AAEL007391
ATCTTGATGTTAAAATATTCAAATGCATTCGAAATGTAAAATCCGTATATGTCCAAGTAGATAACCACTATTGCCATAACTGGCACACTTTCCCTAAATA
CCTCCTTGAGAAGTTCTTTGTAAATCTTCTGAAAAGGCTGTTGTAGGAATGCCTCGATTAATATACTTTTTATTTGTGAAATTGCTTAGGAATTAATGGA
GAAATATTGCTGAAATTGCTGGAAGATTTCCTTGAAGTATTGCCTGGAGTAAGATGGGAAAGAATCATAGAAAGGATACCTAAAAAAATCTAGCCGATTT
TCAAAATAATACTTATCATTGAAATAAAATCATAGGAATCCCCGAAAACTTGCATGGATAAATCTGTGGGCAAAAAGGGTAAACTACACCTAGTGGAGGT
AATTCCAATAGTGGTGCATCAGTACTCATAGTGAATGGTCCCATAAGAAAACTATGGATTGCACTATTAAAAGAATCAAACTAAAAACATAGCTCCACTT
AAGGAACAGTGTTCCTATTATCAACTGGAACAGTGTTCTTTGGAGCACTTCCACAGTTATTAAGGCTCAAGAATCGATCATTCAATCATCATCATTAATT
AAAAACCAGTTATGGGACGGACCTGGTGTAGTGGTTAGAACACACGCCTTTCACGCCGAGGACCTGGGATCGAATCCCATCCCCGAGATAGTCACTGACA
AAAAAGTTGTAATGACGACTTCCTTCGGAAGGGAAGTACAGACGTTGGTCCCGAGATGAACTAGCCCAGGACTAAAAATTTCGTTAATAAAGAAAAATAA
AACAGTTTTTTCGCTTAAATTTAAACAAATTATGAGAACTTATCATCGTATTACGGATGACACATTCAATGCAATATTAGGTTTTCGCGACCGTTGCTTC
TATTTTCAATAAAAAAAAACTGGTTTTGATAATTAACGATGATGGTTATTTTCCTTTTAACTGAGATCTTCCTTTGCCAATTGACCATTTTCACATATGT
GGCAGGTACGAACAAACTCTATGCCCTGGGAGGTCTACAAAATTTCCAGCCCTGAACAGGTTATCATACCATAAAACTCTTTTACGTTTTCTTTTTTTAA
TATTTTAACTGGTGATAATATCCAGAACAATTTTGTGAAAATCTACTGTGCTCCGCACACTGTCCATTGGACACGACTGGAACCTACGTCAAGGCTTACT
AGATTGCTAGTAAACATTTACCGGAAAACGGCTTCCAAATATTGTCAAGTACTTCTCCAGGCAAAACACGTCCACTCCATTATATGGCTACTAAAGGGCG
GAAAGGAGTTATACGCCACAGGAGAACATCTGTGACACATGTTGTGGTACCTTTTATCACTCAATTGCCCACAATATGCTGCTGAAGGTGTTCTACCCAC
TAATTGATAGATTAATGTCGTGTTTCAGCACCCTTCTTGAAAATCCACTCTTCTTTTGCTAGATTACCGACACATCCGGGGGACTATATTGATGAAAGCA
TTTTTTTTTTATTGAACCTTCTGTTCCATCACTGGTCCATTTTTTAATTCGATCTATTATTCACGCACTCATCAAACATTCCCCCAATAGCCGATAAGAA
AGAAGCTCTGATGAGCGCCAATAATGTGCTCTATTATCCTAGTGCACTATGTATTTTATCTTTCATTTCCGTTGGACGTGGTTTTCACGTGTTTAGCAGT
GCTGCCAAGTGGTTGACAAAGTAGGCGACGATTATTGCCTCTGATTTGCTAATCACCGCCTGCTCCGAGCGAGTAATAGCAAAAAAGGCCACCATCGTCA
CCATCGTTACCAATAAACGAAGCAACAAGTCAGAGAGCACCGATGTTTGATCCTGTAGTGCCCGGAGAGAGCATATAAAAAGGATTCCATCACACCGAAA
GACCAACAATCACGAAACATCCGTCGACTGATAAACGTCAGCTTTCTCTGTTCTGGAAAAAAACCGTTGGCGCCCAAAACAGCGAGCAACTAGTGTCAAA

>AAEL012109
ACACGATTTTCAATGCGAAAACAATATATCTGCTCAGTTCCGATATTTTTCATTCATTGAATGGATTGGAAGCTTACATTTGACGTGTTTGTGGTGTAAA
CAGGGCTACCCATATTTTTAAGAAAAACATTTCCTCTTAGACCGAGCAAAAGCGGTACTTCTACCCTACTTGGTTCTGATCTACAATAAATTCAAGCAAA
ACTTGTAAACTCTGATTGAGAAATGGTTCTATTTCTCTTTAATACTGACAAACAACCAGCATCACAATGATTACTTCACAGTCCATTCAGAGCAATCAAG
GAAAAACCAGTCCTTGTTTTAGCTAATTCAACTTAATTAATCCCCAAAGGACAGAAGAACAACCAACCGACGATGATAAGATGACGACACAATAGATATC
AACATATTTACCAGTTGGGATGCATTAGAAAAAAGCCGCGAGAGCAATTGTAGCTCGTTGTACTTGTACACTTATGAAAGAGTTTCGACCTGCATTTTGT
TGTTTCTTCCAGAAAACTATGTTTTTCGTAACAAGACTTTAAATTAACTAACATTGATCAACAAACGATTGTCAACACTGCAGGCAAATAAACAAAATGT
TGCAATAGATATTCATTATACAAGCTATTATGAACTACCACAGTTGTAAGCATCATTGTGAGGCAGCGTTCATTAGACTAGTGCTACTGTATATCAAACA
ATATCGCACTGAAAAATTGATCATTTCCTTCGATTGGGATAAATTGGCATATCGTCGTGAATCGCAAGACCGTCCCATCTGTCAGAAAATATGCACTGAG
AGCATTAAATGATCAGTTTTTACACTCGTTTATCATATACACACTTAATGTAGTTTAGAATATTGGAAAGTTTTCAATATCTATGAAAGATTCTTTTTAC
TTCAATTCCTCGCCGTGGAAAAACAGATGATCAACACATTGTTATATTTTGATCATAAAAATAAGTGTTTTGAGATACTTTTAAAAATATGGAAGTAATA
GTATTAATTAGTTTTCTATGGTTATATTAGGTATTTTTCTATGGAAATGATTGTGGAAACACATAAAATGTGCACATTCTTATATTTCACATTGAATAAG
ACCAAAGCACTTGTAGGTTTGAAAAAAATCAATTTTCCAACATTTTGATATTGATATTATTAAAGCTATAGTGTTCAATTGAAAGTATTTAAATGAAACA
GTACAAATCAAATCAAGAAAGCCAATTTCGACGTCAGTACTTTGCAATAATGACTTGAAGTGCGTAGTTTTAATCCGGGTCAGATAGGGTCCGAATGAAA
AATAAGATTCCATTGGCTAAGAAAGTATTTTGAGAATTAAATATTATTCTATCCATGATGACAAAAAATGACAAAATCTCATGCCTGCCGATAGAATTGA
TATATCTTTTGTAGCAAAACCACGACATCCCTAAACGCTAAAGTAGGAGAGAAAAGAGCAAGACAATAATGCTCTTTTGCGACGACCAAGTAAAGTAGCT
GCAAACAGCACAAACTGTGTGCAGAGTCTCATTCGAAATCCTACCAACGATTCCACAGGATGCAAACTTTCACGGCTTAGTGTCCCATTGAATCAGTGTT
CGGCTTTGTAGAAAATCTAATCAGTAATGTGTACAACTTTCCACACCTTGATTTTTTTGTTATATGTGATTAGTTTTGTTCAAATGGTTTGTACATTATC
AAGAATTTAAAACCAGAAGTATTGAAGAAAATAAAACATAAATTATGATCGTTAATTTAATTAGTGTTGATAGGAAATTTTCATTCCGCTCGAAAAATGT
GTATGGTACTTGTTTCGCCATGAATGAAATTTAAAAATTGAAAGTGTCTCAACCAATTACCACTTCGTTACAGATCTGACAAGCATTGTAAAACTTAATT
GTAAAGTTGGTAATTCATTGCACTCTTTCAAAGCTATTTGAAGCAACAGTATTTTAATCGTGAGAAAAAAAAAAAACTTTTGCCATATATAAATAAACC

>AAEL011200
AATTTCACGGAAATGGTCTATTATATTGAGAACCAATCTGCCCCTGTTTTATGAACTTCGATCAAACTCTTCAATGCCGTCTTAATCTACAATGCCACCG
GCATCGATGACCTGGCAAGGATACGGGATATTACCAGACACGGAGTGATCGAGAAATGCGAGATCCTGGGCGGGATAGTTTACAAGATGGTACAGTGGCC
TAAATCCAAATTCGTACAGGGCATTGATTTCACATCAAGTAGGTAAAAAGCTATGATATATCGAATATTTTATTATTATTATTATTTTTATTTCATATTT
ATCCTTAACTTATACAATTTTATGGTATTAAGGGCTATTACTGAGATGTGGATTACCTTACAGCAGTGATATTGAACATGTTTAAACATTAACAATTAGG
CCAAGCAACAAAAATTGACGAATAAGCAAAAATATACAGAAAAAAAAACCTTAAAAATTACATGAAGGAAATGGACAGAGAGAGAAAAAGCCTAATAATA
TAGTATCACAGTTCTAGATGACCAATTTCTTGTATTAGGGGATTGTCAGAGGCGAAGCAACTAAGGCGAAATTTCGGCATCAGTCTTAAGGCCGGTTTGC
TACTGACAAGAAAAGGAATCGCCTATCTCGATGCGTGGAAAATTTCTTCCAAGAAATGGTCAAGAAAATCACTTTTTTCTGATCGCAGTACGCAGTTGAG
AAGAAATGTCACTTCAAAGGGGGCTCTCTGTAGGAAATTTCTTGACCCTTTCAGTCAAGGAATTTCTTTACTTTTCTTGAGCAAAACAGCATACTTAGCT
TTAGGAACCAATCGTCTACCAGCTCAATTTTGGCAAGTTGATGAACTTCATCGATGGGATGAGACGAGTGTAGATTCAGCATTATCTTCAGTAGGCGATT
TTGTTTCACCTTAATTTTCTTCCGGTGACTTCGGGCACAGTTGGACTACGCAGGAAAACCGTACGTAAACGTGGGCCGAAACACGGTTTTGTACAGTAGC
AGCTTGATGTTTTTATACGACTCCTTCGTAGCTTCCTCAGCTCCTTTGCCTATACTGCCGCAACATACAACCACGGATCCATATTTAGCATCTCTTCCGA
TGGATATACCGCATGCCTGTTGTCCCTCTGTCTGTCTCTTTCAATCTTTTGGTTCATCATCAGCGGAGACCTACTAGGGCCAATCTTTTTCAGAGAAGTG
GCATGCTTGCGGAGGAACGCGATCGTTGTTTGTCAATCATGGTCCCCTTGGCGGTCTCTTCAATTTATCGATATACAGATGGTAGAGCAGGGGATTGACC
AATTCGGGAAGCTCGTTCGGAATCTTCGATAGGAATTCGATGATGTTTCATAGTCTGTGAATTGAATGGAAATTATATAATACATCGTCATATACTTCTG
AGGGGGAGGGAACCTACTTGATAAAGTGCTAATAAATCTGAACCGTTTGTGCACATAGAAGATGTTTGGAAACAGGAAGCCAGTTGCGTTGAATATCTTT
TTCTCGACGGCAGTATTAATTTCTTCAAAACAAACAAACTTGAACCGAACAACCAACAACAAAATTTCAGCTGTCAAATCTAATCGTGTGCAGAAAAAGA
AGAAAAAAAGAAATAATTGGAAGGGTGCCCAGATGTGCGGTGCTGTGCCGAATAATGTGCCGGGCATAGTGAGCCGAGTTTTCCACCCCCTGCAAATTCC
CCCACTTACCTGATGTATATCGAAATTATATATTTACTTCGTATGAAAAGATTTATGAGTGTATTCAGCACCCCATAAATTATTCAGCAGAAACTGGCAA
CACTGCTGTCGAACTTATATTTTAACAACTCAAACGAACAAGACTTGTCGTGTTTACGCATAGTGTGAAGAAAACCCCCAAGTTCCCCCTGATTAAGTTG
AGGATAATCCTTCCCAGTTCGGTTGGCCGTTGTCCGTTGTAGTGCGTAAAAGTTACACGCCAATCCGGTGTGGTTCCGGAATATAAAACCTTTTATTACC

>AAEL029072
GAGTACAATGACGGTCGTAGGTCTTATTCAATTTTAAATTCAAATAACTTTATTATTTATAAAAACAAATGAAAATTGAATTTTTAATACTATACCATGT
AATTCCATTTAAGATTGTATCCTTTGATAGATAGGCGTATTTCAACCTCAACTATAAGACCGTCTTCAGTGTCGTGTACTAGACCGGACTTTGAAGATTT
ATTTTTAATTATTTCATCATTCTGAAATATGGTTTTCACGCGATTGATAAACTTGTTATTGCATGCAAGGGAATTCCCACTTGAACTGGTAATGAGCCGT
CTATAAATGACGTAGCATTTTTTCACTGATTTTTTACACCCCCACCCTCTTGTAGCATTTAGTCACAAATGCTGATACCCCCCCCCCCCCTTGTAAAATA
CGCCCCCTTGAAGTTTTTTTTTTGGTTTCCTCAGCAATTGAGCTAAAATAAAACATTACAATCCAGAAATTAAAAACAAAGTTTTATATTAATTGATAAT
TAATCACTGACTGCAACATCAGGATAATCTGACGTATGACAGTTTGATATTTCGTAGCGCTCAAAAAACATTTGGAAAATAGTTTAAACAAACATATTTT
CTGTTGAAGTAATATGATGTTGGTTTCCAGTTTATTTTTAATTTTGTTATATTTAGGTTAAATTTGATTTGTAGTATTTTTGCTTTACAACCTAAAACAA
ATTTACAGCTAAAAATGTGGAAAAAAGATAAAAGCCTGTTCGGGTTGATAAAAAACATCAATTAATAAGAGTTCAATATATTTTATAATATATTAAACAG
AAATAATTTAAACAATCCCCTAATATATTTTATTAAATTATTCGTGGTAACGCAACAGATATTAGTGAATATGATCAACAAAATAATTTAATTTGGAATG
AAGCTCCGTCATTATTCTCTAAATTCAAATCCATTCAGCCGATAGAGAAAAAAAAATGTAATATTTGAAAACATTCAAAAATCAGATATTTTTATACATT
CAACTACATTAATATTTCAACTAAACTTCATCACGGTCACCCATTCTGAACTATTCTAACATTACTCATAATGAAACAATTAAATAGTTAAAATGCTCTT
CCGCAGAACTACCTAGTGATTTAGACAATGAAAGGACAGTTAACAAATCAAGGATAACACTCGAATTTGTTGTCCTCATTATTATCCAGGCTGTTCCATC
AAGAGCATTGATGTATCAAAACAAATCGTTGAGTGGACTATGCGGAGATCTCCTGCAACATTGAACGCACTGAATAGATATCATGTTTTACTTATATAAC
GTTTATATTTGTCTAAATGGGCATATTGAGAATATAATATATTTGCGGAAATAAATCTCCAACGGAAAATAATCATTAAACTTAAACAATTGATTATATG
TCTTGTTAACAAATGGAAAAAAAAACTTTCCAAGTCTATAAATCATTGATTTTTACTTAACTTATTAAGCTTTTAATTTTTTTATTTATGAATTAAATAG
TTGGGACAAGAATACAATACAATATTCACATAACTATTTAAAGTTTCATAACACCTGTTTGTCAGGAAAATAAAATATTTCTCAAACTTTTTTGGATCTT
ATCATATTAATGATTTGAAGCTGAATCATCATTTTATAACTTAGGTTTCATAGTTCAGCTAAAGAAGTTTGATAAAAAACTGTTTTAATTTTTTTCAGCG
CTACTCTTCTTACCGAAACTATTCAAAATGCTACGTCCACAAGTTGGGACCCCTCCCTTCCCCTCGTCCCACATCGTCACAAATTCGTAATGCACCCCCC
CCCCTCCCCCTAAAATGCTACGTCATTTATGGACGACCCCTAACAGTTATACGATTGCGTTTGCTAACAAATTGATACAGTTTATTAAACAAACGTAAAC
ATGATTAAACAAATCGTTTCAGCAGCATCATGTCGTCGCTTTGATTTAAAAGCGACCGCTCACGTTTTGATTACGGCAGTTGCTACTGCGTTCTCCAGCA

>AAEL002343
ACTCGAGATTGTACCGGGGCGGGCGTCAGTACCGTACATCATTGATGACGGATAGTTTTGGGCGCAGTTTCACCATCACCAGGTAGTGGTCGGAGTCAAT
GTTAGCGCCACGATAGGTTCTGACGTCGGTTATGTCGGAGAAGTGCCCTCCATCGATCAAAAGTGGTCGATTTGCGATTCTGTCTGCTGAGGTGATCTCC
AGGTGTACTGATACGGGAGGCTGAGCTGGAAATAGGTGCTACGAATATTCTTGGAGGCGGCAAAAACTATCAGTCGTAGGCCGTTCTCGTTCGTCAGCCG
GTGGGCGCTGAACTTTCCAATCGTCGGTCTGAACTCCTCTTCCTTCTGGCCAACCTGAGCGTTCAAATCTCCTATGATGATCTTGACGTCGTGGCTCGGG
CAGCGGTCGTACTCGCATTCGAGCTGCGCGTAAAATGCGTCCTTGTCATCATCAGTGCTTCCGGAGTGTAAGCTATGCACGTTGATTATGCTGAAGTTAA
AGAATAGGCCTTTGATTCTTAACTTGCACATTCGTTCATTGATCGGCCACCACCCGATAACGCGCCTTTGCATATCACCCATCACTATGAAAGCTGTTCC
CAGCTCGCGTGTGTTGCCGCAGCTCTGGTAGATGGTATGATTACCTCTAAACGTTCGCACCAACGCTCCTGTCCAGCACACCTCCTGCAGCGCTACGATG
TCGAAACCGCGGGTCTTCAGTACATCGGAGAGTATGCGAGTACTTCCAATGAAGTTGAGAGATTTACAGTTCCACGTACCGAGTTTCCAATCGCTAGTCC
TATTTCGTCGCTGTGGTCTTTGCCGATTGTTCCGGTCCGTATTCTCTCGTTGACGTTCTTGTGCTGATGTGTTTTTACGGTTGGCTTGCAGGGCCTGACA
CCAACCCCCTCGAATTCCGGAGGACCATTCCCCCTAAATGTTCGGAGGGCCATAGTGCGCAGTTTAGCTTAGAGTCCTTCTCTGGCACTCGGACGATGAT
CAGCCGCCCCTGACATGGGGAACAGACGCTGTTGTGAGCCGCTCCTAACATGGAGTACAGACGCTCCAAGTTTGCAAAAGCAAACCCCCCCTTCCCTGTC
AGCATACGACCAAAGTTCCCACCGGGGGTTGATTACCCGATCTTCCCCAAGGTTACTCGTACCCCGGCCAGTACCACGAGGAGATAGGGATAGGAGTTGC
TGGGCAAGAGGCTAAAGACCGCACAAAGGGGTCTATTTTATTCCTGCAGGTACGCGAGGTACCAATGGTACGCCATACCCAGCCATTTACCGCGCCAAAT
GGACAAGTTTTGAATTGAGGTTACACGAACCGCAACACTTACCAAGTTGAATCCAGATTGTGTAACTTCTGAATTCTTTCCACTACCAAAAATTCCTTCC
CGTGACAACCAAGAAGATCCAGAGGTATACTCGGTCTTTAGTGACAATAGATGTCACACTAACATTCCTTCTATTCCCCGATGACCGTATGAACCGTTAA
AGATGTTTGGGCTTGAAGATTCAGAGGGTTCAGGAATCCTTACGAGAATTTGGTAGATTTCTCATTTCTCTTTTTTAATATTTCATTTCTCTTTTTCTCG
TGTTTCTCAACAAAAAAATATTTGAGATATTATGGGGCTTACCTCTAAGCCGAATGGTTAGAGTCCGCGGCGAGCCATGCTGAAGGTGTTTGGGTTCGAT
ACCTGCCACACGGTATACGAATGCGAAAATGGCAACTTTAGCAAAGAAAGCTCTCAGTAAATAACCGTGGAAGAGCTCATTGAATACCAAGCTAAGAAGC
AGGCTCTGTCCCAGTGGGGACGTAATGTCAAGAAAAAGAAGAAAAGAGGAAAAGGAAGACGAAAACGAAGAATCATAATAAAAAAAGAAGATTACTTCCA
TGATAATTGCCATACTTAAACTTTGAAGCAACTCTTGTAGATTCCAATTTCTATCACTAATTGAAAACTTTATTCTCTTCTCTTTCTCTATCCAGCATT

>AAEL004155
CACCGTTCGAGTGCCTCGGTACAAGCTGCTAATGCGTGCTTCGCCGTGGTATTCGTTTGTGCCCATGTGGGTCTGTGACTAATTAATGAAGAAGTATGCT
TTGCATCAATGCGTGCATAGCACAGCGCATCATTAGCGGAAGTCGTGCCTACTATGGGCTCCAGAAGCAACTGCTATCAAAAAAGATTCACCCCCGCACC
AAATGTACGATGTACAAAACGCTCATAAGACCGGTAGTCCTCTACGGGCATGAGGCGTGGACTATGCTCGAGGAGGACTTGCAAGCTCTTGGGGTTTTCG
AACGCCGAGTGCTAAGGACGATCTTCGGCGGCGTGCAGGAGAACGGCGTGTGGCGGCGAAGGATGAACCACGAGCTCGCTCAACTCTACGGCGAACCCAG
TATCGTGAAGGTAGCTAAAGCTGGAAGGATACGCTGGGCAGGGCATGTTGCAAGAATGCCGGACAACAACCCTGTAAAGATGGTGTTCGCCACGAATCCG
GTCGGAACAAGAAGGCGTGGGGCGCAGCGAGCTAGGTGGATTGACCAGGTACACCAGGACCTGGAGAGCGTGGGTCACAGTCGAGGATGGAGAGAAGCGG
CCATGAACCGAGGGAATTGGCGAAATATTGTTGGCGAGGCTTTATCAAGATAATTGATGTAAAGCCAAATAAATAAAAAAAAAATGGGTTACACTTCGCC
GTGAATCGCAAATCAGTTCCATCTGCATTTTCGTCAAAATTGAGTTGATTTCAGTTTTCAACATATCTTAAGCTGGACTAACGAGTCAACAAAATTTGTT
GGGTAACAATAGGAAAAAAAACACCAAGTCGGATTGTCCCATCTTAAAAAGTAATCGCATGTCAGTCCCACAACAGATTTTCACACCGTATAACACTACC
ATCTTTTGGTCATCTCTATATTTTTCTCGGAAAGGTTTCGACTTAAAAAGCAAATTGTGAAAGTTTTATTCAAATTCAAACACATTTCCATTACCTGGAA
TTTTCGAACATTCGTGTGGAAATGAATTTTGAATCTTCTAAGCCCTCTCAATGGCTACTTCTTACAGATGGGACTAACTTGCGATTCACGGCAATACTGT
ACTGTAGGTACTCCTCGTAGACGTCTGCTCAAAAGAATTTTTTTAATTTTGTCGAAGGGTAGACATTGTTCAGATCTCCTTACCGTCTTCCCAAAAATTC
ATATTGTTTATGAAAGGCCTGCTTGAAAAAGACATGCTTGCTAATAATAACTGATTTATTGACGAATAATGGTTTTCAAATCGGGCTGAACCACAATTAA
TTCTGCACCCCACTTGACGACAAGGAGTTGAGAATGTCCTTACTTTGTTCCCCCTCCGAATTCGCCCACTCCGAGCCATCCAGGATCAATCTCGTTCGGC
GTGCATTGATTAGAATATTGCAAAGTCGTTAATGAGACAACATGGAGCCAGTTAGTGCAATTGTGGTGTGGTCTGCTGTTGTCTCGCGAAGTCTACAATT
AGAATAGTGTCCTGCCGCCCACCCACAGCCGAAAGAAATTAGCAATTCCTTCCCGAAGATAATGAATGAGATTAATAATTCATGTATGCGTTGATGCGCC
GCCGATGATGGACGGTGGCGACTCGTCAAGGACATCTTTCCGGGATAACGGCGGCTGGAGGAACCACGTGTGGGTCTTCGAGGTGGATCCTGGTCAATCG
CTAGAACCACTATAAAAGTGACCGGCATTATCCTTGGACTTCACAGTTGGTCTTCGGTGCGGTTCGATTCGTGATATCTTCAAGGATCTGAAAAGAATAG
TTCGTTCAAATGAAGTGATCCAATAGAGAATATTCCTTCGTGTCTTAGGGAATAAGTGAACTTAGCTGTGATTCTTCGCTAGCTGGAGGTTACTTCAGTG
CTTCTGCTCATCATCCGTGGCTGTGAGCTTGGTGGTGTGGCCATCGGGTTATTCCAGTTTGTGAAGGAGCAATAGGATATATAAAATTCGAAGCGGAAAG

>AAEL004179
GAAGGCATTGGGCGCATATAAATGCTCATCAAGACTTGTCTGGGAATGCATTCTCTCATTGCGAAAGGTGTGCCAAGAGAACTCTGTATGTTTGTATTGG
GTTCCGGGACACAATGGCATTGTAGGAAATGAAAATGCAGACGAGCTTGCTAAACAGGGTTCAAATACACTGTTCATTGGACCGGAGCCATTCTGTGGTA
TATCGTACTGTGCACTAAATATGGAATTAAAAAGCTGGGAACGACAAAGGGTGATGACCAATTGGATGGTCACCACAAGGTGTAATCAATCTAAAAGATT
TTTAGTTCCAAATGAAACTATCACGAAAAGACTCTTAGAGCTCAACAAGAGAGTTCTTTGTATATACACTGGCCTATTAACTGGACACTGTCCGAGTAGA
TATCATTTAAAGAATATTGGTCAGATTCAGAATGATATCTGTCGTTTCTGTAATATAGAACGCGAAACCTCGGAACACCTGCTCTGCAGTTGTAGTGCAT
TATAAAAGCGTAGATCCAAATTTCTAAACGGGGGTTATTTACCACCAAGTGAAATTTGGACTGGAAATCCCAGTAAGGTTGTGGGTTTTCTTAACTCTAT
TTTGCCTGACTGGGAAAAGACGCGTCAAAGTGCTTAAGCTGTTCACTTGATTCATGGTGGACAGCTTTAGTTCCTTCAATGATGCGAATAGTAAAAAGGG
ACTGCCACAAAAGTTCAATCCAATGGCTTAACCCTCCCAAAAAAAAAATAATAATAATAATATAAAGGTAGTTTGAACTAATTGAAATCAGCTTATATAC
AGTATATGTTAGCGTAGGTAATTCTCAAATGTAGCTAAACAGTAGCACTCAACAAAACCTGCAATTTTGAAAGCAAATGTTGAAAATTTATGCCGTTATC
TCCGAGTATTTTTTTTTTTTTCTTAGTTTCAAATGATTAAAATGCTTTGAATATCAACTGAAATTGAGTGATATTCATCAGGACATCAGTGACACCCGAA
CGAAATTCAACTGGAATTGACTGAATGCCGATAAAAGTTCAGTGAACTTATGTAGAGCATTTTTTATCTGACATTTCAGTGTTTCTGTTAAAACTTTATG
ATTATCGTTTTATCAAATAAGTTTCAACTGTAATCCATTGAAGTTCAATCAAAAAGACATCAATCGAAATTGCTACAGATATCAGTTGAATTTCGTCCCA
ATGAGTTCATAGAATTGCAACAGTCCGATCGATGGCCAGATTTTTCCTCGACCAACCACTTCACACGTCAGCGACTATTCGCGGAGTACACTTTGCAACC
GCCGGCGGCGGTCACCATCTCCGCCGACCGGCTGAAATTGAAAATCAAGATCGATTGTCACATGAGTCGGCGAGCGGATGATCATCTTTTCCACGGCGCG
ACAAACACTCACCTCGTCCACTTCACACCGAACCGAAATTGCAATCGACAGTTTTCATGACTCAGCACTTCTCCCTCGCTCTGAATTTCCCCCTCCTTCT
TCGGAAAATATTCACCCGGCATCATCAGATTTACGATCGTCACGTTCGACGATCCGCAGTGAAGATCACTTGCTTTCGCACACGCAAAAATCGGGATCGG
AAGCCCGTGTCAAACTGCGGAGTGGCGGAGCGGTGCCTCATTCACTTCTTGTTCTGAAAACACGCGATCATCTACGCGATCACCGATCTGCGAGCGAAGT
GTTCACAAGAGTTTGTTTACTTATCTTCCCGCGCGTCGGTCGGATGGATGCTGCGCCGACATCACCCATCTGCCAAACGACGATCCCCTTTATGTCTCTG
CTGGTGAATGCGTCTAAAAACGATCATGTCATGAGTTTGGGGAGGCGGGGGAGTGATCGCGATAATTGGCTCTGGTTATGGTTTTTTGCTTTCGCTCGCT
CAAACATTTTCCTCCTTCGTCGACGACACGCACTGCGTAGGAACGACGGATGTCATGAGCGAATCGTAGAGGACTGTAGATGTTCCTTTTTCCGCAGTT

>AAEL004809
AGATGGCATAAATACTTACAGGACTATTATATAGACTCTAAACAAGGAAGTAGCAGGAGTGAGGAATTACAAGAAGTTTGAAAGAAACCAGGAGAAGAAC
TAAACGTAAGTTGTTAAAATGGTAAAAATATGCAATTGCTAAAAGTTAACCTAAATACATTGCAGGAAGTTTTTATCAAAGCGATTTCAATTCTTCTCTT
CTTCTGTAAACCCAACAATTTTATTAAAAACATTAATATAAAGGTGTACAATAAAATATATTATTTTATTCTTAATCAATCAGCAAAAGAATAATCAAAT
GATTCTCCCTCGACGAATATTTTTAGCCCAATACCAACTTTTTCTTATCTCATTTAGATCTGTCAAATGATGTATGGGTCATCTGTGTACATTCCGGGCC
CAGATTCGCCCAACCTCCCATATCTCGCATAACTTCTGATCTCGCCCTAAAAGCCATTGGTAACCATGTGTGTAGCTCGTTGTTTCTGGGAATTTGAATG
GATTTTCATGCTATTTAACAACGCTATGGGGAAGAAAAGATCATTATCTACCTGCCCGTGAGGTTGGTTTGGATCCTTATTCTTTCTTTTGCTCAGAAAC
AACGAGCTAAACACGTGGTTACCAATGGTATTAGGGCGTTATCTCAGAGTATGCGAGATATGTAACAATTTTCGATGAATTATTGGGTTAACTTTTGTAA
AAATCTGTGGATTGATTCTTTAAGTCTTTAAGAGCTCATGTGTAAATTACTGTAAGTGTTTTGAAGAAGTTCATAAAAATATTATTAGAACAAACACTGA
AGAAGTTTTGGTGATCTAAGAGAAATTCTTGTATTCTTGGAGTAGTTGTTGGTCAGCGAACACCATGACAATTTTGGAGGAATCCTTGGATGCATTTCAT
AAATAATCTCCAGAGAAATTCCTCAGGAGAGAAATCATGAAAATAAAGTCATGTAACAAAAATTAAAAAAAAAGCCGAAAGAAAAATTGCTAGTACCTCT
GAAAGGATCTCGATAAGAATCTCGAGTATTTGACGGGACATAAAAGGAAATATTTTCTCAAATAAGAAACAAAAGTTTAAAAATATTTTTTTTTTCGATT
GGACTCTGGCTGAAATTTTGAAAAGCCTCAAAAGCCACAAGTAGGAGAAACCAAATTTTTAAGTAACTAATTTCGAACAAAATTTGCCTAAGCTATTGTC
CAATCAAATTACTTTCCTCTATTAGCAAACTTTTTGAAAAAGTAATATTGAACAGATGGTTGGTTCATCTTGAAGAAAATTTATTTTTTGTGAATGAACA
GGAACAAAATGTTACCAAATTAGGAAACCAATGTTTCCCGACAGAGAACACCTAGAGGTAAGAAATGAATGTATATCATACTAATGAACGTTTTAAAATA
AAAAAATAAATAATTGAGATTCATCAGCCATACTTGTAGAATGTAGATTAACACTTATCCTTATGGTCCAAAACCTCAAATGAATGCCGAGAATTCCTCT
GGGGATTCTCAATGAATAGTAGAATTTATGCTGAAGGAACTGGTGGAAGTTATCTTAAAGAATTCTTGGAAGTAAACTAAACTAAAATAATTGCATAACT
CTATAGTCGTCTACAAATAAGGAAAGCAGTGTGAGGATCGGGGTTAACTGGCCAATGATAGATCGTCAGTCGATGGGGCAGCAATTCAACCTTCAGGAAT
CGTCCAAGTAGTTAATGGATCAGTTCTCAACCAAGAAATAGAACCAACTCGCGTTTTGGATTTCATTTTCTCTCCTGTGAAAGTAAAAAAAAGGGTAGAT
GTCCCTAGATTTTCATCGAAAAACTATAATATTTATTCAAAAACGGTGAGGTCGCTCGTTGCCTGATAAAAGCCTGGGCACGCCCATGTTTGCTGCTGAC
CATCGGTCAAGCAATTATATTCTGTGTGCACCATCAGCAAACTGATTGATCTCGTTAGTCAGTCTGCCGTTGACTTCCCGTTCAATCACAGTAAGCAAA

>AAEL026955
AGCGTCGACCCTTCGAGGCATAAATCTTCCATTAGTGCTCCCACGCTATCAATTTGCTTCATGTTCTCAACATCTCACCCTGCCAAAGCACACTCGCTCC
AACAGCTGTCAGCGCCGATTTGTCCGCCCCCCTTTAACTGGAAATCTTTGTATCTCCCAGCAGCCAAGTCGGAAGAGGATTCGCCAAGAGCTGAGCAAAA
TTCATTTCGACAAACTGCCATAAACTGAGTTTCAATGTAGGCAAGAAAGGACTGCCTATACAGGAAAAAAACGCAGGGACCTGAACTCGGAAGGACGCGG
ACCCGTAATAAAAGCTTTTCCTGCTTTTTGTCTGCTCTGTGTTTTTTTTCTCTCTAGCTCGAGGGATTAAAGGAGCAGAAGCCCAAAAAAATGGTGAAAC
ATCATTATTCGGTTCGGAAATCATCGGCTTTTCGCCGTTCAGTGTTGTTGATTGTAGAGAATAGATAAAACAGAAAAAAAGTACGAAGGAAATGAGTGGG
GTATTGGGGGGAGGAGTGGGGTTTGGTTCTAAATCCAGGTCAGTGGAACGTTTCTGTGGGAAACCGACTCGACGGTCGTTGTCATTGTGTTGTTGCCTTT
CGTTTTGCCGAGTCAATTGGCAACAAACGATAACCGTAGGGGGAGAATCGTCCTTTGCACAATTCGACGAGAAGTAATTAATTCCAACCGATTCCGTCGA
TGTCTGAGTTGCGATTTTTATGGGACTCGAAGGTTGATATTTCTCCCACGGGGGGTGCTGCGGGCCTTGACCTCTCGGTTTCGGCTTGGATTGCTGGTTT
TGGTGCTTGAGTCGAGACGATTTTGTTTGAGCGAGAAAAAGGTTGTAAAGTTTGTGAATGAGGATCGTAAATTTTGTGAAATTGTTGCAATGAGCCATTT
AGAGCAGGATAAAATTGTTTCTCCCTTGATTACAACAAAGAGTATCAATGTCAATAAATAAGTTTTTCCAGAGCTTTGAAACTTGAAATTTGAAATTACA
AATTAGAAATTAGAAATTAGAAATTAGAAATTCCAAATTCGAAATTTGAAATTTGAAATTTGAAATTTGAAATTTGAAATTTGAAATTTGAAATTTGAAA
TTTGAAATTTGAAATTTGAAATTTGAAATTTGAAATTTGAAATTTGAAATTTGAAATTTGAAATTTGAAATTTGAAATTTGAAATTTGAAATTTGAAATT
TGAAATTTGAAATTTGAAATTTGAAATTTGAAATTTGAAATTTGAAATTTGAAATTTGAAATTTGAAATTTGAAATTTGAAATTTGAAATTTGAAATTTG
AAATTTGAAATTTGAAATTTGAAATTTGAAATTTGAAATTTGAAATTTGAAATTTGAAATTTGAAATTTGAAATTTGAAATTTGAAATTTGAAATTTGAA
ATTTGAAATTTGAAATTTGAAATTTGAAATTTGAAATTTGAAATTTGAAATTTGAAATTTGAATTGAAATTTGAAATTTGAAATTTGAAATTTGAAATTT
GAAATTTCAAATTTCAAATTTCAAATTTCAAATTTGAAATTCGAAATTTGAAATTTGAAATTTGAAATTTGAAATTTGAAATTTGAAATTTGAAATTTGA
AATTTGAAATTTGAAATTTGAAATTTGAAATTTGAAATTTGAAATTTGAAATTTGAAATTTGAAATTTGAAATTTGAAATTTGAATTTTCAAATTTCAAA
TTTTATATTTCAATAATTTTTTAATAGGCACCGAGATTGAGGTTCCAATGTACTTAACTAATGGGTAAACGCGTCTCACCGTTTATTTTTGCACAGTCCA
CTGATTACAAACGAGGTTAATCGTGTCACTAGTTAAGCTTATCATCGAATGAATCACCATTTTCAAAACATATTGATCGCCCTCAGCGCCGTCCGATCGC
AGCAAGTTTATTTTTTTGATGTCTTCGAGTGAAACCTTTGGTCGAGAGATTTGAACAAAGTTGCAATCAGTACGCTTCCAGCAACCGAGTAAGCAGTAGG

>AAEL010711
ATCGATGCTCCGGATAATCGAATCCGACCTGTACCAACCCTGAGTATGGTACCTTTTTTCAAGCATCAGGTTCCCAATGTTCCTATTTTTAAGTAACTCA
GTCGCTACAACTTAGTCTAGCAGTGGTCGTTTGGCATAGTTGTCATTTGGCGCAATAGCCGTTTGGCATAATTGTGAAAACATTGAATTGGAGCATTTTC
CTTCCATTGCGAAGGGAAGGGGTGTTCATAGAAGAAAAAATAAGTCCATCCATGCCATTTGAAAAAGGATATTCATCAGTAGTATCCAAGAGCAGCCAAT
AAAATAATTGAGAAAAAAAAAAAAAAACATAATTTGGTATAAGTTATTAATTTAAATTCCGACGTGGCATGTGTAGTAGAAAATTATAATGAGAAGACGA
AATTCATCCTCTTAGTGATATTTTTTTACTGCCTTATTTCATATATGAGACAGTGCTTTTATGAGCAGCTATAATCTCAGTCAATGCTGTACCACTGTAG
TAGCTTCCTTTTCAAATTATGCCTAATGACTAACTGTGCCAAACGGAATTCTATCAAACCTGTCACGCTAGGTTGGGGAATCGATTTGGGAACCACTACT
GGCGTGATAGAGCTATACACCGCACCCAGTTTCCCAAGGAAGGGAAAGGAAGTAGGCGCAGAAGGGCGCGGCTGAAAAGTCAATAGTTCACAAAATCAAC
TGCCATTTAAGAGTAAACAAATCTCTAATATTATTTTTTTCATTTGTTTCTTTTTCACAGGATTTCGTGCGCGCTGAAACAGCGGAGAAGAGAAAACGCG
GGGAGTGAGCAGTGTGTTATTTCGCGGTCCGCGAGCGCAGTGGAATTGTTTTGGCATGAGTTATTACCCCATCACGATGGGAGAGTTGTAAAATGTTACT
GCCGCTTGTTGTTGTTCTTCGTCGTCTTCGTAGTCGTGAAAAATCGTTGCCAGGCTTCGGGAGCTGCCCATAGTAGGCCGGGCCCTCCTAGTTAGCCCAC
TTGGATGGAATTATTCGGGCCGAAAAATAGAAATAATCTGTTTGGAAATAGTGGAAGCATGCTTTGATAATTGATACCGAGCGGTGTGATTTGTGTGTGC
GAGGTTGCTTTGATTCGAGGGAGCTATTCGTTGAGTGATTATAAATCGTGTTGCTGCAGTGAAGTGAAGTTGTTAAGAAGAAGACGGGAATCCGGTTAGA
AGCATAATTCTCTCGGTCTAGGAAGAAGCATGGAAACTGTGATAGCTTCGGTGGTCGTCGTTGCAACAGATTCTAGTCCAATCCACGTCGTCCCGGTTGA
CGGTGGGCGACAGCAGCAGAAGCCGAAACTGAAACAACGGCAACGGCTACAACAAAGCTAATGAGCTGGTCGCCGCACTGCTCTGTGGATCATCTCCGGT
GGATTCCTGAAGAGTTCACTCACTCGCCCAGAGCTAAGAACCATGCCACCGTCGTCGAAGATATCGCCACCAACTCCAGCGGCGTCATGTTGTTGCCTAG
CGGTGCGCGGTTGCCACTGAAGAAGCGCAAGAAGAAGCCCGCCTTCCTCGCTTCCATCGCGCCTGTCACGATAATAAAAGAAGAAGAGAATAAAAATAAA
ATTAAAAATTAAGATAATATAAACGATCATCATCAAGAAGCTCAAACAACGACCGCAAAAAGTAAGAGAAAAGAGAATCTTAGCTACGGTCTTAGCTTAG
AAACACATTCTCCAGTGGTGGAGGAAGAATAAGTCGCCAAGTGAAGAAAGAACCCTAAACTAGCGCGCAGCAGCGCAGGGAGTCAACTATTTGCCGCGGC
AGCCTTCGTCGTCATCATCATTTTTCATCCGTTCCGTTGTGCTGCCCTCTTCCTTCCCCCTCAGGACGCAACCTGCGTTGAAGAAAAAAAAAAGGTTTGG
AAGAATCGACGACGACCTGTTGTGTTGTGTTCTTCCTCTTTGTGCTTGTGTGTGAGTTCGAGTCTAGGAAACCCCGGGAAGAAACCCAACAACCGATAAT

>AAEL024421
GATAGTCTGTCTTATACGTCAGGGGAGGTCGAATAGGGCAACCATTGTCGACTCGCTCCCGTTTTATTGCATTTGTAGACACTTGTTCTTTACTTTCCGA
CTGACTTCGATATAGCTAAAGTGTGCTGCGCAAACGAACAGCCTATTTTTTTGTAAAATATTCCATAGTAACATAATACACTTTGATTAAAAATAACTGA
TACATATTTTTGTCGCTTTCTAAGCCTACCCAACTTGGAAGCTGAAAAACAATCCTGAGAGAATAAATTACCGATCGTTACATCAGATAGCAAAAACATA
GAAATGCATTCAAAAGTGCATCGTTCAGCTACTACGATCAAAATTCGTTGAGAAGTGTTGCCTGTAATTATCCTCAAAGATCATGGTTGAACTTTTCAAC
TTTAAAGAAAAATCAATAACTAATTTTTGGGTGACTCGTTTTTAAAACTTCAACCACCAGTTGAAAGCTATTACACTAAGCTACACATACTTGCATTAGA
CTGGTCTCTAGGTATACATTGGGAAAAACTAGAGGAAGTTGACCATAAATAGACGTTTTCCCATAGTAATTTCCATACAAACTTTAAACGGCTTGTGCAA
TCTCAGTTTTCAATCAAATGAGCTCAAATTTTGACAGGTTACTCAGAATACACATAAGAATCGAATGAGCGGTGTGGAGCAAAAACGATTTTATGAACCA
CTCTAATAGTACATGTTCATTCAATGATCTAATCTCGGCTGTCCAACAGCTCCTCGTAAAAAAAAACAATTTATATTCCTCGTTCATAATCAAAGTTTAC
ATATTAATTTGCGGAGGAATTTCTTGAAAATTTTTTTGGAACGTTAATTCAAGCTCTTAAAAACGTTCTTATCAACTCTTGAAAGAATTTCTTCGGGATT
CAATGGGAAAAAAACCTGGACTTAGAACCATAGGTGAGATTCTTGCTTGATGTTTCTTCTTCTTCTTAACGTTCATAGCATCATCACTGGGACAGAGTCA
GCTTCTCAGCTAAGTGTTCTTATGAGCACTTCCACAGTTATTAACTGAGAGCTTTCTTTGTCAAAGTTGCCGTTTTCGTATCCGTATATCGTGTGGCAGG
TACGATGATACTCTATGCCCAGGGAAATCAAGGAAATTTCCATTACGAAAAGATCCTGGACCGACCGGGAATCGAACCCAGACACCTCCAGCATGGCTTT
TCTTTGTAGCCGCGGACTCTAACCACTTGGCTAAGGAAGGCCCATTTTTATAACAAATGAATATAAAAAATCTGTTATTAATGTTTGTATTGATTTTTGT
TCTGAAGGAATAATACCGAACGTGGAAATATATCCCCAGTGAATTTTTAAATATGCCGGCTATCTATTACGAACCTAAGGCAGCCCACTCAGAGTTACAA
TCGTTATACCGCTTATCTTGACCGGTCACTAAATCATGTTTATTGTTCATATTTCCCCATTTGCTATTGTCTCTCCGAAGACCTTACCAGAACCATTCTA
GCTAACCATTCGGCACCGCAGTCATAGTTGCTCCATTGCTCAGAACCTTCTAAAAATCCCACCCCTAGCGCCAAAAACATCCCATTCCGTTCCGAATGAC
ATTAAAACAGCTTTCGTTTGGGCGTCGTCGGTCGTTGCGACTCGCGAAAACTGCATCCAAGCAAGCTGGAGGGCCCAAATGCACCATCGCTTCACAGCTT
GGCTTGCTTGGATGGATCACACCCTTCTAAACGGCTTTAACGAGACATGCAGCGTGATGCAGACCGAAAAAAAAAAACAACAACGACGATACAACATGTT
TGCTGTGCAGCAGAATCAGCTTCGGCGAATAATTCTTCGATCTTGGAAAACGTGCGTTGGGGGACCGACCGCTAAGTCTTAGCTTAGAACCTCTCGTGAC
TGCGTATAAAAGAGAATTGCGCGCCTAGATTTAGCAACAGTTCTTAGCCGAAAGTGACTTAGTGATAACCCCGTGAGAAACAGACGAAACCGCGATCGAA

>AAEL005826
GATTGTTGAAATGAATGGAATAATTAAAATTTGAGTAAATGTCATGGGAAAACGATGTCAGTTTTGATATTTCGAAAGGTATTTTAAGATTTCCGTAAAA
AAATTGATATTTCGAAAAGAATTTTAAGATTCCGATAAAGAATTTTTAATTTATTTGAGAGACCTGGTATTCTTTCTGACGTTAAGTCCCAACTGGGACA
GAGCCTAATTCTCAGCTTAGTGTTCTCATGAGTACTTACACAGTTTTTAACTGAGAGCTTTCAATGTCAATTGACCATTTTGCATGTGAATAATGTGTGG
CAGATACGAAGATACTCATTACGATTATTATGTTCAATCTGGCATTACGATAATTATGTTGTTTCTTAGGAATTCTCGGATGTCGGATGGATTTCAGCTA
ATTATAAAGTAATTCTTAATTTTATGTAAAAATCCTGACATCCCAGATTCTCTGATTTCCTTTGGAATTCTGGAATACCTATAGTAATTCTGGGTTTCCG
ATATGCATTCTAGATTTGTTATAACTATCCTGGGATTCTGTAAGCCATTCTGGGATTCTTTTGGGAATATTGTAAATCCGGTATTTGATCTGGCTATTAA
TCTCTTGAAATTATTCGGGTATCTTTAAGACGGTATTTCTGTAAGAACCTCTGAAATTTCAGTGAGATTCCTGCAAACTCTGGTCCGAATCTTTGGAATT
CTTGTAAACTTTAGATCCCTTTGATTTCCAGTTCCGTTGGGATTTCGGAGGAAATCTTCAATTATAGTATAAACCTTTGAGTGTCTGAATGTAAAAATGT
AAAAGAAAATCCTTAATTCAACCACTATTGTGAGAATTTATTTTCATTTCTAAGAATTCCAGGGATACTACCAGGAAACGTACCGAAATAACGAGAATAC
CACAGAAATAATAAGAATCCCATATCCATCATCGGAGCTCAACATGCTGTTTTTCTTAATTCACAGAGGAAGCTCAAAATTCTACCGCTATTTCATTAAA
TTCTCAATACTGGAATCTTGAAAATGTTAGGAACTTTTTAATGTCACAATTGCTGTAATCTCAAGATTCTTTCATAGGATACAGATTTCTAGCTAAAATC
CTAAAATTTTCAGAAAAATCCTTGTTTTTAAAATCATAAAATTCACATGCACATAAAGGGAATGGTGTAAAGTTACATAACCAACATGAATTTGTGTTCA
TGATCGATTACGCGATTCATAGCGGGAATGTAGTAATATTCATATTTTCACATGATTTGTCGTTTATGCATCGACAAATTTGGCATATATGCATGATTTT
ATTGATTTTAAGTGTCACTCTGAATGGAATTTTCTTAACGTGCAGCATCACTCTGCACTCTGAATATAATTTTCTTAACGTGCAGCATCAGTCACTGCTC
ATGTTCGAAAGTAGTAGGTACTACATGTTCGAAAGGTATTTTATTCATATCAAAAGTGTAGTAAACTTTGTGGATTTTGTTTTTGAGTAGATGCTACATG
TAGTAAAGTTCAATGCTTTTTATTCATACCGCTCAATATGTATGACTAATGAAAAAAGAGAAAACCCCTTTGAATCAACCACCGGTACAATGCAAATGCA
TGTAGGTAGTAGTAAAACCATTATCCAACGCAAATCCTATTATTCTCTATTACCTCTAACCACGTGCCCACAGCCTGTGCCTTTTGTTCTATTGTAAACT
CTACAAGTTTCAAACGCCGAATAATGGAAACGAATGAGCTTATCCGAACATCGATTCGCATTGCGGAAGCAGAAGACACTGCAGTTAACTAGTCAGTCAG
TCGGTTAGTGTCACGAAATCGATCAAACCCGTCTCATCCTCGTCCTCATCCGAGCAGGCGAACCGCGTGTTATCTCCTCCCATCGCCGCCTGCTTGTTAA
ATTTAAAAAGTCCGCAAAATCCGTTCAACTGATACCTACCGTCGTGTCTTCGATAAGATAAGCTAAAGATAGTCGGAATCGTCGGTGGAGGTCACCAGA

>AAEL024997
GGAACGAACATCACGAAAACTGTCGAATGTTTAGAGCACTGGTCGTAGATCACGGATTTTCTGGGCAATTTAAGGTGAAACATCTCGGAATCCAAAGATG
GCCGGCATAATGGCCGACTTGTGCCCTTACTCACGTTTTCAAAGGCACAAAACTGGAGAAATAGTTAGAAAACGTTTCTGATCTTCTTATTTTTAGCTTT
CTGACAGTGCACAAAGCCAAAATAAAAAGTGCACGGTTGTTGGATGCTTTTTTCGCTAGATTTGTGCCTTTGAAGTTTTAGTGCAATCTTAGAAGTTGAT
TCCAAACAGTTTCACCTTAATAATCCAAACAAGGATTCTTTAAGAATCCGTATCAATTTCTCCAGGAATGTACCGAAAATTTTAAATGAACATATCTAGA
ATTTCATTGGGAAACCACTTGTAGGTCAGCTTTCCGCCAACCGCTAAGAATGGGTTCAAAATTTCAAGAAAAATCCGTCAAAACGCTTTTAAAGCATACG
ATTAAAATCTTATTAGCAATGCACTATTTTTTCAGTGGTTTTTGTATAACAAAATGAACAAAATGAAATCATGAATTATAATAGAAATTCATAAAGCATC
TCATCAAGAACCTTTCCAGGAATCCCTAAGTACTCTTCTGAATACTTCTCAATGATCACATTGATGTTCCCTAAGAACATGTGCTTAATACCTTTGGCCA
GAAATTCGCAAAGCAATTCACAATAAATCGTATCAATTTTGAAATTAAAAATCTGCCAAAGATCTCTCCTTGAAACTATAGATTTTTGACCAAAAATATA
ATATAGAATCCGTTAACTATCTCTAGCAACTCAGTCGTATATCCCTTGCCAGAATTTTCTAGTGCTTCTTCCGGGGTGTTGTACAATTTCCCGGGTATTT
CCCTATTTTTTTCCGGTCATTTGCAATTCCCGGGTTTTTCCAGCTTTTCCCGGATTTCCCGGATGGATGGACATCCTGTAAACTATTTCCGAGGGAACAG
TAAGATATATGAATTAAAACACAAACAATGTGCTACTATTTACTAAAACTTACAGATAATTTACACGTGCGCTGAAGTCATTGATATTATTGAAATATAT
TATCTAAAAGTTTATAATATATTTAGTAGAGCTAAAACATCAAGTAAGTACACATAAAATTCGAAAACTATAGTTAAAATGTCTTAAATTAGTCATGCAA
TTTGTTCTTATAGCCTACAGTTAAAACTTAACCTAAGAAACCACACGCTAAGAAAGGAATCGGAAGAAGATAAGAAAATTGAAGATTTGTAAGTTAAAGT
TTATAATGATAATTCTAAGTATAATCCTAACACTGAAATATATTACAGTTAATGCTGCCCTGATACTACAGCCCGTGGTACCGCCACTAGAAAATTCAGT
CCGAACAATAGGGTAGATGCATTAATCTTCGCCCCCTCCCTAGTTTTCGCCCCCCTGATAGAACATTAGCTTATTTTGGATTGTAATAAAATAAAACTAT
TATCTTTTGTAACTGATATAAAAGATTAAAATAAAGTATACTTAGTTTTTAAAAGCCACTAATTAAATCAATCTTCTAAACCGCCAAACAATCGAAAATA
AAAAGGTTGTTAAAAAGGTACGCGATTTTTTCCGTTCAACGAAAAAAGCCTCAATTATACAAGAGAGGGAAAACATATTCAGTTAATTATTTCAACTCTA
AATACTGAATAGTTATAATGAGACATACATCAGAAAGAGACAAAAATGGATTTTTTCAACTTTTCTAACAATTTTAATCTGTTTTAAACTACTTGTATAG
GGTGGCGAAAACTAAAGCAGGTTTTGAAACGATTATAATCTTCGCCCCTGGCGAAACTTCATGTAGCGTTCGTTCACTGTTGCGTGCTTCAATTTTCGCC
CCCTCTTCGAGAAACTGTCAAAAACCAAAACAAACTCAATGATTTTGAAACTGTTTAAGGAGATTGCAGTGCAAATTACTTTATTAACTGTGAAAACCA

>AAEL027829
TAGCTGAGAAGTTTTCACATGAGATGAGGGTGTTCACTTTTCCATAAAGTATGATCACGAAAAGATAGAGGGCTGAACACAAAAGATTGGCGTTTTCCAT
AGTAATCTCCATATAAACTTCAAATGGCGTGTGCACAGTCAAATTTCTTGCGAATCATTTCAAACTTTGGGAGGATGCTATTTACCATAATTAAAATCGT
TTAAGCATAGGGGAGCAAACATTTCAAAATTTGCATCACTCTAGCCCCCATATTCCACAACGTATTGCGAGGACAGCAGAGAAAGAGTACATCACGGCAT
CGATTAAATCCCACTATGCGAAACTGGACTAGCTGACGACGAAGTGTTATTTTCTGCATTTAAAATTGGCTCAGGAATATCCGGAAGGATTTACATTTTT
CCTGACCAAGATTAAACGAGCGGAAGAATGCGAACTACTTTTCTTCACTAATCAGCATAAGTTTGTTCCGTAGAAAGTGAGGAAGCAGGAACTTTCAAAG
TATGCCAAGAAATACAAGGTTTGGCAAGCAATCTGCACATGTTACAAACGGAGTGCATCGTTCGTGACAACCGGGATTGTGAACGGGGAGGTTTACTTCA
AGGAGTGTCTACAGAAGTGCCTGCTTCCTCTGTTGAAGCAACATGAGGGCCCTACGATCTTCTTACCGTACCATGGACATGGAACCCCCTCCCTCCCTTT
ACACTAGAACTAAGGCTCATTGAAACATACTGGGCTATTATAAAGCAGACACTACGGAAGCATCCAAGACATGAAAAAAGTTGGTTTCATTAAGAGGGAG
CTGCAGCCAGATGTTGTACAGAACCAACCCTAATGAAAGGTTGAAGTTTGGGCTGTGAAGCGTAAAACCACACCATTTGCGTACCATTAGCGAACCAGAT
AACGAAAAGCCGGCTCCCGCTATTTGGAAGACTTGTGCCTTTATTAACGGATGCATTCTCTGTTTATTCGCCACGAAGGATTTTCTTCTGACTCTAAAAA
AAAACAATTTCAATTGATTTAGTTCCCGGTAGCTTATAACCGACATTAGTTCACCGTAACTTGAACACTTTAGTGAATAATATTGACATACCAGAGTAAC
AACATGTTTTTACGCCCCGTTATTTAGGTTTCGATTAACGATTACCGAGGACATAGATCGTCATTATTTTTAGCACCGTATCTTGGCCCATTTCAGTCAC
AGATAACACGTGTCAGAATCTAAATCCGTAATCCTAACTAAGTTCTTACAACTATTCCTGGTTTCCCGTTCGCTGCTCTGATTGTGGTGAATTCGCTCTT
CTATTTTTGATTTATGAGGTGAGAGAATATTGCGAACAAAAGAGCATCCAATTAGGGAGAGAGAACCGATGAGCGCAATTATCGCGAAGACGCCATCGTT
GCCATGACCACGCGCACTTCGCGCTCTCTTCGGAAGTGTCTCTGCGCTACTCACGAGGACTTTCCGCGTAGATCGTCGCTCTGTTAAATAGTGGCACATG
TGCAACGATCGCGATCAGTCACCGCCCGAAGTTGAACGCGCTAACACATTTCCCCGGCATCCTCGAATTACACATAGCAGCGACCTGTTTAAAAGTTCAC
ATCATTTCCAGAGAAGAATCAATTTTTCCTCAGAACGAGGAAGTAACTTGCTTCCCGTATCACTTGGACATTCCTTATCAGCAGCAGCAGCCGTTCGGAG
CGATTCTGTGAAGAAATTCTGCGTGCATCGTCGGTGAACTCTTGACCGAAATCTGGGCATTTTATTGTGACGTTCGCGCGTTGATTAACTGGGTACTTGT
CGGGTGGATTGCAAGTTCTAAGATTGACGGTGGCGATAAGGGCTAGATCGCGTTCTAATCGCGCATCGAAGAGCAACCTGAACTTGATCTACTGAGAGTG
GACGTGAGGTCGTCAGTGCATGTGGTCGCAGTTTTGCGAGAAGAAGAATAGTGTTTTTGAAAGTGTTGGATTAGTGGATGCAGAAGACTCGCGGAAAAA

>AAEL014551
CCTTTGTTTTGATGCGGTGAGCACTGACAAAAACTACCTTCAATGATCCATTGCAACGTCGCACTTCGTTTCGGTTGTCGACTGCCACAACAGCAGCTGT
TTGGAGGACGCAAATATAGAAGTTCTTCTGCGGTTTTTGGCATCTCGGACAGAGTAGTATTTGATCATTTGCTTGTGTCACTTGCGTTAGAAGTGTTTGA
TCTTTTGATCGTATCGTTTGCTTCTGCGAGGGCAAGCGATGAACACTTTTTCGACATACGTTTATCGAATAATATCGTGATTCCGGTTAGGCGTGAACAT
ATCATGGATCGCATCACCAATCAAAGGTGACTCCCAGATCTTTACCAAATGCAGCCCGTCGTTTTTTATGGCTGAAAAGGTAAAAAGTATTGTATTCAAA
ATAAACTGTTGATAAAAAACCTCAGTCAACGGAGCAGTTTTTCCAAAGATGTTGATAAATCTAAACACAGGACTAGTTATTTTCATTGTCTACTTTTCAT
CCACTTTAGTCCGCTGTCGCTACTGGAGCGGAATCGTTTCTTGTTACCACACGGTTGTCTATGCAAGTTATACCCTAAAAGCGTTAGATATAATAGTGGT
GATGTCAGAACCACAATCTAAAGGCAGCTCAGCTGATGGTTCAAGATCAATTGCCGGTGGCAGCGAACCTGCAGCAATGTTCGCATGACCTTCGAAATGT
ACGGCTTCTTTTTCTTCTGTCCTTGTCTTCTTATCGCCACTGAAGTCCATGGCTAGCGTTTTTCAGCTGAAGATTTATCTGGTTGTTGCGGTGCTTCTTG
ATGTCCCAAATCTCATGGACCTTTGAATATGTCGGTTTTTGCTCTTCCAATCCTGTGTCGTGCGTGATATATCGTTGGTGACCAGCTCCTCCAGTGTGAT
GGTTTCAGCTTGACCCGACTCCTAGCTTCGATAGCAAATCACGTCCTAAAGTCGGCCTTCTCCAATGACTCCAGACCACAGATAAATACCAGACGTTCAA
TATTCTGCTCAATTGAGTGATGAACTTCTGCAGTTCAAGTACCTTACAGTGCCATTTCTGGAGAACAAAACGAAGTCGTCGGCTTAGCTCTTCTCATGTA
GAAGACAGTTGTGTTGTAGTCCATCGATTCACCGTATTTATATGATCAGAATCATTCCAATCCATACCGCTTTCAAAATCTCCGGGAAATCTGCACCACC
CAACACCGTTTGGGTGCAATAGAAGCACAGCATCACACGACTTCGTCCGTTGCACCCTTACAACAGCAAAACAAAAAATCTAGAACATGCAACAGCGTTA
GCGCACATGTCCGTCACGCTGACCTTCGGCTTATCGGTTGCTGTTATGAGAGCGCTTTCGCGGCGTTACTGTTCGCCGATCGAGAGATCCTCGAATTCCA
TTACTCATCGTTGAATTCGGGACAGCGATGCAATCGTACCGGACATGATTGATGAGATTGCTTGTTTTCTGTAAAACGTGACGATCTTAAATTACGTAAC
AACCACAAAGAGAAGGATGTAACGGATGCGTTACAATACGCATACGTCTTCGAACAATGTGCGTTACTGAAGAGATAAAATCAATTTAGAGTTTAATTGC
GCGATCGACGGGACACTGTCCATGGAGGGCTCCCTTCACATCGATGCAAATCATAATTGCCACAAGTTATGATTCCGTTTTGCCACACACAGCTTTTTTC
ATTACTGATAATCGAGAAGAGCTGCCGAAGACAGCGATTGCGCTGATCAACCGGCAGTATTTCTGTGCAAGTCGTCGAGTGCGGTGCCAAGTTGGATTAA
GTCGGACGAGCGTTAATTGTTTGTTAGTTGGAAGAACTAGCGGTCAAAAGTCAACTTGCGGTCTGTCAATAAGTGGTTAATCTGCGTTTGTGAAACTTGT
GAGTGTATAGTGAGAGCGAAAGGGTAAGTTCAGGAGAATCATCGTTCGATGACGTATAACTGATAGGGATCGCCGGGATACGACTAAGGAGTACGACGTC

>AAEL020599
TTTACCTTTTTCCTGAACATTTGCTGGAAGGCTGCCGGAGTTTTGTGTGAAACGACGTCAGGAACACAAATAATTAAGCACAAATAATGTTCTTAAACAA
TTTTGGGATTATCTTTAAAGAAAATTACGATTTTTTAGCTAATGCCTCTGACTCCGACTGTGACTGATTTAAAATGATCAGCTTTGACATTTCAAAATGG
CAGACGCATTTTTTCATCCAAAATTGAGTTTAAAGTACCCAATGGCTAGTACGCAATCTGAATTAATTATGTTGAGTTATATTTACTCAGTTTTGTGTTT
TCTAAGTGTTTGACAAATTAATGATCGTTTGCATTGTTGTGTGATTAACTGGTAAGACTGTTATTTCGGGATGATTTTAAATACCCTGAATACCAGCAGT
AATATGTGAAAACAAAATAAATTTTCATCATATTTTCTAATCAGACAGTACGTCAGTAGGGCGCAATAAATTGAACAAGTATTTTTTACTCAGATTTGAG
TTCCTGTTGAACAACTCAAAGTTTGGGTTGAATTTACGTATTTGGCAGAATGTAAATCACCCATATCTTCAGTTCCACAGTCTTAACTTAATTTTGAGTA
TAAAAATACTTATTTTTGAGTACTTCGTTTTCTCCGTGCATCAATGTTGTCAAAAAAAGAGAGTAGCACCTACCCAATGGGGGCCCAGTAGAGCCCAGTA
AACAAATCTCAATCTTGGATTGAATGAACACAATTTTCCGTTGAATCAAATCAAATTAAAGTATTTTTTTTCTTATGGCTTTAGAGACAAAGTACCTGTT
GGAGGCCTTTGAAATTTATCCAAATTTAGGTTCTTGCGTTGAAACAACTCAGGTTTAAGTAGATCCGCGTTACTGTGTACATTGGAATTCGCAATAAGCC
ATTTTACGAGACGTTTCGGAACAGCTGGTCGTCGCAACGGCATCAATTGACAGGAGACCTGGGATTTTGTGCTGATAAAATCCAGCGTGATTTTTAACAA
CGCCTCATCATACCAAACGGAGATATGAAAAAAAATGGCAAAGCAGAGATCCAAATGTTACTGCAAGTTTACACGTAGTTATTGTATCAGCTACCCTTTT
GTTATTCATTTTTCACTTAAAAAAGCACATTTGTGATCAAAAAATATTTTAAAAACTATTTTTCATAAGTTTTTGCCTGTTGTCGTACCGTTAGAAACCG
TAGGCTAGGTAGCCCCTGGGGAATAAAAAGCTAAGTCCGCATGCTTTCTTTGGCCTTTGGCAAACCTTTAACTTATATTAGCTAAAGAGAAAATCGATCA
CTGCAATTACGATGTTATGATACTAAACGCGAGATTTTGATTTCAAGATTCCTATATGTTTAAGATTGCGATTGAGATTGAGATTGAGAATTCAGCAAAC
ATTCTCTTTTCTAGGGACCTCAAGTATGAAGAGAAGAGTTGGTTTTGAAACAAACGAGCAATATATCAACACATGGTTAATTTCATTCTGTTTTAGAGAT
ACTTATCAGCAATAAAATAACTTTTGATAACGAATTTCGATACGTGAGGTAACGAGATTTACCGTCGTAAATGTTTTCCTGCATTCAATTGTGGTGGATT
ATTAACATTAAATTAAACAGACTTCAAAAACTGTAAAAAGTGATCAATTTCACCCGAAATTATGGTATAGATTTCACAAAATGCCACAAAATAAAATACT
CAATCGATTTTCTAAAATTTCTACAGCAACTTGAATGTTTGTATTATCGACTATAAACCATACAAACAGAAATTGTCAAGGTCAGCCCTTGCTCCGATTC
AAACTTAACCGAAAACCCCCGATTGCACCACCCTGAGTTTAAGTCCATTGAGTTCTGTCGCGTAGTCGTAATCAACTACTGATGTCAGTCTCATAATCGA
AAGCAACTAGTGAAGTTCAAATCCCGAATCAGAGCAGAAGTCAGTCGGATGACAAATAGTTGATGATAAGTTTGACTGAGTATTTTAGAAGAGTTCCATC

>AAEL022233
CTGATTGATATATTAAATAAAAATTGAATATTGCTACTACAAAATTAATTCAAAGAAATGTATTGTTAAGTTTATACATCGAAAACACGAATAAAACAAT
AAAATGTAATTAACCTATGTTAAATGTATTTTACTATAACAGTAAGAAAGAATTTTCATTGTTTTATCTATTCATCCGTAAATATCATTGACATTTTTCA
CTCATAAATCCGCAAAATTTCATGTCATACAGGATTTTTTTATGATTCTTGACAACTACAGAGAGTACCAGGTTTTGTCCCAGCTGGAATATCATTCGAA
CTCCAGGATTAAGAAGCTAGCTGATGGAACGATTACTATGATTTTACTAAACTGTAAAACAAAAAGTAATACTTTCTTGGTAAGTATTCCTTTAATATTC
ATTGGGCTGGAAATGTCGCATGGATGTAAATTAAATGTCAAACGATGATAATACTCAAAAATTGACCCAGAAAAGTTTGTTATCGTTGTGGAACTGTTTG
CATATTGATCATTACAGCACACATCACTCATTTATCTATTTGCAAGTATGAAACTATGGACCAAATTGTGCTAGGGCGACTGTACCAGTTATAGAGGCAA
TAGTAACGGTATGAGGAATAAAAAAAATGCCAGGAAATAACGAAAGCTCGATTTTCATGACTATATACACCATTCGAAAGCTTTTCTATTCTATTTTACG
TAAAAAAATATCTAAGAACGATAAAATTATTGAATTTTTCATAAAAGCATTTTCTCCAATACTGGAACATGTTCCAGTAATAGTGGTATTTACTAACTTG
TGTTCCTATAATAGTGGTTTACATTGATTTCCCATTGGTTTTCTACTATTTCCTTACTTATTTCCAAGATTTTTTATACACATTCATATTATTTTAACAA
CTGCAAAACTGAAAGCTATAAGCTCAACCCATTTGAAAATATTGTTGTGTACCAGTAGCCATGCTTGAAACCACACTACCACTATTATTGGGCAACACAC
TACCACTGGAGCAGCCACCCTATATGTCTATCAGTAACGGCACGAAGAACGGCCACTTTATGGCAGCTACTGGTACACAACAAGTTTTTACACTTCCACC
ACGTTAAATCCCGTTATTTATAGATTATTACCATCTTGATTTATATAGTAATCTTTTGTTTCCTTTTGTTTTCGTTTCTTTTACTTTTATTGAGAAATCT
ACTGTTCATTGGATTGTAGTTTTTCTATATTAGAAATATTTTATATAAAAATATTTGGCAAGCTTAAGGAGGCTATAATCCTATAATCAAGTTATAAGTG
TAAAACAAATATTTTGATACATTTTACTGTGACATCGAAACATAAATTACGAGCTCGCCTATACTCTACGGTGAACCCAGCCTGCAAAAATGACAAACGC
TACGAGGATACATTGGGTGATACATGTTGCTAGAATGCCGGACAAGCTTGCAAAGATGGTTGTCGCCTCGAATCCGGCCAGTATTAGCAGCGGGAGCACA
GTGAGCACGGCCAGGTGAGTGATGGTTGCCTGCGAGGTAGGAAGGAGGTGTCCACGAGCTGGAGGTGGCGTAGAGTTCAAGACCCCTTTTTCAATAGGAC
GTAAGTAACATTGTCAACAAAAATCATTTGTTTCCACAAAGTGATAGATCGTGCACTGCTTTGTATGGTTTTCAAATGAAAAATTCAAATTATTATTAAT
CAGCTCATAAAATTAATTTTTCAAAATTGGCCTAAGTCACAATCAAAGTGAAAATATTTTTTTTCCAGTGTCGTCTTTCTGTCGGTATTATGACTTATGT
AACGCTCGTAACGCCATACGCTTTCGTCAAATGACTGACCAAACGTCGTATACAACATTATTTAACGAATCGGTTTCAACGTCATGTGAGCCAAATTGTA
AACACAGTTTTTTGTCTTTGCTATTGTGATAAAATTTAAGTAAATGTACTCCACTAAACTTAAATCAATCAGGTAACATCGAAATTGTTCACAATCGGCG

>AAEL021728
TGAAATTTTCAGCGAGCAGAACTGTCGGATTATCCGCAACGCCAAGAACCTGGCTCGTGAAGGTGAAATCCTGACGCTGCTGGAATCCGAACGCGAAACC
AGCAGATTTCGATAAGTTCGCTGATGGGAGCGGTTTCCGTTCGGGGTTGAGACGGGAGAGTGGCTGATTTATAATGTCCGGTCTGATATAGTACCGGGTG
TAACAGCAAATCCGCAAATTCTTCACCAAAGGATAAATAAAGGATGGATATGAAATCGAGTTTTTTTTTTCGGAAGTACCTTCCAGGGTACCTCCTCTCT
CTGCTGCAGAATGTTGACCATCGTGACCACCTGATTAATTTTTGTCTTCTCCCGCAACCGTCGAACGTTACAAGGTTCTGCTGAGTTCAAATAGAATAGA
TGTCGTGCGTGATCTTTTTCTGCCGCCGAAGTTTGAATGGTCCGGAAGATTGCTCACTCAAGGCGGGAAGCTTCCGGATCATCAGCCAACAGTTTGATAA
GGCATTTGTCGGCATGAGTATCAAAAATAATGATATCGGAAGTCGTTCATAATGAAAAATAGCGATTACTGTAACTATTGGGTAAATGATAGTTTTGTTT
TTTATTTCGGGAATTTTGAATCTGTAGAGGGAAATGTTATTTTTTCCTGCTGGAAGACGATTCTCAGTGTTATAGTTTAGAGGAAAGGGTGGACAAATTG
ATTCTTAGTATTCTACATTTGCATTTTTTCCATATTATTCCTCTGCTTCCAGCAAAAATTGAGATCCGACCAATAAAACGCAAAGTTGAGGTTAGCAAAG
AAAGTTATTTGAGGTTAGTTTTGGTCCGGGGCGCTCTGATCGAGATCTCAGTCATTCTGATCGCAGATCTGGTTTGACGTTTCCAAATGTAAATAAACAT
CCCAATGCAAGGGTGAGATCCAAAATCACCACGCTGTATACCCATAGGGTTGAACAAACTGTGCCGCATCTCGAGTTATTTTCAAAAATGTGGTGAGTAT
CCACGTTTTCAAAAATTTATAAGAAAATCAGGAGTCCATATAAACAAAATCTGAAAGCGTATATATTCATTATAAATGATTGTCCTTCGAAGAAAAATAC
TAAAACTGGGGGTTAGATCTGACGGAAATGGTCTATTGCTGAACATTGCAAGTTTGTGATTCCTGTGATTTTGAAGTTATAAGCAAATTTAAGTGAAAAA
CTATAAAAGCTTTAGATGGCCATTTTTTTTTTTAGCGGCATTATACATAAAATATTTTTTTATAGTCTTGTAAATTAAAATTCTCAAGTGTGAACATATT
TCAATTATAGAGTGAGCACCTTACGAACTGTCAAAACTCACAGCATGCTGTTGAACTTTCGCACCATGCTGTTAGTCACGTCTTTCCCTCTCTCTATTTT
TGTACACATCCTCTCTCGTTAACACAGAACCAAACAAAGGCGAGTAGCAAAAAGAAAATATTATTCTTTTCGCTTTCGACCAACCATTCAGCATATAGTA
TCGTTACGGTTCGTTATCAGTTGCTTTGCTGTTCCTCTATGACCAATCGTGTTTAATTGTATTTTTGAAATCTGGTGCATTTATATTGTTTGGCTCTGCT
CTGCTATCAGTAGCCAACTACAAAAGACTGAAGATTGGTCAGTAGTATTAAGTAGGATAAAGCGGTTATCTCCCTGAAGAAAATATCATTATCGGAGTAT
TTCAGTTCAGTTCGATTCACTCAGTAGGTAAGTGTCAAGGTTTTTGAATTGAAGGAATTGAATAACCTAATTTAATGCATCATCATTCCGAGCTGAGGAA
TCTTCTTTCGCTCAATTGAACATTGTATTCATGACTCAATTGACTTCGTTTTGGGGTAGGGATTCTTAACTGGATTCCCTGAATCTCCAGTTTCGTTTGT
AGTAAGATACCAACTTTAGAAAGCGATGGCATCGTTTTTCTGGAAGATTTTGTTCATCTTCTCAACTTTCGGGAATTCCATCGTTTCAGGTGGTGACCCT

>AAEL028236
ACTTGTACAATGATGTTTGGCAGGTTGGGACATAACTATATAGATGAAAAAAATCATCAAGAAATTATTTCAAAATGGCATAGAAAAATGATGCTTTACA
TGCGGCCCACAAGCCATAACTGTGGCCCATAATTTCGTAGAATACACAAATAAGCTTTTCATCACTTCATCTTTATGAAACATTGCGAACACACGACCAT
CTAGAATTTAAAAGGCTCATACGGTACTTCCAGAAGTCGGTGAGGTTTGGAGGAATATCGGCAAATGACTAAAACAAAAGACACAATGACATTTACCAAA
AATTTACAAATTTTAATAATATTAAAAAATGTTGACAAATTAAAGGTGGCGGGGGGTGGTGTTTTGTGCAAAAAACGGAATCCCACTGTATCATCATTCA
ACTGAAACTCATTCTCTTAAAAATCACACCTTTCAATCTCATTTGAAAAAGTGAAAGAAAAGAAATAGGAACTAAAACAATTGCAAATAAAAGGCAGAAA
ATGTTAATTAAAAAAATAAAAACGAAAAAAGGGCAAAAATGACATTAACTTGGTCAACATGTTCATGTGCTGTGAATACTCACTTCTTAATCGATTTAAC
CATGTTTGGATAATGAAAAAAATCATTTTTTTACGATAAAAGATCGATTCTCACTTAGCGGAATCATAAGATACTGGATCATGAATATCTCATTTCTAAA
ATAGTCAAAACCGTACGAAAAATTCGAGTGCCGTGAGTACTAACCTTACTATTTTGCTTATGAATATGTAATTTCCATTAAAAATAGCGTAAAATGATCG
TCAAGTGGTTCAAACTGTCAAAAACTTTACGACAAAACTACGTGCCGTTAATACTCATGTCATAATCGTTTTGTTCATGAAAAAATCTTTTGCGATAAAA
AGACCGACTTTATCCCAACGGAATCCAGAGATATTGATTTATGAATTCATATATCATTTCCATTAAAAAGGGTAAAATGATCTTTAAATAGTCAAATCCG
TGCGAAAACATTCACGTACTGTGAATAGTCGCCTTACTATCGTTATGCTCATGATAAAATCTTTCTTTTGAGGTTAAAAGATCAATTCTCCGCAACGGGG
TTGTTAGCTGGCGGGTCGGAAGGACCTGCCTTAGGGGTGAGACTCTTAGGGTCGGCACGTTGGAGCTGGTCAAGAACCCAAGTAAAACTCACTTTCTTTG
GCTTTAAGCGTTATATTTTTTCCAACTTACTGGTGTGTGTAGTGTCTGGGTGTGGCGTGTGGAACGTTGCGGCCGGCCGGAAGTGGAGCACGTGCGGGTT
GTCCTGGGGGTTGCTGGGCTGAATTCGGGGTGGGCCTGATGGCTAACGGGTTTCTGGGGCGAGCGGAACGCTCTTCGAGCTCACGGATGCCCACAAATGG
CGGCTGGGCGATGGCTGCGGAGGGGATGTCGATTTCTTGGAGCGTCCCCCAAACGTCCTGGGTGTCGGATGGCTCTCCACGACGGTCTGGGTCTCTGGGA
TGACTCCTGAAGCCACTTGGATGCTCTGGATGGCTGGTGGACTATACTAGGCGGAATTGGCCTATAATAATGGGTCCTGATTCGGTTATCTATCACAACG
ACTGTTACTAGAACTTAACCAACGGTTATTTTAAGTACACCGGGTATATAGTTTGGATTGCGAACTGGTTGCCTCGAGGTTCAAACTTGAATAGGCTTTG
CTCTTAGCTCAGTTCGACCCAGATGCCTGTCCCTTTTCCCTCTGTCCTTTTCATCCTTTATTTTCTCTTTTTGATGTGAGTTTAACTGTGGCAACCCGTT
TTCCCCTTTTTGGCTCAATCTTATGTGTGTTGTCTTAGACTTGTTCAGTGTATGGTGAAAGTGTGTTAACAAATTTTGTTCTCATATATCATAATTTTCT
AATAGTTTACTAACATTTTACAAACAGAAGGAAATTCGATTCGGTGAGTTGGGGTTGGGGATGTTGAAAAAGGGGTATTTACCAGTTGAATCGTTGTAGG

>AAEL020909
TTGTTCGACCGTTTGACGAATGCAGGCCAACAGCTGGAGGAATCGCTGCGGATTGCGATGATCCTGCGCAGTTTGCCTGATTCATACGGTGGTTTGGTCA
CGGCGTTGGAGAGTCGTGCCGATGCGGACATCACGATGCAGCTTGTGAAGTCGAAGCTGATCGATGAGTTCGAGCGTCGGAGAGAGCGTTCCGGCGAAAT
GTGTGAAACAAAGGCAATGAAAAGTGTTGTAGTGCAAAATGAAGTGCAAAGCGTGGGTGGACTCGGCAATAGAACGCCAGTGAGAAGGTGTTTCTTTTGC
GACAAGCCCGGTCATTTGCGTCGCAACTGTCGTTCGTTTATGCTAGCAAAGCAGGAGCTAGAAAGAGAGAGTGAAGAGAAGAAAAAGAAGCTGGACGACA
GAGTGCGCGTGAGGCAAAACGCAGGACAAGCGAAGGACGAAAATTGTGGTGCCAGTGTGTGTTTTATGGCTGGAGTGGATCAGCAAAAGTGCTGGTACAT
TGACAGTGGAGCAAGTCGGCACATGACGAGCGATAGAAACTTTTTCAAAACGCTGAAAGAAAGAAAAGGCCCGAGTGTAGTGTTAGCGAACGGTAAAGTG
GTTACCGCCGCTGGTTGTGGCGAAGGTGTAGTGCACGGTGAGGACGGAAATGGAAGCAGAGTTGAGGTGAAGCTTACCAACGTCTTGTATGTTCCGTCGT
TGGCGAGTGGACTCGTGTCAGTGGACAGATTGACGGCGAAAGAGTTTTCGGTGAAATTTAAGAAGGATGGTTGCAATATTTGTGATGCATCCGGAAAGAA
GGTGGTGATCGGAGAAAATTCGGGTTCGTTGTATCGGCTGAAGCTAACGAAGGTTGAGAAGAAAGTGGAGGGCCAGCGGCCGATAATTGGCGAGAAGAAG
ACAACGAAGGGAAGAAGTTCACCAGTCGGTGTGGTGAGCTGGTATTCGGAGAAGAAGCCGAGTAGAGCCGAAGAACGTGAAGAAGAAGAAGAATACTTCG
ATGCGGGCACTTCAAGCGAGGAAGTGGAGCCGTTGCAAGTGGCGGAGTCCCACAGTGGAAACTCGGATACGGATGCTGATGACTGGAGGAAAGTTAGACG
ATCCAGGAGGAGCAATCGTGGAATTCGACCCGACCGGTTGGTTGATTACGTTGTTTGAAGCAGGAGGAGATCAACCCGGCAAAGAAAGGCAGAGAGGATG
CGGACGAGTACGAGGACAACATTGAGGAGGAGTGTTGGAGTATGCAATGATTGTGCCTCGTATGCAAAGCGGCAGCACTGGATGTATGTAGCTGTATGAG
TGAGGCTGCGACGCATGCGCCAGTAACGGTGAGGCCATAGTAACGCGTCTGCGTCCGCGAACGCGATGCGATCAAAGGATTTCCTGTTGTTGATATTCTG
CTTTGCGGGCTCGCACACGCGGACGCGTCGCTCGACGCGTTTACTATGGCAGCGCCCTAAGGCAGGCGGCGAGCGCGCCAAATAGCAAGGAAGAAAGGGA
GAATGGAAAGTTTGCCATTCATCCGTAATGTGATGTTCGATCCGTTCAGACGTGTTTATTAAAGCTTTCTCGTTGCGTACAGTAGTCAAGTTGTAGTTGT
TTCTTTCCTACCGAAATCCTGGTTCCGCGTTCCGCTTCGGTGACCCTGTTCTGCGTTGTGGTGTGTCCACCTCTGCCCAACATTTAACAGTTCGACAAAT
AGTTACATTTTGTTGGTATTTGTAGGCGACATTTAAAAAAAATCGCCGTCGGATTGCCGTCGAAGGAAAACTGTCAAGCTGTATTGTTTACTTCTTATTC
TAATATTAAAACTGTTCAAAGCTTGCAATTAATTTATAAAAGTCGAGTTGAAATTAAGTTTACAAAACAGCAATTCACAAAAAAAAATGACAACTGCGAT
CGACCCAGTAAGTACATATCTTTCGCCAATCTGTTGGATATTTGGTTCAAACCCAATCCCCGTAGGAACTGCGCACCAAAAATCGATACCGCTTGTCGG

>AAEL026089
ACGATTTGTTTACAATTTGATCATAGGCCCTTTAGAATTGTTACGCGAGATCAAGGTATCTTATCGATATGTCGTCAAATTACACAAGCCAAACGTCAAA
TCGCCTGATCCATACCAGAAAACAAGCTTGCTTGTGACGGCAATTAGCGCTCATAAAAAGCTGAACAAACAAAATCATTTTGTACTATTTTTTTTTGTGT
TTTACTACTCACATGGAACTAAAATAGCATACAAATTTTCTTTAACGGATTATTTACACTAGACAGTTACTTCACTATTTAAGGTTTAAATAAAAAGATG
GATGAGACTTAGGCTATTCAAAAGGGACTACACGAGTAATTCCTGGATAACATTCAAGAGAAATCCCTGGATGAACTTCATGAGAAATATCCGGATGAAG
TTATAGAGGACTCCGGAAAAAAATCCTAATAGATTTCCTTAAGGAATTTTTCGAGTCCTAAAAGGATTCGTGACGAATTCATCGAAAATAGTTGGAATAA
TCAATGAAAGTATCAGCGTTTGAACTATCTTTGCACTTCTTGTGGAATTTTTAGAAAAACCCCTGAACAAATTTCTCCAAAAACCTTGAAATCAATTTTT
GTGGGTTCACCTGAAGGAATTCCTGTAGGAATCTTTGAAAGTTTTCCTGGAGTAACAACTGGAGAAATCACTCTAAAAATTGCTCGAAGAATTCCAAGAA
GATTTTTCTCAACAATCTTCCTAGAATTTACTGGAGGTATCGGCTTTGTTCTGCTGAAGGATTCTTGAAGAATTTTTTCAAGCATACCTAGTGCAACCCT
TTATAAATATTGTGTAAGGATTTTTGTAAGAATTGATGGCGAAAGCCATACATGAATTGCTGAAGAATTCCTTTAATGAGTCCCTGAATATATATTCAAG
GATTTATTGGAAGACTTTATGTAGCTCTTCTTCATTCTGAATCATTACCCGGACACGTCGAAACTTCAAACACTATTTTATATATGTTTCTGTCACATCC
GATATAAGTGAATCTTGGACAAAAATTATACTGTAAAATGCAATTAGGGAAATTTGGGGTAAAATGAACACCCTAAGTAGTTTTAATGTTTTCTTGTTTT
GGAAGCTGTCAGATTCTTTCTAAATTGCTCAAATTTGAAGAAGGATGTTTCTGTCATGTTACGAGTTGAATTACATATTTTGATGGAAATAGAATTTTAT
CAACAATATTGAAGATTGGACTCGGAAAAAATGTGGCACTTTTTATCGCGTGGGTAAAAATTAATGAATTTTTGGGTAATACTAGTTTAGAGTGTTATAT
TTATGTGTGCAAAATTTTATCGCTTTCTGTCAAGTAGTTTTCAAGATACATTCGAAACAAGAAGAGTTACGCCAGCAAATCTTGGTCGCGATGATCGATA
ATCCTGGTCAGTCGCACAGATGGATCGGCAAAGGCTTGGAATCATGGAGGAATCTTAAGGAGGGAGCACCTGCAATTTTTTCGTGTTTTCCATCTCATAC
AACTTCTGATAAGTCTAGTAAAATTCACAGTGTACATTCACACTTCAAGTGTCAAGTGTAAACCTCAAGTACTAGAACAGATATCTAGTACTTACCAACC
GACAGCAAGTTTGCCAGCACATTCTGCCAGCAAACTAACAGCTGTGTTTAGAGAGAACTGTCATTCCGTTTGTTTATTTCGACCCTCTCCCAGGCGGTGC
TCGGCGGTACGATACGGGTGCAGGGCGTGTACGAAGATCAAACCATCCAGGTGGTACCGGGTACATCGTCCCACACCCGAGTCTGCCTCCGCGGCAAGGG
TCTCAAACGGGTCAACAGCTACGGAACCGGTGACCACTATGTCCACCTGAAGATCCAGATTCCGACCAAGCTGAACAACAAGCAGAAAGCGCTGATACAG
GTTTGTGATCTTAATATTCATTCCACTTTATATTTTAATTAACCGTTGAATCTGCTTTTAGGCCTACGCGGAGCTGGAAGAAGACACCCCCGGACAGATC

>AAEL021467
CGAACCTAAAGTTCAATGGTTCTCGGAACCACAGAACGACAAATGGTTATTTTCAGGACTACCAAAATGAGTCCAAAAAGAGTATACTTCTGAAAACTTC
ATCCGATCAATAACAACACAAAACTAGTACACATACAAATTCATACACATGACAAATCAAATTATTAATCATCGTAGTTCTACGTCAACCCCGCGGTAAT
GTAATAGACATTACCCACCCCAAATTTTTTTATCTTTTCAATCGCTTAGATTACATAGCTTTCATACTACATCGCATCGATTACATCGTATTGTGTACGT
TGAAATTATTACATCGGAAAAAATTACATCGGTCGTGTTTATTACACCAATAGCTCGCGAGTACGTCGGGCTGTGTAATATAACACGACCGAGGGAATGA
CTTGGTTGCAGCGGTTTCGATGTAATATTCAACAACTTTTTTTGCTGTGTAGTAACACTGAATCGAACGACGAACACTGAACAGTGCTTCTTAATAAAAC
CATCCTTTAGCAATATCAATACTGTGCGTTTGAAATGCAAATATCAAATGCGGGAACACCAAACGCGGTAGGCGAACCAGGCGAAGTCAAAGAATGATTT
TCTTTGTTAGGTTGGCGGTGATATCATGGCTGCTATGGTCCTTTGGCTACACTGTATTACCGCATTTGAAGCTCAGCTGGACAGGATTTGCACGTCAAAT
GCAAACAGCATTGCGTACCACATATCAATATTTTCTTCGAAATTTCAAATTAGATAAGATAACTGAAAAACTAAGTGACGATAGCACTATGGCTTATCAG
GTGGCCAATAATCAAAAAAGTGATGTGCCCAAAATTTCAATTCTTGTTCGCCATTTCATTGTAAACATGTCTGCTAAGAAATCCCCAAAATATTAGGGCA
TGATTTGCATTGCACACTCAGATATGAGGTGCCAAAGTTGAGCCTATGGAGAAAAACTTGTTTTTATTAACAAAAACTATGGTTTACTCAAATTAATATA
ACTTTTTTTCTATAATACTTATGTAAAATGTTTTTACACCATTTGAAAGCTTACAAAAAAGGCTTCTTAGAAACAATAAAACAAATAAAAAAAGCTTCAA
AATAGTGGCATTTATGATGTTTTTTTTATAAATCGGTTAAAAAAATCGAATAAGCTTATAGTTAACACATCGAGTACTTTTTTGTCCCAAGTTGTCCCAG
GCTTAAATTCAGTTCCAAGGGTACTTTGGGATGTAAACTAAAGGATCGTGAAGAATTTAGCTGCACAAATTTGCACTTTTTTAATTTAAGGCTTTTTGAA
TTTTTCCAATATTTTTAACCATTTTCTATTGAAAACAGCTAAAAACTAATTTAGAAAATAACTGAATTTCGCTAAATCATTCAAATCATCATTTCTATGT
AAGTTCTAATATGTATAATGGTTTGCACAACGTTAATCGCATAAATGGCTTATATGCATTATAAGTAACAAAGTTTAATATTTCGCTATAGGCCCTATTC
AAAAGTTAGTCTCGAAAACTTGTTTTTGAAAATAAAACATCAAATTTGTATCATTAAACTCATAAATACGACATGAGATGGAAAAAAATATTTTTGGCCG
CCAGTCTGTATGGAAACCGCCCATAGTGGATAGGTGAGCTGTGTATTTGAACGCAATAAAAGTGGAAGGAAGGCAACAGTGTTACGCAGCAGATTGAACC
ATTCGGACTCAAAGCGGTTTGTTCAGTTAAAAATTGTTGGCAAAGTGATACCACATTTTTGGACGATCCCATCATTTTAAGTTTCCATGTGGTGCAGACA
GTGCGATCAATTTAACCAAAAGTTGGTAACCTACGAACAAGTATTGCATAGCGGATAAACCATTCGCAAAGTGAAGTGAAATAAACTGTGCATAAGCGAG
ACAAATCTTTGACTCCACTAGTCCGTTGAAGGATTCCAAAGACTGCAGTTACTACTTGTAAGCAGTTTCAGTTGAATACAAAATTGAGAGAGATATTTCA

>AAEL024231
TGGTCGGTTCGTCGGTTTTTCGTATTTCTACTTCACACGGCCCGCTGCTGTTGCAGCAGAAATCATTTGCGCATGAAATAGAAATTGAAAAAGTATGCTA
TGAATTTTGTTTTTCAGCCTCATAATTAGCACCAATAGATTGAAAATTTTCTCAGCAATTTATTGGTATATAAAAACATGTATACTTTCATATTGGAAAA
CCAAATAATCTTGGGGGAAACAACTGCATGTCTTATGCGCGCACCCGAACATCCATGCTAATACCAGGGGGGTGGCATGAGCCAATATTTACCAACCCAA
CATCAATTCAACATGGCGTCCAGTGTTCTTGTTTTGTTCATTTTGGGAGGGACGAAACATATGTTTTTATGGATAAGATACATTAATGATACCTCGCTGA
TACCTAAAACATTTAACAAAATAATGAACTAATGAAAAGCGTCATCGAATACGACGATTCAATGCTATATGTTTAATTGCCAGAATCTAGCACTAGCAGC
CGTATACTCGAAAATCAGGAGCAAGGTTAGGGCAAACCGACCAGAAAGTGGCTACCAAAACGCGAAGTACCAAAACGATGTGAGGAAGAGCAGAAATGTA
TGCAGGATGACAGCCATGTCAGTCCCCTGGCTAATTCCATCCTCTGCAGCGTTCGAAGAGAAACGGTTCATTTCTTCAACGGCTAGGGTGGTCATGCGAA
TATTCATGTATTTTCAATATTGCCATTGGAGCAGTCAAATTTATTTCAGAAAAACTTCAGTTAGATAGCTAGTTTACTCATCATTTTCAAATAACCATGG
AACATAACAACACCTCCTTATCAGGTTATATTTTTATATTTTGTTATCATCTGAGGGAACATGCAAATCATAATTAGTGTGGAAGCGTCAAATCAATTCT
AACTCGCGCAAATGTTTTATCATATTGTTGTGTATTTCCTTCACTGCTGAACTGGGAATAAAAGTGCGGGATTGCTTCGAATCATGTTGGTGTCTTTAGA
TCACATATTTTTTGGACCGCGATGAATAATCCCGCTGAAGAAACTGAATCAATTTGATGCTATCGTGCTCTTTCATTAGCTTTCCCGCACTTCTAAAAAC
TTTTGAGTTAGTCCAGTAGTGAAAGAAATGCGCAAAATATTGGTAAAGAAATGGAACAAAATTTATTTCCTGCAAAAGCATTATATTTTTGAATTTAGAA
AATATATTCAAATTCTATATCCGAGTCCCACTTCATATGTGTGTTTCGATTATAGGGATCTTTGGCCTACCTGACATCTAAACCACATGATACGAAATGA
AATTATCATTATGAACTTTCACCATGAAATTGTACTTTTCCAAGAACCAAAATATCTCTATCATCTATACTCACCAACCACCAGAAAGTTTCCCATTAGC
TGCAACGTGGATTACTCCTAGAATTCATTTTGCTCACTTGAATGAACTAAGCCTGATTCATCGATCGTTGCATGGCTTTCGTTGGCGATTTGTTGGCTAA
TTTTAAAATCCTTCACATTGGGTATGACTACCAAGCCAGACGGATGTCATTGTAAACGAATCAGCCGAGACCGAATCAAATGAGCAGGAAGAAACGCAGC
TACCGATCCAGAGGGTAAGATAAGATAACTGAAAAACTAAGTGACGGTAGGTGAGCTGTGTATTTGAACGCAATAAAAGTGCAAGGAAGGCAACAGTGTT
ACGCAGCAGATTGAACCATTCGGTCTCAAAGCGGTTTGTTCAGTTAAAAATTGTTGGCAAAGTGATACCACATCTTTGGACGATCCCATCATTTTAAGTT
TCCATGTGGTGCAGACAGTGCGATCAATTTAACCAAAAGTTGGTAACCTACGAACAAGTATTGCATAGCGGATAAACCATTCGCAAAGTGAAGTGAAATA
AACTGTGCATTAGCGAGAAAAATCATTGAAAGATTCCAAAGACTGCAGTTACTACTTGTGAGCAGTTTCAGTTGAATACAAAATTGAGAGAGATATTTCA

>AAEL024749
GGAAGTTTTTGTGGGATTGAACCGTAAATTGTCCTGGTATTTTGTTTAAATACATTGAGATTCTTAGGGAAAAATATACAGGATTCAAAAAAATATCCTT
CAAAGCCACACCTCAAATTTTCAAAAGCATAAGACTTGAGAACCAAACAGCTCTCACCGTTGAAAATTTATCCCATTAGTCACCACCAGCAAGCAAGCAG
ATTGATTGGTTTTCAACGCAAACTGTTGTCAGATTCTCCAGTCTTGTGCCCTTGTTTGGCTTCGTTTTATAATCACCTTAAGCTGAGTGTACGCCATCCA
GTTTGGGGGCGGATTGACGGTATCGAAGTGGATTAAAAACTATTATAGGAGAACGTGTGGAAAATACATATGAACTGCGCAGAATACATCAGACCGATTT
AGCATTGCTGCACACTTCTAAAAGCATTTTATTTTTATTAAAATGTTTGATAATAGTAGAACGACAATGATCATCAGTTGATTTATCGCTACTGTTTTTT
TAAAATCACAATTGTTATTTCTTTCCGTGCACGCGCTCGGGAAATGAATCTGGCCATGGTGCAACAACCGCGCTACATTCGATGAATCCTATGCGACAAA
AATTGTCGGCGCTATCCGTCAAATTCGCTCACCAAAGCTATTTTGGTGACTTTAACATCACAGCTAGGAAGTCTGTACGAGTTGGAGGTTTGGTGTGAGT
GTAACCGACGAAAAGTGGTAGCGGCCATGCCGGCCGTAAGCAATGCAGCTGTGGAGAAGTGCAACATGGCGGCGAGGAGCAATGTGATGGACTTTACCAA
GGTGGCGCAGATCATTGATGCGTGCCACTAGTTCTCTCTTTCATTCTCCCGATGTTCTTATGCAGCGCAAATACTGACGTCACTTTTTGCGCTGCATAAG
AACAGCGGGAGAATTAAAGAGAGAACTAGAGGCACGCATCAATGATCTGCGCCACCTTAGTAAAATCCATCACATTGGGCGACTCCAATGGAAACTGAAT
GTGAATGAAGCCTTTTGTGGAACGTGCTTTAAGTATAACTTATACGCTATTTAATATACACGGAGACATCAGACTACCCAAAAAATAAGTTCTTTGAACT
CAAATTTGGGTTAACTGCATTTAGTTATTACCCATGGTTGGGTTGTGTTGCCTCTTTCGCAACAGCAACAGCGACGAAGTTCAATGGAATAAGCCAATTT
GAGTTCTTTCGAGTTTACCCAATTTTAATGTTTTAACCCACTACGGTGACTTCAAAAGCTAATGCTGTGTAGCTTGTTTTTGTACTGAGTTGTTTTATTT
GCTGTTGTCAAACGAAAACTACCTAATTCTAGCTATAAGTCAGTTAACCCAAACTTGGGTTATCCCACGGAAGAGCCGAATTGCGTCAAAAGAAGTCAAA
GTTGGGTAGATTTGTGGCTCCGTGTACCTTTTTCAAGCGTGCAAGTGGCAACATCGTGGTGGCGCTGCTATCACTAAGTTTCCATGACGATGTCAGTGGT
AAATATGAAAAGTTTCAAGCTACTGATATTCACCACTGTTTGATGCAATACGCTGGGTGGCGGCGCTAGTGATTTCAACGTGATTCAGTTTGAACACAGA
TAACAGATGTTTATACTAGAACAAAAAATTTCTGAAAACCTGTGTAAATATTCAAATTGAAAATCCTTGCAATCACTAGCGCCTCTACACAGCGAATTGC
GTCAATCAGTGGTGAATAACAGAATCTTGAAATATTTCATATTCACCACTGACAACGTCATGGGAACTTAGCGATGACAGCGCCACCACGATGCTGCTAC
TTGTGTTGCCATTCAAAATGACCGTTAATTGTCTTACACAGTCTTGCAATCGGACTTCAAAGTCTGTTATCTGTGGTTTGAATATTTACACAGGTTTTCA
GAAGATTTTTGTTCTAGCATAAACATCTGTTATCTGTGCCATATCTGTATAAATGTACAAATGTTTTTTTTAAATTCATTTTTTCCGTAGTAACCATAAT

>AAEL021791
CTCAAGAGATGCAGAATGATCATCCTCTTTTGAATTTGGTAAATCCCCGACGGTTTCCATAATTGGAAAACAACAGGGAATATTAATCAACAAAAAAAAA
AAACCTAATTAAAGCTGCAAATGAAGAAAATTGTAAAAATAAGAAACATAAAAATTGTACTCAGCTCAATCCAAAAACTTCAAAGTTTCTCTTCTTGAAA
GTCAACTTCAAACTTCAAAATCGATCAAAACGCAATTCGGAAACTTAAACGCTTCTAAAGCCAAAAGTTCTCTTGAACAGCTTGCCACCAGCAGTTCGAA
AAAGAAGTCCTCCAAAGTTCACAACAATTCCTCCTCAGTGGAAAACACAGCACAAACTTCAAATAAATCTTCGCCCTCCAAACGTTCGCAAAAATCCAAG
ACGAAACGTCTTTCGTCAACACCAAAGCACTCACGAACTTCAATTCTTGAGCAGCCACGGACAAATTTTCTCCTCCTGAAAAAAGAGAAAAAATGTCAGA
CGTTGAAAAAACACGTCCTGTTACTTCAAGGCCTACTACAGCTATGAAAGTGTGGATCAAAAGCTTTTGTTTGATGTAAAAAAGTTCTTAATTAATCATT
TATTTCGTATACAGTCAACTCTCCCTTACTCGATATTGAAGGGACCATCGAGTTAGGGAGGTATCGAGTTACAGAACACAAAGCCAATGCAACTGCGATC
CAAGGGACCATCGAGTTAGCCATGAAAACCAACTTTTACTATGGTTCTCTAACTCGATATCGAGATACGGAACATCGAGTAAGGGAGAGTTAACTGTAAT
AAAAAATAGTTTCTCTCAGTAGTGCTACTATAGGAACACCCAACAAACATTTTAGTGTAATAAGAGTTGAACAATCCACTCTAGAGTTTATTTCATCTGA
ACAAACTGTTGTTCAACTTCTTATGTTACTTGGGCAATAGGTTTACTATAGGCGCAAAAGAGCTCAAATTTTAAGCAAAACTAATTATTTCGATAATTTT
TTGAACAAAATCAAGCTGTGTATCAATGGTACTTAGATAAATAGTTGCTGACCTTCATGTCAAAAAATGTTTCGAGAAGATTTATAGCAAAACGGCCGTA
AAAAGCCACTAGTGCGACTATAGGGGACTGTCCACTAAGGGAACACCGACTCTAAATTCAATTTGAGCATGATTATGATTCATGATTCATGATTAATTTC
AATTTTACCATGAACAATGATCGTGATTGATGATTATGCTAATGAATGATTATTGATTATGATGTAGCCTCAAGAATCCATCTTCGTTCAAATTTAAAGA
AATCCTCATGAAAATCTATCATTGCAATCCAGATAGCAAGTGTAATGCAAGGATAGATTTTCTTGATCATTGCTTAAATTTTGAGCAAAAAAACTGGTTT
TGAAAATTTATAAAACGATGATGGTTATTTTCCTTCAAGAGCCCAAACGCAATGATAGCGTAACGGCAACGGAATGCGGAACCGGTTCGTCAGCTAAAAT
CACACACATCAATCGGACAATCGACTGAGCTGTCAACGAATGAAAGTGAACCAACACTAAATCAAATTCAGCGACTCCGAATCCACTGAAGACCCATAAT
TTGATCCTGAAAATCTGGCATCGCTTTTTTCCAGCGCCTACTGCAGTTTGAAGAGAGCCGTGGGGACCAAGAGATTGGAAGCACGTGCTCGATCGACCGC
GTGGTGAGAGCCGAAACGTGAGCGGGAGAACAGCCGCCGCCGGTTAGGGTGCACAGCCGTCACCCGGCGAAAAGCACGATCGTTCGACCGGCAGTGTAAG
TTGGCGCGTGGTAAGTTTCGTCTGCGGTATAAAACCGCAATCGTCCTCCCGGGGAAGGCACAGTTCGCAAACAGTCCTAGCCAGCTGCTAGTGAGGTTTC
GGGGTAATCAATTTGCGCACCCAATAGGTTCGTCAAACTGCAACAGTGTTGTGTGCAAGTGGCAAGTGAGAGAAAATCGAAAGCATTGGGTTGAATCATC

>AAEL001319
TGCGATCAGCGTCCCTCGCGTGCACCGCTTGCCGCCTGCTGCGTGCGGCGAGGCGTTCTTTCTTTCCGAGGGCGATTTTGTTTTCGCCCATAGGGGCGCA
AGATTTGAGGGGCAGGCGGAATTGCATTTGAGCTAAGGGTATGCGATATGCATTTTTTTCTAGCAATTTTCTGAAATTCTAGCATTGGTAATGACCTGAG
AGAGACTCGCGAAGAGGAAAAATATCAACGTCATATGCAGCCCAGATTCCCCTCTCACGAAACATCAAATGCAGCCCTGGGAGGGAGGCACCGATAATAC
ACACGAAATATGACACAAAGTTATTTAGAATTGCAAGAAAACTCCAGCTTGCCAACGACATTCAAGGCAGACTTGATGAAAATCGCTAGTTTTCTTTTGT
TGTGTTCCTTCGATCGTTCTGGACAAACATGGAAAAAGGGGCCAAAGTTGTTTGTGCATTTAATTTTCGTTTTTATTGGAAAAAGTAAAATAATGCGTAT
TTAAACACTTTATATTCAATCAGGATAAAAGGTGCTATTGTGACATTACTTTTGAATAAGCATGAATAGCTTTTCAATCCATTTTTGTCAAATTTGATAA
AATGCAAAAATGCGTTTTAATTAATTACGCGCTTTTATTATGTTTGTCCATTGTTTTAGATCTGGGCTCACAGTGACAGTTCGTGACAGCAGAATCTCGG
CTCACCTTGACGTACATATATTTCGTATTGGTTTCTCCCTCCCAGATGCAGCCCACCGTTTTTATGGCTGAAAAAGTGAAAAGTATTGTGTTCAAAGTAA
ATTGTTATTGAAAACATCAGTCAGCGGAGCAGTTTTTTCCAAAGTTGCTGATAAATCTAAGCAGAAGATTAATTATTTCTAATGTCTACTACGTTTGCTG
GCATGAAATTTCACTCAAACGGCTATTTATGATTCGATGTGATGCAAACTCAATCATTTTTTGCTGAGAGGTTCATGTGAGGATTTGAACGGCTTGCGCA
TAATTGGTATAAACACAAAGTGGAATAAGAAAAAACTCAGTAATCACAGAAAAAGAAGACCGTCTTCGCGAGTCTCGTCTCAGGTAATGACATAACGAAA
TATAAATATTGGTTCTCGATTCTTCATCAAGAAAAATAAGTAAGTGGGAGAAATGTGGCCTATACTCTTGAAAATGTATCATTCTTGATGGAGAATCATG
AATGACTAATGAAAATGGTCTATTTTATAATTTAATTATTATTTTATGTGTTGACAATGGTTTTTTTACTGACTAGACATTTTTAGTGCCCTTAGGTACT
CTACCAACAAACGGTATTTCAGTTGCTTTAAAACTGATATTTTTTTTTAATTTGTTGATTAATAAAAAGGGCCATAACATGGAAGGATTGTAACAAAACC
TATTAATTGTTCAATAGAAAACCACAAAATACTGTGAGTTGAACTTTTTTTGTTGCTGAGGTGGTCTTATTGTTTTGTACGTAGCTGTACATATCGAATA
CCCCTAATATCACCGCCTGTCCACCGTAGATTGTTTCTGTTTTTGCTCTGCAAATAAATATATGTATACTAAATTGGAGATTGGATGGATGGATGGAGAC
GCATGTGACGTCGCCGCCACCGCCACCGCCTCCAGCAGCCATCGCCTAGCCAGCCTCATCACTGCGGACCTACCATTCGACGTCTGCCTGTATGGGTGTT
ACAGTTTTCCGTCCGAGTCGTTGCTTGATCGCAACTAGGTAAGTAATCTTAGGCCGGTCGGTCGGTGGCGGCGTGGGCCTTTGTTGGACGGGCGGTTTGT
TCTTGAGCTGCGGCGGAAAGATGCCCGCTAGTATAAAACCGTGTCCCTTGGCATTGTTTCGGCACAGTTTGCAAACAGTCCTAGGTACGGAACAACCGTT
CGAGGAGGTTTCAAAAGCGCACTCAATAGCGAACCGATAAGGAGCAAGTGTAACTTTTTGTTTGTTCTGTTTTCGAAACAACCGGAAGATTTTAGCGAAA

>AAEL003803
TAAGGAATCATGTAGAATGATTTATTTTGTATGCTCTATGCTGTGTTATATATCCCTGAGTCCTTAAGTGTCCGTAATATGAATCAAAACGTATTCTTTA
CCCACCATCCGAAAGTTAAGGGCTTCCGACGCTCGATAACGCTAAAAAATCATACAGAATGATTTATTTTGTATGGTCCAAGCTGGGTTATACTTCACTG
AGGCCTTAAGTGTCCGTAATATGAATCAAAACGGTACCAGTTACCAGTTACCACACCATTTTATACACATTTCCAAAGAAAATTTAAACCCAACAGCGGG
GAATCGTTCTTGTTTGCCTTTCGGAGCCTATCGGGCTTTTGTTGGCATATATTTTGATTTATGTAGGGAAGATGAACCGGTATTCACCACCCGAATTATA
TACCGTTTTACGAAACACATGAGCAAAAATCGTTGAGTGTTAGTCAAATCGTTTTGAAATCGTACGGAAACATTCTAAGAAATTTAAATTTTTTTCTCAG
AAAATATTAGAAAAAAAAAATCCTCAGAACGTTTGCTCCTTTGCACCATGGTGTTCCTGAATTCACCACCATAAATAAAAGAATAAACTTAAATGACGAA
TTCAGATACTGATATAAAAAAAAAACACGGCATAATACTGGTGCAAGTGATCAACTCGTCACCCTCGTACCGTCGTCAACTCGTCACCACAATTCTCAAA
ACAAAAACAAATTTTCTGACCAGTGCTTATATTTTTCTGCTAAACATGGACTGGAAGCTTTCGTTCAACGTATTAACGGTAATCAAAGGTCTTTTGATTT
ATTTATAAAACATATTTTACCTTATGGTGGTGAATACTGGTACACCTACACTACCTTCTTGATGCAAGGCTTACTGTGCTGGCAAATCAACGACGTTTAC
ATAACGTCAAATAACTTATACGAGCGGAGTAGATCTTTTTAGACGAGACTAACGTCAATATCCTGTACTGTAAATTCAAATTGGGCAAACAATGTTTTAT
TCGCCTACTCTTCTACACATTTTCCCGTACTCTAGCCGAAAATTGCTTATTGTTCTTGGATGGCTATCTGTTCTGTGTTATCTGTTTAGATGTTAACTAA
ATAAATGAAATTAATGCGTCGTATTGCAAAGTTTCAAACAATTCATCCGAGAAATGCCAATGCCATTTGAATCATGAAAGAGGCCAAGTAGCTCTTCACC
CAATTGTAATCAACACAAATCTTACTTCACGATTCACTTCTAAATCAGAATAGAGAACTAAGCATTTCATAAATACTCGATTTTAAACAAATTCGCGATA
AAGAACCTGTACGCAGAAACCAGAATCTCGCGTTTCATCATTGGAATAATGATAGGATAATGATTTCAGTCATAGCATAAATTTTACCATGGCAATTATT
CGGAATCAATTCATTTGTGCTAATCTAAAAAGCTATCATAAAAATGTTTCAACGAAGGAGCTTTAAATTCATTAATTGGTACTCCAAATGATGCTTCCGA
CAAACGTATTTGTTTTCTAAAAACCAAGATTGATGGTTCCCATTAGAAGAAGGAAATTTCTGGAAAAGGATTAGGATCTTTTGACCGCATTTACATTCAT
TAGACCCGATGATTGATATCTTCATTTGTATAAAGCACTGCGCCACTTCTCTCGATATCTATACTATAATATAGACTACATTCCTACGCACAGTCACCAA
CGCCTCGACGACGACGCGGCTAGACTAGAGAATCATAAATCTTCGATTTGCACCCAGCAAACACATATAGTTTAGAATTAGAAGCGCGGAAGAAATTTCG
CAGCAGCCGCCCCCCTATGAACGATAAATCGGGACACATGGAAGCCGACACTTTGCCTTGTTCCGCGTTGTGCTCTTGTAATAAAACACTGATAAGAAAA
AAAAACTCGGCCAACTCGATCGTAGTGCGGGGCTCAATTTAGAAGTTCTATTTCTCGGTTTGTGTCACACGCGAATGTCGAAGAAGTCCGCAGTCGAAAA

>AAEL012431
AATACAATCTTCATTTTTATTAAATAACACGACAAAGCGTGTCATTGCTACTACTTTGACAAATTTTCTTGTTCCAATGGCATCTTTATCATATTTAACC
TTAAATTTAAAATTTGGTCCAAATTTAAACCTTGACACTTTTGATCATATTTGATGTTCACTTCACTTCGCTGATGAATTTCCACTGGAGTTTCTTTTTT
TTTTTTGATAAGTAGCACTTAAAAAAAGTATACTGCTTCGCGATAGAAAATGGGTTAACCAACGTGCGAAGTTTGATTTTTGACCAACTTCGCCGCGTCG
CAACTCGATTCTCAATAGTGCGCATAATACACACGGCGGAGGGCATAGATGCGCACTATAACGAAGTGACTCGCGACGCGGCGAAGTTAGCATTAGCATT
AAGCCACAGACAAACAGACATAACACTTAGAACAAATTGCGATCAAAATCATAGTCGCGAGAACATATACGCCCAATGCTAAAATCACTGTTTTTGGCCG
ATGGGCCAACAGGTGGCGGCAATGTGCAAACGTCAAACACGAACAAAAACGATGCGAGCACTGCGGGTGGTGGATTGACCACCAAGCATATATTTGGATC
GGCCGTTAAAAAGGTGGTCGATGGACATCGATGAGAGTGTGACGTCTGTTTGTCTGTGATTAAGCCTCCTGCACAAATTCGTAGGTGGTACAGTCCTAGA
CCATGAGGGTTGCCTCTAAAGAGTCTAAATTATAAAGAGACGAAATCTGATCATATTCAAAATAAATCAGCTAGCAACTATGCCAAATCTATTACGCAGC
ACTGCCAATGTTGAATCCCACGCTAAAAGTGAGTCACAGGTTTTATGTGTTGATTTTTCACAGGTTTGGGTAACGAATGAAAAATTGACTGAATGTGTGG
AAAACCAATGTAATGAGTAGAGCATTCTTTATACAAAGCATGAAAATTGCAACCGACACTCAAGTATTCAGAAAATATGCTACTTCAGAAGAAGCAAAAT
TTTCGTGGGCGGTGACATTTTTGTGTGAGTTGTTTTCAGCTTGTGTGAAAAAGTGTTTGACAAGTCTCCTGCTCGATTGGAATGACATTGACAGTAAACT
TGGAATTCCAATTGGAACATTTCGCTTCTTTGCCTATAGTTTCTTTAGTTGCCTCCTTCCCGTCCGTTACCAAAGTCAAAGATTTGGGACCCTTTAACTC
TTAGATAAGATTGACGCATCCTCCAACGATCGAGGGCTGTCCTGGCCACGTCCTTACGAATGCTGAGGAATGAGAAGGAATGATTAATTGAACACCTGCT
TATGAAAGATGCAGAGAACTTTACAACCTTTCATAGGTGTTACGGGATATTGTAGAATGTTAATGAGATGGGAAAGGCCATAGGATACGTTTGTTAGACG
TTCTGTCACATAAAAAAATATTTGGGCATTGGTTCATATTGGAACAAACTCATTAAATTCTGCATTTGAAACTTCTCTGCAACCGTTCAAATAAAACATG
TCTACACATGGGTTTGTGTAAACGATCCTGATGGCATGAATCGCATTTGCCCAGTTGGACTTATAAGGCTATCCATGAGGACTTTCCGCGATAGGACTGA
CAGCTAAAAATGTGCATGCAACCGAATCGGAAGGGTAAACAAAACATGTGAGTGCTACAGAGCTTAACATTTTCCTTTGTAATCGATCGGTCACTCCGAC
CGCGAAACGTCAAAATCTCATGGTAAACAAAAAACCAGCTGATCGCAGCTGTTTCATGGATTGCCTTATTGGATTTTATAGCAAAAATCATTTATATCAT
TAGTTTTCAACAAAGTTGTCCAGAAGCTTGAAAGCAATTCAAAGCAGCACTGTTTAGTTAGCAATTTTACCACTATGTGGCGGTAGTGTAAATTTAACTT
GGTCATATTATATCAGTTCCGACTATTTAAAACGTTCGTGTCTTCAGCAAAGTTGTAACTTCTAATCTACTGCCTTACACTTTTAGTTCGACTCTGCATC

>AAEL010858
AAAAATATCAAACACTAAACCCAGCATAACTGGTAGCATCATTCTTTTCTATGCACACTTTGTGTTTTTGCATAGCTATTCAATAGATCCGGTAAATTCT
TTCAAACAGCACTTCTTTTCTTCACATCTCTACACGAAAAAAATGCACAATTTAGCACCTAGGTCCTAGAGTAACGCTGATTTCCAGGAATTGCACAGCA
GAACCACGGGAGCCACTTCATTGCTCTTTTTTTTTTCTTTGTGGCATACCACAACCAGCCGTTAGATAATTTCGTCGGTCGAATTAATTACACGAATTCG
ATATTAACGTGACAGCGAACGAGAAAAAGCAGCCATCCGCTTGCACGGCCTGCTGCGACCTTCGCACCATAACTTTTGAACGAATCTAATAAAAACTCTA
AATAAAATTGTTTGTATGAAGAGTTTAAAAAACTGACCTACTCTTTCCACACCAATGTTTAACTACACTGAACGAAATCTCCCGTCACAATTTGAATGAT
TTTTGCCTCATCCGAGCCCCAGACCTGTTTTCAGACACATTCAAGATGATTTTCATCTTCACAAAAATCATTTGTTTACAAATCACATCGCAGGAAAATC
ATCCATTCTTAAAACGAATTTCATACTTCCCAAAAATGTTGACAATTGGATGATTATCATAGAAAAATGTGAACATGTTTTATTATACTTGTAGTTCATT
AAAAAAAACATTCGAAATGAGAAAAATAAAAACAATTGATTATTGGCCGTTACTGGTTTTATGTTTGTTATCATTTATTTATCAGCCATAAAAAAAACTG
TAAAGAGTACACTAGTAAACCGATGGTATCCTCTTGTAGGTTGCGATTCCTGCTTGAAATAAACATGATGCGGTTCCATCTCCGTGGTCTAAAAATCCTT
CTGGAGTCCGTTTGTTGATCTGAGAATCATTTAATACATGCCATGCTTATCGATAATTTTATTTCAAAGATCATTTACCTGTAAAATCCACTCGAGAAAC
TCCAAACACGAGACGCTAGAATAACTGCAACTGCCATATTTGCAATAAAACTGACAAGGATGATTTCTATCTACGATCATTAGCTTCCTATATAATATTT
CTGTCGATAGTTCAATGATTTTCGGTTTGGGACGTGAAAAGAATTATTATGCGTCAAATATTGCATATTAATCATTAGTGATATCATGATTCGAATATGC
ACTTGTTGTCGCAAAACCGAACTGTCCTGCTTGGGCTTCACGAAGCACTGCCCAGCAAGACGCTCCGAAACAGGAAAAAAAATCTCCGGCGACGAAGACA
CGCGCAAAACCGTGAGCAAAATCTATCGGACGACGCAGAACCGAACTCCGAATGCAAAAATCGAATAGCAAAGAAGTTATTAACTATGAAATAGCTCATA
GAATACTAGCCTGAGAAACAAGCTCTATACATGCTCTGAGACGTAACGAGAAGAAGCTATCCGGAAAAATAAAAAACGCAAATTCATTTATCATTCGGTG
TGCGAACATCAGATGTACCGCGGCTTAATTAATACCATTTTTATCTTCATTGCTGAATACATTAATAGACATCTTTTTCCAGTAACTCATTGTTGTCACA
GCAAATATGAGATTTGTTTTGTCATCATATGTATGTATGCTAATCATCGCGTTGCTTTTTTGAGCAGCATTATCCACGGTCCAGCGACGAAAAAAAAATT
AGTTGACCCAATGATAACAATTTTTGGCTTATCTGTAAAATGATGAAAACGACTAGATATACCAGATGAAAGTCCAAATTATTTCAGTCTTATTTAAACG
TCTCATCTTCAACAGTCCAGCCAAAGTGAAGATTGAGATTCCACTCAGAGGGTTCGGTCCTGACCTCGGTCTTAGTGGTTGCATTACGTGGAAAAATCAG
AAGATTAAGATCAAAGTGAGTTATCTATCAAGATTATTGAAAACTAAATTCAGTCTAACGAGGATAGCAGTTATCGTCTAGTTCAAACAAAAGCCTTACC

>AAEL008467
GTCTCCCGCGAATTCTTGGTTTGACTCGTGGCTCGCCCAAAGTAACACGCCCAATCTCCTGCTCTTCCCATGAAATCCAGCCGGCAATCGCACTTGCTCG
CGCTCGGGTCCCAAAGGCGTGCGATCCGGTCGATAATCGTGCTCGCTCGCACTCGAATCCCGAAGTCCTGCAATCCGGTTGGCAGTCGTACTCCCTCGTG
CCCAGATCTTGAATTTCCGCTACTCCAGCCACAGTAAAGAAAAAGCCCTGAAGGGAAACAAGTCCCTTAATATTTATCGTTATCAACTGTAGGGTGTAAA
CTTACTTCTGATCCAGAAGGCTTTTCGTCTGTCTTCAGCTGGGCCGTCTGTCTTCGGCTGGGCCGTCTGTCTTCGGCTGGGCCTTGATGCGGCGATCGAA
AATGGTCCTCGAACGCAAGGAATGCCTGCGGCGGAAGGATTAGCGCCGTCCCCGACTTGAGGGTCTGTCGAACTGCATTAGAACGATTCAGTTGTATTTT
GGTCAGCTTTTCCGACTGGATTGTCTTACCTGGGAGTATTTGTTTCGGCGGGAGCACTTTTAGGTTGGATTAGCGCCGTCCCCGACTTAAGGGGCTGTCG
AACTGGCAGTATTTGTTTCGGCCGGATCACTTTTAGGTTCGGATTTTCCGGACCTGAAAACTTTGGTAGCTGCTGTCGGCCCAACGAATCACTTGTATCT
GCCACGTGTGTGTTTGACCGGAACTACAGTCAGCGACTTTCGCTATGTTTCCAGTGACAGATGATTTTCGCTATGTTGTTTACTCAACCCTTGTCGCACA
TTTTGGTTCGAATGCACGGAAAACTTTTGTTTGTGGTTTTTATCTTTACGCTTGCACATATCAATACACCCAATGACTGATAGGCAAATTAACTTATGTA
ACAATATCATTGAATTCCTTAGGAAATTGCATACATTTAGGCGTTTTCTAAATATTGCATTGTTCAGAATTTTACAAGCATATTCGGATTCGGGGAGCTC
AAATTTACCATATAAACTTGTTTTGGAAACTAACAATAATGGCATTGACAAGTGATCAATTTCACTCCGAAATGAGATCCTCTGATTTTTTAATTTTATT
TTTATTTATTTTTTAATTTAATTTAAATACCTCAAGTATTTGTTAACACTAAAATGACATTTGTTAGAAAATTTTGGTACCTACATAAGTCGATGAGGCT
CACCTTTGTACTTGTTTTCCTGTATTTAGTTGTTTGGCATTGTTAACATTATAGAAAACAGACTAGAAAAACCGTGGAAAATGATCAATTTCACCCGAAA
TTACGGTACCTCAATAATAGGCAAAATCTATTTTCATTGTCCTATTATTGCCCCTACCGCAATCCGGATCCTATTCTTGGCACTTTTGATTCACTTCCGC
ACTTCGGCACTTAGTGATATAGGCTATTCTTGATGCAGCATTTAAAACCGTTCTTCCAACAATTAAAATCGTTAAATTTTAAAAACATTCTTTTGTTTCA
GCTTGGGAGTATTATAAACTTTCATCACAATCAATAATATCCAGAGAAAATGAAGGTTTCGAATAATGATCAGGATATAATTGTTATACCGCAATAATAG
[truncated: 683,439 more chars]
