# Supplementary material for: The Dysregulation of Tuning Receptors and Transcription Factors in the Antennae of Orco and Ir8a Mutants in Aedes aegypti Suggests a Chemoreceptor Regulatory Mechanism Involving the MMB/dREAM Complex
Source: Insects. 2025 Jun 17;16(6):638. doi: 10.3390/insects16060638 (PMC12193925; doi:10.3390/insects16060638)
Supplement: Supplementary file 1 [file insects-16-00638-s001.zip › Supplementary_Folder_S1/appXSTREME_5.5.71744378849113-68636999/meme_tomtom_out/tomtom.tsv]

Query_ID	Target_ID	Optimal_offset	p-value	E-value	q-value	Overlap	Query_consensus	Target_consensus	Orientation
CTCTATGCCCWGGGA	MA1841.1	-1	0.000323295	0.0484942	0.0968259	14	CTCTATGCCCAGGGA	CGAGTCCCCAGGGACCTG	+
ACCACTCGGCTAAGG	MA0247.2	-1	0.00606063	0.909094	0.999902	10	ACCACTCGGCTAAGG	CCACTTGAAA	-
# Tomtom (Motif Comparison Tool): Version 5.5.7 compiled on Aug 29 2024 at 17:50:26
# The format of this file is described at https://meme-suite.org/meme/doc/tomtom-output-format.html.
# tomtom -verbosity 1 -oc meme_tomtom_out -min-overlap 5 -dist ed -evalue -thresh 1 -no-ssc meme_out/meme.xml db/motif_databases/JASPAR/JASPAR2022_CORE_insects_non-redundant_v2.meme
